# Supplementary material for: Limited survival and impaired hepatic fasting metabolism in mice with constitutive Rag GTPase signaling
Source: Nat Commun. 2021 Jun 16;12:3660. doi: 10.1038/s41467-021-23857-8 (PMC8209044; doi:10.1038/s41467-021-23857-8)
Supplement: Supplementary file 3 — Supplementary Data 1 [file 41467_2021_23857_MOESM3_ESM.xlsx]

## Sheet: Full-body RagAGTP
ID	Protein IDs	Majority protein IDs	Fasta headers	Protein names	Gene names	RagAGTP_FASTED / WT_FASTED LogFC	RagAGTP_FASTED / WT_FASTED SIGNIFICANT	RagAGTP_FASTED / WT_FASTED pval	RagAGTP_ADL / WT_ADL LogFC	RagAGTP_ADL / WT_ADL SIGNIFICANT	RagAGTP_ADL / WT_ADL pval	WT_FASTED / WT_ADL LogFC	WT_FASTED / WT_ADL SIGNIFICANT	WT_FASTED / WT_ADL pval	RagAGTP_FASTED / RagAGTP_ADL logFC	RagAGTP_FASTED / RagAGTP_ADL SIGNIFICANT	RagAGTP_FASTED / RagAGTP_ADL pval	Log2 Intensity WT1 FAST	Log2 Intensity WT2 FAST	Log2 Intensity WT3 FAST	Log2 Intensity RagAGTP1 FAST	Log2 Intensity RagAGTP2 FAST	Log2 Intensity RagAGTP3 FAST	Log2 Intensity WT1 ADL	Log2 Intensity WT2 ADL	Log2 Intensity RagAGTP1 ADL	Log2 Intensity RagAGTP2 ADL	Log2 Intensity RagAGTP3 ADL	Peptides	Razor + unique peptides	Unique peptides	Sequence coverage [%]	Unique + razor sequence coverage [%]	Unique sequence coverage [%]	Mol. weight [kDa]	Q-value	Score	Intensity	MS/MS count	WT_FASTED vs RagAGTP_ADL (logFC)	WT_FASTED vs RagAGTP_ADL (pval)	RagAGTP_FASTED vs WT_ADL (logFC)	RagAGTP_FASTED vs WT_ADL (pval)
0	A0A067XG53;O70589;F6ZQR2;F6Y9I5;F7CD87;B1AUH6;B1AUH5	A0A067XG53;O70589	tr|A0A067XG53|A0A067XG53_MOUSE Peripheral plasma membrane protein CASK (Fragment) OS=Mus musculus OX=10090 GN=Cask PE=1 SV=1;sp|O70589|CSKP_MOUSE Peripheral plasma membrane protein CASK OS=Mus musculus OX=10090 GN=Cask PE=1 SV=2	Peripheral plasma membrane protein CASK	Cask	0.049		0.735858	0.055		0.736666	0.065		0.691771	0.0589029		0.685765	17.8757	17.4897	17.4074	17.3966	17.8133	17.71	17.3966	17.6562	17.5813	17.5593	17.6026	14	14	14	18.8	18.8	18.8	99.226	0	41.34	1182700000	19	0.00986127	0.945753	0.113558	0.489237
2	A0A075B5K0;CON__sp|_IGG_P01637|KV5A5_MOUSE;P01637	A0A075B5K0	tr|A0A075B5K0|A0A075B5K0_MOUSE Uncharacterized protein (Fragment) OS=Mus musculus OX=10090 GN=Igkv14-126 PE=4 SV=7		Igkv14-126	-0.86		0.0116665	-1.177	DOWN	0.0038009	-0.318		0.327669	-0.00134084		0.996213	15.798	15.5899	16.1116	15.0761	15.126	14.7164	16.7292	15.5725	14.6846	15.112	15.1259	3	3	2	36.8	36.8	23.9	13.058	0	31.729	196070000	4	0.859028	0.0117602	-1.17803	0.00377506
8	A0A0G2JGT0;A0A075B5N6;A0A0G2JDG9	A0A0G2JGT0;A0A075B5N6;A0A0G2JDG9	tr|A0A0G2JGT0|A0A0G2JGT0_MOUSE Uncharacterized protein (Fragment) OS=Mus musculus OX=10090 GN=Gm43218 PE=4 SV=4;tr|A0A075B5N6|A0A075B5N6_MOUSE Immunoglobulin kappa variable 8-16 OS=Mus musculus OX=10090 GN=Igkv8-16 PE=4 SV=7;tr|A0A0G2JDG9|A0A0G2JDG9_MOUSE		Gm43218	-1.913		0.0165196	-2.18		0.0150532	-0.552		0.470374	-0.284675		0.674112	13.6668	12.3389	13.1962	12.4318	9.89081	11.1401	13.7228	13.5152	10.5468	11.3219	12.448	1	1	1	10.5	10.5	10.5	12.725	0	10.499	18289000	1	1.62838	0.0339903	-2.46476	0.00797335
3745	Q19LI2;A0A2I3BQV2	Q19LI2	sp|Q19LI2|A1BG_MOUSE Alpha-1B-glycoprotein OS=Mus musculus OX=10090 GN=A1bg PE=1 SV=1	Alpha-1B-glycoprotein	A1bg	-1.889	DOWN	0.00102023	-1.422		0.0109831	0.536		0.262737	0.0687443		0.867871	18.4933	18.7694	19.1543	17.3804	16.6242	16.7442	17.3562	19.1837	16.7556	16.8963	16.8907	17	17	17	34.8	34.8	34.8	56.553	0	51.987	3919800000	22	1.95814	0.000798786	-1.35367	0.0141225
17	A0A075B5R2;A0A075B5R3;A0A0A6YX91;P01786	A0A075B5R2;A0A075B5R3;A0A0A6YX91;P01786	tr|A0A075B5R2|A0A075B5R2_MOUSE Uncharacterized protein (Fragment) OS=Mus musculus OX=10090 GN=Ighv7-3 PE=4 SV=2;tr|A0A075B5R3|A0A075B5R3_MOUSE Immunoglobulin heavy variable 7-2 OS=Mus musculus OX=10090 GN=Ighv7-2 PE=4 SV=1;tr|A0A0A6YX91|A0A0A6YX91_MOUSE Im	Ig heavy chain V region MOPC 47A	Ighv7-3	-1.204		0.0444094	-0.218		0.715464	0.48		0.428336	-0.506108		0.353666	15.6986	15.5178	17.2746	15.6612	14.5358	14.6821	16.1045	15.2628	14.9021	15.3706	16.1247	2	2	2	16.7	16.7	16.7	13.457	0	17.763	516840000	4	0.697875	0.210146	-0.723966	0.242174
35	A0A087WP63;A0A087WNX7;A0A087WNL7;A0A087WQ44	A0A087WP63;A0A087WNX7;A0A087WNL7;A0A087WQ44	tr|A0A087WP63|A0A087WP63_MOUSE Uncharacterized protein (Fragment) OS=Mus musculus OX=10090 GN=Gm42715 PE=1 SV=1;tr|A0A087WNX7|A0A087WNX7_MOUSE Snf2-related CREBBP activator protein OS=Mus musculus OX=10090 GN=Srcap PE=1 SV=1;tr|A0A087WNL7|A0A087WNL7_MOUSE		Gm42715	0.079		0.244252	0.041		0.577076	-0.021		0.775799	0.017125		0.793688	14.8504	14.8859	14.826	14.877	14.9999	14.9227	14.7689	14.981	14.9179	14.9022	14.928	3	3	3	0.8	0.8	0.8	331.54	0.00015504	3.7287	69251000	4	-0.0619639	0.354746	0.0582313	0.433478
36	A0A087WNL9;A0A087WNR7;G3UW58;Q0VG62	A0A087WNL9;A0A087WNR7;G3UW58;Q0VG62	tr|A0A087WNL9|A0A087WNL9_MOUSE RIKEN cDNA 1810022K09 gene OS=Mus musculus OX=10090 GN=1810022K09Rik PE=1 SV=1;tr|A0A087WNR7|A0A087WNR7_MOUSE MCG20042, isoform CRA_c OS=Mus musculus OX=10090 GN=1810022K09Rik PE=1 SV=1;tr|G3UW58|G3UW58_MOUSE MCG1043768 OS=Mu	Uncharacterized protein C8orf59 homolog	1810022K09Rik	0.18		0.534416	0.083		0.7969	-0.16		0.619779	-0.0626546		0.827043	14.6643	13.7381	14.073	13.7561	14.505	14.7538	14.129	14.5078	14.372	14.3467	14.4841	2	2	2	32.8	32.8	32.8	6.6076	0.00074416	2.9616	36727000	3	-0.242515	0.406241	0.0198989	0.950448
37	A0A087WQE6;A0A087WNT1;P83940;A0A087WPE4	A0A087WQE6;A0A087WNT1;P83940;A0A087WPE4	tr|A0A087WQE6|A0A087WQE6_MOUSE Elongin-C (Fragment) OS=Mus musculus OX=10090 GN=Eloc PE=1 SV=1;tr|A0A087WNT1|A0A087WNT1_MOUSE Elongin-C OS=Mus musculus OX=10090 GN=Eloc PE=1 SV=1;sp|P83940|ELOC_MOUSE Elongin-C OS=Mus musculus OX=10090 GN=Eloc PE=1 SV=1;tr|	Transcription elongation factor B polypeptide 1	Eloc	-0.033		0.710977	0.248		0.0303246	0.175		0.104097	-0.106304		0.252017	16.8268	17.0255	17.2031	16.9957	16.9528	17.0071	16.7773	16.9091	17.0742	17.1007	17.0995	7	7	7	77.9	77.9	77.9	10.657	0	125.26	1429800000	11	-0.0730452	0.422409	0.142021	0.177377
38	A0A087WR90;A0A087WNT3;A0A087WRS3;A0A087WPP8;Q6AXH6;Q6AXD2;P62484	A0A087WR90;A0A087WNT3;A0A087WRS3;A0A087WPP8;Q6AXH6;Q6AXD2;P62484	tr|A0A087WR90|A0A087WR90_MOUSE Abl interactor 2 (Fragment) OS=Mus musculus OX=10090 GN=Abi2 PE=1 SV=6;tr|A0A087WNT3|A0A087WNT3_MOUSE Abl interactor 2 (Fragment) OS=Mus musculus OX=10090 GN=Abi2 PE=1 SV=1;tr|A0A087WRS3|A0A087WRS3_MOUSE Abl interactor 2 OS=M	Abl interactor 2	Abi2	-0.143		0.0617167	-0.091		0.255961	0.193		0.0297998	0.140778		0.0646521	13.7783	13.7104	13.8921	13.6416	13.596	13.7153	13.6254	13.5767	13.4218	13.5851	13.5235	2	1	1	13.9	7.9	7.9	17.247	0.0001601	4.3938	31814000	1	0.283457	0.00208178	0.0498321	0.523281
39	A0A087WNU1;A0A087WPM0;Q3UQA7	A0A087WNU1;A0A087WPM0;Q3UQA7	tr|A0A087WNU1|A0A087WNU1_MOUSE Selenoprotein H OS=Mus musculus OX=10090 GN=Selenoh PE=1 SV=1;tr|A0A087WPM0|A0A087WPM0_MOUSE Selenoprotein H OS=Mus musculus OX=10090 GN=Selenoh PE=1 SV=1;sp|Q3UQA7|SELH_MOUSE Selenoprotein H OS=Mus musculus OX=10090 GN=Selen	Selenoprotein H	Selenoh	0.158		0.159562	0.053		0.654102	-0.111		0.361617	-0.00632932		0.952354	13.0467	12.9336	12.7474	12.8639	13.1942	13.1425	12.9388	13.1009	13.0675	13.1103	13.0418	1	1	1	25.7	25.7	25.7	11.169	0	6.1914	20328000	1	-0.163965	0.145144	0.0470313	0.692535
40	A0A087WNV1;A0A087WSR7;A0A087WR52;Q8K2K6;A0A087WRL1	A0A087WNV1;A0A087WSR7;A0A087WR52;Q8K2K6;A0A087WRL1	tr|A0A087WNV1|A0A087WNV1_MOUSE Arf-GAP domain and FG repeat-containing protein 1 OS=Mus musculus OX=10090 GN=Agfg1 PE=1 SV=1;tr|A0A087WSR7|A0A087WSR7_MOUSE Arf-GAP domain and FG repeat-containing protein 1 OS=Mus musculus OX=10090 GN=Agfg1 PE=1 SV=1;tr|A0A	Arf-GAP domain and FG repeat-containing protein 1	Agfg1	-0.026		0.679171	-0.084		0.25429	0.028		0.690679	0.0862299		0.196706	16.7734	16.6251	16.6388	16.6189	16.7357	16.6034	16.6947	16.6066	16.5932	16.5712	16.5348	8	7	7	14.8	13.4	13.4	53.974	0	16.128	1304900000	13	0.112702	0.101409	0.00199374	0.977666
41	A0A087WQI3;A0A087WS29;A0A087WQQ5;A0A087WS23;A0A087WQG4;A0A087WNW3;A0A087WS04;A0A087WQF8;A0A087WQD0;A0A087WPX0;A0A087WPW5;F8VQC7;A0A087WP48;A0A087WQ25;A0A087WRS1;A0A087WP85;A0A087WP14;Q61595;A0A087WPY8;A0A087WR91	A0A087WQI3;A0A087WS29;A0A087WQQ5;A0A087WS23;A0A087WQG4;A0A087WNW3;A0A087WS04;A0A087WQF8;A0A087WQD0;A0A087WPX0;A0A087WPW5;F8VQC7;A0A087WP48;A0A087WQ25;A0A087WRS1;A0A087WP85;A0A087WP14;Q61595	tr|A0A087WQI3|A0A087WQI3_MOUSE Kinectin OS=Mus musculus OX=10090 GN=Ktn1 PE=1 SV=1;tr|A0A087WS29|A0A087WS29_MOUSE Kinectin OS=Mus musculus OX=10090 GN=Ktn1 PE=1 SV=1;tr|A0A087WQQ5|A0A087WQQ5_MOUSE Kinectin OS=Mus musculus OX=10090 GN=Ktn1 PE=1 SV=1;tr|A0A0	Kinectin	Ktn1	0.165		0.0143021	0.095		0.154552	-0.052		0.41858	0.0178699		0.751804	18.8848	18.864	18.8477	18.94	19.0678	19.0831	18.9591	18.8757	18.9909	19.0406	19.0058	36	36	36	32.2	32.2	32.2	143.64	0	164.13	2031300000	40	-0.146934	0.0245457	0.112898	0.0976676
42	A0A087WQ95;A0A087WP42;A0A087WQ31;E9QKH0;A0A087WRE8;E9Q6L0;J3QP81;A0A087WS18;A0A087WQF1;E9QNY9;A0A087WNW8;A0A087WRK0;Q80TV8;A0A0A6YXZ1;A0A0N4SUT7;A0A0N4SVH2;A0A0A6YWK1	A0A087WQ95;A0A087WP42;A0A087WQ31;E9QKH0;A0A087WRE8;E9Q6L0;J3QP81;A0A087WS18;A0A087WQF1;E9QNY9;A0A087WNW8;A0A087WRK0;Q80TV8;A0A0A6YXZ1	tr|A0A087WQ95|A0A087WQ95_MOUSE CLIP-associating protein 1 OS=Mus musculus OX=10090 GN=Clasp1 PE=1 SV=2;tr|A0A087WP42|A0A087WP42_MOUSE CLIP-associating protein 1 OS=Mus musculus OX=10090 GN=Clasp1 PE=1 SV=2;tr|A0A087WQ31|A0A087WQ31_MOUSE CLIP-associating pr	CLIP-associating protein 1	Clasp1	0.067		0.260052	0.118		0.089557	0.043		0.502459	-0.00775067		0.892342	16.6418	16.6884	16.7624	16.822	16.7794	16.6917	16.627	16.6812	16.7816	16.7414	16.7933	15	13	13	11.7	10.3	10.3	161.95	0	50.819	341600000	13	-0.0745788	0.212541	0.110292	0.109333
43	A0A087WNZ7;G5E870;A0A0B4J1N9;Q3TP48;A0A087WSG4;A0A087WRV6;A0A087WS65;A0A087WS33	A0A087WNZ7;G5E870;A0A0B4J1N9	tr|A0A087WNZ7|A0A087WNZ7_MOUSE E3 ubiquitin-protein ligase TRIP12 OS=Mus musculus OX=10090 GN=Trip12 PE=1 SV=1;sp|G5E870|TRIPC_MOUSE E3 ubiquitin-protein ligase TRIP12 OS=Mus musculus OX=10090 GN=Trip12 PE=1 SV=1;tr|A0A0B4J1N9|A0A0B4J1N9_MOUSE E3 ubiquitin	E3 ubiquitin-protein ligase TRIP12	Trip12	-0.08		0.302452	-0.032		0.703619	0.021		0.802108	-0.0266694		0.723565	18.0886	17.9973	17.9797	17.7991	18.078	17.949	18.0316	17.9699	17.9819	17.9262	17.9979	28	28	16	15.7	15.7	9	220.66	0	171.96	1045500000	31	0.05318	0.485102	-0.0587587	0.490108
44	Q3ZAQ4;A0A087WP33;Q68FE2;A0A087WQ26;A0A087WPL8	Q3ZAQ4;A0A087WP33;Q68FE2	tr|Q3ZAQ4|Q3ZAQ4_MOUSE Autophagy-related protein 9 OS=Mus musculus OX=10090 GN=Atg9a PE=1 SV=1;tr|A0A087WP33|A0A087WP33_MOUSE Autophagy-related protein 9 (Fragment) OS=Mus musculus OX=10090 GN=Atg9a PE=1 SV=1;sp|Q68FE2|ATG9A_MOUSE Autophagy-related protein	Autophagy-related protein 9A	Atg9a	0.165		0.100491	0.049		0.636842	-0.267		0.0263469	-0.151434		0.128181	14.6398	14.7316	14.758	14.9002	14.7819	14.9433	14.8019	15.1523	14.9563	15.0508	15.0726	4	4	4	5.6	5.6	5.6	94.424	0	17.858	67189000	4	-0.316777	0.00645329	-0.101952	0.340094
45	A0A087WP65;A0A087WQI5;A0A087WPF0;Q80ZH9;E9Q9Q2	A0A087WP65;A0A087WQI5;A0A087WPF0;Q80ZH9;E9Q9Q2	tr|A0A087WP65|A0A087WP65_MOUSE R3H domain-containing 1 (Fragment) OS=Mus musculus OX=10090 GN=R3hdm1 PE=1 SV=6;tr|A0A087WQI5|A0A087WQI5_MOUSE R3H domain-containing 1 (Fragment) OS=Mus musculus OX=10090 GN=R3hdm1 PE=1 SV=1;tr|A0A087WPF0|A0A087WPF0_MOUSE R3H		R3hdm1	0.097		0.634174	0.057		0.800607	0.111		0.626298	0.15103		0.463619	12.6952	13.1112	13.3858	13.4331	13.1846	12.8663	13.183	12.7227	12.9346	13.0904	13.0058	1	1	1	6.6	6.6	6.6	20.056	0	9.4469	13574000	1	0.0538253	0.79127	0.208447	0.369263
46	Q6XUX1;A0A087WP69;A0A087WQX0	Q6XUX1;A0A087WP69	sp|Q6XUX1|DUSTY_MOUSE Dual serine/threonine and tyrosine protein kinase OS=Mus musculus OX=10090 GN=Dstyk PE=1 SV=1;tr|A0A087WP69|A0A087WP69_MOUSE Dual serine/threonine and tyrosine protein kinase OS=Mus musculus OX=10090 GN=Dstyk PE=1 SV=1	Dual serine/threonine and tyrosine protein kinase	Dstyk	-0.161		0.0229191	-0.105		0.146769	-0.039		0.572622	-0.0951667		0.142084	14.0214	14.0137	13.863	13.7754	13.832	13.8066	13.9977	14.012	13.8827	13.967	13.8497	5	5	5	6.4	6.4	6.4	104.9	0	9.1293	42164000	5	0.0662208	0.292392	-0.20018	0.0139976
47	E0CY18;A0A087WPF5;Q91X58	E0CY18;A0A087WPF5;Q91X58	tr|E0CY18|E0CY18_MOUSE AN1-type zinc finger protein 2B (Fragment) OS=Mus musculus OX=10090 GN=Zfand2b PE=1 SV=1;tr|A0A087WPF5|A0A087WPF5_MOUSE AN1-type zinc finger protein 2B (Fragment) OS=Mus musculus OX=10090 GN=Zfand2b PE=1 SV=1;sp|Q91X58|ZFN2B_MOUSE AN	AN1-type zinc finger protein 2B	Zfand2b	0.042		0.566654	0.001		0.993748	-0.136		0.12029	-0.0940719		0.216161	15.1168	15.0194	15.2116	15.2486	15.1367	15.0888	15.2247	15.2782	15.2344	15.1829	15.339	4	4	4	19.7	19.7	19.7	23.698	0	6.1613	142240000	4	-0.136186	0.08584	-0.0934338	0.267738
48	A0A087WPH7;F6Q2E3	A0A087WPH7	tr|A0A087WPH7|A0A087WPH7_MOUSE 26S proteasome regulatory subunit 6A (Fragment) OS=Mus musculus OX=10090 GN=Psmc3 PE=1 SV=6		Psmc3	-0.118		0.321598	-0.119		0.369339	-0.22		0.11473	-0.218765		0.0835684	14.1981	14.5821	14.4489	14.3021	14.4231	14.1492	14.7648	14.4939	14.463	14.5445	14.5232	22	1	1	67.2	5.9	5.9	34.02	0	52.71	1435300000	2	-0.100566	0.395551	-0.337853	0.0246417
49	A0A087WPL1;F7C957;Q8R1G6	A0A087WPL1;F7C957;Q8R1G6	tr|A0A087WPL1|A0A087WPL1_MOUSE PDZ and LIM domain protein 2 OS=Mus musculus OX=10090 GN=Pdlim2 PE=1 SV=1;tr|F7C957|F7C957_MOUSE PDZ and LIM domain protein 2 (Fragment) OS=Mus musculus OX=10090 GN=Pdlim2 PE=1 SV=1;sp|Q8R1G6|PDLI2_MOUSE PDZ and LIM domain pr	PDZ and LIM domain protein 2	Pdlim2	0.183		0.226722	0.085		0.604048	-0.146		0.379593	-0.0477231		0.743575	12.943	12.6348	12.5515	12.6305	12.9993	13.0494	12.7177	12.9939	13.0308	12.8065	12.985	1	1	1	16.4	16.4	16.4	14.252	0.00015454	3.6674	23088000	1	-0.231006	0.136115	0.0372488	0.819085
50	A0A087WPL5;O70133;A0A0R4J2C3	A0A087WPL5;O70133	tr|A0A087WPL5|A0A087WPL5_MOUSE ATP-dependent RNA helicase A OS=Mus musculus OX=10090 GN=Dhx9 PE=1 SV=1;sp|O70133|DHX9_MOUSE ATP-dependent RNA helicase A OS=Mus musculus OX=10090 GN=Dhx9 PE=1 SV=2	ATP-dependent RNA helicase A	Dhx9	0.038		0.829975	-0.164		0.410702	0.132		0.506132	0.333093		0.0809685	11.1844	11.6817	11.5735	11.7675	11.3796	11.4053	11.6088	11.0877	11.119	11.2782	11.1559	56	1	1	44.7	1.6	1.6	149.62	0	5.0087	17901000	1	0.295501	0.115437	0.169185	0.396374
51	A0A087WPT7;Q6P549;A0A1B0GR64;A0A1B0GST7	A0A087WPT7;Q6P549	tr|A0A087WPT7|A0A087WPT7_MOUSE Phosphatidylinositol 3,4,5-trisphosphate 5-phosphatase 2 (Fragment) OS=Mus musculus OX=10090 GN=Inppl1 PE=1 SV=1;sp|Q6P549|SHIP2_MOUSE Phosphatidylinositol 3,4,5-trisphosphate 5-phosphatase 2 OS=Mus musculus OX=10090 GN=Inppl	Phosphatidylinositol 3,4,5-trisphosphate 5-phosphatase 2	Inppl1	-0.057		0.533368	-0.069		0.500871	0.096		0.35677	0.10785		0.252411	16.5634	16.5836	16.4933	16.621	16.4747	16.3731	16.3015	16.6005	16.4366	16.3633	16.3453	11	10	10	8.6	7.7	7.7	128.93	0	16.897	290990000	11	0.165023	0.093651	0.038644	0.704569
52	A0A087WQ04;F6UND7;P08103	A0A087WQ04;F6UND7;P08103	tr|A0A087WQ04|A0A087WQ04_MOUSE Tyrosine-protein kinase OS=Mus musculus OX=10090 GN=Hck PE=1 SV=1;tr|F6UND7|F6UND7_MOUSE Tyrosine-protein kinase OS=Mus musculus OX=10090 GN=Hck PE=1 SV=1;sp|P08103|HCK_MOUSE Tyrosine-protein kinase HCK OS=Mus musculus OX=100	Non-specific protein-tyrosine kinase;Tyrosine-protein kinase HCK	Hck	0.075		0.723077	-0.305		0.21396	-0.534		0.0432538	-0.154782		0.467488	15.8628	15.727	15.7169	15.9398	15.8335	15.7574	16.8104	15.7957	15.9402	15.9598	16.0951	6	4	4	13	10.1	10.1	59.129	0	25.388	137790000	4	-0.229418	0.289653	-0.459499	0.0741025
53	A0A087WS03;A0A087WQ32;G3X9F1;Q9R1S3	A0A087WS03;A0A087WQ32;G3X9F1;Q9R1S3	tr|A0A087WS03|A0A087WS03_MOUSE GPI ethanolamine phosphate transferase 1 OS=Mus musculus OX=10090 GN=Pign PE=1 SV=1;tr|A0A087WQ32|A0A087WQ32_MOUSE GPI ethanolamine phosphate transferase 1 OS=Mus musculus OX=10090 GN=Pign PE=1 SV=1;tr|G3X9F1|G3X9F1_MOUSE GPI	GPI ethanolamine phosphate transferase 1	Pign	-0.172		0.217042	0.006		0.969875	0.132		0.387363	-0.0460094		0.731496	10.9154	10.9276	10.6135	10.8272	10.4809	10.6315	10.7142	10.6596	10.453	10.7888	10.8359	1	1	1	1.8	1.8	1.8	90.454	0.0033675	2.0045	9352600	1	0.126269	0.356333	-0.0403665	0.78746
54	A0A087WQ70;Q07235	A0A087WQ70;Q07235	tr|A0A087WQ70|A0A087WQ70_MOUSE Glia-derived nexin (Fragment) OS=Mus musculus OX=10090 GN=Serpine2 PE=1 SV=1;sp|Q07235|GDN_MOUSE Glia-derived nexin OS=Mus musculus OX=10090 GN=Serpine2 PE=1 SV=2	Glia-derived nexin	Serpine2	-0.113		0.255613	-0.045		0.674467	0.126		0.256459	0.0581926		0.546889	13.8672	13.8911	13.689	13.5539	13.7728	13.7823	13.5535	13.8264	13.6634	13.6613	13.6098	1	1	1	5.2	5.2	5.2	25.89	0	4.7604	36737000	1	0.17095	0.098354	0.0130684	0.902743
55	A0A0R4J2B7;A0A087WRP5;A0A087WQ86;E9QM99;Q8BZN6;A0A087WS26	A0A0R4J2B7;A0A087WRP5;A0A087WQ86;E9QM99;Q8BZN6;A0A087WS26	tr|A0A0R4J2B7|A0A0R4J2B7_MOUSE Dedicator of cytokinesis protein 10 (Fragment) OS=Mus musculus OX=10090 GN=Dock10 PE=1 SV=1;tr|A0A087WRP5|A0A087WRP5_MOUSE Dedicator of cytokinesis protein 10 OS=Mus musculus OX=10090 GN=Dock10 PE=1 SV=1;tr|A0A087WQ86|A0A087W	Dedicator of cytokinesis protein 10	Dock10	0.124		0.196435	-0.129		0.224405	-0.361	DOWN	0.00511041	-0.108566		0.251752	15.4734	15.2395	15.201	15.3879	15.3791	15.5178	15.777	15.5551	15.4853	15.5936	15.5315	4	4	4	2.8	2.8	2.8	207.49	0	9.2787	62040000	4	-0.23219	0.0273593	-0.237835	0.0393946
56	A0A087WR42;A0A087WQC2;Q3V0J1	A0A087WR42;A0A087WQC2;Q3V0J1	tr|A0A087WR42|A0A087WR42_MOUSE Transmembrane protein 237 (Fragment) OS=Mus musculus OX=10090 GN=Tmem237 PE=1 SV=1;tr|A0A087WQC2|A0A087WQC2_MOUSE Transmembrane protein 237 (Fragment) OS=Mus musculus OX=10090 GN=Tmem237 PE=1 SV=1;sp|Q3V0J1|TM237_MOUSE Transm	Transmembrane protein 237	Tmem237	-0.333		0.403606	0.166		0.705482	0.231		0.599582	-0.267385		0.499193	11.5711	12.6338	12.4817	12.4446	12.0975	11.1461	12.4524	11.5431	12.0562	12.2419	12.1923	2	2	2	10.1	10.1	10.1	18.598	0.0054062	1.8267	28570000	2	0.0653511	0.867238	-0.101668	0.816196
57	A0A087WQC4;H3BJR2;K3W4L1;H3BK01;Q8R2K4	A0A087WQC4;H3BJR2;K3W4L1;H3BK01;Q8R2K4	tr|A0A087WQC4|A0A087WQC4_MOUSE TAF6-like RNA polymerase II p300/CBP-associated factor-associated factor 65 kDa subunit 6L OS=Mus musculus OX=10090 GN=Taf6l PE=1 SV=1;tr|H3BJR2|H3BJR2_MOUSE TAF6-like RNA polymerase II p300/CBP-associated factor-associated f	TAF6-like RNA polymerase II p300/CBP-associated factor-associated factor 65 kDa subunit 6L	Taf6l	0.106		0.431777	-0.043		0.773355	-0.051		0.730769	0.0977602		0.467929	11.8402	12.2617	12.1772	12.4162	12.122	12.0595	12.0961	12.1925	12.1804	11.9549	12.1691	1	1	1	1.7	1.7	1.7	65.049	0.00060341	3.2443	12017000	1	-0.00839551	0.949559	0.0549343	0.71223
58	A0A087WQH8	A0A087WQH8	tr|A0A087WQH8|A0A087WQH8_MOUSE Probable UDP-sugar transporter protein SLC35A4 OS=Mus musculus OX=10090 GN=Slc35a4 PE=1 SV=1		Slc35a4	0.037		0.568094	0.101		0.18536	0.12		0.121626	0.0563971		0.392369	12.2331	12.2385	12.2669	12.3247	12.2843	12.2412	12.1435	12.1095	12.1104	12.2309	12.3397	1	1	1	9.7	9.7	9.7	11.157	0.0020049	2.3295	64835000	1	0.0191868	0.766976	0.156938	0.0515333
59	A0A087WQN7;F8VQ87;P97789;A0A087WNV6	A0A087WQN7;F8VQ87;P97789	tr|A0A087WQN7|A0A087WQN7_MOUSE 5-3 exoribonuclease 1 OS=Mus musculus OX=10090 GN=Xrn1 PE=1 SV=1;tr|F8VQ87|F8VQ87_MOUSE 5-3 exoribonuclease 1 OS=Mus musculus OX=10090 GN=Xrn1 PE=1 SV=1;sp|P97789|XRN1_MOUSE 5-3 exoribonuclease 1 OS=Mus musculus OX=1009	5-3 exoribonuclease 1	Xrn1	0.16		0.114857	0.074		0.489791	-0.133		0.226291	-0.047271		0.619776	17.7696	17.4589	17.5148	17.5998	17.8032	17.8209	17.663	17.766	17.7528	17.7746	17.8384	13	13	13	8.2	8.2	8.2	194.3	0	37.502	513870000	16	-0.207479	0.0498488	0.0267754	0.800529
60	A0A087WQS0;A0A087WQM0;A0A1D5RM59;E9Q0S6;A0A087WQ94;A0A087WRU0;Q9DBT6;A0A087WP40;A0A087WR29;A0A087WS32;A0A087WPC7;A0A087WSC8;A0A087WRZ8	A0A087WQS0;A0A087WQM0;A0A1D5RM59;E9Q0S6;A0A087WQ94;A0A087WRU0	tr|A0A087WQS0|A0A087WQS0_MOUSE Tensin 1 OS=Mus musculus OX=10090 GN=Tns1 PE=1 SV=1;tr|A0A087WQM0|A0A087WQM0_MOUSE Tensin 1 OS=Mus musculus OX=10090 GN=Tns1 PE=1 SV=1;tr|A0A1D5RM59|A0A1D5RM59_MOUSE Tensin 1 OS=Mus musculus OX=10090 GN=Tns1 PE=1 SV=1;tr|E9Q0		Tns1	0.154		0.0992481	0.02		0.835226	0.068		0.489217	0.201687		0.0392442	19.69	19.7119	19.6598	19.7119	20.0593	19.7527	19.6384	19.6006	19.6553	19.6233	19.6402	53	53	50	40	40	38.5	198.98	0	323.31	5790100000	83	0.0476142	0.584909	0.221813	0.0418785
61	A0A087WQT0;Q05DP1;O88697;D3YXM1;A0A087WQ12	A0A087WQT0;Q05DP1;O88697;D3YXM1	tr|A0A087WQT0|A0A087WQT0_MOUSE Serine/threonine-protein kinase 16 (Fragment) OS=Mus musculus OX=10090 GN=Stk16 PE=1 SV=1;tr|Q05DP1|Q05DP1_MOUSE Serine/threonine-protein kinase 16 OS=Mus musculus OX=10090 GN=Stk16 PE=1 SV=1;sp|O88697|STK16_MOUSE Serine/thre	Serine/threonine-protein kinase 16	Stk16	0.073		0.280946	0.085		0.258569	0.098		0.199934	0.085268		0.211484	15.7292	15.5624	15.5095	15.6971	15.6273	15.695	15.4874	15.5172	15.5531	15.5893	15.6211	5	5	5	35.6	35.6	35.6	25.013	0	55.645	286540000	5	0.0125281	0.847959	0.170763	0.0388085
62	A0A087WQT6;O89110	A0A087WQT6;O89110	tr|A0A087WQT6|A0A087WQT6_MOUSE Caspase-8 OS=Mus musculus OX=10090 GN=Casp8 PE=1 SV=1;sp|O89110|CASP8_MOUSE Caspase-8 OS=Mus musculus OX=10090 GN=Casp8 PE=1 SV=1	Caspase-8;Caspase-8 subunit p18;Caspase-8 subunit p10	Casp8	-0.022		0.824977	-0.076		0.491748	0.139		0.221258	0.192748		0.0708963	17.7227	17.899	17.7222	17.9779	17.6699	17.6316	17.6739	17.6115	17.5091	17.5753	17.6167	14	14	14	35	35	35	57.82	0	105.84	1508500000	22	0.214256	0.0487498	0.117088	0.295839
63	A0A087WQU0;Q8C134;Q9ERD6;A0A087WQ61;A0A087WPL3	A0A087WQU0;Q8C134;Q9ERD6;A0A087WQ61	tr|A0A087WQU0|A0A087WQU0_MOUSE Ras-specific guanine nucleotide-releasing factor RalGPS2 OS=Mus musculus OX=10090 GN=Ralgps2 PE=1 SV=1;tr|Q8C134|Q8C134_MOUSE Ras-specific guanine nucleotide-releasing factor RalGPS2 OS=Mus musculus OX=10090 GN=Ralgps2 PE=1 S	Ras-specific guanine nucleotide-releasing factor RalGPS2	Ralgps2	0.18		0.185012	0.216		0.158041	-0.164		0.27339	-0.199852		0.146044	15.433	14.936	15.1009	15.182	15.3456	15.4834	15.2119	15.4293	15.5312	15.55	15.5293	4	4	4	7.6	7.6	7.6	54.012	0	5.932	82609000	4	-0.380208	0.0139957	0.0163831	0.909888
64	A0A087WR24;Q2HXL6;B7ZNP0;A0A087WQK5	A0A087WR24;Q2HXL6;B7ZNP0;A0A087WQK5	tr|A0A087WR24|A0A087WR24_MOUSE alpha-1,2-Mannosidase OS=Mus musculus OX=10090 GN=Edem3 PE=1 SV=1;sp|Q2HXL6|EDEM3_MOUSE ER degradation-enhancing alpha-mannosidase-like protein 3 OS=Mus musculus OX=10090 GN=Edem3 PE=1 SV=2;tr|B7ZNP0|B7ZNP0_MOUSE alpha-1,2-Ma	alpha-1,2-Mannosidase;ER degradation-enhancing alpha-mannosidase-like protein 3	Edem3	-0.089		0.472779	0.067		0.625571	0.149		0.289492	-0.00674234		0.955994	16.1053	16.4488	16.3056	16.3822	16.2245	15.9861	16.2534	16.0211	16.1468	16.1984	16.2678	5	5	5	5.5	5.5	5.5	105.9	0.00015901	4.2048	88238000	5	0.0822581	0.506081	0.0603597	0.660302
65	Q3UHL6;A0A087WR50;P11276;A0A087WS56;A0A087WS99;Q4KL80;A0A087WSU6;A0A087WQE0;A0A087WQW8	Q3UHL6;A0A087WR50;P11276;A0A087WS56	tr|Q3UHL6|Q3UHL6_MOUSE Fibronectin OS=Mus musculus OX=10090 GN=Fn1 PE=1 SV=1;tr|A0A087WR50|A0A087WR50_MOUSE Fibronectin OS=Mus musculus OX=10090 GN=Fn1 PE=1 SV=1;sp|P11276|FINC_MOUSE Fibronectin OS=Mus musculus OX=10090 GN=Fn1 PE=1 SV=4;tr|A0A087WS56|A0A08	Fibronectin;Anastellin	Fn1	0.186		0.192264	-0.036		0.814808	0.056		0.71537	0.276944		0.0645669	21.0209	20.9868	21.0897	21.4161	21.3439	20.8948	21.1159	20.8379	20.8522	20.94	21.0318	88	88	1	48.4	48.4	0.5	260.13	0	323.31	38066000000	181	0.0911559	0.507183	0.241339	0.135697
66	A0A087WRB7;E9PX43;Q7TQG1;A0A087WP13;A0A1D5RME6;A0A087WPX6;A0A087WP37	A0A087WRB7;E9PX43;Q7TQG1;A0A087WP13	tr|A0A087WRB7|A0A087WRB7_MOUSE Pleckstrin homology domain-containing family A member 6 OS=Mus musculus OX=10090 GN=Plekha6 PE=1 SV=1;tr|E9PX43|E9PX43_MOUSE Pleckstrin homology domain-containing family A member 6 OS=Mus musculus OX=10090 GN=Plekha6 PE=1 SV=	Pleckstrin homology domain-containing family A member 6	Plekha6	0.011		0.86816	0.038		0.628208	0.04		0.605984	0.0139223		0.839969	18.3018	18.3502	18.4981	18.3726	18.3353	18.4766	18.3458	18.3409	18.3631	18.3329	18.4466	25	25	25	25.3	25.3	25.3	117.1	0	96.942	1181700000	29	0.00248191	0.971252	0.0514536	0.509175
67	A0A087WRE5;Q6P3D0;A0A087WSB5;A0A2R8VH99;E9Q9G1;Q8VHN8	A0A087WRE5;Q6P3D0	tr|A0A087WRE5|A0A087WRE5_MOUSE U8 snoRNA-decapping enzyme (Fragment) OS=Mus musculus OX=10090 GN=Nudt16 PE=1 SV=1;sp|Q6P3D0|NUD16_MOUSE U8 snoRNA-decapping enzyme OS=Mus musculus OX=10090 GN=Nudt16 PE=1 SV=1	U8 snoRNA-decapping enzyme	Nudt16	0.011		0.897815	-0.058		0.531327	-0.158		0.11167	-0.0889306		0.296673	16.7239	16.7511	16.6737	16.6036	16.7017	16.8752	16.8213	16.9271	16.8423	16.899	16.7061	8	8	8	48.7	48.7	48.7	21.248	0	19.926	873880000	10	-0.0995467	0.246194	-0.1474	0.134514
68	A0A087WRE7;Q8R0N6	A0A087WRE7;Q8R0N6	tr|A0A087WRE7|A0A087WRE7_MOUSE Hydroxyacid-oxoacid transhydrogenase, mitochondrial (Fragment) OS=Mus musculus OX=10090 GN=Adhfe1 PE=1 SV=1;sp|Q8R0N6|HOT_MOUSE Hydroxyacid-oxoacid transhydrogenase, mitochondrial OS=Mus musculus OX=10090 GN=Adhfe1 PE=1 SV=2	Hydroxyacid-oxoacid transhydrogenase, mitochondrial	Adhfe1	-0.182		0.46313	0.059		0.829273	0.008		0.976251	-0.233352		0.352363	18.4303	19.1327	18.9517	18.3178	18.8879	18.7619	18.4482	19.2121	18.7798	18.8585	19.0294	14	14	14	40.9	40.9	40.9	49.039	0	299.04	5009300000	32	-0.0509574	0.835335	-0.174245	0.529056
69	Q8BXK8;A0A087WRF2;E9Q3K3	Q8BXK8;A0A087WRF2;E9Q3K3	sp|Q8BXK8|AGAP1_MOUSE Arf-GAP with GTPase, ANK repeat and PH domain-containing protein 1 OS=Mus musculus OX=10090 GN=Agap1 PE=1 SV=1;tr|A0A087WRF2|A0A087WRF2_MOUSE Arf-GAP with GTPase, ANK repeat and PH domain-containing protein 1 OS=Mus musculus OX=10090	Arf-GAP with GTPase, ANK repeat and PH domain-containing protein 1	Agap1	0.304		0.267217	0.238		0.429377	-0.186		0.533476	-0.120053		0.651572	11.7273	10.966	10.9375	11.0569	11.7259	11.7592	11.1014	11.6913	11.6328	11.5584	11.711	3	2	2	4.2	2.3	2.3	94.41	0.0017309	2.449	6071000	2	-0.42375	0.132903	0.117645	0.691865
70	A0A087WSH6;A0A087WRN5;Q3UPL5	A0A087WSH6;A0A087WRN5;Q3UPL5	tr|A0A087WSH6|A0A087WSH6_MOUSE Predicted gene 13889 OS=Mus musculus OX=10090 GN=Gm13889 PE=1 SV=1;tr|A0A087WRN5|A0A087WRN5_MOUSE Predicted gene 13889 OS=Mus musculus OX=10090 GN=Gm13889 PE=1 SV=1;sp|Q3UPL5|CK096_MOUSE Uncharacterized protein C11orf96 homol	Uncharacterized protein C11orf96 homolog	Gm13889	-0.162		0.159392	-0.357		0.0142599	0.173		0.177169	0.367665	UP	0.00675905	13.9671	13.8878	13.8178	13.9725	13.6581	13.5552	13.8291	13.6063	13.3285	13.4005	13.3538	2	2	2	26.8	26.8	26.8	13.785	0	6.6228	21783000	2	0.529996	0.000672506	0.0109318	0.928554
71	F2Z4A3;A0A087WRT4;A0A1L1SQU7;E9QK16;Q8BNA6	F2Z4A3;A0A087WRT4;A0A1L1SQU7	tr|F2Z4A3|F2Z4A3_MOUSE FAT atypical cadherin 1 OS=Mus musculus OX=10090 GN=Fat1 PE=1 SV=1;tr|A0A087WRT4|A0A087WRT4_MOUSE FAT atypical cadherin 1 OS=Mus musculus OX=10090 GN=Fat1 PE=1 SV=2;tr|A0A1L1SQU7|A0A1L1SQU7_MOUSE FAT atypical cadherin 1 OS=Mus muscul		Fat1	-0.249		0.359931	-0.117		0.694399	0.294		0.334083	0.162593		0.544352	14.9717	15.7489	15.6466	15.7406	15.0765	14.8037	15.3586	14.9643	15.0469	15.1139	14.9722	4	4	4	0.8	0.8	0.8	506.26	0	6.587	73310000	4	0.411425	0.144693	0.0454888	0.878256
72	J3QQ16;A0A087WS16;E9PWQ3;D3YWD1	J3QQ16;A0A087WS16;E9PWQ3;D3YWD1	tr|J3QQ16|J3QQ16_MOUSE Collagen, type VI, alpha 3 OS=Mus musculus OX=10090 GN=Col6a3 PE=1 SV=1;tr|A0A087WS16|A0A087WS16_MOUSE Collagen, type VI, alpha 3 OS=Mus musculus OX=10090 GN=Col6a3 PE=1 SV=1;tr|E9PWQ3|E9PWQ3_MOUSE Collagen, type VI, alpha 3 OS=Mus m		Col6a3	-0.148		0.642093	-0.499		0.179671	0.264		0.462413	0.614979		0.0756584	20.4344	20.7603	21.4552	20.2128	21.3084	20.6854	20.866	20.3733	20.0872	20.2552	20.0193	71	71	71	31.6	31.6	31.6	288.69	0	323.31	18315000000	144	0.762771	0.0342237	0.115874	0.743721
74	P51949;A0A087WSG5;A0A087WSQ7	P51949;A0A087WSG5	sp|P51949|MAT1_MOUSE CDK-activating kinase assembly factor MAT1 OS=Mus musculus OX=10090 GN=Mnat1 PE=1 SV=2;tr|A0A087WSG5|A0A087WSG5_MOUSE CDK-activating kinase assembly factor MAT1 OS=Mus musculus OX=10090 GN=Mnat1 PE=1 SV=1	CDK-activating kinase assembly factor MAT1	Mnat1	0.06		0.740027	0.107		0.599983	-0.064		0.75219	-0.110621		0.544677	15.3719	14.8796	14.908	14.7652	15.2369	15.3378	14.9336	15.3007	15.2492	15.198	15.2246	4	4	4	9.1	9.1	9.1	35.848	0	5.4552	94771000	4	-0.170779	0.356303	-0.00382569	0.984895
76	Q8C3V4;A0A087WSP5;P42225;A0A087WSQ5;Q8CFQ1;A0A087WRI1	Q8C3V4;A0A087WSP5;P42225	tr|Q8C3V4|Q8C3V4_MOUSE Signal transducer and activator of transcription OS=Mus musculus OX=10090 GN=Stat1 PE=1 SV=1;tr|A0A087WSP5|A0A087WSP5_MOUSE Signal transducer and activator of transcription OS=Mus musculus OX=10090 GN=Stat1 PE=1 SV=1;sp|P42225|STAT1_	Signal transducer and activator of transcription;Signal transducer and activator of transcription 1	Stat1	0.201		0.237136	0.021		0.909121	-0.323		0.101534	-0.142708		0.391452	18.7344	19.1199	18.9889	19.2435	19.0243	19.1774	19.4592	19.0814	19.0559	19.5979	19.2195	31	31	1	45.8	45.8	2.7	87.314	0	157.78	5285500000	49	-0.343334	0.0578626	-0.121884	0.509106
77	A0A087WST3;Q99JW1	A0A087WST3;Q99JW1	tr|A0A087WST3|A0A087WST3_MOUSE Alpha/beta hydrolase domain-containing protein 17A (Fragment) OS=Mus musculus OX=10090 GN=Abhd17a PE=1 SV=1;sp|Q99JW1|AB17A_MOUSE Alpha/beta hydrolase domain-containing protein 17A OS=Mus musculus OX=10090 GN=Abhd17a PE=1 SV=	Alpha/beta hydrolase domain-containing protein 17A	Abhd17a	-0.157		0.0562055	-0.131		0.138019	-0.099		0.248134	-0.125569		0.114122	12.0454	11.9753	12.0445	11.8334	11.8764	11.8845	12.1885	12.0535	11.8631	12.1251	11.9826	2	2	2	19.3	19.3	19.3	19.83	0	6.095	18363000	3	0.0314408	0.672423	-0.256228	0.0106863
78	A0A087WSU3	A0A087WSU3	tr|A0A087WSU3|A0A087WSU3_MOUSE NADH-ubiquinone oxidoreductase 75 kDa subunit, mitochondrial (Fragment) OS=Mus musculus OX=10090 GN=Ndufs1 PE=1 SV=1		Ndufs1	-0.113		0.191269	-0.076		0.416611	0.038		0.67658	0.0018007		0.982493	13.8248	13.757	13.8267	13.5281	13.7788	13.7638	13.6914	13.8373	13.7723	13.6235	13.6694	4	1	1	70.5	16.4	16.4	6.4345	0.00060716	3.3321	31546000	1	0.114384	0.184899	-0.0741256	0.427357
79	E9PZ64;A0A087WSU4;Q61122	E9PZ64;A0A087WSU4;Q61122	tr|E9PZ64|E9PZ64_MOUSE NGFI-A-binding protein 1 OS=Mus musculus OX=10090 GN=Nab1 PE=1 SV=1;tr|A0A087WSU4|A0A087WSU4_MOUSE NGFI-A-binding protein 1 OS=Mus musculus OX=10090 GN=Nab1 PE=1 SV=1;sp|Q61122|NAB1_MOUSE NGFI-A-binding protein 1 OS=Mus musculus OX=1	NGFI-A-binding protein 1	Nab1	0.003		0.98719	-0.129		0.515172	-0.548		0.0179552	-0.415504		0.0369816	15.0912	14.6357	14.643	14.4102	14.9791	14.9891	15.2267	15.4483	15.2232	15.1629	15.2387	2	2	2	3.7	3.7	3.7	50.774	0.00016205	4.6898	50540000	3	-0.418321	0.0359809	-0.544709	0.0183997
80	A0A096P6K7;Q8CHZ9;B9EJ57	A0A096P6K7;Q8CHZ9;B9EJ57	tr|A0A096P6K7|A0A096P6K7_MOUSE Transcription termination factor 1b, mitochondrial OS=Mus musculus OX=10090 GN=Mterf1b PE=4 SV=1;sp|Q8CHZ9|MTF1A_MOUSE Transcription termination factor 1a, mitochondrial OS=Mus musculus OX=10090 GN=Mterf1a PE=2 SV=1;sp|B9EJ57	Transcription termination factor 1a, mitochondrial;Transcription termination factor 1b, mitochondrial	Mterf1b	0.597		0.320074	0.209		0.749948	0.26		0.692136	0.647957		0.282769	12.4031	13.4663	13.6271	13.8897	14.6644	12.7334	13.7522	12.0596	13.4401	13.2012	12.7023	2	2	2	5.5	5.5	5.5	44.004	0.00059613	2.9872	907430000	1	0.0509715	0.930445	0.856588	0.209555
81	Q60759;A0A0A0MQ68;D3Z4I2	Q60759;A0A0A0MQ68	sp|Q60759|GCDH_MOUSE Glutaryl-CoA dehydrogenase, mitochondrial OS=Mus musculus OX=10090 GN=Gcdh PE=1 SV=2;tr|A0A0A0MQ68|A0A0A0MQ68_MOUSE Glutaryl-CoA dehydrogenase, mitochondrial OS=Mus musculus OX=10090 GN=Gcdh PE=1 SV=1	Glutaryl-CoA dehydrogenase, mitochondrial	Gcdh	-0.163		0.0978248	-0.012		0.904021	0.003		0.972703	-0.147572		0.129742	20.2675	20.3927	20.4293	20.066	20.1492	20.3842	20.3426	20.3767	20.294	20.4523	20.2959	22	22	22	70.8	70.8	70.8	48.605	0	323.31	59051000000	124	0.0157901	0.862663	-0.159872	0.140626
82	A0A0A0MQ73;Q6PDK2	A0A0A0MQ73;Q6PDK2	tr|A0A0A0MQ73|A0A0A0MQ73_MOUSE Histone-lysine N-methyltransferase 2D OS=Mus musculus OX=10090 GN=Kmt2d PE=1 SV=1;sp|Q6PDK2|KMT2D_MOUSE Histone-lysine N-methyltransferase 2D OS=Mus musculus OX=10090 GN=Kmt2d PE=1 SV=2	Histone-lysine N-methyltransferase;Histone-lysine N-methyltransferase 2D	Kmt2d	-0.178		0.457053	0.306		0.262203	-0.19		0.477388	-0.673778		0.0159614	11.4636	11.9887	11.3924	11.5188	11.3217	11.4704	12.283	11.3265	12.2051	12.1207	12.0064	1	1	1	0.3	0.3	0.3	600.3	0.0021419	2.2773	11594000	1	-0.495829	0.0578807	-0.36776	0.18421
83	A0A0A0MQ79;Q3TLH4;S4R2J9;S4R209;S4R2L9;S4R2E2;S4R298	A0A0A0MQ79;Q3TLH4;S4R2J9	tr|A0A0A0MQ79|A0A0A0MQ79_MOUSE Protein PRRC2C OS=Mus musculus OX=10090 GN=Prrc2c PE=1 SV=1;sp|Q3TLH4|PRC2C_MOUSE Protein PRRC2C OS=Mus musculus OX=10090 GN=Prrc2c PE=1 SV=3;tr|S4R2J9|S4R2J9_MOUSE Protein PRRC2C OS=Mus musculus OX=10090 GN=Prrc2c PE=1 SV=1	Protein PRRC2C	Prrc2c	-0.046		0.406946	-0.066		0.296517	0.078		0.218297	0.0977284		0.0971784	19.0316	19.0834	19.0114	19.056	18.968	18.9643	19.0089	18.9189	18.8828	18.8711	18.9412	40	40	2	16.3	16.3	0.6	310.72	0	138.15	2569000000	51	0.143758	0.0232008	0.032198	0.599634
84	A0A0A0MQ80;Q3UMC0;A0A0G2JFY0;D3Z0U5;D6RGM7;D3Z4J2;Q9D3R6	A0A0A0MQ80;Q3UMC0;A0A0G2JFY0	tr|A0A0A0MQ80|A0A0A0MQ80_MOUSE Spermatogenesis-associated protein 5 OS=Mus musculus OX=10090 GN=Spata5 PE=1 SV=1;sp|Q3UMC0|SPAT5_MOUSE Spermatogenesis-associated protein 5 OS=Mus musculus OX=10090 GN=Spata5 PE=1 SV=2;tr|A0A0G2JFY0|A0A0G2JFY0_MOUSE Spermato	Spermatogenesis-associated protein 5	Spata5	0.013		0.810483	0.01		0.87179	-0.033		0.58441	-0.0297596		0.580745	17.6424	17.6301	17.6462	17.687	17.651	17.6192	17.6135	17.7315	17.6308	17.7186	17.6971	13	13	13	17.5	17.5	17.5	97.156	0	57.305	8731500000	18	-0.0425913	0.433299	-0.0201132	0.737113
85	Q80US4;A0A0A0MQ89;V9GXE4	Q80US4;A0A0A0MQ89;V9GXE4	sp|Q80US4|ARP5_MOUSE Actin-related protein 5 OS=Mus musculus OX=10090 GN=Actr5 PE=1 SV=3;tr|A0A0A0MQ89|A0A0A0MQ89_MOUSE Actin-related protein 5 OS=Mus musculus OX=10090 GN=Actr5 PE=1 SV=1;tr|V9GXE4|V9GXE4_MOUSE Actin-related protein 5 OS=Mus musculus OX=10	Actin-related protein 5	Actr5	0.029		0.829676	-0.032		0.832533	0.027		0.856849	0.0886373		0.518071	14.9435	15.2108	15.2986	15.2735	15.2678	14.9993	15.3447	14.9026	15.1336	15.0468	15.0943	2	2	2	2.6	2.6	2.6	67.844	0	8.1332	96637000	2	0.059443	0.662668	0.0565543	0.71007
86	A0A0A0MQ90;P97352	A0A0A0MQ90;P97352	tr|A0A0A0MQ90|A0A0A0MQ90_MOUSE Protein S100-A13 OS=Mus musculus OX=10090 GN=S100a13 PE=1 SV=1;sp|P97352|S10AD_MOUSE Protein S100-A13 OS=Mus musculus OX=10090 GN=S100a13 PE=1 SV=1	Protein S100-A13	S100a13	0.181		0.11471	0.056		0.642879	-0.162		0.196811	-0.0364723		0.734205	15.787	15.604	15.9517	15.84	16.0015	16.0452	15.9959	15.8899	16.1478	15.8754	15.9729	6	6	6	23.1	23.1	23.1	17.744	0	25.704	1804600000	8	-0.217854	0.0651596	0.0193702	0.871548
87	A0A0A0MQ93;Q6IEE6	A0A0A0MQ93;Q6IEE6	tr|A0A0A0MQ93|A0A0A0MQ93_MOUSE Transmembrane protein 132E OS=Mus musculus OX=10090 GN=Tmem132e PE=1 SV=1;sp|Q6IEE6|T132E_MOUSE Transmembrane protein 132E OS=Mus musculus OX=10090 GN=Tmem132e PE=1 SV=1	Transmembrane protein 132E	Tmem132e	0.229		0.109223	0.229		0.146498	-0.038		0.800026	-0.0377707		0.776979	11.2622	10.7846	10.8682	11.0271	11.3381	11.238	11.0878	10.9311	11.1331	11.3091	11.2743	1	1	1	0.7	0.7	0.7	116.23	0.0079354	1.6391	18203000	1	-0.267147	0.068158	0.191629	0.21731
88	A0A0A0MQ97;G3X9C2	A0A0A0MQ97;G3X9C2	tr|A0A0A0MQ97|A0A0A0MQ97_MOUSE F-box only protein 50 OS=Mus musculus OX=10090 GN=Nccrp1 PE=1 SV=1;sp|G3X9C2|FBX50_MOUSE F-box only protein 50 OS=Mus musculus OX=10090 GN=Nccrp1 PE=1 SV=2	F-box only protein 50	Nccrp1	0.146		0.182418	-0.157		0.198639	-0.234		0.068128	0.0691605		0.511967	14.2985	14.5601	14.6691	14.5397	14.6841	14.7423	14.7722	14.7141	14.463	14.6282	14.6674	2	2	2	7.9	7.9	7.9	33.027	0.00016026	4.433	189140000	3	-0.0769867	0.466659	-0.0877955	0.458057
89	A0A0A0MQA5;P68368;A0A087WQS4;A0A087WRB4;A0A087WSB0;A0A087WSL5;A0A087WS35	A0A0A0MQA5;P68368	tr|A0A0A0MQA5|A0A0A0MQA5_MOUSE Tubulin alpha chain (Fragment) OS=Mus musculus OX=10090 GN=Tuba4a PE=1 SV=1;sp|P68368|TBA4A_MOUSE Tubulin alpha-4A chain OS=Mus musculus OX=10090 GN=Tuba4a PE=1 SV=1	Tubulin alpha-4A chain	Tuba4a	0.209		0.0293665	0.194		0.0605694	-0.025		0.78556	-0.0104375		0.900423	18.553	18.7531	18.8158	18.9404	18.8689	18.9386	18.657	18.8084	18.9865	18.9669	18.8259	30	7	6	63.7	22	19.3	52.793	0	133.85	19207000000	26	-0.219124	0.0237084	0.18327	0.073136
90	A0A0A0MQC3;A0A1B0GR99	A0A0A0MQC3;A0A1B0GR99	tr|A0A0A0MQC3|A0A0A0MQC3_MOUSE 5-hydroxyisourate hydrolase OS=Mus musculus OX=10090 GN=Urah PE=1 SV=1;tr|A0A1B0GR99|A0A1B0GR99_MOUSE 5-hydroxyisourate hydrolase (Fragment) OS=Mus musculus OX=10090 GN=Urah PE=1 SV=1	5-hydroxyisourate hydrolase	Urah	-0.147		0.430663	0.156		0.453635	0.418		0.0645558	0.115006		0.534559	13.6099	14.0357	14.2134	14.1659	13.7084	13.5439	13.628	13.4423	13.7245	13.697	13.6518	6	1	1	68.8	25.5	25.5	16.15	0	33.515	168670000	2	0.26191	0.174873	0.270924	0.2062
91	A0A0A0MQC7;A2A5Y6;P10637;B1AQW2;B1AQW5;B1AQW4	A0A0A0MQC7;A2A5Y6;P10637;B1AQW2	tr|A0A0A0MQC7|A0A0A0MQC7_MOUSE Microtubule-associated protein OS=Mus musculus OX=10090 GN=Mapt PE=1 SV=1;tr|A2A5Y6|A2A5Y6_MOUSE Microtubule-associated protein OS=Mus musculus OX=10090 GN=Mapt PE=1 SV=1;sp|P10637|TAU_MOUSE Microtubule-associated protein tau	Microtubule-associated protein;Microtubule-associated protein tau	Mapt	-0.265		0.0890977	-0.081		0.615893	0.117		0.473633	-0.0674684		0.640444	16.6073	16.3928	16.2118	15.9768	16.005	16.4344	16.1598	16.4147	16.189	16.269	16.1605	8	8	8	13.8	13.8	13.8	76.259	0	22.93	228680000	8	0.197791	0.189585	-0.148565	0.365768
92	A0A0A0MQC9;Q9D0R8	A0A0A0MQC9;Q9D0R8	tr|A0A0A0MQC9|A0A0A0MQC9_MOUSE Protein LSM12 homolog OS=Mus musculus OX=10090 GN=Lsm12 PE=1 SV=1;sp|Q9D0R8|LSM12_MOUSE Protein LSM12 homolog OS=Mus musculus OX=10090 GN=Lsm12 PE=1 SV=1	Protein LSM12 homolog	Lsm12	0.105		0.355613	0.074		0.55314	-0.052		0.679026	-0.0208514		0.850855	16.476	16.2634	16.0803	16.2099	16.4967	16.4276	16.2417	16.4078	16.3782	16.4271	16.3915	5	5	5	48.2	48.2	48.2	15.362	0	26.843	706840000	9	-0.125689	0.272861	0.0533372	0.668359
93	A0A0A0MQD1;Q8K1H1	A0A0A0MQD1;Q8K1H1	tr|A0A0A0MQD1|A0A0A0MQD1_MOUSE Tudor domain-containing protein 7 OS=Mus musculus OX=10090 GN=Tdrd7 PE=1 SV=1;sp|Q8K1H1|TDRD7_MOUSE Tudor domain-containing protein 7 OS=Mus musculus OX=10090 GN=Tdrd7 PE=1 SV=1	Tudor domain-containing protein 7	Tdrd7	0.153		0.0378004	0.144		0.0706688	-0.114		0.138894	-0.105515		0.127822	16.9329	16.9221	16.9739	17.0999	17.0536	17.1336	16.9755	17.1389	17.1146	17.2117	17.2772	10	10	10	10.5	10.5	10.5	125.84	0	30.115	285550000	13	-0.258227	0.00252561	0.0384904	0.59832
94	A0A0A0MQD4;Q8K201	A0A0A0MQD4;Q8K201	tr|A0A0A0MQD4|A0A0A0MQD4_MOUSE RIKEN cDNA 9530068E07 gene OS=Mus musculus OX=10090 GN=9530068E07Rik PE=1 SV=1;sp|Q8K201|KCT2_MOUSE Keratinocyte-associated transmembrane protein 2 OS=Mus musculus OX=10090 GN=Kct2 PE=1 SV=2	Keratinocyte-associated transmembrane protein 2	9530068E07Rik	-0.013		0.940036	0.167		0.386259	-0.183		0.34371	-0.362988		0.0535692	14.8972	15.3203	15.3877	15.3282	14.9135	15.3254	15.1782	15.5918	15.6414	15.495	15.5197	2	2	2	9.2	9.2	9.2	27.292	0	4.8882	116870000	3	-0.350289	0.0608477	-0.195976	0.312991
95	Q4ACU6;A0A0A0MQD5;A0A2R8VH81	Q4ACU6;A0A0A0MQD5	sp|Q4ACU6|SHAN3_MOUSE SH3 and multiple ankyrin repeat domains protein 3 OS=Mus musculus OX=10090 GN=Shank3 PE=1 SV=3;tr|A0A0A0MQD5|A0A0A0MQD5_MOUSE SH3 and multiple ankyrin repeat domains protein 3 OS=Mus musculus OX=10090 GN=Shank3 PE=1 SV=1	SH3 and multiple ankyrin repeat domains protein 3	Shank3	-0.049		0.577289	0.008		0.934604	0.136		0.182968	0.0792291		0.372515	16.2813	16.1733	16.1639	16.1863	16.2673	16.0184	15.9535	16.1868	16.0412	16.1499	16.0433	9	9	9	6.4	6.4	6.4	185.39	0	22.883	376440000	9	0.128071	0.163119	0.0872	0.379694
96	A0A0A0MQD7;F7CGP0;A0A2I3BPN8;A3KGS3;F7AI67	A0A0A0MQD7;F7CGP0;A0A2I3BPN8;A3KGS3	tr|A0A0A0MQD7|A0A0A0MQD7_MOUSE Ral GTPase-activating protein subunit alpha-2 OS=Mus musculus OX=10090 GN=Ralgapa2 PE=1 SV=1;tr|F7CGP0|F7CGP0_MOUSE Ral GTPase-activating protein subunit alpha-2 (Fragment) OS=Mus musculus OX=10090 GN=Ralgapa2 PE=1 SV=1;tr|A0	Ral GTPase-activating protein subunit alpha-2	Ralgapa2	-0.277		0.00626337	-0.145		0.133741	0.357	UP	0.00268553	0.224997		0.0183453	17.1374	17.3646	17.1859	17.0383	16.9702	16.849	16.7913	16.9532	16.7675	16.7139	16.701	10	10	10	6.5	6.5	6.5	214.06	0	33.459	346660000	14	0.501836	0.000112266	0.0802067	0.385806
97	A0A0A0MQE5;A2AHC3;A2AHC4;F6Q2D3	A0A0A0MQE5;A2AHC3;A2AHC4	tr|A0A0A0MQE5|A0A0A0MQE5_MOUSE Calmodulin-regulated spectrin-associated protein 1 OS=Mus musculus OX=10090 GN=Camsap1 PE=1 SV=1;sp|A2AHC3|CAMP1_MOUSE Calmodulin-regulated spectrin-associated protein 1 OS=Mus musculus OX=10090 GN=Camsap1 PE=1 SV=1;tr|A2AHC4	Calmodulin-regulated spectrin-associated protein 1	Camsap1	-0.022		0.860206	0.095		0.507336	-0.019		0.89055	-0.136194		0.294825	14.7883	14.5121	14.7478	14.4795	14.7166	14.7853	14.4979	14.9063	14.7327	14.8113	14.846	4	4	4	2.8	2.8	2.8	176.01	0	4.8717	92260000	4	-0.11398	0.376352	-0.0416137	0.768285
98	B7ZCJ0;A0A0A0MQE8;B7ZCJ1;Q6DFV3;G3UWM5;G3UX38	B7ZCJ0;A0A0A0MQE8;B7ZCJ1;Q6DFV3;G3UWM5;G3UX38	tr|B7ZCJ0|B7ZCJ0_MOUSE Rho GTPase-activating protein 21 OS=Mus musculus OX=10090 GN=Arhgap21 PE=1 SV=1;tr|A0A0A0MQE8|A0A0A0MQE8_MOUSE Rho GTPase-activating protein 21 OS=Mus musculus OX=10090 GN=Arhgap21 PE=1 SV=1;tr|B7ZCJ1|B7ZCJ1_MOUSE Rho GTPase-activati	Rho GTPase-activating protein 21	Arhgap21	0.02		0.71026	-0.048		0.436322	0.033		0.588982	0.101667		0.086237	15.2022	15.2321	15.272	15.2644	15.307	15.1958	15.2349	15.1696	15.2009	15.1514	15.1099	6	6	6	3	3	3	215.86	0	25.32	112760000	6	0.0813612	0.158038	0.0534661	0.389689
99	A0A0A0MQF3;Q8VDW4	A0A0A0MQF3;Q8VDW4	tr|A0A0A0MQF3|A0A0A0MQF3_MOUSE MCG13474 OS=Mus musculus OX=10090 GN=Ube2w PE=1 SV=1;sp|Q8VDW4|UBE2W_MOUSE Ubiquitin-conjugating enzyme E2 W OS=Mus musculus OX=10090 GN=Ube2w PE=1 SV=1	Ubiquitin-conjugating enzyme E2 W	Ube2w	0.177		0.481268	0.081		0.769863	-0.458		0.122372	-0.362692		0.165982	14.2982	13.7573	13.8137	13.5591	14.3106	14.5307	14.3131	14.5167	14.7164	14.3853	14.3868	2	2	2	6.1	6.1	6.1	20.715	0.0017324	2.471	281900000	2	-0.53972	0.0511791	-0.28142	0.323247
100	A0A0A0MQF5;Q8K2H2	A0A0A0MQF5;Q8K2H2	tr|A0A0A0MQF5|A0A0A0MQF5_MOUSE Deubiquitinase OTUD6B OS=Mus musculus OX=10090 GN=Otud6b PE=1 SV=1;sp|Q8K2H2|OTU6B_MOUSE Deubiquitinase OTUD6B OS=Mus musculus OX=10090 GN=Otud6b PE=1 SV=1	OTU domain-containing protein 6B	Otud6b	-0.632		0.359132	-0.235		0.755131	0.677		0.379056	0.279895		0.679043	15.4974	17.2826	17.1181	17.3152	15.8133	14.873	16.6434	15.2686	15.8775	15.7247	15.5596	3	3	3	14.2	14.2	14.2	37.187	0	8.9672	1752500000	3	0.912088	0.196372	0.044511	0.952847
101	A0A0A0MQF7;Q8K207	A0A0A0MQF7;Q8K207	tr|A0A0A0MQF7|A0A0A0MQF7_MOUSE RIKEN cDNA 1700025G04 gene OS=Mus musculus OX=10090 GN=1700025G04Rik PE=1 SV=1;sp|Q8K207|CA021_MOUSE Uncharacterized protein C1orf21 homolog OS=Mus musculus OX=10090 PE=1 SV=1	Uncharacterized protein C1orf21 homolog	1700025G04Rik	-0.591		0.0133527	-0.183		0.419128	0.117		0.601692	-0.290488		0.167521	11.4454	11.1944	11.1877	10.5535	10.3509	11.1497	11.3924	10.9248	11.0194	10.9243	10.9819	1	1	1	16.7	16.7	16.7	8.7407	0.00089008	2.9085	10209000	1	0.300623	0.154632	-0.473891	0.055801
102	A0A0A0MQK8;Q9D0Z3	A0A0A0MQK8;Q9D0Z3	tr|A0A0A0MQK8|A0A0A0MQK8_MOUSE Transmembrane protein 53 (Fragment) OS=Mus musculus OX=10090 GN=Tmem53 PE=4 SV=1;sp|Q9D0Z3|TMM53_MOUSE Transmembrane protein 53 OS=Mus musculus OX=10090 GN=Tmem53 PE=2 SV=1	Transmembrane protein 53	Tmem53	-0.007		0.917767	0.062		0.403846	-0.008		0.915354	-0.0768797		0.257606	15.9999	16.0161	15.9187	15.9785	15.9421	15.9938	15.8884	16.0836	15.9857	16.099	16.0603	5	5	5	19	19	19	28.759	0	21.138	483560000	10	-0.0701166	0.299036	-0.0145476	0.842672
103	A0A0A0MQM0;P63242;Q8BGY2;J3QPS8	A0A0A0MQM0;P63242	tr|A0A0A0MQM0|A0A0A0MQM0_MOUSE Eukaryotic translation initiation factor 5A (Fragment) OS=Mus musculus OX=10090 GN=Eif5a PE=1 SV=1;sp|P63242|IF5A1_MOUSE Eukaryotic translation initiation factor 5A-1 OS=Mus musculus OX=10090 GN=Eif5a PE=1 SV=2	Eukaryotic translation initiation factor 5A;Eukaryotic translation initiation factor 5A-1	Eif5a	-0.062		0.31527	-0.065		0.348662	-0.015		0.819503	-0.0129492		0.830263	19.747	19.7401	19.8779	19.7867	19.7211	19.6702	19.8408	19.7667	19.6999	19.764	19.753	13	13	13	75.2	75.2	75.2	16.302	0	323.31	34451000000	53	0.0493896	0.421471	-0.0777525	0.265735
104	A0A0A0MQN1;Q5RL79	A0A0A0MQN1;Q5RL79	tr|A0A0A0MQN1|A0A0A0MQN1_MOUSE Keratinocyte associated protein 2, isoform CRA_c OS=Mus musculus OX=10090 GN=Krtcap2 PE=1 SV=1;sp|Q5RL79|KTAP2_MOUSE Keratinocyte-associated protein 2 OS=Mus musculus OX=10090 GN=Krtcap2 PE=1 SV=2	Keratinocyte-associated protein 2	Krtcap2	-0.098		0.158514	-0.154		0.0589643	-0.04		0.589525	0.0158317		0.810347	15.0548	14.8876	14.9392	14.9579	14.8127	14.8161	15.0096	14.9916	14.8076	14.9005	14.831	1	1	1	14.9	14.9	14.9	12.542	0.00059835	3.0595	179940000	5	0.114132	0.107669	-0.138358	0.0845979
105	A0A0A0MQN4;Q9D906;S4R2D5;S4R2T5;S4R2P7;S4R1T0;S4R1N8;S4R1U3;S4R1W9;S4R1K1	A0A0A0MQN4;Q9D906;S4R2D5;S4R2T5	tr|A0A0A0MQN4|A0A0A0MQN4_MOUSE Ubiquitin-like modifier-activating enzyme ATG7 OS=Mus musculus OX=10090 GN=Atg7 PE=1 SV=1;sp|Q9D906|ATG7_MOUSE Ubiquitin-like modifier-activating enzyme ATG7 OS=Mus musculus OX=10090 GN=Atg7 PE=1 SV=1;tr|S4R2D5|S4R2D5_MOUSE U	Ubiquitin-like modifier-activating enzyme ATG7	Atg7	-0.109		0.122527	-0.015		0.838891	-0.099		0.196845	-0.193105		0.0139671	17.8762	18.0067	17.8319	17.8186	17.8214	17.7489	18.0117	17.997	17.9075	17.9924	18.0684	22	22	22	39.4	39.4	39.4	82.276	0	208.46	3327700000	30	-0.0844613	0.218248	-0.208058	0.0167402
106	A0A0A6YVR9;P09925;V9GXE6;A0A0A6YVY3	A0A0A6YVR9;P09925;V9GXE6	tr|A0A0A6YVR9|A0A0A6YVR9_MOUSE SURF1-like protein (Fragment) OS=Mus musculus OX=10090 GN=Surf1 PE=1 SV=1;sp|P09925|SURF1_MOUSE Surfeit locus protein 1 OS=Mus musculus OX=10090 GN=Surf1 PE=1 SV=3;tr|V9GXE6|V9GXE6_MOUSE SURF1-like protein (Fragment) OS=Mus m	Surfeit locus protein 1	Surf1	-0.003		0.977761	0.059		0.566512	0.036		0.730331	-0.0264684		0.773841	17.0056	17.0286	17.0753	16.9064	16.9829	17.2125	16.9015	17.1004	17.1157	16.9621	17.1034	7	7	7	34.2	34.2	34.2	27.146	0	42.151	963340000	12	-0.0239067	0.795131	0.0329711	0.748981
107	A0A0A6YVS2;Q921L3	A0A0A6YVS2;Q921L3	tr|A0A0A6YVS2|A0A0A6YVS2_MOUSE Calcium load-activated calcium channel (Fragment) OS=Mus musculus OX=10090 GN=Tmco1 PE=1 SV=1;sp|Q921L3|TMCO1_MOUSE Calcium load-activated calcium channel OS=Mus musculus OX=10090 GN=Tmco1 PE=1 SV=1	Transmembrane and coiled-coil domain-containing protein 1	Tmco1	0.12		0.565059	0.158		0.499409	-0.066		0.774528	-0.104232		0.615929	16.1309	15.4745	15.6142	15.5234	15.9681	16.0877	15.5632	16.0491	15.9247	15.9438	16.0233	3	3	3	12.5	12.5	12.5	22.283	0	12.544	1422200000	7	-0.224049	0.292629	0.0535859	0.816578
108	Q9JKV1;A0A0A6YVU8;D3YUD8	Q9JKV1;A0A0A6YVU8;D3YUD8	sp|Q9JKV1|ADRM1_MOUSE Proteasomal ubiquitin receptor ADRM1 OS=Mus musculus OX=10090 GN=Adrm1 PE=1 SV=2;tr|A0A0A6YVU8|A0A0A6YVU8_MOUSE MCG119397 OS=Mus musculus OX=10090 GN=Gm9774 PE=4 SV=1;tr|D3YUD8|D3YUD8_MOUSE Predicted pseudogene 9774 OS=Mus musculus OX	Proteasomal ubiquitin receptor ADRM1	Adrm1	-0.042		0.420088	0.059		0.319531	0.053		0.363899	-0.0474687		0.365213	17.909	17.9074	17.9034	17.9099	17.8563	17.8274	17.8017	17.9051	17.8949	17.9453	17.8958	11	11	11	28.5	28.5	28.5	42.06	0	67.375	4076600000	29	-0.00540445	0.915999	0.0111598	0.845661
109	A0A0A6YWB0;A0A0A6YVV8;A0A0A6YXP3;A0A0A6YXL7;A0A0A6YWG1;A0A0A6YXQ4;S4R267;Q8R003;A0A0A6YWJ5;Q3U570;Q3TJQ3	A0A0A6YWB0;A0A0A6YVV8;A0A0A6YXP3	tr|A0A0A6YWB0|A0A0A6YWB0_MOUSE Muscleblind-like protein 1 OS=Mus musculus OX=10090 GN=Mbnl1 PE=1 SV=1;tr|A0A0A6YVV8|A0A0A6YVV8_MOUSE Muscleblind-like protein 1 OS=Mus musculus OX=10090 GN=Mbnl1 PE=1 SV=1;tr|A0A0A6YXP3|A0A0A6YXP3_MOUSE Muscleblind-like prot		Mbnl1	-0.206		0.141252	-0.127		0.399061	0.046		0.755421	-0.0334993		0.799924	13.0374	12.9356	13.0208	12.5391	12.7768	13.0584	12.7839	13.1198	12.8822	12.8402	12.7524	10	1	1	30.5	7.8	7.8	37.8	0	10.5	22907000	1	0.172994	0.209905	-0.160418	0.291968
110	A0A0A6YW87;Q9CX13	A0A0A6YW87;Q9CX13	tr|A0A0A6YW87|A0A0A6YW87_MOUSE Cornichon homolog 4 (Drosophila), isoform CRA_a OS=Mus musculus OX=10090 GN=Cnih4 PE=1 SV=1;sp|Q9CX13|CNIH4_MOUSE Protein cornichon homolog 4 OS=Mus musculus OX=10090 GN=Cnih4 PE=2 SV=1	Protein cornichon homolog 4	Cnih4	-0.013		0.888006	0.036		0.727578	0.018		0.857505	-0.0301129		0.741576	13.5768	13.6764	13.7023	13.6603	13.7322	13.5245	13.7977	13.4694	13.6588	13.6598	13.6888	1	1	1	25.6	25.6	25.6	9.22	0	7.1181	138720000	2	-0.0172852	0.849562	0.00546407	0.957191
111	E9QNQ4;A0A0A6YWG7;Q8CHG7;A0A1W2P734;Q5NCJ4;Q5NCJ5;Q5NCJ0;B2RUJ6;Q5NCJ1	E9QNQ4;A0A0A6YWG7;Q8CHG7	tr|E9QNQ4|E9QNQ4_MOUSE Rap guanine nucleotide exchange factor 2 OS=Mus musculus OX=10090 GN=Rapgef2 PE=1 SV=1;tr|A0A0A6YWG7|A0A0A6YWG7_MOUSE Rap guanine nucleotide exchange factor 2 OS=Mus musculus OX=10090 GN=Rapgef2 PE=1 SV=1;sp|Q8CHG7|RPGF2_MOUSE Rap gu	Rap guanine nucleotide exchange factor 2	Rapgef2	0.04		0.794365	0.081		0.636139	0.03		0.861102	-0.0114099		0.939947	13.5107	13.8526	13.7528	14.0778	13.6698	13.4872	13.8046	13.5469	13.7853	13.7544	13.7292	3	3	3	2.1	2.1	2.1	166.43	0	6.3716	432800000	3	-0.0509549	0.737301	0.0691937	0.684155
112	A0A0A6YWH1;Q9CYU6;A0A0A6YY05;A0A0A6YY79	A0A0A6YWH1;Q9CYU6;A0A0A6YY05;A0A0A6YY79	tr|A0A0A6YWH1|A0A0A6YWH1_MOUSE Diphthine methyltransferase OS=Mus musculus OX=10090 GN=Dph7 PE=1 SV=1;sp|Q9CYU6|DPH7_MOUSE Diphthine methyltransferase OS=Mus musculus OX=10090 GN=Dph7 PE=2 SV=1;tr|A0A0A6YY05|A0A0A6YY05_MOUSE Diphthine methyltransferase OS=	Diphthine methyltransferase	Dph7	-0.051		0.823391	-0.611		0.0358226	-0.046		0.858194	0.514452		0.0456241	13.8799	13.6349	13.0228	13.4635	13.4159	13.5046	13.1892	13.9276	12.9842	12.9658	12.8907	2	2	2	23.7	23.7	23.7	10.314	0	7.3655	60057000	3	0.565669	0.0311494	-0.0970369	0.706006
113	E9QKE4;A0A0A6YWM5;Q8BMG7	E9QKE4;A0A0A6YWM5;Q8BMG7	tr|E9QKE4|E9QKE4_MOUSE Rab3 GTPase-activating protein non-catalytic subunit OS=Mus musculus OX=10090 GN=Rab3gap2 PE=1 SV=1;tr|A0A0A6YWM5|A0A0A6YWM5_MOUSE Rab3 GTPase-activating protein non-catalytic subunit OS=Mus musculus OX=10090 GN=Rab3gap2 PE=1 SV=1;sp	Rab3 GTPase-activating protein non-catalytic subunit	Rab3gap2	0.095		0.386257	0.087		0.475562	-0.099		0.417913	-0.0907716		0.406275	18.2793	18.0274	17.9867	18.0609	18.1681	18.349	18.0695	18.3239	18.2748	18.3253	18.2502	20	20	20	15.8	15.8	15.8	154.64	0	86.664	930430000	27	-0.185638	0.107853	-0.00403007	0.973176
114	B7ZNR9;F8VPL5;A0A0A6YWM8;A0A0A6YWR8;A0A0A6YW53;B2RUE8;E9PVG7;P97820;A0A0A6YVZ8;E0CYV5;A0A0A6YWJ2;E9Q374;F8VPM0;A0A0A6YVR7;A0A0A6YXE5;A0A1W2P6X9;Q91YE5	B7ZNR9;F8VPL5;A0A0A6YWM8;A0A0A6YWR8;A0A0A6YW53;B2RUE8;E9PVG7;P97820	tr|B7ZNR9|B7ZNR9_MOUSE Map4k4 protein OS=Mus musculus OX=10090 GN=Map4k4 PE=1 SV=1;tr|F8VPL5|F8VPL5_MOUSE Mitogen-activated protein kinase kinase kinase kinase 4 OS=Mus musculus OX=10090 GN=Map4k4 PE=1 SV=2;tr|A0A0A6YWM8|A0A0A6YWM8_MOUSE Mitogen-activated	Mitogen-activated protein kinase kinase kinase kinase 4	Map4k4	0.24		0.00216409	0.085		0.214455	-0.058		0.386253	0.0964283		0.124889	14.9675	15.0831	15.0258	15.1958	15.3361	15.2637	15.095	15.0721	15.2124	15.1168	15.1771	12	6	5	10.3	5	4.5	137.9	0	9.5461	144920000	7	-0.143297	0.0327235	0.181606	0.0187558
116	A0A0A6YWP9;A0A0A6YXY0;Q9CQ79;A0A0A6YVV3	A0A0A6YWP9;A0A0A6YXY0;Q9CQ79;A0A0A6YVV3	tr|A0A0A6YWP9|A0A0A6YWP9_MOUSE Thioredoxin domain-containing protein 9 (Fragment) OS=Mus musculus OX=10090 GN=Txndc9 PE=1 SV=1;tr|A0A0A6YXY0|A0A0A6YXY0_MOUSE Thioredoxin domain-containing protein 9 OS=Mus musculus OX=10090 GN=Txndc9 PE=1 SV=1;sp|Q9CQ79|TXN	Thioredoxin domain-containing protein 9	Txndc9	-0.077		0.439233	0.021		0.848776	0.256		0.038149	0.158746		0.127857	14.5844	14.6028	14.5074	14.6528	14.3062	14.5053	14.1938	14.4233	14.3625	14.2487	14.3769	2	2	2	8.3	8.3	8.3	19.666	0.0013181	2.6953	271650000	4	0.235494	0.0341998	0.179567	0.123973
2667	P02089	P02089	sp|P02089|HBB2_MOUSE Hemoglobin subunit beta-2 OS=Mus musculus OX=10090 GN=Hbb-b2 PE=1 SV=2	Hemoglobin subunit beta-2	Hbb-b2	-1.673	DOWN	0.00279561	-1.388		0.0147404	0.922		0.0774555	0.637113		0.15865	22.2398	22.8259	21.3849	21.4004	20.1773	19.8533	21.1689	21.2868	19.8366	19.8097	19.8734	19	19	11	96.6	96.6	57.1	15.878	0	323.31	230570000000	172	2.31029	0.000312403	-0.750874	0.139545
118	A0A0A6YWX1;J3KMM1;E9Q9M5;Q3UJD6;A0A0A6YWN9;A0A0A6YX42;A0A0A6YXT9	A0A0A6YWX1;J3KMM1;E9Q9M5;Q3UJD6;A0A0A6YWN9	tr|A0A0A6YWX1|A0A0A6YWX1_MOUSE Ubiquitin carboxyl-terminal hydrolase 19 OS=Mus musculus OX=10090 GN=Usp19 PE=1 SV=1;tr|J3KMM1|J3KMM1_MOUSE Ubiquitin carboxyl-terminal hydrolase 19 OS=Mus musculus OX=10090 GN=Usp19 PE=1 SV=1;tr|E9Q9M5|E9Q9M5_MOUSE Ubiquitin	Ubiquitin carboxyl-terminal hydrolase;Ubiquitin carboxyl-terminal hydrolase 19	Usp19	0.003		0.967565	-0.043		0.584824	-0.035		0.65848	0.0111479		0.873169	17.8664	17.9552	17.9752	18.0568	17.8136	17.9349	17.9263	18.0076	17.9275	17.9405	17.904	16	16	16	18.2	18.2	18.2	146.28	0	168.05	962120000	23	0.00831023	0.905246	-0.0318384	0.684604
119	A0A0A6YWY1;Q9Z1A9	A0A0A6YWY1;Q9Z1A9	tr|A0A0A6YWY1|A0A0A6YWY1_MOUSE TBC1 domain family member 8 OS=Mus musculus OX=10090 GN=Tbc1d8 PE=1 SV=1;sp|Q9Z1A9|TBCD8_MOUSE TBC1 domain family member 8 OS=Mus musculus OX=10090 GN=Tbc1d8 PE=1 SV=2	TBC1 domain family member 8	Tbc1d8	0.199		0.189283	0.066		0.685314	-0.006		0.969887	0.127124		0.388111	14.1421	14.3587	13.9125	14.0491	14.5543	14.4065	14.0571	14.2307	14.1966	14.189	14.2429	3	2	2	4.3	3.2	3.2	115.86	0	5.8374	43400000	2	-0.0717338	0.621338	0.19277	0.249611
120	A0A0A6YWY5;Q8BGN2;A0A0A6YY40;F8WJL8	A0A0A6YWY5;Q8BGN2;A0A0A6YY40;F8WJL8	tr|A0A0A6YWY5|A0A0A6YWY5_MOUSE UPF0462 protein C4orf33 homolog (Fragment) OS=Mus musculus OX=10090 GN=D3Ertd751e PE=1 SV=1;sp|Q8BGN2|CD033_MOUSE UPF0462 protein C4orf33 homolog OS=Mus musculus OX=10090 GN=D3Ertd751e PE=2 SV=1;tr|A0A0A6YY40|A0A0A6YY40_MOUSE	UPF0462 protein C4orf33 homolog	D3Ertd751e	0.159		0.201554	-0.001		0.992728	-0.359		0.0206183	-0.199393		0.117041	14.8879	14.8182	14.9862	14.7974	15.1538	15.217	15.124	15.3893	15.1862	15.3285	15.2516	2	2	2	13	13	13	18.04	0.0021422	2.2789	88948000	2	-0.358016	0.0121876	-0.200601	0.153389
121	A0A0A6YX21;A0A0A6YY20;Q8VD57	A0A0A6YX21;A0A0A6YY20;Q8VD57	tr|A0A0A6YX21|A0A0A6YX21_MOUSE Vesicle transport protein OS=Mus musculus OX=10090 GN=Sft2d2 PE=1 SV=1;tr|A0A0A6YY20|A0A0A6YY20_MOUSE Vesicle transport protein OS=Mus musculus OX=10090 GN=Sft2d2 PE=1 SV=1;sp|Q8VD57|SFT2B_MOUSE Vesicle transport protein SFT2	Vesicle transport protein SFT2B	Sft2d2	-0.097		0.713667	-0.273		0.362507	0.02		0.94517	0.196917		0.459716	12.6317	13.6117	13.4918	13.5916	12.8578	12.996	13.2717	13.1781	13.0133	12.9431	12.8983	1	1	1	15.4	15.4	15.4	6.9339	0.00060332	3.2418	119790000	1	0.293521	0.279007	-0.0764345	0.794738
122	A0A0A6YX37;Q8C309;O35632;A0A0A6YXZ3;A0A0A6YXJ6	A0A0A6YX37;Q8C309;O35632;A0A0A6YXZ3;A0A0A6YXJ6	tr|A0A0A6YX37|A0A0A6YX37_MOUSE Hyaluronidase OS=Mus musculus OX=10090 GN=Hyal2 PE=1 SV=1;tr|Q8C309|Q8C309_MOUSE Hyaluronidase OS=Mus musculus OX=10090 GN=Hyal2 PE=1 SV=1;sp|O35632|HYAL2_MOUSE Hyaluronidase-2 OS=Mus musculus OX=10090 GN=Hyal2 PE=1 SV=2;tr|A	Hyaluronidase;Hyaluronidase-2	Hyal2	-0.295		0.0239625	-0.115		0.370587	0.253		0.0674789	0.0735318		0.51818	14.284	14.6733	14.4561	14.3038	14.2419	13.983	14.2773	14.1585	14.1104	14.0665	14.1313	2	2	2	7.2	7.2	7.2	38.173	0.0014489	2.5254	77464000	3	0.368406	0.00793476	-0.0416359	0.741322
123	A0A0A6YXD3	A0A0A6YXD3	tr|A0A0A6YXD3|A0A0A6YXD3_MOUSE NADH dehydrogenase [ubiquinone] iron-sulfur protein 2, mitochondrial (Fragment) OS=Mus musculus OX=10090 GN=Ndufs2 PE=1 SV=5		Ndufs2	0.048		0.758908	0.103		0.563866	0.065		0.712088	0.0111256		0.943706	15.0234	14.5596	14.5503	14.505	14.8411	14.9326	14.5042	14.7875	14.8312	14.6508	14.7633	7	2	2	37.9	11.7	11.7	16.897	0	7.227	72689000	3	-0.0373527	0.812864	0.113729	0.523251
124	A0A0A6YXG0;Q9JKK1	A0A0A6YXG0;Q9JKK1	tr|A0A0A6YXG0|A0A0A6YXG0_MOUSE Syntaxin-6 OS=Mus musculus OX=10090 GN=Stx6 PE=1 SV=1;sp|Q9JKK1|STX6_MOUSE Syntaxin-6 OS=Mus musculus OX=10090 GN=Stx6 PE=1 SV=1	Syntaxin-6	Stx6	-0.046		0.438955	-0.136		0.0613381	-0.099		0.15288	-0.00977601		0.867887	15.403	15.3969	15.4093	15.3163	15.3697	15.3845	15.4295	15.5756	15.425	15.2985	15.3764	3	3	3	19.1	19.1	19.1	22.569	0	13.183	146340000	5	0.0364487	0.539137	-0.145717	0.0476498
125	F6UHR6;E9PXZ2;A0A0A6YXH3;A2A8Z1;E9Q6C1;Q5FWX7;F8VQE8	F6UHR6;E9PXZ2;A0A0A6YXH3;A2A8Z1;E9Q6C1;Q5FWX7	tr|F6UHR6|F6UHR6_MOUSE Oxysterol-binding protein OS=Mus musculus OX=10090 GN=Osbpl9 PE=1 SV=2;tr|E9PXZ2|E9PXZ2_MOUSE Oxysterol-binding protein OS=Mus musculus OX=10090 GN=Osbpl9 PE=1 SV=2;tr|A0A0A6YXH3|A0A0A6YXH3_MOUSE Oxysterol-binding protein OS=Mus musc	Oxysterol-binding protein;Oxysterol-binding protein-related protein 9	Osbpl9	0.023		0.808368	0.037		0.732452	-0.04		0.710569	-0.0537904		0.580755	17.615	17.2509	17.3176	17.3133	17.484	17.4566	17.4036	17.4658	17.4249	17.463	17.5274	11	11	11	18.1	18.1	18.1	81.09	0	35.883	900150000	12	-0.0772492	0.431781	-0.0167605	0.876712
126	A0A0A6YXJ7;F6U5V1;Q3TQS1	A0A0A6YXJ7;F6U5V1;Q3TQS1	tr|A0A0A6YXJ7|A0A0A6YXJ7_MOUSE La ribonucleoprotein domain family, member 1B (Fragment) OS=Mus musculus OX=10090 GN=Larp1b PE=1 SV=1;tr|F6U5V1|F6U5V1_MOUSE La ribonucleoprotein domain family, member 1B OS=Mus musculus OX=10090 GN=Larp1b PE=1 SV=1;tr|Q3TQS1		Larp1b	-0.037		0.670339	-0.028		0.772495	0.023		0.809434	0.0143873		0.868098	16.5143	16.3584	16.2794	16.2496	16.3653	16.4262	16.2441	16.4773	16.2891	16.3416	16.3672	8	8	8	33.5	33.5	33.5	42.235	0	40.122	235500000	10	0.0514246	0.55633	-0.0136595	0.887825
2666	P02088;CON_IPI00713928.4;CON__sw|Q3SX09_CONT|CONT_Q3SX09;CON_IPI00716455.1;CON__sw|P02070_CONT|CONT_P02070;P02104	P02088	sp|P02088|HBB1_MOUSE Hemoglobin subunit beta-1 OS=Mus musculus OX=10090 GN=Hbb-b1 PE=1 SV=2	Hemoglobin subunit beta-1	Hbb-b1	-1.634	DOWN	0.00262209	-1.116		0.033964	1.028		0.0469662	0.509809		0.235254	19.9492	20.6022	19.1252	19.1033	17.9372	17.7352	18.7171	19.0115	17.7639	17.7595	17.7228	17	9	4	85.7	55.1	20.4	15.84	0	323.31	72658000000	51	2.14342	0.000420162	-0.605716	0.209374
128	A0A0A6YXR0;Q8BGS7	A0A0A6YXR0;Q8BGS7	tr|A0A0A6YXR0|A0A0A6YXR0_MOUSE Choline/ethanolaminephosphotransferase 1 (Fragment) OS=Mus musculus OX=10090 GN=Cept1 PE=1 SV=1;sp|Q8BGS7|CEPT1_MOUSE Choline/ethanolaminephosphotransferase 1 OS=Mus musculus OX=10090 GN=Cept1 PE=1 SV=1	Choline/ethanolaminephosphotransferase 1	Cept1	-0.138		0.261887	-0.061		0.646837	-0.045		0.73362	-0.122428		0.317099	15.4831	15.1284	15.5274	15.4227	15.1181	15.1831	15.5041	15.3459	15.3615	15.4069	15.3228	1	1	1	3.6	3.6	3.6	27.005	0.0014526	2.558	216580000	2	0.0158864	0.893813	-0.183723	0.18851
129	A0A0A6YXW4;Q9D7N6	A0A0A6YXW4;Q9D7N6	tr|A0A0A6YXW4|A0A0A6YXW4_MOUSE 39S ribosomal protein L30, mitochondrial (Fragment) OS=Mus musculus OX=10090 GN=Mrpl30 PE=1 SV=1;sp|Q9D7N6|RM30_MOUSE 39S ribosomal protein L30, mitochondrial OS=Mus musculus OX=10090 GN=Mrpl30 PE=1 SV=1	39S ribosomal protein L30, mitochondrial	Mrpl30	0.038		0.773639	0.18		0.237057	-0.024		0.870695	-0.165776		0.223608	15.8774	15.7598	15.7806	15.5645	15.9223	16.0439	15.6441	16.0154	15.9894	16.0225	16.0162	6	6	6	37.5	37.5	37.5	14.786	0	6.5266	501580000	7	-0.203426	0.142946	0.0138651	0.924369
130	A0A0A6YY22;Q9WUE3	A0A0A6YY22;Q9WUE3	tr|A0A0A6YY22|A0A0A6YY22_MOUSE Cytochrome b561 domain-containing protein 2 OS=Mus musculus OX=10090 GN=Cyb561d2 PE=1 SV=1;sp|Q9WUE3|C56D2_MOUSE Cytochrome b561 domain-containing protein 2 OS=Mus musculus OX=10090 GN=Cyb561d2 PE=2 SV=1	Cytochrome b561 domain-containing protein 2	Cyb561d2	-0.093		0.548412	-0.075		0.662473	-0.152		0.384075	-0.170098		0.282775	12.2396	12.0786	11.7145	12.053	11.8617	11.8393	12.3767	11.9499	12.1743	11.9665	12.1235	1	1	1	27.3	27.3	27.3	4.5663	0	9.8863	49598000	1	-0.0771785	0.617056	-0.245297	0.17442
132	A0A0A6YY67;H7BX08;Q8C1B1;A0A0A6YXV8	A0A0A6YY67;H7BX08;Q8C1B1;A0A0A6YXV8	tr|A0A0A6YY67|A0A0A6YY67_MOUSE Calmodulin-regulated spectrin-associated protein 2 OS=Mus musculus OX=10090 GN=Camsap2 PE=1 SV=1;tr|H7BX08|H7BX08_MOUSE Calmodulin-regulated spectrin-associated protein 2 OS=Mus musculus OX=10090 GN=Camsap2 PE=1 SV=1;sp|Q8C1B	Calmodulin-regulated spectrin-associated protein 2	Camsap2	0.124		0.354797	0.342		0.0386065	0.119		0.424846	-0.0997305		0.452696	16.1664	15.8875	16.0334	16.0019	16.1029	16.3543	15.6951	16.1257	16.2409	16.2123	16.3051	6	5	5	4.6	4.1	4.1	165.69	0	10.103	8280100000	6	-0.223648	0.111588	0.24266	0.121152
133	A0A0B4J1E2;Q9CSN1	A0A0B4J1E2;Q9CSN1	tr|A0A0B4J1E2|A0A0B4J1E2_MOUSE SNW domain-containing protein 1 OS=Mus musculus OX=10090 GN=Snw1 PE=1 SV=1;sp|Q9CSN1|SNW1_MOUSE SNW domain-containing protein 1 OS=Mus musculus OX=10090 GN=Snw1 PE=1 SV=3	SNW domain-containing protein 1	Snw1	-0.067		0.279126	-0.12		0.0987667	0.036		0.599403	0.0884573		0.164451	17.8688	17.7954	17.8412	17.6807	17.819	17.8036	17.8611	17.7379	17.6579	17.6647	17.7153	17	17	17	34.9	34.9	34.9	61.461	0	69.694	1748100000	24	0.155824	0.0253917	-0.0317312	0.639457
134	D3Z5P5;A0A0B4J1E3;P40694	D3Z5P5;A0A0B4J1E3;P40694	tr|D3Z5P5|D3Z5P5_MOUSE DNA-binding protein SMUBP-2 OS=Mus musculus OX=10090 GN=Ighmbp2 PE=1 SV=1;tr|A0A0B4J1E3|A0A0B4J1E3_MOUSE DNA-binding protein SMUBP-2 OS=Mus musculus OX=10090 GN=Ighmbp2 PE=1 SV=1;sp|P40694|SMBP2_MOUSE DNA-binding protein SMUBP-2 OS=M	DNA-binding protein SMUBP-2	Ighmbp2	0.165		0.210586	-0.007		0.96064	-0.208		0.163182	-0.0358617		0.777058	14.4729	14.0627	14.0677	14.1984	14.426	14.4752	14.3664	14.4524	14.2817	14.4024	14.523	2	2	2	2.1	2.1	2.1	97.496	0.0074064	1.671	31344000	2	-0.20128	0.13511	-0.0428345	0.762341
135	A0A0B4J1E4;Q5U431	A0A0B4J1E4;Q5U431	tr|A0A0B4J1E4|A0A0B4J1E4_MOUSE G-protein-coupled receptor 39 OS=Mus musculus OX=10090 GN=Gpr39 PE=1 SV=1;sp|Q5U431|GPR39_MOUSE G-protein coupled receptor 39 OS=Mus musculus OX=10090 GN=Gpr39 PE=2 SV=1	G-protein coupled receptor 39	Gpr39	-0.132		0.434985	-0.268		0.171218	0.177		0.352745	0.313217		0.083857	13.089	12.8446	13.1087	12.6229	13.3	12.7234	12.744	12.9302	12.5823	12.6453	12.4789	2	2	2	4.4	4.4	4.4	51.585	0.0014499	2.535	35625000	2	0.445249	0.0217564	0.0449532	0.809191
136	A0A0B4J1E6;P08101;E9Q415;P08508;E9PUV2;A0A0B4J1M6	A0A0B4J1E6;P08101;E9Q415	tr|A0A0B4J1E6|A0A0B4J1E6_MOUSE Fc receptor, IgG, low affinity IIb OS=Mus musculus OX=10090 GN=Fcgr2b PE=1 SV=1;sp|P08101|FCGR2_MOUSE Low affinity immunoglobulin gamma Fc region receptor II OS=Mus musculus OX=10090 GN=Fcgr2 PE=1 SV=2;tr|E9Q415|E9Q415_MOUSE	Low affinity immunoglobulin gamma Fc region receptor II	Fcgr2b	0.222		0.321825	0.459		0.0840144	0.193		0.436656	-0.0440381		0.84008	11.7547	12.3717	12.4312	12.564	12.3122	12.3474	12.3344	11.6516	12.4379	12.6231	12.2948	9	1	1	27.1	4.1	4.1	37.79	0.00015962	4.3161	14502000	2	-0.266084	0.240475	0.414884	0.113172
137	O35343;A0A0B4J1E7;D3YTN1	O35343;A0A0B4J1E7;D3YTN1	sp|O35343|IMA3_MOUSE Importin subunit alpha-3 OS=Mus musculus OX=10090 GN=Kpna4 PE=1 SV=1;tr|A0A0B4J1E7|A0A0B4J1E7_MOUSE Importin subunit alpha-3 OS=Mus musculus OX=10090 GN=Kpna4 PE=1 SV=1;tr|D3YTN1|D3YTN1_MOUSE Importin subunit alpha-3 (Fragment) OS=Mus	Importin subunit alpha-3	Kpna4	-0.136		0.0295333	-0.063		0.316627	-0.057		0.357898	-0.130665		0.0349867	15.6112	15.6631	15.6046	15.5214	15.5054	15.4439	15.69	15.6772	15.6158	15.6923	15.5546	10	5	5	25.1	12.7	12.7	57.922	0	100.84	342680000	6	0.00539435	0.92108	-0.193364	0.00934913
138	A0A0B4J1F5;Q3U3D7	A0A0B4J1F5;Q3U3D7	tr|A0A0B4J1F5|A0A0B4J1F5_MOUSE Transmembrane protein 131-like OS=Mus musculus OX=10090 GN=Tmem131l PE=1 SV=1;sp|Q3U3D7|T131L_MOUSE Transmembrane protein 131-like OS=Mus musculus OX=10090 GN=Tmem131l PE=1 SV=1	Transmembrane protein 131-like	Tmem131l	-0.266		0.123851	0.01		0.957817	0.209		0.263961	-0.0666556		0.681741	11.552	11.8576	12.2	11.6329	11.462	11.7155	11.4972	11.8238	11.7626	11.7031	11.5447	1	1	1	1.6	1.6	1.6	169.02	0	5.8104	11315000	2	0.199757	0.235467	-0.057088	0.752946
140	A0A0B4J1G0	A0A0B4J1G0	sp|A0A0B4J1G0|FCGR4_MOUSE Low affinity immunoglobulin gamma Fc region receptor IV OS=Mus musculus OX=10090 GN=Fcgr4 PE=1 SV=1		Fcgr4	0.305		0.156362	-0.7		0.0110326	-0.889	DOWN	0.00283527	0.116468		0.57045	11.613	11.3122	11.509	11.9684	11.8244	11.5575	12.7813	11.953	11.6593	11.8241	11.5174	1	1	1	4.8	4.8	4.8	28.398	0.0021429	2.2833	22151000	1	-0.188889	0.36429	-0.5837	0.026339
141	A0A0B4J1G1	A0A0B4J1G1	tr|A0A0B4J1G1|A0A0B4J1G1_MOUSE Fc receptor, IgG, low affinity IIb OS=Mus musculus OX=10090 GN=Fcgr2b PE=1 SV=1		Fcgr2b	-0.133		0.223132	-0.102		0.391252	-0.055		0.642992	-0.0850583		0.424326	18.1646	17.9712	18.1409	18.1618	17.8687	17.8475	18.1758	18.1177	17.9575	17.9793	18.1965	9	9	1	31.4	31.4	4.8	32.976	0	76.086	2217400000	23	0.047815	0.649375	-0.18739	0.132942
148	A0A0B4J1M7	A0A0B4J1M7	tr|A0A0B4J1M7|A0A0B4J1M7_MOUSE Plectin (Fragment) OS=Mus musculus OX=10090 GN=Plec PE=1 SV=5		Plec	-0.082		0.245621	-0.111		0.168963	-0.055		0.476845	-0.0266148		0.69781	14.6397	14.4841	14.4641	14.3725	14.451	14.5173	14.526	14.6427	14.4429	14.5003	14.4775	1	1	1	24.5	24.5	24.5	6.4853	0.0021371	2.2312	51189000	2	0.0557258	0.422697	-0.137408	0.0963156
149	Q9DC42;A0A0D9SEG8;E9QMJ5;E9QJS7;Q9Z0M6	Q9DC42;A0A0D9SEG8;E9QMJ5;E9QJS7;Q9Z0M6	tr|Q9DC42|Q9DC42_MOUSE Adhesion G protein-coupled receptor E5 OS=Mus musculus OX=10090 GN=Adgre5 PE=1 SV=1;tr|A0A0D9SEG8|A0A0D9SEG8_MOUSE Adhesion G protein-coupled receptor E5 OS=Mus musculus OX=10090 GN=Adgre5 PE=1 SV=1;tr|E9QMJ5|E9QMJ5_MOUSE Adhesion G	CD97 antigen	Adgre5	0.237		0.19436	-0.246		0.225944	-0.573		0.0139933	-0.0892211		0.61153	13.2698	12.6187	12.8418	12.8877	13.2236	13.3313	13.624	13.3418	13.1958	13.3287	13.1857	1	1	1	2.4	2.4	2.4	80.202	0	5.3785	25998000	1	-0.326676	0.0854065	-0.335371	0.109956
150	A0A0F6AIX5;Q8BVA5;A0A1W2P7C8;A0A1W2P7T7;A0A0F6AIX6;A0A1W2P820;A0A1W2P6H0;A0A1W2P6L7;A0A1W2P856;A0A1W2P818;A0A1W2P6J8	A0A0F6AIX5;Q8BVA5;A0A1W2P7C8;A0A1W2P7T7;A0A0F6AIX6;A0A1W2P820	tr|A0A0F6AIX5|A0A0F6AIX5_MOUSE Lipid droplet-associated hydrolase OS=Mus musculus OX=10090 GN=Ldah PE=1 SV=1;sp|Q8BVA5|LDAH_MOUSE Lipid droplet-associated hydrolase OS=Mus musculus OX=10090 GN=Ldah PE=1 SV=1;tr|A0A1W2P7C8|A0A1W2P7C8_MOUSE Lipid droplet-ass	UPF0554 protein C2orf43 homolog	Ldah	-0.134		0.253351	-0.073		0.568148	-0.045		0.721239	-0.106526		0.357874	16.8268	16.51	16.5543	16.4032	16.4169	16.6688	16.5385	16.8128	16.6529	16.5661	16.5894	10	10	10	29.4	29.4	29.4	37.357	0	32.679	1427600000	12	0.0275668	0.807791	-0.179383	0.178044
151	A0A0G2JDC3;E9Q2V5;Q3UTZ3	A0A0G2JDC3;E9Q2V5;Q3UTZ3	tr|A0A0G2JDC3|A0A0G2JDC3_MOUSE cDNA sequence BC037034 OS=Mus musculus OX=10090 GN=BC037034 PE=1 SV=1;tr|E9Q2V5|E9Q2V5_MOUSE cDNA sequence BC037034 OS=Mus musculus OX=10090 GN=BC037034 PE=1 SV=1;sp|Q3UTZ3|CG043_MOUSE Uncharacterized protein C7orf43 homolog	Uncharacterized protein C7orf43 homolog	BC037034	0.111		0.440642	-0.007		0.965578	-0.034		0.831526	0.0839974		0.556211	12.5897	12.0452	12.3367	12.279	12.4	12.6251	12.4139	12.3011	12.3668	12.2344	12.4508	3	3	3	6.8	6.8	6.8	34.483	0.00016028	4.4352	18590000	3	-0.0268438	0.849532	0.0771769	0.627585
153	Q8JZZ7;A0A0G2JDE3;A0A0G2JGM8;A0A0G2JDK6;A0A0G2JFF5;A0A0G2JDF4;A0A0G2JG66;A0A0G2JFV3;A0A0G2JH16;A0A0G2JEQ8;A0A0G2JGC2;Q0P6A0;A0A0G2JDH6;A0A0G2JGZ4;F6YP92;A0A0G2JE37;H7BX15;E9Q3V9;Q80TR1;E9Q9Q9;A0A0G2JDU4	Q8JZZ7;A0A0G2JDE3;A0A0G2JGM8;A0A0G2JDK6;A0A0G2JFF5;A0A0G2JDF4;A0A0G2JG66;A0A0G2JFV3;A0A0G2JH16;A0A0G2JEQ8	sp|Q8JZZ7|AGRL2_MOUSE Adhesion G protein-coupled receptor L2 OS=Mus musculus OX=10090 GN=Adgrl2 PE=1 SV=3;tr|A0A0G2JDE3|A0A0G2JDE3_MOUSE Adhesion G protein-coupled receptor L2 OS=Mus musculus OX=10090 GN=Adgrl2 PE=1 SV=1;tr|A0A0G2JGM8|A0A0G2JGM8_MOUSE Adhe	Latrophilin-2	Adgrl2	-0.202		0.0816645	-0.023		0.84699	0.129		0.292851	-0.0500373		0.640002	15.2935	15.6014	15.4358	15.4641	15.1462	15.1143	15.3252	15.3039	15.2558	15.3325	15.2864	8	8	8	6.3	6.3	6.3	166.58	0	22.289	249020000	8	0.151996	0.174973	-0.0730007	0.543378
155	A0A0G2JDH8;D3YXZ7;Q8R1T4	A0A0G2JDH8;D3YXZ7;Q8R1T4	tr|A0A0G2JDH8|A0A0G2JDH8_MOUSE UDP-N-acetylglucosamine transporter (Fragment) OS=Mus musculus OX=10090 GN=Slc35a3 PE=1 SV=1;tr|D3YXZ7|D3YXZ7_MOUSE UDP-N-acetylglucosamine transporter (Fragment) OS=Mus musculus OX=10090 GN=Slc35a3 PE=1 SV=1;sp|Q8R1T4|S35A3_	UDP-N-acetylglucosamine transporter	Slc35a3	0.223		0.431854	0.252		0.426032	-0.264		0.405346	-0.293839		0.305837	15.8787	14.8813	15.1234	15.0586	15.6979	15.7952	15.3207	15.7967	15.7914	15.7029	15.9389	1	1	1	9	9	9	18.725	0	15.434	512370000	4	-0.516642	0.0880643	-0.0414633	0.894139
156	A0A0G2JDL9	A0A0G2JDL9	tr|A0A0G2JDL9|A0A0G2JDL9_MOUSE MCG10748, isoform CRA_b OS=Mus musculus OX=10090 GN=Rap1a PE=1 SV=1		Rap1a	0.178		0.0714822	-0.097		0.345353	-0.286		0.016259	-0.0111336		0.901284	13.7095	13.7268	13.856	14.025	13.8734	13.9267	14.1986	13.9011	14.0393	13.9433	13.8759	11	1	0	72	7.6	0	13.426	0.0054017	1.8184	32281000	2	-0.188745	0.0579873	-0.108203	0.295658
157	A0A0G2JE03;Q3TWF7;A0A0G2JDM7;Q8BTZ4;A0A0G2JFH0;A0A0G2JDE8;A0A0G2JG78	A0A0G2JE03;Q3TWF7;A0A0G2JDM7;Q8BTZ4;A0A0G2JFH0;A0A0G2JDE8;A0A0G2JG78	tr|A0A0G2JE03|A0A0G2JE03_MOUSE Anaphase-promoting complex subunit 5 OS=Mus musculus OX=10090 GN=Anapc5 PE=1 SV=1;tr|Q3TWF7|Q3TWF7_MOUSE Anaphase-promoting complex subunit 5 OS=Mus musculus OX=10090 GN=Anapc5 PE=1 SV=1;tr|A0A0G2JDM7|A0A0G2JDM7_MOUSE Anaphas	Anaphase-promoting complex subunit 5	Anapc5	0.081		0.383532	-0.044		0.664913	-0.119		0.258455	0.00608469		0.946533	15.862	15.6386	15.6746	15.6738	15.8768	15.8669	15.7556	15.9322	15.7946	15.7181	15.8865	4	4	4	5.1	5.1	5.1	80.831	0	6.8452	260810000	5	-0.0746845	0.418979	-0.0380807	0.708428
158	A0A0G2JDP0;O35387;A0A0G2JFF9;A0A0G2JEE6;A0A0G2JE46;A0A0G2JFE1;A0A0G2JGG5	A0A0G2JDP0;O35387;A0A0G2JFF9;A0A0G2JEE6;A0A0G2JE46	tr|A0A0G2JDP0|A0A0G2JDP0_MOUSE HCLS1-associated protein X-1 OS=Mus musculus OX=10090 GN=Hax1 PE=1 SV=1;sp|O35387|HAX1_MOUSE HCLS1-associated protein X-1 OS=Mus musculus OX=10090 GN=Hax1 PE=1 SV=1;tr|A0A0G2JFF9|A0A0G2JFF9_MOUSE HCLS1-associated protein X-1	HCLS1-associated protein X-1	Hax1	-0.065		0.406039	0.155		0.0934739	0.158		0.0897652	-0.0626751		0.420793	16.2864	16.2445	16.0183	16.0528	16.1256	16.1764	16.0123	16.0387	16.1328	16.2065	16.2037	9	9	9	43.3	43.3	43.3	31.315	0	23.753	729570000	12	0.00208917	0.978197	0.0927617	0.292854
159	A0A0G2JE72;A0A0G2JDX0;A0A0G2JDR8;Q99K99	A0A0G2JE72;A0A0G2JDX0;A0A0G2JDR8;Q99K99	tr|A0A0G2JE72|A0A0G2JE72_MOUSE RIKEN cDNA 0610040J01 gene (Fragment) OS=Mus musculus OX=10090 GN=0610040J01Rik PE=1 SV=1;tr|A0A0G2JDX0|A0A0G2JDX0_MOUSE RIKEN cDNA 0610040J01 gene (Fragment) OS=Mus musculus OX=10090 GN=0610040J01Rik PE=1 SV=1;tr|A0A0G2JDR8|	Uncharacterized protein C4orf19 homolog	0610040J01Rik	-0.428		0.406353	-0.39		0.495419	0.456		0.428072	0.418012		0.416681	13.2734	14.6145	14.7262	14.7987	13.4674	13.0649	14.1802	13.318	13.4087	13.4482	13.22	1	1	1	9.6	9.6	9.6	12.451	0	4.9687	31040000	1	0.845719	0.118493	0.0279009	0.960604
160	F7CAN4;A0A0G2JDS4;Q920S3	F7CAN4;A0A0G2JDS4;Q920S3	tr|F7CAN4|F7CAN4_MOUSE GATA zinc finger domain-containing protein 1 (Fragment) OS=Mus musculus OX=10090 GN=Gatad1 PE=1 SV=1;tr|A0A0G2JDS4|A0A0G2JDS4_MOUSE GATA zinc finger domain-containing protein 1 OS=Mus musculus OX=10090 GN=Gatad1 PE=1 SV=1;sp|Q920S3|G	GATA zinc finger domain-containing protein 1	Gatad1	-0.084		0.626993	0.042		0.824806	-0.121		0.532808	-0.246947		0.171566	13.2747	12.7419	13.0217	12.5688	13.037	13.1812	13.191	13.076	13.1031	13.2481	13.1766	1	1	1	26.5	26.5	26.5	5.4962	0.00060966	3.3865	9046800	1	-0.163173	0.352447	-0.204505	0.30013
161	A0A0G2JDV3;L7N1X8;Q000W5	A0A0G2JDV3;L7N1X8;Q000W5	tr|A0A0G2JDV3|A0A0G2JDV3_MOUSE Guanylate-binding protein 6 OS=Mus musculus OX=10090 GN=Gbp6 PE=1 SV=1;tr|L7N1X8|L7N1X8_MOUSE Uncharacterized protein OS=Mus musculus OX=10090 GN=Gm43302 PE=4 SV=2;tr|Q000W5|Q000W5_MOUSE Guanylate-binding protein 10 OS=Mus mu		Gbp6	0.172		0.407494	0		0.999924	-0.485		0.0553876	-0.312806		0.147554	16.1668	16.3328	16.0734	16.157	16.1423	16.7891	16.6282	16.7231	16.5739	17.04	16.4129	16	8	6	30.3	15.5	10.3	70.451	0	25.912	562890000	8	-0.484601	0.0360958	-0.312828	0.190248
162	E9PWG4;A0A0G2JDW2;P05977;P09542;A0A087WRZ7;E0CZ30;A0A0G2JDM3	E9PWG4;A0A0G2JDW2;P05977;P09542;A0A087WRZ7;E0CZ30;A0A0G2JDM3	tr|E9PWG4|E9PWG4_MOUSE Myosin light chain 1/3, skeletal muscle isoform OS=Mus musculus OX=10090 GN=Myl1 PE=1 SV=1;tr|A0A0G2JDW2|A0A0G2JDW2_MOUSE Myosin light chain 3 (Fragment) OS=Mus musculus OX=10090 GN=Myl3 PE=1 SV=1;sp|P05977|MYL1_MOUSE Myosin light ch	Myosin light chain 1/3, skeletal muscle isoform;Myosin light chain 3	Myl1	-0.166		0.744	1.172		0.0614311	0.38		0.507868	-0.9585		0.082779	13.8735	14.1445	14.3789	14.1588	13.9114	13.8288	13.7954	13.7097	14.2867	14.1097	16.3783	2	2	2	14.9	14.9	14.9	17.689	0	8.6572	198490000	2	-0.792558	0.141412	0.213787	0.706967
163	A0A0G2JDW7;Q6ZWU9;A0A0G2JG29;A0A0G2JEX7	A0A0G2JDW7;Q6ZWU9;A0A0G2JG29	tr|A0A0G2JDW7|A0A0G2JDW7_MOUSE 40S ribosomal protein S27 (Fragment) OS=Mus musculus OX=10090 GN=Rps27 PE=1 SV=1;sp|Q6ZWU9|RS27_MOUSE 40S ribosomal protein S27 OS=Mus musculus OX=10090 GN=Rps27 PE=1 SV=3;tr|A0A0G2JG29|A0A0G2JG29_MOUSE 40S ribosomal protein	40S ribosomal protein S27	Rps27	0.09		0.410964	0.129		0.295917	0.03		0.802115	-0.00925169		0.930994	15.492	15.747	15.6243	15.6717	15.9376	15.5225	15.6376	15.5446	15.6926	15.7491	15.7179	5	2	2	41.5	14.6	14.6	9.2327	0	5.8255	2003800000	6	-0.0987686	0.366229	0.119499	0.330002
164	E9QKG6;A0A0G2JDZ9;E9Q804;Q99NH0;A0A1W2P6X1	E9QKG6;A0A0G2JDZ9;E9Q804;Q99NH0;A0A1W2P6X1	tr|E9QKG6|E9QKG6_MOUSE Ankyrin repeat domain-containing protein 17 OS=Mus musculus OX=10090 GN=Ankrd17 PE=1 SV=1;tr|A0A0G2JDZ9|A0A0G2JDZ9_MOUSE Ankyrin repeat domain-containing protein 17 OS=Mus musculus OX=10090 GN=Ankrd17 PE=1 SV=1;tr|E9Q804|E9Q804_MOUSE	Ankyrin repeat domain-containing protein 17	Ankrd17	-0.107		0.14965	-0.074		0.35486	0.023		0.765447	-0.00942634		0.892913	16.5596	16.6625	16.6525	16.4781	16.6536	16.4219	16.5534	16.6496	16.5116	16.5348	16.5355	16	9	9	7.6	4	4	246.62	0	28.629	187210000	9	0.0975706	0.18484	-0.0835945	0.30005
165	A0A0G2JE08;A0A0G2JFB2;Q80VL1;A0A0G2JFE0;A0A0G2JEH9;A0A0G2JFP5	A0A0G2JE08;A0A0G2JFB2;Q80VL1;A0A0G2JFE0	tr|A0A0G2JE08|A0A0G2JE08_MOUSE Tudor and KH domain-containing protein OS=Mus musculus OX=10090 GN=Tdrkh PE=1 SV=1;tr|A0A0G2JFB2|A0A0G2JFB2_MOUSE Tudor and KH domain-containing protein OS=Mus musculus OX=10090 GN=Tdrkh PE=1 SV=1;sp|Q80VL1|TDRKH_MOUSE Tudor	Tudor and KH domain-containing protein	Tdrkh	-0.005		0.982064	-0.1		0.707599	-0.2		0.457868	-0.105219		0.658479	16.1704	15.683	15.7522	15.4415	15.8158	16.3322	15.8093	16.3269	16.132	15.9352	15.8381	5	5	5	22	22	22	32.45	0	59.368	216290000	6	-0.0998968	0.674572	-0.204891	0.446336
166	A0A0G2JE26;Q6DFX2	A0A0G2JE26;Q6DFX2	tr|A0A0G2JE26|A0A0G2JE26_MOUSE Anthrax toxin receptor OS=Mus musculus OX=10090 GN=Antxr2 PE=1 SV=1;sp|Q6DFX2|ANTR2_MOUSE Anthrax toxin receptor 2 OS=Mus musculus OX=10090 GN=Antxr2 PE=1 SV=1	Anthrax toxin receptor 2	Antxr2	0.569	UP	0.00586503	0.287		0.142082	-0.429		0.0391925	-0.147543		0.380249	12.7695	12.3955	12.6706	12.7959	13.2749	13.4719	13.1005	12.982	13.2613	13.3194	13.4047	1	1	1	2.9	2.9	2.9	56.928	0.00060505	3.2702	32108000	1	-0.716585	0.00142048	0.139687	0.454773
167	A0A0G2JE41;A0A0G2JGQ9	A0A0G2JE41;A0A0G2JGQ9	tr|A0A0G2JE41|A0A0G2JE41_MOUSE RUN and SH3 domain-containing protein 1 (Fragment) OS=Mus musculus OX=10090 GN=Rusc1 PE=1 SV=1;tr|A0A0G2JGQ9|A0A0G2JGQ9_MOUSE RUN and SH3 domain-containing protein 1 (Fragment) OS=Mus musculus OX=10090 GN=Rusc1 PE=1 SV=1		Rusc1	0.067		0.743489	-0.053		0.818036	-0.123		0.593704	-0.00315082		0.987708	11.7595	12.1372	12.2107	12.4783	12.1338	11.6967	12.1617	12.1559	12.3345	12.1086	11.8751	1	1	1	17.7	17.7	17.7	8.3166	0	9.0957	15248000	2	-0.0702758	0.731976	-0.0558348	0.807396
168	A0A0G2JFH4;A0A0G2JE97;A0A0G2JF90;A0A0G2JEX0;A6H6N9;E9PXW3;G3X9T5;Q9CSP9	A0A0G2JFH4;A0A0G2JE97;A0A0G2JF90;A0A0G2JEX0;A6H6N9;E9PXW3;G3X9T5;Q9CSP9	tr|A0A0G2JFH4|A0A0G2JFH4_MOUSE Tetratricopeptide repeat protein 14 (Fragment) OS=Mus musculus OX=10090 GN=Ttc14 PE=1 SV=1;tr|A0A0G2JE97|A0A0G2JE97_MOUSE MCG123425, isoform CRA_a OS=Mus musculus OX=10090 GN=Ttc14 PE=1 SV=1;tr|A0A0G2JF90|A0A0G2JF90_MOUSE Tet	Tetratricopeptide repeat protein 14	Ttc14	-0.072		0.360984	-0.016		0.852529	-0.021		0.810491	-0.0766161		0.332221	13.7684	13.8012	13.7133	13.722	13.7445	13.6006	13.7109	13.8524	13.7796	13.8769	13.6405	2	2	2	9.7	9.7	9.7	24.119	0.00015751	4.0048	21501000	2	-0.00465444	0.951767	-0.0926224	0.296487
170	A0A0G2JEA0;Q6ZPS6	A0A0G2JEA0;Q6ZPS6	tr|A0A0G2JEA0|A0A0G2JEA0_MOUSE RBR-type E3 ubiquitin transferase (Fragment) OS=Mus musculus OX=10090 GN=Ankib1 PE=1 SV=1;sp|Q6ZPS6|AKIB1_MOUSE Ankyrin repeat and IBR domain-containing protein 1 OS=Mus musculus OX=10090 GN=Ankib1 PE=1 SV=2	Ankyrin repeat and IBR domain-containing protein 1	Ankib1	-0.085		0.540365	-0.072		0.642336	0.039		0.799331	0.0257947		0.850717	14.1263	14.3572	14.2759	14.4804	14.1123	13.9125	14.332	14.0963	14.1098	14.1842	14.1338	3	3	3	3.7	3.7	3.7	92.617	0.00015838	4.113	39785000	3	0.110515	0.427804	-0.0457344	0.765693
172	A0A0G2JEC4;Q9JK48;A0A0G2JF57;A0A0G2JE45	A0A0G2JEC4;Q9JK48	tr|A0A0G2JEC4|A0A0G2JEC4_MOUSE Endophilin-B1 OS=Mus musculus OX=10090 GN=Sh3glb1 PE=1 SV=1;sp|Q9JK48|SHLB1_MOUSE Endophilin-B1 OS=Mus musculus OX=10090 GN=Sh3glb1 PE=1 SV=1	Endophilin-B1	Sh3glb1	0.085		0.28754	0.002		0.979947	-0.099		0.269999	-0.0159477		0.836602	16.7538	16.8145	16.8741	16.9792	16.8714	16.8461	17.0468	16.7786	16.9295	16.8825	16.9326	7	6	6	19.5	17.5	17.5	44.303	0	39.104	1206900000	11	-0.100763	0.211989	-0.0137773	0.873322
173	A0A0G2JEG1;Q3UIX4;F6RDI8;E9Q6E5;D3Z4B0	A0A0G2JEG1;Q3UIX4;F6RDI8;E9Q6E5	tr|A0A0G2JEG1|A0A0G2JEG1_MOUSE Serine/arginine-rich-splicing factor 11 (Fragment) OS=Mus musculus OX=10090 GN=Srsf11 PE=1 SV=1;tr|Q3UIX4|Q3UIX4_MOUSE Serine/arginine-rich-splicing factor 11 OS=Mus musculus OX=10090 GN=Srsf11 PE=1 SV=1;tr|F6RDI8|F6RDI8_MOUS		Srsf11	0.094		0.250776	-0.01		0.904899	-0.048		0.587545	0.0560516		0.481103	16.0309	15.7793	15.8474	15.8706	16.0705	15.9971	15.9636	15.9041	15.8969	15.9454	15.9278	3	3	3	17.1	17.1	17.1	20.365	0	5.3097	460760000	4	-0.0374873	0.634924	0.0455677	0.60611
174	A0A0G2JEG2;Q3TCX3	A0A0G2JEG2;Q3TCX3	tr|A0A0G2JEG2|A0A0G2JEG2_MOUSE KH homology domain-containing protein 4 OS=Mus musculus OX=10090 GN=Khdc4 PE=1 SV=1;sp|Q3TCX3|KHDC4_MOUSE KH homology domain-containing protein 4 OS=Mus musculus OX=10090 GN=Khdc4 PE=1 SV=1	UPF0469 protein KIAA0907	Khdc4	0.107		0.155744	-0.006		0.942732	-0.141		0.100789	-0.0284066		0.691644	14.0844	14.1076	14.1803	14.2334	14.2146	14.2459	14.1932	14.3377	14.1464	14.3792	14.2535	3	3	3	9.5	9.5	9.5	45.423	0	7.3504	54784000	3	-0.135623	0.081397	-0.0341343	0.670114
175	A0A0G2JEG3;Q8VE96	A0A0G2JEG3;Q8VE96	tr|A0A0G2JEG3|A0A0G2JEG3_MOUSE Solute carrier family 35 member F6 OS=Mus musculus OX=10090 GN=Slc35f6 PE=1 SV=1;sp|Q8VE96|S35F6_MOUSE Solute carrier family 35 member F6 OS=Mus musculus OX=10090 GN=Slc35f6 PE=1 SV=1	Solute carrier family 35 member F6	Slc35f6	0.411		0.0686205	0.397		0.107614	-0.012		0.958432	0.00163077		0.993653	12.1892	12.6337	12.6016	13.242	12.8523	12.5626	12.744	12.2296	13.056	12.7864	12.8096	2	2	2	5.3	5.3	5.3	35.25	0.00016057	4.4814	118090000	2	-0.409167	0.0695445	0.398851	0.106366
176	A0A0G2JEH3;B2RVB9	A0A0G2JEH3;B2RVB9	tr|A0A0G2JEH3|A0A0G2JEH3_MOUSE MCG1490, isoform CRA_a OS=Mus musculus OX=10090 GN=Tmem243 PE=1 SV=1;tr|B2RVB9|B2RVB9_MOUSE MCG1490, isoform CRA_b OS=Mus musculus OX=10090 GN=Tmem243 PE=1 SV=1		Tmem243	0.115		0.412149	0.03		0.848194	0.041		0.791113	0.126824		0.369379	14.4832	14.4269	14.0079	14.2367	14.6021	14.4255	14.3471	14.1829	14.3767	14.2931	14.214	1	1	1	39.6	39.6	39.6	5.3028	0	17.356	37186000	1	0.0113902	0.934282	0.156411	0.32437
177	A0A0G2JEH5;Q9D081	A0A0G2JEH5;Q9D081	tr|A0A0G2JEH5|A0A0G2JEH5_MOUSE UDP-N-acetylglucosamine transferase subunit ALG14 homolog (Fragment) OS=Mus musculus OX=10090 GN=Alg14 PE=1 SV=1;sp|Q9D081|ALG14_MOUSE UDP-N-acetylglucosamine transferase subunit ALG14 homolog OS=Mus musculus OX=10090 GN=Alg1	UDP-N-acetylglucosamine transferase subunit ALG14 homolog	Alg14	-0.105		0.194026	-0.267		0.0103828	-0.062		0.476493	0.100705		0.209562	15.5967	15.4975	15.481	15.5307	15.4247	15.3061	15.5361	15.638	15.4215	15.2677	15.2702	4	4	4	36.8	36.8	36.8	15.327	0	21.847	146310000	5	0.205279	0.0218846	-0.166539	0.0762625
178	A0A0G2JEI9;D3Z0K6	A0A0G2JEI9;D3Z0K6	tr|A0A0G2JEI9|A0A0G2JEI9_MOUSE Round spermatid basic protein 1-like OS=Mus musculus OX=10090 GN=Rsbn1l PE=1 SV=1;tr|D3Z0K6|D3Z0K6_MOUSE MCG120108, isoform CRA_a OS=Mus musculus OX=10090 GN=Rsbn1l PE=1 SV=1		Rsbn1l	0.021		0.78902	-0.067		0.457031	-0.024		0.782641	0.0636356		0.429756	12.3114	12.1447	12.0409	12.1373	12.1627	12.2607	12.2521	12.1282	12.1779	12.0745	12.1174	1	1	1	1.3	1.3	1.3	68.765	0.0021407	2.2673	16053000	1	0.0424041	0.595235	-0.00324509	0.970762
179	A0A0G2JEK2;P63254	A0A0G2JEK2;P63254	tr|A0A0G2JEK2|A0A0G2JEK2_MOUSE Cysteine-rich protein 1 OS=Mus musculus OX=10090 GN=Crip1 PE=1 SV=1;sp|P63254|CRIP1_MOUSE Cysteine-rich protein 1 OS=Mus musculus OX=10090 GN=Crip1 PE=1 SV=2	Cysteine-rich protein 1	Crip1	0.433		0.0101991	0.005		0.971851	-0.499	DOWN	0.00866243	-0.0716873		0.607509	14.5296	14.3969	14.7263	14.737	15.23	14.9848	15.2082	14.8921	15.0899	15.068	15.009	3	3	3	18.8	18.8	18.8	13.582	0.00015547	3.7816	743760000	4	-0.504668	0.00434244	-0.0662215	0.670566
180	A0A0G2JEP0;Q61584;A0A0H2UH27;A0A0G2JGL6	A0A0G2JEP0;Q61584;A0A0H2UH27	tr|A0A0G2JEP0|A0A0G2JEP0_MOUSE Fragile X mental retardation syndrome-related protein 1 OS=Mus musculus OX=10090 GN=Fxr1 PE=1 SV=1;sp|Q61584|FXR1_MOUSE Fragile X mental retardation syndrome-related protein 1 OS=Mus musculus OX=10090 GN=Fxr1 PE=1 SV=2;tr|A0A	Fragile X mental retardation syndrome-related protein 1	Fxr1	0.07		0.233646	-0.011		0.866568	-0.073		0.26454	0.0076609		0.892079	17.9394	17.9165	17.9648	17.9495	18.0213	18.0598	18.0098	18.0165	17.925	18.014	18.0686	20	20	17	45.2	45.2	41	63.915	0	271.84	10554000000	25	-0.0623197	0.285043	-0.0029491	0.962724
182	A0A0G2JGI2;A0A0G2JEV2;O35216	A0A0G2JGI2;A0A0G2JEV2;O35216	tr|A0A0G2JGI2|A0A0G2JGI2_MOUSE Histone H3-like centromeric protein A (Fragment) OS=Mus musculus OX=10090 GN=Cenpa PE=1 SV=1;tr|A0A0G2JEV2|A0A0G2JEV2_MOUSE Centromere protein A, isoform CRA_f OS=Mus musculus OX=10090 GN=Cenpa PE=1 SV=1;sp|O35216|CENPA_MOUSE	Histone H3-like centromeric protein A	Cenpa	-0.161		0.0538668	0.048		0.570133	0.296		0.00529188	0.0863655		0.267186	13.4627	13.602	13.5926	13.2732	13.4349	13.465	13.1926	13.3205	13.2285	13.3302	13.3553	2	2	2	18.2	18.2	18.2	11.552	0.00060597	3.3002	28085000	2	0.247764	0.00766774	0.134522	0.13341
466	A0A0U1RNS6;A0A0U1RNF0;A0A0U1RQ53;Q9D114;A0A0U1RPI7;A0A0U1RNY0;A0A0U1RNP1	A0A0U1RNS6;A0A0U1RNF0;A0A0U1RQ53;Q9D114	tr|A0A0U1RNS6|A0A0U1RNS6_MOUSE Guanosine-3,5-bis(diphosphate) 3-pyrophosphohydrolase MESH1 OS=Mus musculus OX=10090 GN=Hddc3 PE=1 SV=1;tr|A0A0U1RNF0|A0A0U1RNF0_MOUSE Guanosine-3,5-bis(diphosphate) 3-pyrophosphohydrolase MESH1 OS=Mus musculus OX=10090	Guanosine-3,5-bis(diphosphate) 3-pyrophosphohydrolase MESH1	Hddc3	-1.612	DOWN	0.00527909	-2.027	DOWN	0.00260755	-0.09		0.860525	0.325158		0.483459	16.1357	16.2688	15.3514	15.2916	14.0464	13.5815	16.5952	15.422	13.9401	13.961	14.043	3	3	3	30.8	30.8	30.8	16.083	0	23.02	256770000	4	1.9373	0.00171091	-1.70212	0.00728968
184	A0A0G2JF44;Q9DAI2	A0A0G2JF44;Q9DAI2	tr|A0A0G2JF44|A0A0G2JF44_MOUSE Intraflagellar transport protein 22 homolog (Fragment) OS=Mus musculus OX=10090 GN=Ift22 PE=1 SV=1;sp|Q9DAI2|IFT22_MOUSE Intraflagellar transport protein 22 homolog OS=Mus musculus OX=10090 GN=Ift22 PE=1 SV=1	Intraflagellar transport protein 22 homolog	Ift22	-0.022		0.905532	-0.115		0.575021	-0.026		0.899528	0.0677871		0.710612	13.526	14.0479	14.0331	14.0994	13.781	13.6619	14.1517	13.6377	13.7352	13.788	13.8157	2	2	2	15.5	15.5	15.5	17.523	0	5.9332	32910000	2	0.0893939	0.625608	-0.0473084	0.81642
186	A0A0G2JFF1	A0A0G2JFF1	tr|A0A0G2JFF1|A0A0G2JFF1_MOUSE Serine/threonine-protein phosphatase (Fragment) OS=Mus musculus OX=10090 GN=Ppp1cc PE=1 SV=1		Ppp1cc	-0.048		0.555108	0.237		0.0245083	0.154		0.1129	-0.130372		0.131946	14.0374	13.768	13.9133	13.7619	13.9317	13.8801	13.8116	13.6919	13.946	13.9819	14.0369	12	1	1	39.4	3.8	3.8	33.201	0.00059719	3.0372	18167000	1	-0.0820427	0.324972	0.106155	0.258823
188	A0A0G2JFH6;E9Q0V6	A0A0G2JFH6;E9Q0V6	tr|A0A0G2JFH6|A0A0G2JFH6_MOUSE NHS-like protein 2 (Fragment) OS=Mus musculus OX=10090 GN=Nhsl2 PE=1 SV=1;tr|E9Q0V6|E9Q0V6_MOUSE NHS-like protein 2 OS=Mus musculus OX=10090 GN=Nhsl2 PE=1 SV=1		Nhsl2	0.19		0.0427078	0.022		0.812798	-0.18		0.0781499	-0.0112803		0.892443	11.6503	11.5562	11.4255	11.6123	11.7132	11.8778	11.6805	11.7667	11.753	11.7784	11.7057	1	1	1	12.8	12.8	12.8	15.383	0.00045935	3.4937	9832900	1	-0.2017	0.0338981	0.0108318	0.907537
189	A0A0G2JFH9;Q3U829	A0A0G2JFH9;Q3U829	tr|A0A0G2JFH9|A0A0G2JFH9_MOUSE AP-5 complex subunit zeta-1 OS=Mus musculus OX=10090 GN=Ap5z1 PE=1 SV=1;sp|Q3U829|AP5Z1_MOUSE AP-5 complex subunit zeta-1 OS=Mus musculus OX=10090 GN=Ap5z1 PE=2 SV=1	AP-5 complex subunit zeta-1	Ap5z1	0.029		0.692162	-0.074		0.381904	-0.081		0.34028	0.0222818		0.762736	14.4998	14.4678	14.6485	14.4444	14.612	14.6477	14.6475	14.5911	14.553	14.5852	14.499	2	2	2	4.4	4.4	4.4	87.521	0.00015863	4.1438	42458000	2	-0.00699426	0.924329	-0.0512594	0.537795
190	A0A0G2JFJ6;Q7TPD0	A0A0G2JFJ6;Q7TPD0	tr|A0A0G2JFJ6|A0A0G2JFJ6_MOUSE Integrator complex subunit 3 OS=Mus musculus OX=10090 GN=Ints3 PE=1 SV=1;sp|Q7TPD0|INT3_MOUSE Integrator complex subunit 3 OS=Mus musculus OX=10090 GN=Ints3 PE=1 SV=2	Integrator complex subunit 3	Ints3	0.033		0.637494	0.014		0.859218	-0.058		0.458299	-0.0388586		0.574476	15.8881	15.9611	15.9407	16.0331	15.969	15.8853	15.9854	15.99	15.9108	15.9693	16.124	8	8	8	12.9	12.9	12.9	117.25	0	87.295	509440000	11	-0.0713844	0.31204	-0.0252434	0.742798
192	A0A0G2JFP4;Q8K385	A0A0G2JFP4;Q8K385	tr|A0A0G2JFP4|A0A0G2JFP4_MOUSE Ferric-chelate reductase 1 OS=Mus musculus OX=10090 GN=Frrs1 PE=1 SV=1;sp|Q8K385|FRRS1_MOUSE Ferric-chelate reductase 1 OS=Mus musculus OX=10090 GN=FRRS1 PE=1 SV=1	Ferric-chelate reductase 1	Frrs1	0.113		0.391802	-0.279		0.0772906	-0.117		0.427876	0.275548		0.0551663	16.2897	15.9758	16.3431	16.4311	16.3942	16.1221	16.1996	16.4392	16.1861	15.954	15.9805	3	3	3	5.2	5.2	5.2	66.066	0.0001609	4.5108	631360000	8	0.162615	0.227136	-0.00361691	0.98002
193	A0A0G2JFQ4;E9Q9L6;Q6ZQA0;F6VTL9;F6ZZB1;D3Z2K6	A0A0G2JFQ4;E9Q9L6;Q6ZQA0;F6VTL9;F6ZZB1	tr|A0A0G2JFQ4|A0A0G2JFQ4_MOUSE Neurobeachin-like protein 2 OS=Mus musculus OX=10090 GN=Nbeal2 PE=1 SV=1;tr|E9Q9L6|E9Q9L6_MOUSE Neurobeachin-like protein 2 OS=Mus musculus OX=10090 GN=Nbeal2 PE=1 SV=1;sp|Q6ZQA0|NBEL2_MOUSE Neurobeachin-like protein 2 OS=Mus	Neurobeachin-like protein 2	Nbeal2	-0.058		0.334045	-0.187		0.0154175	-0.186		0.0157435	-0.0567179		0.340466	15.8936	15.8566	15.7776	15.8026	15.7378	15.8149	16.0863	15.9708	15.8872	15.8121	15.8261	6	6	6	2.1	2.1	2.1	299.04	0	11.309	194340000	7	0.000798981	0.989007	-0.243483	0.00362191
194	A0A0G2JFR8	A0A0G2JFR8	tr|A0A0G2JFR8|A0A0G2JFR8_MOUSE Transcriptional regulator ATRX (Fragment) OS=Mus musculus OX=10090 GN=Atrx PE=1 SV=1		Atrx	-0.012		0.916577	0.084		0.501829	0.238		0.0787992	0.14228		0.219061	13.1314	13.146	13.4636	13.1056	13.3795	13.221	13.0953	12.9222	13.1196	12.9952	13.1645	2	2	2	3.3	3.3	3.3	37.274	0.00059559	2.9701	9188200	1	0.153899	0.186673	0.226617	0.0920923
195	A0A0G2JFT8;Q9D394;D6RET4;REV__Q3UHH8;REV__D3Z6W7	A0A0G2JFT8;Q9D394	tr|A0A0G2JFT8|A0A0G2JFT8_MOUSE Protein RUFY3 OS=Mus musculus OX=10090 GN=Rufy3 PE=1 SV=1;sp|Q9D394|RUFY3_MOUSE Protein RUFY3 OS=Mus musculus OX=10090 GN=Rufy3 PE=1 SV=1	Protein RUFY3	Rufy3	0.136		0.0421333	0.128		0.0777222	-0.126		0.082378	-0.117613		0.0709235	17.9831	17.9403	17.924	18.0671	18.121	18.0667	18.139	18.0104	18.285	18.1573	18.1654	18	18	17	24.1	24.1	22.9	74.769	0	48.156	1918300000	22	-0.253442	0.00160271	0.0102623	0.877013
196	A0A0G2JFV8	A0A0G2JFV8	tr|A0A0G2JFV8|A0A0G2JFV8_MOUSE Polypyrimidine tract-binding protein 2 (Fragment) OS=Mus musculus OX=10090 GN=Ptbp2 PE=1 SV=1		Ptbp2	-0.352		0.300915	0.016		0.964528	0.669		0.0944352	0.300692		0.373314	11.2572	11.8684	11.5686	11.9776	11.1927	10.4673	10.9009	10.89	11.0276	11.044	10.664	1	1	1	22.6	22.6	22.6	16.034	0	6.2175	32675000	1	0.65286	0.071828	0.317114	0.399905
197	A0A0G2JG00;Q3TUE1;A0A0G2JGW9;A0A0G2JFY5;Q3UUU2;Q91WJ8;A0A0G2JFK2;A0A0G2JG96;A0A0G2JGV9	A0A0G2JG00;Q3TUE1;A0A0G2JGW9;A0A0G2JFY5;Q3UUU2;Q91WJ8;A0A0G2JFK2	tr|A0A0G2JG00|A0A0G2JG00_MOUSE Far upstream element-binding protein 1 OS=Mus musculus OX=10090 GN=Fubp1 PE=1 SV=1;tr|Q3TUE1|Q3TUE1_MOUSE Far upstream element-binding protein 1 OS=Mus musculus OX=10090 GN=Fubp1 PE=1 SV=1;tr|A0A0G2JGW9|A0A0G2JGW9_MOUSE Far u	Far upstream element-binding protein 1	Fubp1	-0.127		0.111334	-0.194		0.0384925	-0.029		0.730916	0.0386834		0.603604	18.4811	18.4139	18.4382	18.3041	18.432	18.2174	18.566	18.3799	18.2978	18.3184	18.2213	23	21	20	48.4	46.8	45.5	54.844	0	101.91	1435000000	24	0.165294	0.0463591	-0.155135	0.0849122
198	A0A0G2JFY6;B0V3P3;B0V3P4;Q9WV76	A0A0G2JFY6;B0V3P3;B0V3P4;Q9WV76	tr|A0A0G2JFY6|A0A0G2JFY6_MOUSE AP complex subunit beta OS=Mus musculus OX=10090 GN=Ap4b1 PE=1 SV=1;tr|B0V3P3|B0V3P3_MOUSE AP complex subunit beta OS=Mus musculus OX=10090 GN=Ap4b1 PE=1 SV=1;tr|B0V3P4|B0V3P4_MOUSE AP complex subunit beta OS=Mus musculus OX=	AP complex subunit beta;AP-4 complex subunit beta-1	Ap4b1	-0.141		0.428184	-0.077		0.695742	0.101		0.606794	0.0371525		0.832034	13.6885	13.906	14.2642	14.1389	13.7403	13.5562	13.9797	13.7233	13.7778	13.7434	13.8029	2	2	2	3.5	3.5	3.5	64.332	0	6.324	134060000	2	0.178242	0.321735	-0.0396709	0.839461
199	A0A0G2JFZ4;E9Q7M2;H3BLI9;D3YW86;D3Z0V7;E9QLZ1;P62500	A0A0G2JFZ4;E9Q7M2	tr|A0A0G2JFZ4|A0A0G2JFZ4_MOUSE MCG8104 OS=Mus musculus OX=10090 GN=Tsc22d2 PE=1 SV=1;tr|E9Q7M2|E9Q7M2_MOUSE TSC22 domain family, member 2 OS=Mus musculus OX=10090 GN=Tsc22d2 PE=1 SV=1		Tsc22d2	-0.086		0.475518	0.05		0.70647	0.199		0.15926	0.0618539		0.606646	15.2213	15.5611	15.484	15.5832	15.264	15.1604	15.2464	15.2008	15.2892	15.2988	15.2339	4	4	4	5.2	5.2	5.2	75.37	0	6.9037	174910000	5	0.148167	0.232754	0.112262	0.408804
200	F6WZX5;A0A0G2JG32;Q9D3W4	F6WZX5;A0A0G2JG32;Q9D3W4	tr|F6WZX5|F6WZX5_MOUSE GPN-loop GTPase 3 (Fragment) OS=Mus musculus OX=10090 GN=Gpn3 PE=1 SV=1;tr|A0A0G2JG32|A0A0G2JG32_MOUSE GPN-loop GTPase 3 OS=Mus musculus OX=10090 GN=Gpn3 PE=1 SV=1;sp|Q9D3W4|GPN3_MOUSE GPN-loop GTPase 3 OS=Mus musculus OX=10090 GN=Gp	GPN-loop GTPase 3	Gpn3	-0.07		0.800298	-0.19		0.542319	0.18		0.563229	0.300599		0.292027	9.73869	10.4781	10.5849	10.6175	10.1687	9.80533	10.4241	9.74963	9.89968	9.94289	9.84715	1	1	1	13.3	13.3	13.3	13.069	0.0014541	2.5682	5462000	2	0.370656	0.200649	0.110295	0.722151
201	E9PVP1;A0A0G2JG52	E9PVP1;A0A0G2JG52	tr|E9PVP1|E9PVP1_MOUSE Crystallin beta-gamma domain-containing 1 OS=Mus musculus OX=10090 GN=Crybg1 PE=1 SV=1;tr|A0A0G2JG52|A0A0G2JG52_MOUSE Crystallin beta-gamma domain-containing 1 OS=Mus musculus OX=10090 GN=Crybg1 PE=1 SV=1		Crybg1	0.106		0.547212	0.186		0.350999	0.422		0.0514028	0.342169		0.0725346	15.9083	16.2981	16.361	16.5254	16.2539	16.1049	15.8717	15.6624	15.6497	16.058	16.15	9	9	9	7.3	7.3	7.3	184.73	0	57.116	469640000	10	0.236595	0.193986	0.527704	0.0203087
202	A0A0G2JGD2;P07091	A0A0G2JGD2;P07091	tr|A0A0G2JGD2|A0A0G2JGD2_MOUSE Protein S100-A4 (Fragment) OS=Mus musculus OX=10090 GN=S100a4 PE=1 SV=1;sp|P07091|S10A4_MOUSE Protein S100-A4 OS=Mus musculus OX=10090 GN=S100a4 PE=1 SV=1	Protein S100-A4	S100a4	0.154		0.543569	-0.403		0.173846	-0.501		0.099068	0.0559233		0.824121	15.5379	15.6344	15.5143	15.846	15.7846	15.5187	16.6609	15.4656	15.6236	15.795	15.5628	3	3	3	21.8	21.8	21.8	9.0621	0.00060929	3.3809	119460000	3	-0.0983023	0.696873	-0.34683	0.235554
203	A0A0G2JGF1;P22272	A0A0G2JGF1;P22272	tr|A0A0G2JGF1|A0A0G2JGF1_MOUSE Interleukin-6 receptor subunit alpha OS=Mus musculus OX=10090 GN=Il6ra PE=1 SV=1;sp|P22272|IL6RA_MOUSE Interleukin-6 receptor subunit alpha OS=Mus musculus OX=10090 GN=Il6ra PE=2 SV=2	Interleukin-6 receptor subunit alpha	Il6ra	0.356		0.0920169	-0.35		0.132029	-0.254		0.259646	0.451419		0.0402396	11.9454	11.6656	11.5519	11.6051	12.3782	12.2475	11.9518	11.9989	11.4522	11.6529	11.7714	1	1	1	2.4	2.4	2.4	50.383	0.0011772	2.769	6322600	1	0.0954702	0.626193	0.101568	0.642801
204	A0A0G2JGG7;Q6S5J6	A0A0G2JGG7;Q6S5J6	tr|A0A0G2JGG7|A0A0G2JGG7_MOUSE Krev interaction trapped protein 1 OS=Mus musculus OX=10090 GN=Krit1 PE=1 SV=1;sp|Q6S5J6|KRIT1_MOUSE Krev interaction trapped protein 1 OS=Mus musculus OX=10090 GN=Krit1 PE=1 SV=1	Krev interaction trapped protein 1	Krit1	0.102		0.392705	-0.277		0.0564666	-0.007		0.959417	0.372488	UP	0.00922591	10.8591	10.9018	11.0934	11.0447	11.2536	10.8621	10.9372	10.9789	10.5604	10.8559	10.6266	1	1	1	1.2	1.2	1.2	73.814	0.0083254	1.6171	12660000	1	0.270451	0.0406459	0.0953832	0.472153
205	A0A0G2JGK0;A0A0G2JGM4;A0A0H2UH13;Q8BK75	A0A0G2JGK0;A0A0G2JGM4;A0A0H2UH13;Q8BK75	tr|A0A0G2JGK0|A0A0G2JGK0_MOUSE Elongator complex protein 6 OS=Mus musculus OX=10090 GN=Elp6 PE=1 SV=1;tr|A0A0G2JGM4|A0A0G2JGM4_MOUSE Elongator complex protein 6 (Fragment) OS=Mus musculus OX=10090 GN=Elp6 PE=1 SV=1;tr|A0A0H2UH13|A0A0H2UH13_MOUSE Elongator	Elongator complex protein 6	Elp6	0.036		0.60258	-0.014		0.853671	-0.085		0.276305	-0.0358048		0.600546	14.8423	14.9594	15.0861	15.0264	14.9568	15.0114	15.0341	15.062	15.0847	15.0161	15.0013	1	1	1	8.2	8.2	8.2	12.297	0.0013195	2.7035	126860000	2	-0.0714067	0.306924	-0.0498102	0.516445
206	A0A0G2JGL0;P61079;A0A0G2JE32;Q6ZWY6;A0A0G2JF40;Q05CK8;A0A0G2JGZ3	A0A0G2JGL0;P61079;A0A0G2JE32;Q6ZWY6	tr|A0A0G2JGL0|A0A0G2JGL0_MOUSE Ubiquitin-conjugating enzyme E2 D3 OS=Mus musculus OX=10090 GN=Ube2d3 PE=1 SV=1;sp|P61079|UB2D3_MOUSE Ubiquitin-conjugating enzyme E2 D3 OS=Mus musculus OX=10090 GN=Ube2d3 PE=1 SV=1;tr|A0A0G2JE32|A0A0G2JE32_MOUSE Ubiquitin-co	Ubiquitin-conjugating enzyme E2 D3;Ubiquitin-conjugating enzyme E2 D2B	Ube2d3	-0.051		0.348208	-0.046		0.448273	-0.093		0.144302	-0.0980826		0.0910062	15.7391	15.7252	15.7535	15.6003	15.7242	15.7391	15.8053	15.8588	15.7764	15.786	15.7955	4	4	2	29.7	29.7	10.1	16.785	0	26.466	1831300000	5	-0.0466754	0.392369	-0.144142	0.0343116
207	Q99PU8;A0A0G2JGL8;A0A0G2JE53	Q99PU8;A0A0G2JGL8	sp|Q99PU8|DHX30_MOUSE Putative ATP-dependent RNA helicase DHX30 OS=Mus musculus OX=10090 GN=Dhx30 PE=1 SV=1;tr|A0A0G2JGL8|A0A0G2JGL8_MOUSE Putative ATP-dependent RNA helicase DHX30 OS=Mus musculus OX=10090 GN=Dhx30 PE=1 SV=1	Putative ATP-dependent RNA helicase DHX30	Dhx30	0.054		0.271217	0.099		0.087691	0.053		0.332242	0.0083882		0.860814	17.564	17.5674	17.5459	17.6227	17.6324	17.5855	17.4991	17.5127	17.5542	17.6141	17.6472	17	17	17	16.8	16.8	16.8	136.67	0	76.553	1039600000	19	-0.04604	0.347494	0.107641	0.0674444
208	A0A0G2JGP4;Q9D091;P08556;A0A0G2JE25	A0A0G2JGP4;Q9D091;P08556;A0A0G2JE25	tr|A0A0G2JGP4|A0A0G2JGP4_MOUSE GTPase NRas (Fragment) OS=Mus musculus OX=10090 GN=Nras PE=1 SV=1;tr|Q9D091|Q9D091_MOUSE GTPase NRas OS=Mus musculus OX=10090 GN=Nras PE=1 SV=1;sp|P08556|RASN_MOUSE GTPase NRas OS=Mus musculus OX=10090 GN=Nras PE=1 SV=1;tr|A0	GTPase NRas	Nras	-0.016		0.83927	-0.113		0.219383	-0.091		0.315886	0.00602411		0.939007	16.3907	16.1585	16.1438	16.1235	16.2278	16.2937	16.2772	16.3664	16.2295	16.1908	16.2067	9	3	2	64.5	15.3	8.7	20.586	0	8.9163	288660000	4	0.0220081	0.780259	-0.106799	0.243022
209	A0A0G2JGQ4;P54729	A0A0G2JGQ4;P54729	tr|A0A0G2JGQ4|A0A0G2JGQ4_MOUSE NEDD8 ultimate buster 1 OS=Mus musculus OX=10090 GN=Nub1 PE=1 SV=1;sp|P54729|NUB1_MOUSE NEDD8 ultimate buster 1 OS=Mus musculus OX=10090 GN=Nub1 PE=1 SV=2	NEDD8 ultimate buster 1	Nub1	-0.072		0.163341	-0.054		0.337162	-0.044		0.429671	-0.0620796		0.223159	18.3134	18.3028	18.2264	18.1776	18.2097	18.2394	18.3108	18.3387	18.2887	18.2546	18.2695	20	20	20	34.8	34.8	34.8	73.116	0	159.7	2247300000	26	0.00990591	0.839508	-0.11589	0.0562548
211	E9Q1V9;E9Q1W0;E9Q1T1;A0A0G2JGS4;Q6PHZ2;Q8CCM0;E9QAJ4;D6RDQ8;E9PXV3;F6RWZ9;F6WHR9;F8WIS9;P11798;D3Z7K9	E9Q1V9;E9Q1W0;E9Q1T1;A0A0G2JGS4;Q6PHZ2;Q8CCM0	tr|E9Q1V9|E9Q1V9_MOUSE Calcium/calmodulin-dependent protein kinase type II subunit delta OS=Mus musculus OX=10090 GN=Camk2d PE=1 SV=2;tr|E9Q1W0|E9Q1W0_MOUSE Calcium/calmodulin-dependent protein kinase type II subunit delta OS=Mus musculus OX=10090 GN=Camk2	Calcium/calmodulin-dependent protein kinase type II subunit delta	Camk2d	0.138		0.171683	-0.043		0.686798	-0.155		0.168368	0.0257059		0.78853	17.136	17.1609	17.0952	17.3663	17.3499	17.0896	17.4358	17.1365	17.2318	17.2763	17.2206	10	10	6	17.4	17.4	10.2	55.293	0	11.43	676070000	13	-0.112179	0.258033	-0.017608	0.869309
212	A0A140T8R8;A0A0G2JGV7;Q3UT23;Q9QZ73;A0A1Y7VP24;A0A0G2JDN9;A0A1B0GXL7;A0A0G2JDM0;A0A0G2JEA2;G5E8Q6;A0A0N4SW97;Q8BZJ7	A0A140T8R8;A0A0G2JGV7;Q3UT23;Q9QZ73;A0A1Y7VP24;A0A0G2JDN9;A0A1B0GXL7;A0A0G2JDM0;A0A0G2JEA2	tr|A0A140T8R8|A0A140T8R8_MOUSE DCN1-like protein (Fragment) OS=Mus musculus OX=10090 GN=Dcun1d1 PE=1 SV=1;tr|A0A0G2JGV7|A0A0G2JGV7_MOUSE DCN1-like protein (Fragment) OS=Mus musculus OX=10090 GN=Dcun1d1 PE=1 SV=1;tr|Q3UT23|Q3UT23_MOUSE DCN1-like protein OS=	DCN1-like protein;DCN1-like protein 1	Dcun1d1	0.076		0.239069	0.158		0.0430485	-0.002		0.971491	-0.0845563		0.193813	17.0049	17.0652	17.0846	17.0297	17.1574	17.1954	16.9924	17.1157	17.2083	17.197	17.2308	9	9	7	42.5	42.5	34.1	24.94	0	140.88	1143000000	14	-0.160505	0.0253897	0.07347	0.303805
213	Q91Z31;A0A0G2JGW0;Q3V328	Q91Z31;A0A0G2JGW0;Q3V328	sp|Q91Z31|PTBP2_MOUSE Polypyrimidine tract-binding protein 2 OS=Mus musculus OX=10090 GN=Ptbp2 PE=1 SV=2;tr|A0A0G2JGW0|A0A0G2JGW0_MOUSE Polypyrimidine tract-binding protein 2 OS=Mus musculus OX=10090 GN=Ptbp2 PE=1 SV=1;tr|Q3V328|Q3V328_MOUSE Polypyrimidine	Polypyrimidine tract-binding protein 2	Ptbp2	0.077		0.319802	0.147		0.106727	0.191		0.0449077	0.121166		0.133555	14.7641	14.8425	14.798	14.8611	14.8712	14.9049	14.5954	14.626	14.892	14.7911	14.5905	3	3	3	14.1	14.1	14.1	57.488	0	80.972	789780000	5	0.0436883	0.567566	0.268331	0.00947466
214	A0A0G2JH12	A0A0G2JH12	tr|A0A0G2JH12|A0A0G2JH12_MOUSE Hyccin OS=Mus musculus OX=10090 GN=Fam126a PE=1 SV=1		Fam126a	0.075		0.407776	0.166		0.120236	0.245		0.0320874	0.153886		0.109465	12.5579	12.6439	12.6716	12.7307	12.853	12.5159	12.4456	12.3137	12.529	12.6139	12.495	4	1	1	14.2	6.2	6.2	37.228	0	7.6208	72551000	1	0.0784952	0.389488	0.320182	0.00891183
215	K3W4P2;A0A0G2JH17;Q6P4S8;A0A0G2JDG8;A0A0G2JFR3	K3W4P2;A0A0G2JH17;Q6P4S8	tr|K3W4P2|K3W4P2_MOUSE Integrator complex subunit 1 OS=Mus musculus OX=10090 GN=Ints1 PE=1 SV=2;tr|A0A0G2JH17|A0A0G2JH17_MOUSE Integrator complex subunit 1 OS=Mus musculus OX=10090 GN=Ints1 PE=1 SV=1;sp|Q6P4S8|INT1_MOUSE Integrator complex subunit 1 OS=Mus	Integrator complex subunit 1	Ints1	0.055		0.279666	-0.009		0.870089	-0.024		0.668427	0.0400732		0.421212	17.0706	17.0603	17.0746	17.0982	17.1708	17.1006	17.1184	17.0657	17.0749	17.0521	17.1224	15	15	15	7.4	7.4	7.4	247.71	0	35.932	341480000	15	-0.0145956	0.766002	0.0311212	0.572807
217	E9Q5A3;Z4YJZ7;A0A0H2UH19;Q5DW34;A0A1B0GXE2;A2AIS5	E9Q5A3;Z4YJZ7;A0A0H2UH19;Q5DW34	tr|E9Q5A3|E9Q5A3_MOUSE Histone-lysine N-methyltransferase EHMT1 OS=Mus musculus OX=10090 GN=Ehmt1 PE=1 SV=2;tr|Z4YJZ7|Z4YJZ7_MOUSE Histone-lysine N-methyltransferase EHMT1 OS=Mus musculus OX=10090 GN=Ehmt1 PE=1 SV=2;tr|A0A0H2UH19|A0A0H2UH19_MOUSE Histone-l	Histone-lysine N-methyltransferase EHMT1	Ehmt1	-0.088		0.291797	0.159		0.104048	0.044		0.626824	-0.203269		0.0294419	13.582	13.4413	13.4183	13.3429	13.4976	13.3359	13.3953	13.4769	13.5565	13.7272	13.5026	3	3	3	2.6	2.6	2.6	136.66	0	5.9742	29744000	3	-0.114863	0.179381	-0.0439383	0.630885
218	A0A0H2UH22;E9Q5X2;E9Q969;Q812E0;F6T0J8;D3YUJ4	A0A0H2UH22;E9Q5X2;E9Q969;Q812E0;F6T0J8	tr|A0A0H2UH22|A0A0H2UH22_MOUSE Cytoplasmic polyadenylation element-binding protein 2 (Fragment) OS=Mus musculus OX=10090 GN=Cpeb2 PE=1 SV=1;tr|E9Q5X2|E9Q5X2_MOUSE Cytoplasmic polyadenylation element-binding protein 2 OS=Mus musculus OX=10090 GN=Cpeb2 PE=1	Cytoplasmic polyadenylation element-binding protein 2	Cpeb2	-0.025		0.866952	0		0.998283	0.12		0.484541	0.0952681		0.535031	15.6653	15.1968	15.3299	15.1647	15.4476	15.5032	15.0716	15.4823	15.3075	15.1799	15.3424	5	3	2	6.7	3.7	2.4	90.649	0	5.1902	191620000	4	0.120739	0.434684	0.0949026	0.579618
219	A0A0H2UKB8;Q8R5K2	A0A0H2UKB8;Q8R5K2	tr|A0A0H2UKB8|A0A0H2UKB8_MOUSE Ubiquitinyl hydrolase 1 OS=Mus musculus OX=10090 GN=Usp33 PE=1 SV=1;sp|Q8R5K2|UBP33_MOUSE Ubiquitin carboxyl-terminal hydrolase 33 OS=Mus musculus OX=10090 GN=Usp33 PE=1 SV=2	Ubiquitin carboxyl-terminal hydrolase 33	Usp33	-0.088		0.317406	-0.001		0.990212	0.148		0.145854	0.0608649		0.482236	16.8122	16.689	16.6779	16.5986	16.5607	16.7563	16.4381	16.7195	16.5885	16.5751	16.5693	7	7	7	6.7	6.7	6.7	101.48	0	13.386	296650000	9	0.148716	0.106228	0.0596932	0.536332
220	A0A0J9YKD4;P07310	A0A0J9YKD4;P07310	tr|A0A0J9YKD4|A0A0J9YKD4_MOUSE Creatine kinase M-type OS=Mus musculus OX=10090 GN=Ckm PE=1 SV=1;sp|P07310|KCRM_MOUSE Creatine kinase M-type OS=Mus musculus OX=10090 GN=Ckm PE=1 SV=1	Creatine kinase M-type	Ckm	0.79		0.203915	-0.21		0.752298	-0.706		0.302346	0.29439		0.622538	14.7515	14.7569	14.6342	14.5144	17.2014	14.7973	15.3039	15.5364	15.1531	14.8872	15.5895	5	4	4	20.8	18.3	18.3	35.108	0	16.084	158820000	4	-0.495725	0.412826	0.0842085	0.899142
221	A0A140LIE1;A0A0J9YMZ5;Q9CYP7;P58043	A0A140LIE1;A0A0J9YMZ5;Q9CYP7	tr|A0A140LIE1|A0A140LIE1_MOUSE Sestrin-3 OS=Mus musculus OX=10090 GN=Sesn3 PE=1 SV=1;tr|A0A0J9YMZ5|A0A0J9YMZ5_MOUSE Sestrin-3 OS=Mus musculus OX=10090 GN=Sesn3 PE=1 SV=1;sp|Q9CYP7|SESN3_MOUSE Sestrin-3 OS=Mus musculus OX=10090 GN=Sesn3 PE=1 SV=1	Sestrin-3	Sesn3	0.272		0.236213	0.357		0.170352	0.045		0.85565	-0.0400303		0.856411	13.5446	14.302	14.1734	14.6755	14.0325	14.1294	14.0968	13.8265	14.3857	14.359	14.2127	3	3	3	10.5	10.5	10.5	41.231	0	9.5106	49958000	4	-0.312483	0.179294	0.317449	0.218516
222	A0A0J9YTS4;D3YXN7;Q8BJU2	A0A0J9YTS4;D3YXN7;Q8BJU2	tr|A0A0J9YTS4|A0A0J9YTS4_MOUSE Tetraspanin (Fragment) OS=Mus musculus OX=10090 GN=Tspan9 PE=1 SV=1;tr|D3YXN7|D3YXN7_MOUSE Tetraspanin (Fragment) OS=Mus musculus OX=10090 GN=Tspan9 PE=1 SV=1;sp|Q8BJU2|TSN9_MOUSE Tetraspanin-9 OS=Mus musculus OX=10090 GN=Tsp	Tetraspanin;Tetraspanin-9	Tspan9	0.152		0.48569	0.14		0.563786	0.197		0.421849	0.208619		0.344324	14.3648	15.0359	14.5468	15.2707	14.5821	14.5508	14.4715	14.4334	14.5186	14.6911	14.5681	2	2	2	15.6	15.6	15.6	18.483	0	6.1384	158780000	2	0.0565886	0.792879	0.348742	0.169411
223	A0A0J9YTU1	A0A0J9YTU1	tr|A0A0J9YTU1|A0A0J9YTU1_MOUSE Ketohexokinase (Fragment) OS=Mus musculus OX=10090 GN=Khk PE=1 SV=3		Khk	-0.223		0.310087	-0.339		0.177439	-0.066		0.783007	0.0500146		0.814888	11.8739	12.5285	11.9125	12.2311	11.6148	11.8002	11.9662	12.3754	11.8782	11.9127	11.7052	14	1	1	55.1	2.9	2.9	27.131	0.0083231	1.6139	165780000	2	0.272926	0.220185	-0.288727	0.244031
224	A0A0J9YV86;A0A0J9YUF8;A0A0J9YUR2;A0A0J9YTU3;Q5SXY1;A0A0J9YV47;A0A0J9YUG8;REV__Q61120	A0A0J9YV86;A0A0J9YUF8;A0A0J9YUR2;A0A0J9YTU3;Q5SXY1	tr|A0A0J9YV86|A0A0J9YV86_MOUSE Cytospin-B OS=Mus musculus OX=10090 GN=Specc1 PE=1 SV=1;tr|A0A0J9YUF8|A0A0J9YUF8_MOUSE Cytospin-B OS=Mus musculus OX=10090 GN=Specc1 PE=1 SV=1;tr|A0A0J9YUR2|A0A0J9YUR2_MOUSE Cytospin-B OS=Mus musculus OX=10090 GN=Specc1 PE=1	Cytospin-B	Specc1	0.002		0.985815	-0.062		0.671673	-0.13		0.38501	-0.0650701		0.620822	15.8002	15.354	15.3293	15.3444	15.5102	15.6359	15.5385	15.7097	15.6111	15.5262	15.5484	4	4	4	5.2	5.2	5.2	79.486	0	11.947	357850000	5	-0.0673927	0.608588	-0.12729	0.393238
225	A0A0J9YU44;A0A0J9YTV0	A0A0J9YU44;A0A0J9YTV0	tr|A0A0J9YU44|A0A0J9YU44_MOUSE Eukaryotic translation initiation factor 4 gamma 1 (Fragment) OS=Mus musculus OX=10090 GN=Eif4g1 PE=1 SV=1;tr|A0A0J9YTV0|A0A0J9YTV0_MOUSE Eukaryotic translation initiation factor 4 gamma 1 (Fragment) OS=Mus musculus OX=10090		Eif4g1	0.107		0.521037	-0.094		0.614911	-0.09		0.627986	0.110817		0.507887	12.0424	11.467	11.5436	11.5364	12.0214	11.8171	11.6763	11.8726	11.6304	11.6876	11.7245	3	1	1	35.3	18.5	18.5	12.752	0	24.525	16715000	1	0.00349225	0.983146	0.0171734	0.925986
226	A0A0J9YTY0;A0A0J9YUL3;Q8C1B7;A0A0J9YUV6;A0A0J9YVA6	A0A0J9YTY0;A0A0J9YUL3;Q8C1B7	tr|A0A0J9YTY0|A0A0J9YTY0_MOUSE Septin-11 OS=Mus musculus OX=10090 GN=Sept11 PE=1 SV=1;tr|A0A0J9YUL3|A0A0J9YUL3_MOUSE Septin 11, isoform CRA_b OS=Mus musculus OX=10090 GN=Sept11 PE=1 SV=1;sp|Q8C1B7|SEP11_MOUSE Septin-11 OS=Mus musculus OX=10090 GN=Sept11 PE	Septin-11	2011-09-01	0.015		0.851154	-0.005		0.954052	0.01		0.911224	0.0295406		0.707314	18.3858	18.3402	18.3646	18.2034	18.5164	18.415	18.4022	18.3054	18.3642	18.3432	18.3387	17	17	9	47.8	47.8	27.3	48.978	0	223.43	3472600000	28	0.0148209	0.850144	0.0244918	0.780302
227	A0A0J9YU03;D6RIP1;Q75WC0;P54099	A0A0J9YU03;D6RIP1;Q75WC0;P54099	tr|A0A0J9YU03|A0A0J9YU03_MOUSE DNA polymerase subunit gamma-1 OS=Mus musculus OX=10090 GN=Polg PE=1 SV=1;tr|D6RIP1|D6RIP1_MOUSE DNA polymerase subunit gamma-1 OS=Mus musculus OX=10090 GN=Polg PE=1 SV=1;tr|Q75WC0|Q75WC0_MOUSE DNA polymerase subunit gamma-1	DNA polymerase subunit gamma-1	Polg	-0.166		0.160376	0.011		0.931526	0.266		0.0557449	0.0892937		0.433477	12.0499	12.1675	12.0483	11.7206	12.0539	11.9919	11.7774	11.8668	11.6482	12.0109	11.8395	1	1	1	4.2	4.2	4.2	29.041	0.00059621	2.9878	11662000	1	0.25569	0.0428314	0.10006	0.432469
229	A0A0J9YU61;O08785;G3X9B7;P97460	A0A0J9YU61;O08785	tr|A0A0J9YU61|A0A0J9YU61_MOUSE Circadian locomoter output cycles protein kaput OS=Mus musculus OX=10090 GN=Clock PE=1 SV=1;sp|O08785|CLOCK_MOUSE Circadian locomoter output cycles protein kaput OS=Mus musculus OX=10090 GN=Clock PE=1 SV=1	Circadian locomoter output cycles protein kaput	Clock	0.016		0.87558	0.004		0.971503	0.21		0.0844552	0.221625		0.0477225	13.8137	14.1242	14.0551	14.1785	14.0009	13.8605	13.8108	13.7646	13.7546	13.7899	13.8306	4	4	4	3.7	3.7	3.7	96.264	0	7.2106	66628000	4	0.205972	0.062244	0.225615	0.0667898
230	A0A0J9YU62;O88712;A0A0J9YUM4;A0A0J9YTW3;A0A0J9YUR5;A0A0J9YU66;A0A0J9YVI3	A0A0J9YU62;O88712;A0A0J9YUM4;A0A0J9YTW3	tr|A0A0J9YU62|A0A0J9YU62_MOUSE C-terminal-binding protein 1 OS=Mus musculus OX=10090 GN=Ctbp1 PE=1 SV=1;sp|O88712|CTBP1_MOUSE C-terminal-binding protein 1 OS=Mus musculus OX=10090 GN=Ctbp1 PE=1 SV=2;tr|A0A0J9YUM4|A0A0J9YUM4_MOUSE C-terminal-binding protein	C-terminal-binding protein 1	Ctbp1	0.054		0.414424	-0.024		0.742915	-0.049		0.504159	0.0288121		0.659373	17.9107	17.9896	18.0277	18.1116	17.9363	18.0424	18.0906	17.9598	18.015	18.0046	17.9842	10	10	6	24.5	24.5	17	46.527	0	55.452	1420300000	18	-0.0252517	0.698906	0.00490002	0.946258
231	A0A0J9YU79;P97328;A0A0J9YUK6	A0A0J9YU79;P97328;A0A0J9YUK6	tr|A0A0J9YU79|A0A0J9YU79_MOUSE Ketohexokinase OS=Mus musculus OX=10090 GN=Khk PE=1 SV=1;sp|P97328|KHK_MOUSE Ketohexokinase OS=Mus musculus OX=10090 GN=Khk PE=1 SV=1;tr|A0A0J9YUK6|A0A0J9YUK6_MOUSE Ketohexokinase (Fragment) OS=Mus musculus OX=10090 GN=Khk PE	Ketohexokinase	Khk	-0.108		0.376214	-0.141		0.303736	-0.099		0.465016	-0.0653152		0.586066	20.1598	20.1146	20.0017	19.77	20.1024	20.081	20.0348	20.3466	20.1642	20.0712	19.9138	25	25	1	89.6	89.6	7	32.74	0	323.31	51864000000	83	0.0422955	0.723093	-0.206246	0.144492
232	A0A0J9YUC7;D3YUF9;Q91XL3;D6RIQ1;G5E8H4;D3Z411	A0A0J9YUC7;D3YUF9;Q91XL3;D6RIQ1;G5E8H4;D3Z411	tr|A0A0J9YUC7|A0A0J9YUC7_MOUSE UDP-glucuronic acid decarboxylase 1 (Fragment) OS=Mus musculus OX=10090 GN=Uxs1 PE=1 SV=1;tr|D3YUF9|D3YUF9_MOUSE UDP-glucuronic acid decarboxylase 1 (Fragment) OS=Mus musculus OX=10090 GN=Uxs1 PE=1 SV=1;sp|Q91XL3|UXS1_MOUSE U	UDP-glucuronic acid decarboxylase 1	Uxs1	0.143		0.173741	0.236		0.0564216	-0.14		0.226857	-0.233645		0.038496	14.5387	14.5863	14.5568	14.578	14.6915	14.8411	14.5177	14.8842	14.9818	14.9386	14.891	2	2	2	19.1	19.1	19.1	12.191	0	4.8288	43841000	3	-0.376551	0.00349041	0.0025501	0.98174
233	A0A0J9YUD5;B9EJ54;E9Q880	A0A0J9YUD5;B9EJ54	tr|A0A0J9YUD5|A0A0J9YUD5_MOUSE Nucleoporin 205 OS=Mus musculus OX=10090 GN=Nup205 PE=1 SV=1;tr|B9EJ54|B9EJ54_MOUSE MCG21756, isoform CRA_b OS=Mus musculus OX=10090 GN=Nup205 PE=1 SV=1		Nup205	-0.053		0.354374	-0.073		0.254419	0.002		0.97675	0.0224645		0.686279	18.1182	17.9921	18.0856	18.014	18.0385	17.9858	18.0811	18.0459	18.03	17.9291	18.0119	27	27	27	14.6	14.6	14.6	233.1	0	69.054	1440200000	29	0.074997	0.196435	-0.0507285	0.420986
234	A0A0J9YUE9;A0A0J9YUN4;P39053	A0A0J9YUE9;A0A0J9YUN4;P39053	tr|A0A0J9YUE9|A0A0J9YUE9_MOUSE Dynamin-1 OS=Mus musculus OX=10090 GN=Dnm1 PE=1 SV=1;tr|A0A0J9YUN4|A0A0J9YUN4_MOUSE Dynamin-1 OS=Mus musculus OX=10090 GN=Dnm1 PE=1 SV=1;sp|P39053|DYN1_MOUSE Dynamin-1 OS=Mus musculus OX=10090 GN=Dnm1 PE=1 SV=2	Dynamin-1	Dnm1	-0.055		0.690904	-0.212		0.191016	-0.243		0.14002	-0.0858946		0.539276	11.4452	11.2952	11.2429	10.9458	11.459	11.4127	11.4258	11.7159	11.3573	11.3128	11.405	4	1	1	4.2	0.8	0.8	94.032	0.008322	1.6118	7355200	1	-0.0306027	0.825283	-0.29838	0.0779676
235	F6QFE9;A0A0J9YUF3;A0A0R4J1X6;Q6NSR3	F6QFE9;A0A0J9YUF3;A0A0R4J1X6;Q6NSR3	tr|F6QFE9|F6QFE9_MOUSE Uncharacterized aarF domain-containing protein kinase 2 (Fragment) OS=Mus musculus OX=10090 GN=Adck2 PE=4 SV=1;tr|A0A0J9YUF3|A0A0J9YUF3_MOUSE Uncharacterized aarF domain-containing protein kinase 2 (Fragment) OS=Mus musculus OX=10090	Uncharacterized aarF domain-containing protein kinase 2	Adck2	-0.151		0.287129	0.008		0.957227	0.01		0.946328	-0.149156		0.293486	14.0179	13.7925	13.797	13.4181	13.8429	13.8926	13.6933	14.0243	13.8259	13.888	13.8871	1	1	1	7.6	7.6	7.6	13.298	0.0013164	2.6756	21389000	1	0.00210603	0.98779	-0.140904	0.370629
236	Q8BY07;A0A0J9YUG5;Q8BGM4;D3Z271;F6RCZ2	Q8BY07;A0A0J9YUG5;Q8BGM4;D3Z271	tr|Q8BY07|Q8BY07_MOUSE Methyltransferase-like 27 OS=Mus musculus OX=10090 GN=Mettl27 PE=1 SV=1;tr|A0A0J9YUG5|A0A0J9YUG5_MOUSE Methyltransferase-like 27 (Fragment) OS=Mus musculus OX=10090 GN=Mettl27 PE=1 SV=3;tr|Q8BGM4|Q8BGM4_MOUSE Methyltransferase-like 2		Mettl27	0.111		0.174692	0.165		0.0826252	-0.15		0.109655	-0.203201		0.0244162	15.7759	15.9461	16.0052	15.9734	15.9428	16.145	16.0625	16.0553	16.2694	16.2195	16.1819	6	6	5	32.9	32.9	29.5	22.701	0	16.438	478470000	7	-0.314535	0.0023031	-0.0384774	0.660089
237	A0A0J9YUI8;Q91X44;A0A0J9YVA3	A0A0J9YUI8;Q91X44	tr|A0A0J9YUI8|A0A0J9YUI8_MOUSE Glucokinase regulatory protein OS=Mus musculus OX=10090 GN=Gckr PE=1 SV=1;sp|Q91X44|GCKR_MOUSE Glucokinase regulatory protein OS=Mus musculus OX=10090 GN=Gckr PE=1 SV=3	Glucokinase regulatory protein	Gckr	-0.147		0.0613744	-0.168		0.0566771	0.088		0.281618	0.109525		0.146788	20.1017	20.1226	20.2081	19.8982	20.1471	19.9457	20.0662	20.0453	19.8685	19.8791	19.9149	33	33	33	56.3	56.3	56.3	68.72	0	323.31	25561000000	90	0.256662	0.00457141	-0.0587197	0.466625
238	A0A0J9YUN0;Q9D1U5	A0A0J9YUN0;Q9D1U5	tr|A0A0J9YUN0|A0A0J9YUN0_MOUSE CutA divalent cation tolerance homolog-like OS=Mus musculus OX=10090 GN=Cutal PE=4 SV=1;tr|Q9D1U5|Q9D1U5_MOUSE CutA divalent cation tolerance homolog-like OS=Mus musculus OX=10090 GN=Cutal PE=2 SV=1		Cutal	-0.007		0.942641	0.131		0.268306	-0.032		0.780913	-0.170049		0.120257	12.4382	12.5044	12.5598	12.5018	12.3137	12.6648	12.3836	12.6816	12.6538	12.6781	12.6586	2	2	2	21.6	21.6	21.6	12.293	0.0033646	1.9957	867030000	2	-0.162699	0.135067	-0.0391772	0.732371
239	A0A0J9YUN2;Q9Z255;A0A0J9YUW6;Q3TQ27;A0A0J9YUR7;A0A0J9YTT1	A0A0J9YUN2;Q9Z255;A0A0J9YUW6;Q3TQ27	tr|A0A0J9YUN2|A0A0J9YUN2_MOUSE Ubiquitin-conjugating enzyme E2 A OS=Mus musculus OX=10090 GN=Ube2a PE=1 SV=1;sp|Q9Z255|UBE2A_MOUSE Ubiquitin-conjugating enzyme E2 A OS=Mus musculus OX=10090 GN=Ube2a PE=1 SV=1;tr|A0A0J9YUW6|A0A0J9YUW6_MOUSE Ubiquitin-conjug	Ubiquitin-conjugating enzyme E2 A	Ube2a	-0.021		0.674319	-0.064		0.275636	-0.102		0.0975039	-0.0592591		0.260442	15.5485	15.52	15.4835	15.4861	15.4732	15.5284	15.6503	15.588	15.5571	15.6001	15.5082	3	3	2	39.5	39.5	22.7	13.635	0	15.265	228340000	4	-0.0378053	0.463552	-0.123299	0.0517447
240	A0A0J9YUY6;Q9R098	A0A0J9YUY6;Q9R098	tr|A0A0J9YUY6|A0A0J9YUY6_MOUSE Hepatocyte growth factor activator (Fragment) OS=Mus musculus OX=10090 GN=Hgfac PE=1 SV=1;sp|Q9R098|HGFA_MOUSE Hepatocyte growth factor activator OS=Mus musculus OX=10090 GN=Hgfac PE=1 SV=1	Hepatocyte growth factor activator;Hepatocyte growth factor activator short chain;Hepatocyte growth factor activator long chain	Hgfac	-0.095		0.555041	-0.312		0.103783	0.148		0.413112	0.365785		0.0416146	13.4291	13.4894	13.2176	13.4859	13.1993	13.1665	13.0165	13.4441	12.7482	12.8109	13.1952	1	1	1	4	4	4	27.282	0.00060459	3.2647	32541000	1	0.460624	0.015048	0.0535352	0.764043
241	A0A0J9YUZ4;P63158;A0A0J9YUD8;D3YZ18;D3YVC6	A0A0J9YUZ4;P63158;A0A0J9YUD8;D3YZ18;D3YVC6	tr|A0A0J9YUZ4|A0A0J9YUZ4_MOUSE High mobility group protein B1 (Fragment) OS=Mus musculus OX=10090 GN=Hmgb1 PE=1 SV=1;sp|P63158|HMGB1_MOUSE High mobility group protein B1 OS=Mus musculus OX=10090 GN=Hmgb1 PE=1 SV=2;tr|A0A0J9YUD8|A0A0J9YUD8_MOUSE High mobili	High mobility group protein B1	Hmgb1	0.227		0.371383	0.105		0.705389	-0.23		0.414429	-0.10901		0.661755	19.4826	18.7861	18.8342	18.6996	19.4799	19.6031	19.2335	19.2959	19.3883	19.3162	19.4052	19	19	15	51.7	51.7	40.8	24.233	0	180.61	29933000000	52	-0.335603	0.196582	-0.00383446	0.988959
242	A0A0J9YV90;Q8BHJ5	A0A0J9YV90;Q8BHJ5	tr|A0A0J9YV90|A0A0J9YV90_MOUSE F-box-like/WD repeat-containing protein TBL1XR1 OS=Mus musculus OX=10090 GN=Tbl1xr1 PE=1 SV=1;sp|Q8BHJ5|TBL1R_MOUSE F-box-like/WD repeat-containing protein TBL1XR1 OS=Mus musculus OX=10090 GN=Tbl1xr1 PE=1 SV=1	F-box-like/WD repeat-containing protein TBL1XR1	Tbl1xr1	0.033		0.558643	-0.062		0.329699	-0.036		0.56147	0.0582393		0.305952	17.2279	17.0866	17.1598	17.1958	17.1875	17.1889	17.2216	17.1671	17.1593	17.0768	17.1614	7	7	4	15.8	15.8	9.7	51.622	0	12.608	436020000	9	0.0256284	0.644577	-0.00358243	0.953736
243	A0A0J9YVC1;A0A0J9YUL1	A0A0J9YVC1	tr|A0A0J9YVC1|A0A0J9YVC1_MOUSE Eukaryotic translation initiation factor 4 gamma 1 (Fragment) OS=Mus musculus OX=10090 GN=Eif4g1 PE=1 SV=1		Eif4g1	0.224		0.119262	0.199		0.204515	0.132		0.386895	0.157273		0.257936	13.3027	13.4831	13.1507	13.4413	13.5674	13.5996	13.4164	12.943	13.2898	13.3221	13.5246	27	1	1	37.2	1.1	1.1	86.999	0.0017311	2.4515	13283000	1	-0.0666287	0.621589	0.356366	0.0363842
244	A0A0J9YVE6;A0A0J9YVJ0	A0A0J9YVE6;A0A0J9YVJ0	tr|A0A0J9YVE6|A0A0J9YVE6_MOUSE Maltase-glucoamylase OS=Mus musculus OX=10090 GN=Mgam PE=1 SV=1;tr|A0A0J9YVJ0|A0A0J9YVJ0_MOUSE Maltase-glucoamylase (Fragment) OS=Mus musculus OX=10090 GN=Mgam PE=1 SV=1		Mgam	-0.117		0.140199	-0.1		0.246712	0.007		0.935135	-0.00991675		0.893963	14.9018	14.8442	14.8149	14.6785	14.8455	14.6867	14.7671	14.9267	14.8309	14.6599	14.7497	9	3	3	12.7	2.9	2.9	137.7	0	7.9848	90575000	3	0.106814	0.173089	-0.109963	0.20628
245	F6SH36;S4R1C6;E9Q5C0;A0A0M3HEP6;E9Q835;Q8BYR5	F6SH36;S4R1C6;E9Q5C0;A0A0M3HEP6;E9Q835;Q8BYR5	tr|F6SH36|F6SH36_MOUSE Calcium-dependent secretion activator 2 (Fragment) OS=Mus musculus OX=10090 GN=Cadps2 PE=1 SV=1;tr|S4R1C6|S4R1C6_MOUSE Calcium-dependent secretion activator 2 OS=Mus musculus OX=10090 GN=Cadps2 PE=1 SV=1;tr|E9Q5C0|E9Q5C0_MOUSE Calciu	Calcium-dependent secretion activator 2	Cadps2	0.124		0.102609	0.08		0.323072	-0.156		0.0714378	-0.111725		0.136318	14.0907	14.0646	14.0769	14.1717	14.2724	14.1603	14.1136	14.3529	14.3045	14.2691	14.3659	2	2	2	1.7	1.7	1.7	102.98	0.00089034	2.9121	23881000	2	-0.23576	0.00701988	-0.0317823	0.687659
246	A0A0M3HEP7;P70704;F6Q8P7;E9Q4J5;Q3U9N5;A0A0J9YV34	A0A0M3HEP7;P70704;F6Q8P7;E9Q4J5;Q3U9N5;A0A0J9YV34	tr|A0A0M3HEP7|A0A0M3HEP7_MOUSE Phospholipid-transporting ATPase OS=Mus musculus OX=10090 GN=Atp8a1 PE=1 SV=1;sp|P70704|AT8A1_MOUSE Phospholipid-transporting ATPase IA OS=Mus musculus OX=10090 GN=Atp8a1 PE=1 SV=2;tr|F6Q8P7|F6Q8P7_MOUSE Phospholipid-transpor	Phospholipid-transporting ATPase IA	Atp8a1	-0.161		0.520221	0.031		0.912389	0.198		0.48066	0.00645432		0.979239	14.2742	14.9539	14.7586	15.0316	14.318	14.1531	14.691	14.2368	14.4547	14.5577	14.4709	3	3	3	2.5	2.5	2.5	131.51	0.00015542	3.7715	41782000	3	0.1678	0.504067	0.0369743	0.893978
247	J3QMN4;A0A0U1RPV8;J3QMQ8;A0A0M3HEQ0;Q9JLT4;A0A0U1RQA4;D3Z0K8;A0A0M3HEP9;A0A0U1RPC6;Q9D8I4;A0A0U1RPS1;A0A0U1RPY5	J3QMN4;A0A0U1RPV8;J3QMQ8;A0A0M3HEQ0;Q9JLT4;A0A0U1RQA4;D3Z0K8;A0A0M3HEP9;A0A0U1RPC6	tr|J3QMN4|J3QMN4_MOUSE Thioredoxin reductase 2, mitochondrial OS=Mus musculus OX=10090 GN=Txnrd2 PE=1 SV=1;tr|A0A0U1RPV8|A0A0U1RPV8_MOUSE Thioredoxin reductase 2, mitochondrial OS=Mus musculus OX=10090 GN=Txnrd2 PE=1 SV=1;tr|J3QMQ8|J3QMQ8_MOUSE Thioredoxin	Thioredoxin reductase 2, mitochondrial	Txnrd2	-0.139		0.268317	-0.061		0.656962	0.038		0.781093	-0.040826		0.738094	18.9786	18.7278	18.5918	18.4673	18.5775	18.8349	18.6389	18.8175	18.7315	18.6644	18.6064	20	19	19	53	49.9	49.9	53.051	0	323.31	9656500000	35	0.0986673	0.425865	-0.101596	0.462154
248	A0A0N4SUH4;Q8BKS9	A0A0N4SUH4;Q8BKS9	tr|A0A0N4SUH4|A0A0N4SUH4_MOUSE Pumilio homolog 3 OS=Mus musculus OX=10090 GN=Pum3 PE=1 SV=1;sp|Q8BKS9|PUM3_MOUSE Pumilio homolog 3 OS=Mus musculus OX=10090 GN=Pum3 PE=1 SV=2	Pumilio domain-containing protein KIAA0020	Pum3	0.017		0.754184	-0.004		0.94798	-0.023		0.710778	-0.00158953		0.976674	16.0396	16.0033	16.0443	16.0313	16.12	15.9871	16.0166	16.0868	16.0125	16.0508	16.0799	6	6	6	8.5	8.5	8.5	72.93	0	13.085	287610000	9	-0.018659	0.732273	-0.0055555	0.927189
249	Q9QZ23;A0A0N4SUH8;D3Z285	Q9QZ23;A0A0N4SUH8	sp|Q9QZ23|NFU1_MOUSE NFU1 iron-sulfur cluster scaffold homolog, mitochondrial OS=Mus musculus OX=10090 GN=Nfu1 PE=1 SV=2;tr|A0A0N4SUH8|A0A0N4SUH8_MOUSE NFU1 iron-sulfur cluster scaffold homolog, mitochondrial OS=Mus musculus OX=10090 GN=Nfu1 PE=1 SV=1	NFU1 iron-sulfur cluster scaffold homolog, mitochondrial	Nfu1	-0.119		0.289671	0.276		0.0430985	0.247		0.0654488	-0.148509		0.192333	17.1375	17.4073	17.3793	17.1002	17.1298	17.3383	16.9066	17.2164	17.3982	17.2901	17.3256	7	7	7	30.2	30.2	30.2	28.567	0	51.715	2684800000	13	-0.0298837	0.783495	0.127944	0.306024
250	A0A0N4SUJ1;Q8BXK4	A0A0N4SUJ1;Q8BXK4	tr|A0A0N4SUJ1|A0A0N4SUJ1_MOUSE S-adenosylmethionine sensor upstream of mTORC1 OS=Mus musculus OX=10090 GN=Bmt2 PE=1 SV=1;sp|Q8BXK4|SAMTR_MOUSE S-adenosylmethionine sensor upstream of mTORC1 OS=Mus musculus OX=10090 GN=Bmt2 PE=2 SV=2	Probable methyltransferase BTM2 homolog	Bmt2	-0.107		0.530435	0.154		0.420274	-0.201		0.299147	-0.462131		0.0192906	11.3164	11.4425	11.2005	11.1499	11.5446	10.945	11.5041	11.5378	11.53	11.5212	11.9746	1	1	1	5.4	5.4	5.4	23.08	0.0013177	2.6943	19084000	1	-0.355489	0.0569341	-0.307843	0.125668
251	E9PXU9;A0A0N4SUJ2;A0A0N4SUN3;A0A0N4SVX9;E9QL12;E9Q423;A0A0N4SWH3;A0A0N4SV63;Q9ESD7;A0A0N4SWG7	E9PXU9;A0A0N4SUJ2;A0A0N4SUN3;A0A0N4SVX9;E9QL12;E9Q423;A0A0N4SWH3;A0A0N4SV63;Q9ESD7;A0A0N4SWG7	tr|E9PXU9|E9PXU9_MOUSE Dysferlin OS=Mus musculus OX=10090 GN=Dysf PE=1 SV=1;tr|A0A0N4SUJ2|A0A0N4SUJ2_MOUSE Dysferlin OS=Mus musculus OX=10090 GN=Dysf PE=1 SV=1;tr|A0A0N4SUN3|A0A0N4SUN3_MOUSE Dysferlin OS=Mus musculus OX=10090 GN=Dysf PE=1 SV=1;tr|A0A0N4SVX	Dysferlin	Dysf	-0.133		0.154434	-0.043		0.663435	-0.08		0.426649	-0.169965		0.0783861	17.8128	18.0879	17.9347	17.9659	17.7652	17.7045	18.0547	17.9954	17.9615	17.9671	18.0169	23	23	23	13.1	13.1	13.1	237.34	0	83.092	1135900000	25	-0.0367043	0.679149	-0.213162	0.0528098
252	A0A0N4SUJ3	A0A0N4SUJ3	tr|A0A0N4SUJ3|A0A0N4SUJ3_MOUSE N-acetylated alpha-linked acidic dipeptidase-like 2 OS=Mus musculus OX=10090 GN=Naaladl2 PE=1 SV=1		Naaladl2	-0.051		0.720917	0.117		0.469531	0.035		0.827756	-0.133874		0.360858	16.5385	16.5424	16.5003	16.2681	16.4933	16.6658	16.5211	16.4633	16.3592	16.5469	16.9227	7	7	7	11.7	11.7	11.7	88.516	0	14.051	285080000	8	-0.0825714	0.567491	-0.016446	0.918149
253	A0A0N4SUN2;Q9JJL3	A0A0N4SUN2;Q9JJL3	tr|A0A0N4SUN2|A0A0N4SUN2_MOUSE Solute carrier organic anion transporter family member OS=Mus musculus OX=10090 GN=Slco1b2 PE=1 SV=1;sp|Q9JJL3|SO1B2_MOUSE Solute carrier organic anion transporter family member 1B2 OS=Mus musculus OX=10090 GN=Slco1b2 PE=1 SV	Solute carrier organic anion transporter family member 1B2	Slco1b2	-0.205		0.0224669	-0.028		0.749901	0.108		0.227474	-0.0690123		0.380743	19.0198	19.0001	18.9334	18.7791	18.917	18.6425	18.9009	18.8512	18.7623	18.9022	18.8811	16	16	16	24.9	24.9	24.9	72.674	0	210.46	8706900000	26	0.135888	0.102336	-0.0965487	0.278303
254	A0A0N4SVE6;A0A0N4SV03;Q8BWY2	A0A0N4SVE6;A0A0N4SV03;Q8BWY2	tr|A0A0N4SVE6|A0A0N4SVE6_MOUSE C-type lectin domain family 1 member A (Fragment) OS=Mus musculus OX=10090 GN=Clec1a PE=1 SV=3;tr|A0A0N4SV03|A0A0N4SV03_MOUSE C-type lectin domain family 1 member A OS=Mus musculus OX=10090 GN=Clec1a PE=1 SV=1;sp|Q8BWY2|CLC1A	C-type lectin domain family 1 member A	Clec1a	-0.007		0.98434	0.089		0.819281	-0.301		0.446675	-0.397111		0.270609	14.9436	13.7194	14.0413	13.6388	14.4005	14.6445	14.2313	14.8405	14.7747	14.4911	14.6093	1	1	1	7.3	7.3	7.3	18.816	0.0010323	2.8196	43120000	1	-0.390275	0.278409	-0.30802	0.43676
255	A0A0N4SV10;A0A0N4SVC4;Q9D4V0	A0A0N4SV10;A0A0N4SVC4;Q9D4V0	tr|A0A0N4SV10|A0A0N4SV10_MOUSE Ethanolamine kinase 1 OS=Mus musculus OX=10090 GN=Etnk1 PE=1 SV=1;tr|A0A0N4SVC4|A0A0N4SVC4_MOUSE Ethanolamine kinase 1 OS=Mus musculus OX=10090 GN=Etnk1 PE=1 SV=1;sp|Q9D4V0|EKI1_MOUSE Ethanolamine kinase 1 OS=Mus musculus OX=	Ethanolamine kinase 1	Etnk1	0.059		0.581812	0.099		0.414765	0.107		0.379121	0.0671998		0.532271	14.6855	14.519	14.7716	14.8955	14.539	14.719	14.4705	14.633	14.6153	14.7524	14.5842	2	2	2	7.7	7.7	7.7	38.32	0.00016184	4.6629	41392000	2	0.008086	0.939445	0.166075	0.184373
257	A0A0N4SV66;Q8R1M2;Q8CGP4;G3UWL7	A0A0N4SV66;Q8R1M2;Q8CGP4	tr|A0A0N4SV66|A0A0N4SV66_MOUSE Histone H2A OS=Mus musculus OX=10090 GN=H2afj PE=1 SV=1;sp|Q8R1M2|H2AJ_MOUSE Histone H2A.J OS=Mus musculus OX=10090 GN=H2afj PE=1 SV=1;tr|Q8CGP4|Q8CGP4_MOUSE Histone H2A OS=Mus musculus OX=10090 GN=Hist1h2aa PE=1 SV=1	Histone H2A.J;Histone H2A	H2afj	-0.167		0.500331	0.056		0.839353	-0.025		0.928489	-0.247461		0.325756	13.1091	12.5033	12.5065	12.1388	12.6513	12.827	12.3671	13.0946	12.834	12.8059	12.7195	9	1	1	46.8	19.8	19.8	13.66	0	6.3118	20801000	2	-0.0801917	0.7442	-0.191861	0.489573
258	A0A0N4SV80;E9QML5;Q61464;A0A0N4SV38;A0A0N4SVI8;E9QKZ7;A0A0N4SVM8;Q3TZK9;A0A0N4SUP3;A0A0N4SWG8	A0A0N4SV80;E9QML5;Q61464;A0A0N4SV38;A0A0N4SVI8;E9QKZ7;A0A0N4SVM8;Q3TZK9	tr|A0A0N4SV80|A0A0N4SV80_MOUSE Zinc finger protein 638 OS=Mus musculus OX=10090 GN=Zfp638 PE=1 SV=1;tr|E9QML5|E9QML5_MOUSE Zinc finger protein 638 OS=Mus musculus OX=10090 GN=Zfp638 PE=1 SV=2;sp|Q61464|ZN638_MOUSE Zinc finger protein 638 OS=Mus musculus OX	Zinc finger protein 638	Zfp638	-0.083		0.246944	-0.139		0.0956157	-0.094		0.241948	-0.0375996		0.588984	17.7286	17.5809	17.6558	17.4536	17.6064	17.6563	17.7567	17.7413	17.6393	17.5491	17.6407	20	20	20	10.1	10.1	10.1	214.46	0	37.211	727710000	21	0.045412	0.515584	-0.176887	0.0420865
259	A0A0N4SVC2;E9QP00;Q6PFR5	A0A0N4SVC2;E9QP00;Q6PFR5	tr|A0A0N4SVC2|A0A0N4SVC2_MOUSE Transformer-2 protein homolog alpha OS=Mus musculus OX=10090 GN=Tra2a PE=1 SV=1;tr|E9QP00|E9QP00_MOUSE Transformer-2 protein homolog alpha OS=Mus musculus OX=10090 GN=Tra2a PE=1 SV=1;sp|Q6PFR5|TRA2A_MOUSE Transformer-2 protei	Transformer-2 protein homolog alpha	Tra2a	-0.078		0.602854	-0.085		0.613679	0.089		0.59769	0.0951844		0.527574	15.4643	15.8577	15.7113	15.8648	15.5986	15.3355	15.7302	15.4481	15.5694	15.5195	15.4245	10	6	6	33.9	27.1	27.1	32.259	0	36.586	395700000	10	0.173298	0.261735	0.0104857	0.949814
260	A0A0N4SWC1;A0A0N4SVE9;Q8BH31	A0A0N4SWC1;A0A0N4SVE9;Q8BH31	tr|A0A0N4SWC1|A0A0N4SWC1_MOUSE Major facilitator superfamily domain-containing protein 8 (Fragment) OS=Mus musculus OX=10090 GN=Mfsd8 PE=1 SV=1;tr|A0A0N4SVE9|A0A0N4SVE9_MOUSE Major facilitator superfamily domain-containing protein 8 OS=Mus musculus OX=1009	Major facilitator superfamily domain-containing protein 8	Mfsd8	-0.697		0.332178	-0.043		0.956044	0.799		0.320374	0.145706		0.83526	11.0487	12.9454	13.0225	12.8993	11.2355	10.7911	12.3702	10.7086	11.5549	11.6964	11.2374	1	1	1	58.3	58.3	58.3	3.8513	0	4.9116	28542000	1	0.842617	0.246442	0.102578	0.89574
262	A2AMI2;A0A0N4SVL0;Q80XI3;A2AMI6;A2AMI4;Q8BQR8	A2AMI2;A0A0N4SVL0;Q80XI3	tr|A2AMI2|A2AMI2_MOUSE Eukaryotic translation initiation factor 4 gamma 3 OS=Mus musculus OX=10090 GN=Eif4g3 PE=1 SV=1;tr|A0A0N4SVL0|A0A0N4SVL0_MOUSE Eukaryotic translation initiation factor 4 gamma 3 OS=Mus musculus OX=10090 GN=Eif4g3 PE=1 SV=1;sp|Q80XI3|	Eukaryotic translation initiation factor 4 gamma 3	Eif4g3	0.143		0.0803555	0.105		0.229052	0.055		0.514966	0.0931701		0.231827	17.4707	17.6535	17.659	17.8305	17.7469	17.6344	17.5946	17.4839	17.6308	17.6751	17.6263	23	18	1	16.4	13.5	0.5	174.82	0	44.021	449840000	21	-0.0497184	0.511516	0.198011	0.0370421
264	D3Z675;A0A0N4SVL6;A0A0N4SW85;P51908	D3Z675;A0A0N4SVL6;A0A0N4SW85;P51908	tr|D3Z675|D3Z675_MOUSE C->U-editing enzyme APOBEC-1 (Fragment) OS=Mus musculus OX=10090 GN=Apobec1 PE=4 SV=1;tr|A0A0N4SVL6|A0A0N4SVL6_MOUSE C->U-editing enzyme APOBEC-1 (Fragment) OS=Mus musculus OX=10090 GN=Apobec1 PE=1 SV=1;tr|A0A0N4SW85|A0A0N4SW85_MOUSE	C->U-editing enzyme APOBEC-1	Apobec1	-0.31		0.370141	-0.114		0.763248	0.264		0.490513	0.0682601		0.840002	9.71178	10.8525	10.2827	10.4849	9.64436	9.7889	10.2896	9.74738	9.89363	10.287	9.53277	1	1	1	56	56	56	2.5278	0.00015477	3.7	19964000	1	0.377872	0.279095	-0.0457636	0.90357
265	A0A0N4SVL8;G3UVV6;B2RPV6	A0A0N4SVL8;G3UVV6;B2RPV6	tr|A0A0N4SVL8|A0A0N4SVL8_MOUSE Multimerin-1 OS=Mus musculus OX=10090 GN=Mmrn1 PE=1 SV=1;tr|G3UVV6|G3UVV6_MOUSE MCG123217 OS=Mus musculus OX=10090 GN=Mmrn1 PE=1 SV=1;sp|B2RPV6|MMRN1_MOUSE Multimerin-1 OS=Mus musculus OX=10090 GN=Mmrn1 PE=1 SV=2	Multimerin-1	Mmrn1	-0.409		0.278794	-0.294		0.477819	-0.274		0.506952	-0.389209		0.301097	10.3271	10.3067	9.74055	10.6108	9.63698	8.89998	10.5412	10.257	10.0431	10.1559	10.1165	1	1	1	1.9	1.9	1.9	135.88	0	32.945	16919000	1	0.0196337	0.957123	-0.683136	0.118643
266	A0A0N4SVT3;A0A0N4SW28;Q9DAS9	A0A0N4SVT3;A0A0N4SW28;Q9DAS9	tr|A0A0N4SVT3|A0A0N4SVT3_MOUSE Guanine nucleotide-binding protein subunit gamma (Fragment) OS=Mus musculus OX=10090 GN=Gng12 PE=1 SV=1;tr|A0A0N4SW28|A0A0N4SW28_MOUSE Guanine nucleotide-binding protein subunit gamma OS=Mus musculus OX=10090 GN=Gng12 PE=1 SV	Guanine nucleotide-binding protein G(I)/G(S)/G(O) subunit gamma-12	Gng12	0.203		0.0671028	0.073		0.523046	-0.068		0.547665	0.0618322		0.542236	15.298	15.0883	15.1153	15.2481	15.328	15.5331	15.2228	15.2479	15.2797	15.1833	15.4608	3	3	3	49.2	49.2	49.2	7.1971	0	12.18	219480000	3	-0.140704	0.182772	0.134352	0.249089
267	A0A0N4SVV4;Q9DD06	A0A0N4SVV4;Q9DD06	tr|A0A0N4SVV4|A0A0N4SVV4_MOUSE Retinoic acid receptor responder protein 2 OS=Mus musculus OX=10090 GN=Rarres2 PE=1 SV=1;sp|Q9DD06|RARR2_MOUSE Retinoic acid receptor responder protein 2 OS=Mus musculus OX=10090 GN=Rarres2 PE=1 SV=1	Retinoic acid receptor responder protein 2	Rarres2	0.135		0.237205	0.122		0.332471	-0.28		0.0425228	-0.266909		0.0327597	15.1612	14.9216	14.9144	15.0279	15.0262	15.3469	15.3793	15.1783	15.4632	15.3515	15.387	3	3	3	25.8	25.8	25.8	18.477	0	10.981	161990000	4	-0.4015	0.00416384	-0.145137	0.253028
268	A0A0N4SW06;Q91WI7;Q3TWL5;A0A0N4SW62;A0A0N4SVX2	A0A0N4SW06;Q91WI7;Q3TWL5;A0A0N4SW62	tr|A0A0N4SW06|A0A0N4SW06_MOUSE KICSTOR complex protein ITFG2 OS=Mus musculus OX=10090 GN=Itfg2 PE=1 SV=1;sp|Q91WI7|ITFG2_MOUSE KICSTOR complex protein ITFG2 OS=Mus musculus OX=10090 GN=Itfg2 PE=2 SV=1;tr|Q3TWL5|Q3TWL5_MOUSE KICSTOR complex protein ITFG2 OS	Integrin-alpha FG-GAP repeat-containing protein 2	Itfg2	-0.035		0.709537	0.004		0.96903	0.097		0.359845	0.0582173		0.532584	15.1317	15.386	15.322	15.3911	15.2267	15.1183	15.2327	15.1336	15.2424	15.2157	15.1034	4	4	4	8.8	8.8	8.8	45.428	0	7.6568	133510000	4	0.09272	0.328051	0.0622227	0.550414
269	A0A0N4SW09;P40338	A0A0N4SW09;P40338	tr|A0A0N4SW09|A0A0N4SW09_MOUSE von Hippel-Lindau disease tumor suppressor (Fragment) OS=Mus musculus OX=10090 GN=Vhl PE=1 SV=1;sp|P40338|VHL_MOUSE von Hippel-Lindau disease tumor suppressor OS=Mus musculus OX=10090 GN=Vhl PE=1 SV=1	Von Hippel-Lindau disease tumor suppressor	Vhl	0.17		0.291182	0.038		0.826014	-0.146		0.409666	-0.0150069		0.923248	12.0756	12.1587	12.2211	12.3364	12.3137	12.3142	12.4755	12.1207	12.6497	12.3745	11.9851	1	1	1	75	75	75	2.4456	0.0061975	1.7316	35689000	1	-0.184652	0.253197	0.0233165	0.893518
270	A0A0N5E9G7;G3X8Z6;Q5U4B1;G3UWX1;P35601	A0A0N5E9G7;G3X8Z6;Q5U4B1;G3UWX1;P35601	tr|A0A0N5E9G7|A0A0N5E9G7_MOUSE Replication factor C subunit 1 OS=Mus musculus OX=10090 GN=Rfc1 PE=1 SV=1;tr|G3X8Z6|G3X8Z6_MOUSE Replication factor C subunit 1 OS=Mus musculus OX=10090 GN=Rfc1 PE=1 SV=1;tr|Q5U4B1|Q5U4B1_MOUSE Replication factor C subunit 1	Replication factor C subunit 1	Rfc1	0.056		0.618993	0.061		0.626591	-0.167		0.203009	-0.171923		0.147643	15.4672	15.2486	15.0391	15.1817	15.4331	15.3081	15.4985	15.3382	15.4971	15.5201	15.4216	5	5	5	3.7	3.7	3.7	125.86	0	7.3261	125510000	5	-0.227924	0.0647895	-0.110684	0.386131
271	A0A0R3P9C4;Q8C1Q6	A0A0R3P9C4;Q8C1Q6	tr|A0A0R3P9C4|A0A0R3P9C4_MOUSE Small integral membrane protein 4 OS=Mus musculus OX=10090 GN=Smim4 PE=1 SV=1;sp|Q8C1Q6|SMIM4_MOUSE Small integral membrane protein 4 OS=Mus musculus OX=10090 GN=Smim4 PE=1 SV=2	Small integral membrane protein 4	Smim4	0.038		0.717788	-0.06		0.614896	0.004		0.974062	0.101574		0.346355	12.5859	12.881	12.7978	12.9695	12.7464	12.6632	12.7949	12.7072	12.8059	12.6	12.6684	1	1	1	12.8	12.8	12.8	10.469	0.0005971	3.0372	50209000	1	0.0634158	0.550617	0.0419825	0.722067
272	A0A0R3P9C8;Q9DC69	A0A0R3P9C8;Q9DC69	tr|A0A0R3P9C8|A0A0R3P9C8_MOUSE NADH dehydrogenase [ubiquinone] 1 alpha subcomplex subunit 9, mitochondrial OS=Mus musculus OX=10090 GN=Ndufa9 PE=1 SV=1;sp|Q9DC69|NDUA9_MOUSE NADH dehydrogenase [ubiquinone] 1 alpha subcomplex subunit 9, mitochondrial OS=Mus	NADH dehydrogenase [ubiquinone] 1 alpha subcomplex subunit 9, mitochondrial	Ndufa9	-0.29		0.00295425	-0.068		0.421356	0.115		0.189927	-0.106623		0.175198	19.8442	19.9878	19.9491	19.5865	19.6812	19.6438	19.8275	19.7967	19.8361	19.7993	19.5959	23	23	23	61.1	61.1	61.1	42.121	0	262.2	31225000000	61	0.18319	0.0318964	-0.174951	0.0586821
273	D3YY67;A0A0R3P9D3;Q5U4E2	D3YY67;A0A0R3P9D3;Q5U4E2	tr|D3YY67|D3YY67_MOUSE Replication initiator 1 OS=Mus musculus OX=10090 GN=Repin1 PE=1 SV=2;tr|A0A0R3P9D3|A0A0R3P9D3_MOUSE Replication initiator 1 OS=Mus musculus OX=10090 GN=Repin1 PE=1 SV=1;sp|Q5U4E2|REPI1_MOUSE Replication initiator 1 OS=Mus musculus OX	Replication initiator 1	Repin1	0.237		0.404582	0.003		0.993405	-0.487		0.142298	-0.252408		0.376604	14.2212	13.4667	13.5194	13.3701	14.2218	14.3275	14.0857	14.3602	14.2264	14.0452	14.405	3	3	3	4.5	4.5	4.5	68.005	0.0039117	1.9494	63697000	3	-0.489752	0.104015	-0.249827	0.431644
274	A0A0R4IZW5;P09803;P10287	A0A0R4IZW5;P09803	tr|A0A0R4IZW5|A0A0R4IZW5_MOUSE Cadherin 1, isoform CRA_b OS=Mus musculus OX=10090 GN=Cdh1 PE=1 SV=1;sp|P09803|CADH1_MOUSE Cadherin-1 OS=Mus musculus OX=10090 GN=Cdh1 PE=1 SV=1	Cadherin-1;E-Cad/CTF1;E-Cad/CTF2;E-Cad/CTF3	Cdh1	0.025		0.882612	0.15		0.439423	0.155		0.423951	0.0305406		0.858175	16.5444	17.0682	17.2295	17.1147	16.8268	16.9762	16.6913	16.8925	17.0404	16.7722	17.0135	14	14	14	24.3	24.3	24.3	98.283	0	103.43	729360000	16	0.00531205	0.975183	0.180654	0.355623
275	H3BKS8;E9PWD4;A0A0R4IZW7;Q3TX08;D3Z413;H3BL70;H3BKB8;H3BK68;H3BKV3;G3V019	H3BKS8;E9PWD4;A0A0R4IZW7;Q3TX08;D3Z413;H3BL70;H3BKB8	tr|H3BKS8|H3BKS8_MOUSE tRNA (guanine(26)-N(2))-dimethyltransferase OS=Mus musculus OX=10090 GN=Trmt1 PE=1 SV=1;tr|E9PWD4|E9PWD4_MOUSE tRNA (guanine(26)-N(2))-dimethyltransferase OS=Mus musculus OX=10090 GN=Trmt1 PE=1 SV=1;tr|A0A0R4IZW7|A0A0R4IZW7_MOUSE tRN	tRNA (guanine(26)-N(2))-dimethyltransferase	Trmt1	0.049		0.589518	-0.018		0.85437	-0.097		0.34644	-0.0295793		0.742163	16.1225	15.885	15.8427	15.9777	16.0423	15.9765	15.9301	16.1635	16.0555	15.9624	16.0673	6	6	6	8	8	8	69.432	0	8.1076	350850000	6	-0.0783389	0.391963	-0.0479909	0.634193
276	A0A0R4IZW8;O88456;A0A0R4J1C2;Q9D7J7	A0A0R4IZW8;O88456;A0A0R4J1C2	tr|A0A0R4IZW8|A0A0R4IZW8_MOUSE Calpain small subunit 1 OS=Mus musculus OX=10090 GN=Capns1 PE=1 SV=1;sp|O88456|CPNS1_MOUSE Calpain small subunit 1 OS=Mus musculus OX=10090 GN=Capns1 PE=1 SV=1;tr|A0A0R4J1C2|A0A0R4J1C2_MOUSE Calpain small subunit 1 OS=Mus mus	Calpain small subunit 1	Capns1	-0.036		0.680352	-0.075		0.452009	0.002		0.984894	0.0405465		0.646341	17.0629	17.165	17.1708	16.9994	17.1343	17.1559	17.2805	16.9816	17.0907	17.1084	16.969	7	7	7	53	53	53	28.406	0	68.663	2671900000	15	0.0769097	0.39115	-0.0345036	0.726257
277	A0A0R4IZW9;Q9DCT5	A0A0R4IZW9;Q9DCT5	tr|A0A0R4IZW9|A0A0R4IZW9_MOUSE Stromal cell-derived factor 2 OS=Mus musculus OX=10090 GN=Sdf2 PE=1 SV=1;sp|Q9DCT5|SDF2_MOUSE Stromal cell-derived factor 2 OS=Mus musculus OX=10090 GN=Sdf2 PE=1 SV=1	Stromal cell-derived factor 2	Sdf2	-0.178		0.301373	-0.106		0.572783	0.165		0.386394	0.0935865		0.578709	16.6291	16.9486	16.7945	17.0498	16.3868	16.4016	16.6553	16.5956	16.5667	16.4594	16.5314	7	7	7	37.9	37.9	37.9	23.991	0	38.845	1784700000	15	0.271573	0.128225	-0.0127125	0.945752
278	A0A0R4IZX1;Q8C2K1	A0A0R4IZX1;Q8C2K1	tr|A0A0R4IZX1|A0A0R4IZX1_MOUSE Differentially-expressed in FDCP 6 OS=Mus musculus OX=10090 GN=Def6 PE=1 SV=1;sp|Q8C2K1|DEFI6_MOUSE Differentially expressed in FDCP 6 OS=Mus musculus OX=10090 GN=Def6 PE=1 SV=1	Differentially expressed in FDCP 6	Def6	0.025		0.765649	0.085		0.377744	0.078		0.414155	0.018619		0.825279	13.0552	13.0274	13.0786	13.1244	12.9243	13.1881	13.0767	12.8741	13.0394	13.0025	13.139	1	1	1	1.3	1.3	1.3	73.452	0.003367	2.0016	7937000	1	-0.00654874	0.938035	0.103525	0.287042
279	A0A0R4IZX2	A0A0R4IZX2	tr|A0A0R4IZX2|A0A0R4IZX2_MOUSE Na(+)/H(+) exchange regulatory cofactor NHE-RF OS=Mus musculus OX=10090 GN=Slc9a3r2 PE=1 SV=1		Slc9a3r2	-0.08		0.187274	-0.046		0.480911	0.025		0.699629	-0.00889482		0.878199	17.5128	17.5893	17.5616	17.4436	17.4855	17.4935	17.4452	17.6137	17.4672	17.5168	17.4653	12	12	1	43.9	43.9	2.4	37.432	0	112.25	1269500000	20	0.0714766	0.236338	-0.0552467	0.403536
280	A0A0R4IZY0;Q8C1A5	A0A0R4IZY0;Q8C1A5	tr|A0A0R4IZY0|A0A0R4IZY0_MOUSE Thimet oligopeptidase OS=Mus musculus OX=10090 GN=Thop1 PE=1 SV=1;sp|Q8C1A5|THOP1_MOUSE Thimet oligopeptidase OS=Mus musculus OX=10090 GN=Thop1 PE=1 SV=1	Thimet oligopeptidase	Thop1	0.01		0.89257	-0.026		0.74684	-0.101		0.229193	-0.0653003		0.376729	17.7837	17.8975	17.9655	17.9587	17.9568	17.7605	18.0064	17.9605	17.9665	17.9313	17.9741	16	15	15	24.2	23	23	78.026	0	66.125	1168600000	18	-0.0750644	0.312849	-0.0914567	0.273853
281	A0A0R4IZY2;Q8CIM7;A0A2R8VI97;Q6P8N9	A0A0R4IZY2;Q8CIM7	tr|A0A0R4IZY2|A0A0R4IZY2_MOUSE Cytochrome P450 2D26 OS=Mus musculus OX=10090 GN=Cyp2d26 PE=1 SV=1;sp|Q8CIM7|CP2DQ_MOUSE Cytochrome P450 2D26 OS=Mus musculus OX=10090 GN=Cyp2d26 PE=1 SV=1	Cytochrome P450 2D26	Cyp2d26	-0.076		0.254988	-0.012		0.868498	-0.061		0.406913	-0.124956		0.0762496	20.1137	20.0706	19.9907	20.0484	19.9139	19.9847	20.1779	20.0606	20.0423	20.1226	20.1571	40	40	33	73	73	65.2	56.949	0	323.31	70823000000	131	-0.0489338	0.45431	-0.136881	0.0814152
282	A0A0R4IZY3;Q03142	A0A0R4IZY3;Q03142	tr|A0A0R4IZY3|A0A0R4IZY3_MOUSE Fibroblast growth factor receptor OS=Mus musculus OX=10090 GN=Fgfr4 PE=3 SV=1;sp|Q03142|FGFR4_MOUSE Fibroblast growth factor receptor 4 OS=Mus musculus OX=10090 GN=Fgfr4 PE=1 SV=3	Fibroblast growth factor receptor 4	Fgfr4	0.177		0.135513	0.199		0.134584	-0.072		0.569385	-0.0929675		0.41286	14.3631	14.418	14.5158	14.3881	14.7729	14.6676	14.3611	14.6465	14.7083	14.6352	14.764	2	2	2	3.4	3.4	3.4	88.588	0	14.731	66345000	2	-0.270208	0.0335212	0.105727	0.405175
283	A0A0R4IZY6;Q61096	A0A0R4IZY6;Q61096	tr|A0A0R4IZY6|A0A0R4IZY6_MOUSE Myeloblastin OS=Mus musculus OX=10090 GN=Prtn3 PE=1 SV=1;sp|Q61096|PRTN3_MOUSE Myeloblastin OS=Mus musculus OX=10090 GN=Prtn3 PE=1 SV=2	Myeloblastin	Prtn3	0.286		0.0184245	0.393	UP	0.00635563	-0.06		0.604239	-0.167001		0.129301	13.4005	13.016	13.105	13.4455	13.472	13.4623	13.1286	13.3394	13.6162	13.5527	13.712	2	2	2	9.1	9.1	9.1	27.609	0	5.0175	70495000	2	-0.453127	0.00133549	0.22594	0.0738079
284	A0A0R4IZY9;Q91XI1	A0A0R4IZY9;Q91XI1	tr|A0A0R4IZY9|A0A0R4IZY9_MOUSE tRNA-dihydrouridine(47) synthase [NAD(P)(+)] OS=Mus musculus OX=10090 GN=Dus3l PE=1 SV=1;sp|Q91XI1|DUS3L_MOUSE tRNA-dihydrouridine(47) synthase [NAD(P)(+)]-like OS=Mus musculus OX=10090 GN=Dus3l PE=1 SV=1	tRNA-dihydrouridine(47) synthase [NAD(P)(+)]-like	Dus3l	-0.013		0.868639	-0.073		0.416184	-0.021		0.810455	0.0386117		0.625015	16.8059	16.8227	16.8706	16.6673	16.9507	16.8423	16.7706	16.9377	16.7902	16.7694	16.7849	10	10	10	19.8	19.8	19.8	71.15	0	73.293	589860000	12	0.0515999	0.515827	-0.0340642	0.699022
285	A0A0R4IZZ6;Q6ZQ03	A0A0R4IZZ6;Q6ZQ03	tr|A0A0R4IZZ6|A0A0R4IZZ6_MOUSE Formin-binding protein 4 OS=Mus musculus OX=10090 GN=Fnbp4 PE=1 SV=1;sp|Q6ZQ03|FNBP4_MOUSE Formin-binding protein 4 OS=Mus musculus OX=10090 GN=Fnbp4 PE=1 SV=2	Formin-binding protein 4	Fnbp4	-0.032		0.511359	0.005		0.932882	-0.016		0.770977	-0.0522522		0.292946	14.8868	14.9252	14.902	14.8825	14.8702	14.8653	14.964	14.8767	14.8921	14.9501	14.9325	3	3	3	3.3	3.3	3.3	116.31	0	4.9478	43469000	3	-0.0202435	0.675693	-0.0477173	0.385553
286	A0A0R4J002;Q91V36	A0A0R4J002;Q91V36	tr|A0A0R4J002|A0A0R4J002_MOUSE Nuclear receptor binding protein 2, isoform CRA_a OS=Mus musculus OX=10090 GN=Nrbp2 PE=1 SV=1;sp|Q91V36|NRBP2_MOUSE Nuclear receptor-binding protein 2 OS=Mus musculus OX=10090 GN=Nrbp2 PE=1 SV=2	Nuclear receptor-binding protein 2	Nrbp2	0.17		0.258521	-0.049		0.76439	-0.282		0.106538	-0.0634117		0.663759	13.2059	12.7303	12.9721	12.9421	13.4203	13.0558	13.1764	13.3267	13.2324	13.1434	13.2327	2	2	2	7	7	7	29.601	0.00060542	3.2815	56008000	2	-0.233398	0.131727	-0.112155	0.495003
287	A0A0R4J004;Q5U419	A0A0R4J004;Q5U419	tr|A0A0R4J004|A0A0R4J004_MOUSE Major facilitator superfamily domain containing 3 OS=Mus musculus OX=10090 GN=Mfsd3 PE=1 SV=1;sp|Q5U419|MFSD3_MOUSE Major facilitator superfamily domain-containing protein 3 OS=Mus musculus OX=10090 GN=Mfsd3 PE=2 SV=1	Major facilitator superfamily domain-containing protein 3	Mfsd3	-0.196		0.0150915	-0.171		0.0443308	-0.063		0.411561	-0.0880494		0.213441	14.9995	14.9269	15.0619	14.9125	14.6911	14.797	15.047	15.0719	14.8953	14.9198	14.8495	2	2	2	4.4	4.4	4.4	43.149	0.00060087	3.1443	131370000	3	0.107884	0.135064	-0.259302	0.00620012
288	A0A0R4J005;E9QP62;Q99JW4;Q9D7B2	A0A0R4J005;E9QP62;Q99JW4;Q9D7B2	tr|A0A0R4J005|A0A0R4J005_MOUSE LIM and senescent cell antigen-like-containing domain protein OS=Mus musculus OX=10090 GN=Lims1 PE=1 SV=1;tr|E9QP62|E9QP62_MOUSE LIM and senescent cell antigen-like-containing domain protein OS=Mus musculus OX=10090 GN=Lims1	LIM and senescent cell antigen-like-containing domain protein 1	Lims1	0.072		0.370583	0.004		0.962394	0.018		0.841955	0.0857097		0.292446	16.9089	16.7373	16.7905	16.7199	16.9819	16.9515	16.789	16.8002	16.8316	16.7868	16.7779	6	6	5	16.9	16.9	13.6	38.387	0	11.711	656780000	7	0.0134487	0.864758	0.089869	0.321736
289	A0A0R4J007;P70261	A0A0R4J007;P70261	tr|A0A0R4J007|A0A0R4J007_MOUSE Paladin OS=Mus musculus OX=10090 GN=Pald1 PE=1 SV=1;sp|P70261|PALD_MOUSE Paladin OS=Mus musculus OX=10090 GN=Pald1 PE=1 SV=1	Paladin	Pald1	-0.05		0.457778	-0.008		0.917489	0.03		0.685659	-0.0122312		0.854412	17.1167	17.2312	17.258	17.2082	17.1647	17.0823	17.1908	17.1526	17.1682	17.2464	17.0773	16	16	16	22.7	22.7	22.7	96.763	0	39.765	611250000	19	0.0379908	0.571823	-0.0199469	0.789186
290	P70288;A0A0R4J008;Q8BQ10	P70288;A0A0R4J008;Q8BQ10	sp|P70288|HDAC2_MOUSE Histone deacetylase 2 OS=Mus musculus OX=10090 GN=Hdac2 PE=1 SV=1;tr|A0A0R4J008|A0A0R4J008_MOUSE Histone deacetylase OS=Mus musculus OX=10090 GN=Hdac2 PE=1 SV=1;tr|Q8BQ10|Q8BQ10_MOUSE Histone deacetylase 2 OS=Mus musculus OX=10090 GN=	Histone deacetylase 2	Hdac2	0.049		0.62505	-0.137		0.238133	-0.198		0.100312	-0.0121215		0.903356	17.4755	17.1625	17.2359	17.1603	17.4583	17.4025	17.528	17.4508	17.3693	17.329	17.3592	9	6	6	16	12.5	12.5	55.302	0	8.2141	454730000	10	-0.0612167	0.543759	-0.149038	0.202155
291	A0A0R4J018;O55060;D3Z380;D3YWK6;D3Z217;D6RIK3;D3Z0R1	A0A0R4J018;O55060;D3Z380;D3YWK6;D3Z217;D6RIK3	tr|A0A0R4J018|A0A0R4J018_MOUSE Thiopurine S-methyltransferase OS=Mus musculus OX=10090 GN=Tpmt PE=1 SV=1;sp|O55060|TPMT_MOUSE Thiopurine S-methyltransferase OS=Mus musculus OX=10090 GN=Tpmt PE=1 SV=1;tr|D3Z380|D3Z380_MOUSE Thiopurine S-methyltransferase OS	Thiopurine S-methyltransferase	Tpmt	0.241		0.570153	-0.465		0.335335	-0.832		0.101648	-0.125285		0.766442	19.1729	18.1011	18.0057	18.014	18.9236	19.0655	19.1658	19.3507	18.8689	18.1213	19.3887	20	20	20	79.6	79.6	79.6	27.571	0	135.12	22739000000	51	-0.366373	0.393627	-0.590544	0.228333
292	A0A0R4J023;Q9JLZ3;F6RT60;F6R307;A0A0R4J1L8	A0A0R4J023;Q9JLZ3;F6RT60;F6R307	tr|A0A0R4J023|A0A0R4J023_MOUSE Methylglutaconyl-CoA hydratase, mitochondrial OS=Mus musculus OX=10090 GN=Auh PE=1 SV=1;sp|Q9JLZ3|AUHM_MOUSE Methylglutaconyl-CoA hydratase, mitochondrial OS=Mus musculus OX=10090 GN=Auh PE=1 SV=1;tr|F6RT60|F6RT60_MOUSE Methy	Methylglutaconyl-CoA hydratase, mitochondrial	Auh	-0.083		0.224323	0.021		0.77551	0.139		0.0824891	0.0348354		0.59841	18.5974	18.571	18.4705	18.4211	18.4643	18.504	18.4116	18.403	18.5315	18.4236	18.3298	12	12	12	30.9	30.9	30.9	33.338	0	47.807	5695500000	26	0.117997	0.0967282	0.0558072	0.454053
293	A0A0R4J025;Q6NXM2	A0A0R4J025;Q6NXM2	tr|A0A0R4J025|A0A0R4J025_MOUSE RCC1 and BTB domain-containing protein 1 OS=Mus musculus OX=10090 GN=Rcbtb1 PE=1 SV=1;sp|Q6NXM2|RCBT1_MOUSE RCC1 and BTB domain-containing protein 1 OS=Mus musculus OX=10090 GN=Rcbtb1 PE=1 SV=1	RCC1 and BTB domain-containing protein 1	Rcbtb1	-0.141		0.457952	-0.181		0.395182	0.066		0.753739	0.106243		0.573402	10.3888	10.8519	10.9587	10.7141	10.6886	10.3738	10.5846	10.7501	10.8073	10.4117	10.2388	1	1	1	3	3	3	58.367	0	7.6051	74074000	1	0.247224	0.2065	-0.0752047	0.72006
294	A0A0R4J032;P06683	A0A0R4J032;P06683	tr|A0A0R4J032|A0A0R4J032_MOUSE Complement component 9 OS=Mus musculus OX=10090 GN=C9 PE=1 SV=1;sp|P06683|CO9_MOUSE Complement component C9 OS=Mus musculus OX=10090 GN=C9 PE=1 SV=2	Complement component C9	C9	0.428		0.0138963	0.129		0.43573	-0.155		0.352483	0.144179		0.334822	15.8281	15.9187	16.1372	16.6849	16.3206	16.1637	16.1993	16.0336	16.1058	16.2154	16.4154	6	6	6	10.7	10.7	10.7	63.425	0	8.1513	157310000	7	-0.284195	0.0749054	0.273261	0.117644
295	A0A0R4J034;Q99K01;D3YZA7	A0A0R4J034;Q99K01	tr|A0A0R4J034|A0A0R4J034_MOUSE MCG129810, isoform CRA_c OS=Mus musculus OX=10090 GN=Pdxdc1 PE=1 SV=1;sp|Q99K01|PDXD1_MOUSE Pyridoxal-dependent decarboxylase domain-containing protein 1 OS=Mus musculus OX=10090 GN=Pdxdc1 PE=1 SV=2	Pyridoxal-dependent decarboxylase domain-containing protein 1	Pdxdc1	0.024		0.768305	0.087		0.352316	0.031		0.734921	-0.0319527		0.697352	18.6481	18.7342	18.6911	18.8956	18.6084	18.6417	18.6664	18.6537	18.708	18.6999	18.8338	28	28	28	43.6	43.6	43.6	87.479	0	262.26	3950400000	46	-0.0561133	0.498365	0.0552312	0.549992
296	A0A0R4J038;O08677;D3YTY9;D3Z2B2	A0A0R4J038;O08677;D3YTY9	tr|A0A0R4J038|A0A0R4J038_MOUSE Kininogen-1 OS=Mus musculus OX=10090 GN=Kng1 PE=1 SV=1;sp|O08677|KNG1_MOUSE Kininogen-1 OS=Mus musculus OX=10090 GN=Kng1 PE=1 SV=1;tr|D3YTY9|D3YTY9_MOUSE Kininogen-1 OS=Mus musculus OX=10090 GN=Kng1 PE=1 SV=1	Kininogen-1;Kininogen-1 heavy chain;Bradykinin;Kininogen-1 light chain	Kng1	0.228		0.0803565	-0.012		0.927021	0.073		0.58688	0.312816		0.0238445	19.1769	19.0723	19.3261	19.5653	19.545	19.1478	19.0928	19.1448	19.0223	19.0836	19.2137	21	21	20	36.8	36.8	33.7	73.1	0	295.42	11881000000	46	0.0852136	0.480781	0.300609	0.0447707
297	A0A0R4J039;Q9ESB3	A0A0R4J039;Q9ESB3	tr|A0A0R4J039|A0A0R4J039_MOUSE Histidine-rich glycoprotein OS=Mus musculus OX=10090 GN=Hrg PE=1 SV=1;sp|Q9ESB3|HRG_MOUSE Histidine-rich glycoprotein OS=Mus musculus OX=10090 GN=Hrg PE=1 SV=2	Histidine-rich glycoprotein	Hrg	-0.224		0.234734	-0.261		0.217341	-0.088		0.66384	-0.0516167		0.776024	18.6728	18.3603	18.4569	18.2568	18.5994	17.9622	18.8527	18.3175	18.2617	18.301	18.4105	16	16	16	31.2	31.2	31.2	60.438	0	213.59	6571500000	31	0.172278	0.352991	-0.312321	0.146259
298	A0A0R4J040;Q8R079	A0A0R4J040;Q8R079	tr|A0A0R4J040|A0A0R4J040_MOUSE Bifunctional apoptosis regulator OS=Mus musculus OX=10090 GN=Bfar PE=1 SV=1;sp|Q8R079|BFAR_MOUSE Bifunctional apoptosis regulator OS=Mus musculus OX=10090 GN=Bfar PE=1 SV=1	Bifunctional apoptosis regulator	Bfar	-0.139		0.162522	-0.195		0.0896591	0.186		0.103197	0.24086		0.0270377	14.9611	14.9429	14.8378	14.771	14.874	14.6785	14.7536	14.703	14.7411	14.4267	14.4332	3	3	3	7.6	7.6	7.6	52.937	0	12.895	106180000	3	0.380268	0.00235237	0.04623	0.663095
299	A0A0R4J045;Q3UFY0	A0A0R4J045;Q3UFY0	tr|A0A0R4J045|A0A0R4J045_MOUSE Ribosomal RNA-processing protein 36 homolog OS=Mus musculus OX=10090 GN=Rrp36 PE=1 SV=1;sp|Q3UFY0|RRP36_MOUSE Ribosomal RNA processing protein 36 homolog OS=Mus musculus OX=10090 GN=Rrp36 PE=1 SV=1	Ribosomal RNA processing protein 36 homolog	Rrp36	-0.128		0.24084	-0.054		0.644639	0.167		0.175831	0.0934806		0.381737	15.1807	14.8565	14.8499	14.7617	14.7503	14.9925	14.7214	14.8698	14.7312	14.7643	14.7285	4	4	4	16.4	16.4	16.4	26.63	0	5.5698	78245000	4	0.221037	0.057042	0.0392258	0.738072
300	A0A0R4J046;P53569	A0A0R4J046;P53569	tr|A0A0R4J046|A0A0R4J046_MOUSE CCAAT/enhancer-binding protein zeta OS=Mus musculus OX=10090 GN=Cebpz PE=1 SV=1;sp|P53569|CEBPZ_MOUSE CCAAT/enhancer-binding protein zeta OS=Mus musculus OX=10090 GN=Cebpz PE=1 SV=2	CCAAT/enhancer-binding protein zeta	Cebpz	-0.017		0.777308	0.084		0.231923	0.15		0.0483002	0.0483269		0.433391	12.7948	12.7262	12.7779	12.6737	12.7301	12.8435	12.6497	12.5831	12.7543	12.6889	12.6592	2	2	2	2.1	2.1	2.1	120.37	0.0013179	2.6951	27250000	3	0.0655133	0.29488	0.132718	0.0741366
301	A0A0R4J047;Q9CYI4;D3Z765;D3YZ82;D6REI1;D6RGP6	A0A0R4J047;Q9CYI4;D3Z765	tr|A0A0R4J047|A0A0R4J047_MOUSE Luc7 homolog (S. cerevisiae)-like, isoform CRA_c OS=Mus musculus OX=10090 GN=Luc7l PE=1 SV=1;sp|Q9CYI4|LUC7L_MOUSE Putative RNA-binding protein Luc7-like 1 OS=Mus musculus OX=10090 GN=Luc7l PE=1 SV=2;tr|D3Z765|D3Z765_MOUSE Pu	Putative RNA-binding protein Luc7-like 1	Luc7l	-0.167		0.0292698	-0.142		0.0804142	-0.1		0.201038	-0.124627		0.0861726	14.6991	14.9487	14.8664	14.6744	14.6641	14.6744	14.9482	14.9279	14.8284	14.7636	14.7948	9	5	5	29.2	17.5	17.5	38.465	0	14.081	361260000	6	0.0425063	0.528721	-0.267062	0.00480948
302	A0A0R4J049;F6QQQ6;A0A2I3BRG2;S4R295	A0A0R4J049	tr|A0A0R4J049|A0A0R4J049_MOUSE Protein arginine N-methyltransferase 5 OS=Mus musculus OX=10090 GN=Prmt5 PE=1 SV=1		Prmt5	0.662		0.0367492	0.264		0.406169	-0.512		0.125051	-0.114332		0.683354	12.5092	12.9223	11.95	13.2774	12.7891	13.3001	13.3128	12.6318	13.4129	12.9421	13.3546	13	1	1	26.8	3.1	3.1	72.737	0	20.473	131620000	2	-0.776022	0.0182475	0.149865	0.633088
303	A0A1D5RMB5;A0A0R4J055;Q6TXD4;A0A1D5RLL6;A0A1D5RLY0	A0A1D5RMB5;A0A0R4J055;Q6TXD4;A0A1D5RLL6;A0A1D5RLY0	tr|A0A1D5RMB5|A0A1D5RMB5_MOUSE Dynamin-binding protein OS=Mus musculus OX=10090 GN=Dnmbp PE=1 SV=1;tr|A0A0R4J055|A0A0R4J055_MOUSE Dynamin-binding protein OS=Mus musculus OX=10090 GN=Dnmbp PE=1 SV=1;sp|Q6TXD4|DNMBP_MOUSE Dynamin-binding protein OS=Mus muscu	Dynamin-binding protein	Dnmbp	-0.318		0.0851588	-0.199		0.308252	0.26		0.190572	0.141484		0.412692	14.018	14.3483	14.2489	14.1558	13.9868	13.5193	14.1045	13.7848	13.8057	13.6045	13.8272	2	2	2	1.2	1.2	1.2	177.04	0.00016194	4.6761	48827000	2	0.459234	0.0206231	-0.0573373	0.762783
304	A0A0R4J058;A0A0R4J242;Q922Q9;A0A1B0GSH5;D3YWG2;G8JL55	A0A0R4J058;A0A0R4J242;Q922Q9;A0A1B0GSH5;D3YWG2;G8JL55	tr|A0A0R4J058|A0A0R4J058_MOUSE Chitinase domain-containing protein 1 OS=Mus musculus OX=10090 GN=Chid1 PE=1 SV=1;tr|A0A0R4J242|A0A0R4J242_MOUSE Chitinase domain-containing protein 1 OS=Mus musculus OX=10090 GN=Chid1 PE=1 SV=1;sp|Q922Q9|CHID1_MOUSE Chitinas	Chitinase domain-containing protein 1	Chid1	-0.125		0.177416	-0.03		0.762458	-0.139		0.177918	-0.234101		0.0221468	15.9502	15.8679	15.9442	15.5978	15.9479	15.8426	16.022	16.0978	15.9701	16.0413	16.0792	4	4	4	17.4	17.4	17.4	35.54	0	26.812	449770000	7	-0.109454	0.231079	-0.263829	0.0213534
305	F6Q269;D3Z1G6;A0A0R4J059;Q3TA59	F6Q269;D3Z1G6;A0A0R4J059;Q3TA59	tr|F6Q269|F6Q269_MOUSE JmjC domain-containing protein 8 (Fragment) OS=Mus musculus OX=10090 GN=Jmjd8 PE=1 SV=1;tr|D3Z1G6|D3Z1G6_MOUSE JmjC domain-containing protein 8 (Fragment) OS=Mus musculus OX=10090 GN=Jmjd8 PE=1 SV=1;tr|A0A0R4J059|A0A0R4J059_MOUSE Jmj	JmjC domain-containing protein 8	Jmjd8	0.113		0.394579	0.103		0.482361	-0.405		0.0178248	-0.395277		0.0115245	11.994	11.91	11.9968	11.731	12.32	12.1874	12.3958	12.3474	12.4982	12.4662	12.4597	1	1	1	5.9	5.9	5.9	20.871	0	6.358	7363600	1	-0.507792	0.0027798	-0.292151	0.0670092
306	A0A0R4J060;J3QNK5;Q8BIH0	A0A0R4J060;J3QNK5;Q8BIH0	tr|A0A0R4J060|A0A0R4J060_MOUSE Histone deacetylase complex subunit SAP130 OS=Mus musculus OX=10090 GN=Sap130 PE=1 SV=1;tr|J3QNK5|J3QNK5_MOUSE Histone deacetylase complex subunit SAP130 OS=Mus musculus OX=10090 GN=Sap130 PE=1 SV=1;sp|Q8BIH0|SP130_MOUSE Hist	Histone deacetylase complex subunit SAP130	Sap130	0.121		0.274699	0.115		0.350123	-0.011		0.927656	-0.00454929		0.966193	12.4344	12.1281	12.2891	12.2296	12.5299	12.4559	12.1796	12.4099	12.3763	12.4724	12.3804	2	2	2	2.7	2.7	2.7	111.16	0.00016059	4.4831	30334000	2	-0.125822	0.258256	0.110374	0.368642
308	A0A0R4J062;Q3U309;O08983;E9PYL0;E9Q045	A0A0R4J062;Q3U309;O08983;E9PYL0;E9Q045	tr|A0A0R4J062|A0A0R4J062_MOUSE Hermansky-Pudlak syndrome 1 protein homolog OS=Mus musculus OX=10090 GN=Hps1 PE=1 SV=1;tr|Q3U309|Q3U309_MOUSE Hermansky-Pudlak syndrome 1 protein homolog OS=Mus musculus OX=10090 GN=Hps1 PE=1 SV=1;sp|O08983|HPS1_MOUSE Hermans	Hermansky-Pudlak syndrome 1 protein homolog	Hps1	0.057		0.486901	-0.119		0.208106	-0.182		0.0664321	-0.00684746		0.932311	14.8609	14.8652	15.0128	15.0555	14.9346	14.9193	14.9672	15.2235	14.995	15.0019	14.933	5	5	5	6.8	6.8	6.8	79.87	0	8.5254	42630000	5	-0.063654	0.437501	-0.125515	0.185213
309	A0A0R4J065;Q8BGE6;A0A087WNY2;A0A087WRT0;D3YZP6	A0A0R4J065;Q8BGE6;A0A087WNY2;A0A087WRT0;D3YZP6	tr|A0A0R4J065|A0A0R4J065_MOUSE Cysteine protease OS=Mus musculus OX=10090 GN=Atg4b PE=1 SV=1;sp|Q8BGE6|ATG4B_MOUSE Cysteine protease ATG4B OS=Mus musculus OX=10090 GN=Atg4b PE=1 SV=2;tr|A0A087WNY2|A0A087WNY2_MOUSE Cysteine protease (Fragment) OS=Mus muscul	Cysteine protease ATG4B	Atg4b	0.122		0.176923	0.159		0.122409	0.016		0.867653	-0.0206324		0.810249	16.6909	16.7014	16.7422	16.8987	16.6856	16.9163	16.5612	16.8299	16.8773	16.8733	16.8119	7	7	7	19.6	19.6	19.6	44.403	0	49.656	479610000	12	-0.142658	0.120679	0.138022	0.172402
310	A0A0R4J066;G5E8J7;Q3THF9;A0A1W2P7G5;A0A1W2P7J1;E9Q3H6	A0A0R4J066;G5E8J7;Q3THF9	tr|A0A0R4J066|A0A0R4J066_MOUSE Coenzyme Q-binding protein COQ10 homolog B, mitochondrial OS=Mus musculus OX=10090 GN=Coq10b PE=1 SV=1;tr|G5E8J7|G5E8J7_MOUSE Coenzyme Q-binding protein COQ10 homolog B, mitochondrial OS=Mus musculus OX=10090 GN=Coq10b PE=1 S	Coenzyme Q-binding protein COQ10 homolog B, mitochondrial	Coq10b	0.09		0.541314	0.39		0.0356359	0.232		0.178041	-0.0685138		0.641253	15.6416	15.8239	15.726	15.6817	15.6537	16.1267	15.5705	15.4271	15.7234	15.8147	16.1296	4	4	3	14.5	14.5	10.3	27.509	0.00016113	4.5611	157230000	4	-0.158727	0.292563	0.321959	0.0725976
311	A0A0R4J069;F6ZFP8;M0QWF1;F7BB44;F7D651;D3Z3I6	A0A0R4J069	tr|A0A0R4J069|A0A0R4J069_MOUSE Selenocysteine lyase OS=Mus musculus OX=10090 GN=Scly PE=1 SV=1		Scly	0.851		0.420877	2.009		0.108011	1.053		0.374902	-0.104942		0.919522	16.959	16.8032	13.027	16.6695	15.8854	16.7879	15.8387	13.2475	15.9788	16.7806	16.8982	24	1	1	69	7.4	7.4	47.203	0	93.35	1043500000	3	-0.956146	0.368132	1.90451	0.125125
312	E9PWM5;E9Q577;A0A0R4J073;Q5U5Q9;A0A0R4J183	E9PWM5;E9Q577;A0A0R4J073;Q5U5Q9;A0A0R4J183	tr|E9PWM5|E9PWM5_MOUSE BRCA1-A complex subunit RAP80 OS=Mus musculus OX=10090 GN=Uimc1 PE=1 SV=1;tr|E9Q577|E9Q577_MOUSE BRCA1-A complex subunit RAP80 OS=Mus musculus OX=10090 GN=Uimc1 PE=1 SV=1;tr|A0A0R4J073|A0A0R4J073_MOUSE BRCA1-A complex subunit RAP80 O	BRCA1-A complex subunit RAP80	Uimc1	-0.015		0.876457	-0.103		0.346301	-0.06		0.579349	0.0286283		0.765524	13.8837	14.0431	13.9038	14.0087	13.9825	13.7946	14.1426	13.8641	13.8125	13.9917	13.8957	2	2	2	6.2	6.2	6.2	45.589	0	7.0895	30231000	2	0.0435243	0.651308	-0.0747555	0.490814
313	A0A0R4J078;A0A087WSK5	A0A0R4J078	tr|A0A0R4J078|A0A0R4J078_MOUSE UBX domain containing 2, isoform CRA_a OS=Mus musculus OX=10090 GN=Ubxn4 PE=1 SV=1		Ubxn4	-0.051		0.685447	0.195		0.183888	0.185		0.205385	-0.0609092		0.628254	18.2395	18.1855	17.765	18.0923	17.9084	18.0367	17.9465	17.8097	17.9575	18.1178	18.1447	15	15	1	36.4	36.4	2.8	56.459	0	269.09	1906800000	19	-0.0100569	0.935872	0.134347	0.348289
314	A0A0R4J079;Q8BMP6	A0A0R4J079;Q8BMP6	tr|A0A0R4J079|A0A0R4J079_MOUSE Acyl-Coenzyme A binding domain containing 3, isoform CRA_b OS=Mus musculus OX=10090 GN=Acbd3 PE=1 SV=1;sp|Q8BMP6|GCP60_MOUSE Golgi resident protein GCP60 OS=Mus musculus OX=10090 GN=Acbd3 PE=1 SV=3	Golgi resident protein GCP60	Acbd3	0.038		0.451231	-0.013		0.813446	0.004		0.944789	0.0542881		0.283837	17.746	17.6886	17.736	17.7742	17.7581	17.7509	17.7272	17.7123	17.682	17.6722	17.7662	17	17	17	41.3	41.3	41.3	60.181	0	198.71	2659100000	27	0.0167535	0.733424	0.0413315	0.457882
315	A0A0R4J081;A2AQ17;Q9CWX2	A0A0R4J081;A2AQ17;Q9CWX2	tr|A0A0R4J081|A0A0R4J081_MOUSE Complex I intermediate-associated protein 30, mitochondrial OS=Mus musculus OX=10090 GN=Ndufaf1 PE=1 SV=1;tr|A2AQ17|A2AQ17_MOUSE Complex I intermediate-associated protein 30, mitochondrial OS=Mus musculus OX=10090 GN=Ndufaf1	Complex I intermediate-associated protein 30, mitochondrial	Ndufaf1	-0.131		0.055595	0.008		0.902057	0.07		0.323718	-0.0698643		0.273826	17.6483	17.8359	17.7221	17.6332	17.5722	17.6068	17.6098	17.7211	17.682	17.66	17.6799	15	15	15	42.7	42.7	42.7	37.985	0	74.132	1739000000	20	0.0614973	0.331889	-0.0613697	0.383964
316	A0A0R4J083	A0A0R4J083	tr|A0A0R4J083|A0A0R4J083_MOUSE Long-chain-specific acyl-CoA dehydrogenase, mitochondrial OS=Mus musculus OX=10090 GN=Acadl PE=1 SV=1		Acadl	1.26		0.040407	-0.282		0.645381	-0.845		0.186022	0.696082		0.220162	14.0417	15.7951	14.0838	16.0966	16.0803	15.5235	15.4103	15.5609	14.1995	15.4281	15.9845	25	2	2	48.4	1.9	1.9	47.896	0.0011747	2.7314	7589500000	5	-0.563822	0.313859	0.414537	0.500968
317	A0A0R4J085;Q3UHZ7;Q91YN5;A0A0R4J1F6	A0A0R4J085;Q3UHZ7;Q91YN5;A0A0R4J1F6	tr|A0A0R4J085|A0A0R4J085_MOUSE UDP-N-acetylhexosamine pyrophosphorylase OS=Mus musculus OX=10090 GN=Uap1 PE=1 SV=1;tr|Q3UHZ7|Q3UHZ7_MOUSE UDP-N-acetylhexosamine pyrophosphorylase OS=Mus musculus OX=10090 GN=Uap1 PE=1 SV=1;sp|Q91YN5|UAP1_MOUSE UDP-N-acetylh	UDP-N-acetylhexosamine pyrophosphorylase;UDP-N-acetylgalactosamine pyrophosphorylase;UDP-N-acetylglucosamine pyrophosphorylase	Uap1	0.294		0.10286	0.109		0.564745	-0.113		0.548589	0.0723875		0.666391	17.3222	17.3131	17.6612	18.0739	17.6462	17.4587	17.423	17.6676	17.7219	17.4957	17.744	17	17	17	34.5	34.5	34.5	58.495	0	71.934	2200500000	21	-0.22171	0.204813	0.180929	0.344825
318	A0A0R4J090;P11609;E9Q395;E9QLX1;P11610	A0A0R4J090;P11609	tr|A0A0R4J090|A0A0R4J090_MOUSE Antigen-presenting glycoprotein CD1d1 OS=Mus musculus OX=10090 GN=Cd1d1 PE=1 SV=1;sp|P11609|CD1D1_MOUSE Antigen-presenting glycoprotein CD1d1 OS=Mus musculus OX=10090 GN=Cd1d1 PE=1 SV=3	Antigen-presenting glycoprotein CD1d1	Cd1d1	-0.14		0.145032	-0.194		0.0786602	-0.037		0.713918	0.017121		0.849874	18.0804	18.1042	18.0179	18.0028	17.8995	17.8803	18.0419	18.1674	17.7067	17.9885	18.036	6	6	6	24.1	24.1	24.1	38.576	0	37.344	3853800000	16	0.15705	0.106761	-0.177106	0.104161
319	A0A0R4J092;Q8K2I4;D6RGR1	A0A0R4J092;Q8K2I4	tr|A0A0R4J092|A0A0R4J092_MOUSE Beta-mannosidase OS=Mus musculus OX=10090 GN=Manba PE=1 SV=1;sp|Q8K2I4|MANBA_MOUSE Beta-mannosidase OS=Mus musculus OX=10090 GN=Manba PE=1 SV=1	Beta-mannosidase	Manba	0.184		0.133003	-0.178		0.18612	-0.07		0.589325	0.291876		0.0271942	17.7765	17.6993	17.7126	18.1031	18.0083	17.6278	17.8377	17.7606	17.6701	17.6774	17.5161	18	18	18	25.5	25.5	25.5	100.85	0	101.13	1247400000	21	0.108281	0.356154	0.113886	0.384109
320	A0A0R4J093;Q9DBP5	A0A0R4J093;Q9DBP5	tr|A0A0R4J093|A0A0R4J093_MOUSE UMP-CMP kinase OS=Mus musculus OX=10090 GN=Cmpk1 PE=1 SV=1;sp|Q9DBP5|KCY_MOUSE UMP-CMP kinase OS=Mus musculus OX=10090 GN=Cmpk1 PE=1 SV=1	UMP-CMP kinase	Cmpk1	-0.006		0.931601	-0.059		0.450026	-0.105		0.193485	-0.0519304		0.458344	19.1428	19.0197	18.9666	18.9494	19.0491	19.1129	19.1457	19.1508	19.1655	19.048	19.0536	13	13	13	44.9	44.9	44.9	25.714	0	175.62	9593500000	38	-0.0460111	0.509768	-0.111105	0.171777
321	A0A0R4J094;Q3TC72	A0A0R4J094;Q3TC72	tr|A0A0R4J094|A0A0R4J094_MOUSE Fumarylacetoacetate hydrolase domain-containing 2A OS=Mus musculus OX=10090 GN=Fahd2a PE=1 SV=1;sp|Q3TC72|FAHD2_MOUSE Fumarylacetoacetate hydrolase domain-containing protein 2A OS=Mus musculus OX=10090 GN=Fahd2 PE=1 SV=1	Fumarylacetoacetate hydrolase domain-containing protein 2A	Fahd2a	-0.11		0.15509	-0.021		0.796514	0.057		0.492316	-0.0320373		0.661998	17.9779	17.8712	17.8629	17.7122	17.7491	17.9214	17.7692	17.9254	17.8468	17.8245	17.8074	8	8	8	38.3	38.3	38.3	34.676	0	93.934	4824200000	21	0.0777607	0.300715	-0.0530915	0.519645
322	A0A0R4J097;O88393	A0A0R4J097;O88393	tr|A0A0R4J097|A0A0R4J097_MOUSE Transforming growth factor beta receptor type 3 OS=Mus musculus OX=10090 GN=Tgfbr3 PE=1 SV=1;sp|O88393|TGBR3_MOUSE Transforming growth factor beta receptor type 3 OS=Mus musculus OX=10090 GN=Tgfbr3 PE=1 SV=1	Transforming growth factor beta receptor type 3	Tgfbr3	0.263		0.183891	0.364		0.107479	0.024		0.909884	-0.077882		0.679944	10.5277	10.1445	10.6187	10.5127	11.0665	10.4994	10.1906	10.6224	10.8662	10.7133	10.7328	1	1	1	0.9	0.9	0.9	93.781	0.0054032	1.8198	12449000	1	-0.340445	0.094523	0.286347	0.193884
323	O88291;A0A0R4J098;D3YXQ7	O88291;A0A0R4J098;D3YXQ7	sp|O88291|ZN326_MOUSE DBIRD complex subunit ZNF326 OS=Mus musculus OX=10090 GN=Znf326 PE=1 SV=1;tr|A0A0R4J098|A0A0R4J098_MOUSE Zinc finger protein 326 OS=Mus musculus OX=10090 GN=Zfp326 PE=1 SV=1;tr|D3YXQ7|D3YXQ7_MOUSE Zinc finger protein 326 (Fragment) OS	DBIRD complex subunit ZNF326	Znf326	-0.126		0.04593	-0.085		0.19582	0.044		0.491945	0.00304974		0.956586	16.6708	16.646	16.6189	16.4863	16.5079	16.5649	16.5861	16.6172	16.5929	16.4368	16.5203	8	8	8	17.8	17.8	17.8	65.225	0	29.836	638090000	12	0.128584	0.0418598	-0.0819177	0.210925
324	H3BLG8;A0A0R4J099;Q3UY34	H3BLG8;A0A0R4J099;Q3UY34	tr|H3BLG8|H3BLG8_MOUSE RIKEN cDNA 2210016L21 gene (Fragment) OS=Mus musculus OX=10090 GN=2210016L21Rik PE=1 SV=1;tr|A0A0R4J099|A0A0R4J099_MOUSE RIKEN cDNA 2210016L21 gene OS=Mus musculus OX=10090 GN=2210016L21Rik PE=1 SV=1;sp|Q3UY34|CSTOS_MOUSE Protein CUS	Uncharacterized protein C12orf43 homolog	2210016L21Rik	-0.024		0.777786	0.109		0.269596	0.181		0.0824132	0.0477536		0.580354	13.7868	13.637	13.7053	13.8293	13.527	13.7001	13.4997	13.5569	13.6997	13.6709	13.5426	2	2	2	47.3	47.3	47.3	7.6433	0	4.9782	57080000	2	0.0719743	0.409652	0.15717	0.124904
325	Q05512;E9QMP6;F6ZS70;Q3T9A3;A0A0R4J0B1;A0A0R4J227;E9PYX3;E9Q9N6;F7A3Q3;F6UY70;F6ZEX4;F7CVZ7;E9Q2J6;F7CRG8;E9Q8H5;E9Q2G8;E9PZ55	Q05512;E9QMP6;F6ZS70;Q3T9A3;A0A0R4J0B1;A0A0R4J227;E9PYX3;E9Q9N6	sp|Q05512|MARK2_MOUSE Serine/threonine-protein kinase MARK2 OS=Mus musculus OX=10090 GN=Mark2 PE=1 SV=3;tr|E9QMP6|E9QMP6_MOUSE Non-specific serine/threonine protein kinase OS=Mus musculus OX=10090 GN=Mark2 PE=1 SV=2;tr|F6ZS70|F6ZS70_MOUSE Non-specific seri	Serine/threonine-protein kinase MARK2	Mark2	0.051		0.43297	-0.057		0.437711	-0.025		0.732962	0.0833833		0.214251	16.9729	16.9004	16.8642	16.9596	17.0013	16.9304	17.0307	16.8435	16.845	16.9326	16.8635	12	11	11	15.3	14.3	14.3	86.305	0	63.297	346350000	12	0.0321169	0.619632	0.0266748	0.711473
326	Q8VCI0;A0A0R4J0B2;A0A0N4SV60	Q8VCI0;A0A0R4J0B2	sp|Q8VCI0|PLBL1_MOUSE Phospholipase B-like 1 OS=Mus musculus OX=10090 GN=Plbd1 PE=1 SV=1;tr|A0A0R4J0B2|A0A0R4J0B2_MOUSE Phospholipase B-like OS=Mus musculus OX=10090 GN=Plbd1 PE=1 SV=1	Phospholipase B-like 1;Phospholipase B-like 1 chain A;Phospholipase B-like 1 chain B;Phospholipase B-like 1 chain C	Plbd1	0.182		0.0247385	-0.007		0.927291	-0.092		0.254826	0.0967893		0.187642	18.8656	18.7136	18.7834	19.0754	18.96	18.8731	18.931	18.8287	18.9172	18.8416	18.8594	21	21	21	43.3	43.3	43.3	62.998	0	86.737	4172300000	40	-0.0852108	0.241139	0.0896547	0.267977
327	A0A0R4J0B4;Q99KK2;A0A0N4SW65;A0A0N4SWC3	A0A0R4J0B4;Q99KK2	tr|A0A0R4J0B4|A0A0R4J0B4_MOUSE Cytidine monophospho-N-acetylneuraminic acid synthetase OS=Mus musculus OX=10090 GN=Cmas PE=1 SV=1;sp|Q99KK2|NEUA_MOUSE N-acylneuraminate cytidylyltransferase OS=Mus musculus OX=10090 GN=Cmas PE=1 SV=2	N-acylneuraminate cytidylyltransferase	Cmas	-0.111		0.148754	-0.031		0.701756	0.161		0.071346	0.0807074		0.281933	18.6082	18.5572	18.7036	18.4922	18.6473	18.3958	18.4689	18.4556	18.4267	18.4	18.4665	18	18	18	47.5	47.5	47.5	48.029	0	78.902	4651600000	31	0.191953	0.0230526	0.0495011	0.546017
328	A0A0R4J0B5;Q91W34;D6RDS0	A0A0R4J0B5;Q91W34	tr|A0A0R4J0B5|A0A0R4J0B5_MOUSE cDNA sequence BC017158 OS=Mus musculus OX=10090 GN=BC017158 PE=1 SV=1;sp|Q91W34|RUS1_MOUSE RUS1 family protein C16orf58 homolog OS=Mus musculus OX=10090 PE=1 SV=1	RUS1 family protein C16orf58 homolog	BC017158	-0.034		0.663251	-0.038		0.660303	-0.135		0.142442	-0.130499		0.115911	17.3266	17.1231	17.2035	17.0482	17.2311	17.2724	17.3494	17.3558	17.2945	17.3737	17.2749	9	9	9	22.5	22.5	22.5	50.53	0	39.052	571920000	17	-0.0966488	0.230219	-0.168701	0.0749517
329	S4R2E1;A0A0R4J0B6;Q7TMS5;A0A0N4SWA2;D3Z150;D3YZX5;D3YVG8;S4R2M4	S4R2E1;A0A0R4J0B6;Q7TMS5;A0A0N4SWA2;D3Z150	tr|S4R2E1|S4R2E1_MOUSE ATP-binding cassette sub-family G member 2 OS=Mus musculus OX=10090 GN=Abcg2 PE=1 SV=1;tr|A0A0R4J0B6|A0A0R4J0B6_MOUSE ATP-binding cassette sub-family G member 2 OS=Mus musculus OX=10090 GN=Abcg2 PE=1 SV=1;sp|Q7TMS5|ABCG2_MOUSE ATP-bi	ATP-binding cassette sub-family G member 2	Abcg2	-0.09		0.371894	-0.08		0.47021	0.08		0.471353	0.0709291		0.475891	16.0472	15.9236	15.9284	15.829	15.9155	15.8861	15.7018	16.0708	15.8633	15.8679	15.6865	6	6	6	11.6	11.6	11.6	63.607	0	11.014	713840000	6	0.160499	0.125938	-0.00942662	0.931505
330	A0A0R4J0C2;D3Z4E0;O09046;G3UXA7	A0A0R4J0C2;D3Z4E0;O09046	tr|A0A0R4J0C2|A0A0R4J0C2_MOUSE Amine oxidase OS=Mus musculus OX=10090 GN=Il4i1 PE=1 SV=1;tr|D3Z4E0|D3Z4E0_MOUSE Amine oxidase OS=Mus musculus OX=10090 GN=Il4i1 PE=1 SV=1;sp|O09046|OXLA_MOUSE L-amino-acid oxidase OS=Mus musculus OX=10090 GN=Il4i1 PE=1 SV=1	L-amino-acid oxidase	Il4i1	-0.011		0.918761	-0.179		0.158577	-0.211		0.103108	-0.0430291		0.690068	14.4775	14.3154	14.3506	14.3961	14.1393	14.5753	14.658	14.527	14.3754	14.4924	14.372	4	4	4	6.7	6.7	6.7	70.162	0	9.6855	61497000	4	-0.032069	0.765871	-0.222252	0.0886844
331	A0A0R4J0C8;Q7TMF2	A0A0R4J0C8;Q7TMF2	tr|A0A0R4J0C8|A0A0R4J0C8_MOUSE 3-5 exoribonuclease 1 OS=Mus musculus OX=10090 GN=Eri1 PE=1 SV=1;sp|Q7TMF2|ERI1_MOUSE 3-5 exoribonuclease 1 OS=Mus musculus OX=10090 GN=Eri1 PE=1 SV=2	3-5 exoribonuclease 1	Eri1	0.463		0.144267	0.104		0.756272	-0.585		0.103698	-0.226311		0.45492	13.0931	12.2212	12.5662	12.4887	13.2156	13.5641	12.9389	13.4852	13.2424	13.4145	13.2904	2	2	2	4.6	4.6	4.6	39.551	0.0059229	1.741	49537000	2	-0.688967	0.0407672	-0.122574	0.714103
332	A0A0R4J0D1;Q8R3Q0	A0A0R4J0D1;Q8R3Q0	tr|A0A0R4J0D1|A0A0R4J0D1_MOUSE Store-operated calcium entry-associated regulatory factor OS=Mus musculus OX=10090 GN=Saraf PE=1 SV=1;sp|Q8R3Q0|SARAF_MOUSE Store-operated calcium entry-associated regulatory factor OS=Mus musculus OX=10090 GN=Saraf PE=1 SV=2	Store-operated calcium entry-associated regulatory factor	Saraf	-0.143		0.164058	0.008		0.944708	-0.004		0.971919	-0.154825		0.136265	17.2847	17.455	17.0847	17.1007	17.0458	17.2475	17.2476	17.3096	17.2094	17.3083	17.3408	8	8	8	30.3	30.3	30.3	38.705	0	63.241	923430000	15	-0.0114016	0.906968	-0.147262	0.197663
333	A0A0R4J0D3;Q3TDQ1	A0A0R4J0D3;Q3TDQ1	tr|A0A0R4J0D3|A0A0R4J0D3_MOUSE Dolichyl-diphosphooligosaccharide--protein glycosyltransferase subunit STT3B OS=Mus musculus OX=10090 GN=Stt3b PE=1 SV=1;sp|Q3TDQ1|STT3B_MOUSE Dolichyl-diphosphooligosaccharide--protein glycosyltransferase subunit STT3B OS=Mu	Dolichyl-diphosphooligosaccharide--protein glycosyltransferase subunit STT3B	Stt3b	0.034		0.53954	0.131		0.0583217	0.022		0.720196	-0.0737691		0.205141	18.1884	18.081	18.1853	18.2406	18.1828	18.1347	18.1518	18.1066	18.2791	18.218	18.2825	17	15	15	22.7	21	21	93.314	0	91.739	4868800000	28	-0.108257	0.0755884	0.0568433	0.371494
334	Q6PDG8;A0A0R4J0D5;A0A0R4J2D4	Q6PDG8;A0A0R4J0D5;A0A0R4J2D4	sp|Q6PDG8|MON1A_MOUSE Vacuolar fusion protein MON1 homolog A OS=Mus musculus OX=10090 GN=Mon1a PE=1 SV=3;tr|A0A0R4J0D5|A0A0R4J0D5_MOUSE Vacuolar fusion protein MON1 homolog A OS=Mus musculus OX=10090 GN=Mon1a PE=1 SV=1;tr|A0A0R4J2D4|A0A0R4J2D4_MOUSE Vacuol	Vacuolar fusion protein MON1 homolog A	Mon1a	-0.101		0.513515	0.145		0.406365	0.179		0.309624	-0.0669246		0.66293	13.9975	14.3361	14.2281	14.4137	14.0553	13.7898	14.11	13.9072	14.0908	14.2188	14.1499	4	4	4	10.3	10.3	10.3	62.131	0	35.058	96048000	4	0.0340685	0.823722	0.0776374	0.651213
335	A0A0R4J0E1;Q71KU9	A0A0R4J0E1;Q71KU9	tr|A0A0R4J0E1|A0A0R4J0E1_MOUSE Fibrinogen-like protein 1 OS=Mus musculus OX=10090 GN=Fgl1 PE=1 SV=1;sp|Q71KU9|FGL1_MOUSE Fibrinogen-like protein 1 OS=Mus musculus OX=10090 GN=Fgl1 PE=1 SV=2	Fibrinogen-like protein 1	Fgl1	0.439		0.158966	0.289		0.390262	0.546		0.121669	0.696127		0.0372775	17.3382	17.0715	17.7535	18.428	17.779	17.2734	16.9901	16.6934	16.9547	16.9657	17.4716	10	10	10	44.3	44.3	44.3	36.438	0	155.31	2635600000	17	0.257053	0.392623	0.985018	0.0127869
336	A0A0R4J0E4;Q7TQK1	A0A0R4J0E4;Q7TQK1	tr|A0A0R4J0E4|A0A0R4J0E4_MOUSE Integrator complex subunit 7 OS=Mus musculus OX=10090 GN=Ints7 PE=1 SV=1;sp|Q7TQK1|INT7_MOUSE Integrator complex subunit 7 OS=Mus musculus OX=10090 GN=Ints7 PE=1 SV=1	Integrator complex subunit 7	Ints7	0.046		0.340716	0.017		0.747369	-0.024		0.650396	0.00506358		0.915049	16.2639	16.2682	16.2848	16.3088	16.3349	16.3124	16.344	16.249	16.2983	16.3277	16.315	9	9	9	12	12	12	106.87	0	35.32	246690000	9	-0.0413237	0.393599	0.022203	0.677076
337	A0A0R4J0F6;Q99KY4;F6SLK1;D6RHK5;A0A0G2JFZ0;F7BG02;Q80TZ3;A0A0G2JGP6;A0A0G2JEW6	A0A0R4J0F6;Q99KY4	tr|A0A0R4J0F6|A0A0R4J0F6_MOUSE Cyclin-G-associated kinase OS=Mus musculus OX=10090 GN=Gak PE=1 SV=1;sp|Q99KY4|GAK_MOUSE Cyclin-G-associated kinase OS=Mus musculus OX=10090 GN=Gak PE=1 SV=2	Cyclin-G-associated kinase	Gak	0.004		0.938916	-0.003		0.950489	-0.046		0.389654	-0.03888		0.412049	18.5438	18.4661	18.4981	18.513	18.5178	18.4879	18.5586	18.5381	18.5276	18.5442	18.5635	30	30	30	24.9	24.9	24.9	143.67	0	160.71	2788300000	43	-0.0424444	0.3722	-0.0421089	0.426307
338	A0A2I3BS39;A0A0R4J0G0;Q8BH04;A0A2I3BQL9;A0A2I3BRX1;A0A2I3BQC6	A0A2I3BS39;A0A0R4J0G0;Q8BH04;A0A2I3BQL9;A0A2I3BRX1	tr|A0A2I3BS39|A0A2I3BS39_MOUSE Phosphoenolpyruvate carboxykinase [GTP], mitochondrial OS=Mus musculus OX=10090 GN=Pck2 PE=1 SV=1;tr|A0A0R4J0G0|A0A0R4J0G0_MOUSE Phosphoenolpyruvate carboxykinase [GTP], mitochondrial OS=Mus musculus OX=10090 GN=Pck2 PE=1 SV=	Phosphoenolpyruvate carboxykinase [GTP], mitochondrial	Pck2	0.391		0.0580535	0.24		0.26545	-0.064		0.759672	0.0875487		0.640054	17.0922	17.1335	17.0187	17.0998	17.7588	17.5598	17.1554	17.1351	17.629	17.4975	17.0292	15	14	14	26.8	25.5	25.5	66.909	0	37.505	751350000	16	-0.303772	0.126744	0.327513	0.139183
339	A0A0R4J0G4;Q6VN19	A0A0R4J0G4;Q6VN19	tr|A0A0R4J0G4|A0A0R4J0G4_MOUSE Ran-binding protein 10 OS=Mus musculus OX=10090 GN=Ranbp10 PE=1 SV=1;sp|Q6VN19|RBP10_MOUSE Ran-binding protein 10 OS=Mus musculus OX=10090 GN=Ranbp10 PE=1 SV=2	Ran-binding protein 10	Ranbp10	0.144		0.0546306	0.171		0.0431046	0.148		0.0730325	0.120345		0.0978932	16.558	16.6588	16.4688	16.7889	16.7146	16.6133	16.4452	16.383	16.5856	16.5895	16.5808	10	10	9	19.4	19.4	16.8	70.087	0	58.995	771590000	11	-0.0233982	0.728597	0.291525	0.00296948
340	Q6NWW9;A0A0R4J0H8;A0A0A6YX88	Q6NWW9;A0A0R4J0H8	sp|Q6NWW9|FND3B_MOUSE Fibronectin type III domain-containing protein 3B OS=Mus musculus OX=10090 GN=Fndc3b PE=1 SV=1;tr|A0A0R4J0H8|A0A0R4J0H8_MOUSE Fibronectin type III domain-containing protein 3B OS=Mus musculus OX=10090 GN=Fndc3b PE=1 SV=1	Fibronectin type III domain-containing protein 3B	Fndc3b	0.401	UP	0.00312358	0.166		0.176759	-0.028		0.811655	0.207413		0.0702051	15.3777	15.1765	15.3017	15.7761	15.7096	15.5732	15.1692	15.457	15.3532	15.463	15.6205	6	6	6	8.8	8.8	8.8	132.76	0	145.97	137720000	7	-0.193592	0.0876211	0.373198	0.00895319
341	A0A0R4J0I0;P70459	A0A0R4J0I0;P70459	tr|A0A0R4J0I0|A0A0R4J0I0_MOUSE ETS domain-containing transcription factor ERF OS=Mus musculus OX=10090 GN=Erf PE=1 SV=1;sp|P70459|ERF_MOUSE ETS domain-containing transcription factor ERF OS=Mus musculus OX=10090 GN=Erf PE=1 SV=1	ETS domain-containing transcription factor ERF	Erf	0.152		0.218565	0.059		0.658889	0.004		0.978069	0.0966382		0.42132	13.8438	13.5555	13.3523	13.6473	13.8165	13.7424	13.4946	13.6659	13.7167	13.5951	13.6046	1	1	1	3.3	3.3	3.3	59.066	0.0001578	4.0317	40582000	1	-0.0549342	0.643554	0.155199	0.256716
342	A0A0R4J0I1	A0A0R4J0I1	tr|A0A0R4J0I1|A0A0R4J0I1_MOUSE MCG1051009 OS=Mus musculus OX=10090 GN=Serpina3k PE=1 SV=1		Serpina3k	-0.274		0.67828	-0.908		0.235764	0.419		0.572986	1.0523		0.133861	18.3209	17.302	18.0247	16.2199	18.8971	17.7075	17.2707	17.6573	16.0663	17.5529	16.0485	21	5	5	45.9	12.2	12.2	46.672	0	101.64	3449500000	15	1.32667	0.0673055	0.144175	0.844851
343	A0A0R4J0I6;Q80XL6;D3YTQ5;A0A087WSI8;F6U473	A0A0R4J0I6;Q80XL6;D3YTQ5;A0A087WSI8	tr|A0A0R4J0I6|A0A0R4J0I6_MOUSE Acyl-CoA dehydrogenase family member 11 OS=Mus musculus OX=10090 GN=Acad11 PE=1 SV=1;sp|Q80XL6|ACD11_MOUSE Acyl-CoA dehydrogenase family member 11 OS=Mus musculus OX=10090 GN=Acad11 PE=1 SV=2;tr|D3YTQ5|D3YTQ5_MOUSE Acyl-CoA d	Acyl-CoA dehydrogenase family member 11	Acad11	-0.147		0.107936	0.011		0.91081	0.351	UP	0.00394427	0.193368		0.0427728	20.6381	20.4547	20.4379	20.5301	20.2558	20.3048	20.1649	20.1543	20.1236	20.1933	20.1938	46	46	46	65.1	65.1	65.1	87.347	0	323.31	48624000000	117	0.340023	0.0024034	0.20398	0.0532653
344	A0A0R4J0I9;Q91ZX7;Q3U5J2;D3Z5M3;F6UAC8	A0A0R4J0I9;Q91ZX7	tr|A0A0R4J0I9|A0A0R4J0I9_MOUSE Low density lipoprotein receptor-related protein 1 OS=Mus musculus OX=10090 GN=Lrp1 PE=1 SV=1;sp|Q91ZX7|LRP1_MOUSE Prolow-density lipoprotein receptor-related protein 1 OS=Mus musculus OX=10090 GN=Lrp1 PE=1 SV=1	Prolow-density lipoprotein receptor-related protein 1;Low-density lipoprotein receptor-related protein 1 85 kDa subunit;Low-density lipoprotein receptor-related protein 1 515 kDa subunit;Low-density lipoprotein receptor-related protein 1 intracellular domain	Lrp1	0.134		0.130684	0.057		0.541536	-0.112		0.247087	-0.0350276		0.675676	20.8112	20.8838	20.8997	21.1245	21.0036	20.8699	21.0676	20.8862	21.0361	20.9487	21.1182	112	112	110	30.8	30.8	30.5	504.77	0	323.31	29584000000	197	-0.169458	0.0652356	0.0224374	0.809949
345	A0A0R4J0J0;Q3UVT7;Q9JHU2;D3Z486	A0A0R4J0J0;Q3UVT7;Q9JHU2	tr|A0A0R4J0J0|A0A0R4J0J0_MOUSE Palmdelphin OS=Mus musculus OX=10090 GN=Palmd PE=1 SV=1;tr|Q3UVT7|Q3UVT7_MOUSE Palmdelphin OS=Mus musculus OX=10090 GN=Palmd PE=1 SV=1;sp|Q9JHU2|PALMD_MOUSE Palmdelphin OS=Mus musculus OX=10090 GN=Palmd PE=1 SV=1	Palmdelphin	Palmd	-0.176		0.0245068	-0.13		0.110045	0.227		0.0124073	0.180424		0.021776	17.5712	17.5053	17.3396	17.3201	17.298	17.2707	17.2437	17.247	17.1486	17.1474	17.0515	17	17	17	40.5	40.5	40.5	62.644	0	145.58	1139500000	19	0.356188	0.000369772	0.0508964	0.504624
346	A0A0R4J0J4;Q9QUI6	A0A0R4J0J4;Q9QUI6	tr|A0A0R4J0J4|A0A0R4J0J4_MOUSE Atypical chemokine receptor 1 OS=Mus musculus OX=10090 GN=Ackr1 PE=4 SV=1;sp|Q9QUI6|ACKR1_MOUSE Atypical chemokine receptor 1 OS=Mus musculus OX=10090 GN=Ackr1 PE=2 SV=2	Atypical chemokine receptor 1	Ackr1	0.232		0.584269	-0.457		0.343789	-0.526		0.28005	0.163879		0.698427	14.3378	14.3503	15.1168	15.6885	14.7619	14.0517	15.2333	15.0215	14.8586	14.074	15.0779	1	1	1	3	3	3	36.613	0.0001616	4.6367	46889000	2	-0.0685304	0.870845	-0.293376	0.537648
347	A0A0R4J0J5;Q8K114	A0A0R4J0J5;Q8K114	tr|A0A0R4J0J5|A0A0R4J0J5_MOUSE Integrator complex subunit 9 OS=Mus musculus OX=10090 GN=Ints9 PE=1 SV=1;sp|Q8K114|INT9_MOUSE Integrator complex subunit 9 OS=Mus musculus OX=10090 GN=Ints9 PE=1 SV=1	Integrator complex subunit 9	Ints9	0.153		0.171399	0.032		0.789495	0.089		0.46039	0.210185		0.071231	14.6732	14.9382	14.5987	15.0432	14.9205	14.7054	14.6118	14.6838	14.6792	14.6803	14.6791	2	2	2	3.8	3.8	3.8	77.426	0	4.8216	120300000	4	0.0571712	0.592843	0.241905	0.064577
348	A0A0R4J0J6;Q8BKT7;Q5SVF9;Q5SVF8	A0A0R4J0J6;Q8BKT7;Q5SVF9	tr|A0A0R4J0J6|A0A0R4J0J6_MOUSE THO complex subunit 5 homolog OS=Mus musculus OX=10090 GN=Thoc5 PE=1 SV=1;sp|Q8BKT7|THOC5_MOUSE THO complex subunit 5 homolog OS=Mus musculus OX=10090 GN=Thoc5 PE=1 SV=2;tr|Q5SVF9|Q5SVF9_MOUSE THO complex subunit 5 homolog OS	THO complex subunit 5 homolog	Thoc5	0.047		0.430908	-0.077		0.258512	-0.136		0.0606051	-0.0123687		0.832772	16.7305	16.6403	16.7569	16.759	16.7925	16.7169	16.8193	16.8709	16.8431	16.7079	16.7545	12	12	12	18.6	18.6	18.6	78.699	0	22.766	474720000	12	-0.0592632	0.32438	-0.0890038	0.194617
349	A0A0R4J0J8;Q2KN98	A0A0R4J0J8;Q2KN98	tr|A0A0R4J0J8|A0A0R4J0J8_MOUSE Cytospin-A OS=Mus musculus OX=10090 GN=Specc1l PE=1 SV=1;sp|Q2KN98|CYTSA_MOUSE Cytospin-A OS=Mus musculus OX=10090 GN=Specc1l PE=1 SV=1	Cytospin-A	Specc1l	-0.126		0.093293	-0.08		0.316215	0.091		0.259368	0.0444437		0.526623	14.9	14.9693	14.822	14.7914	14.7777	14.7433	14.8511	14.7617	14.8374	14.7208	14.6209	7	6	6	6.6	6	6	126.55	0	18.039	74651000	6	0.170753	0.0315872	-0.035572	0.648568
350	A0A0R4J0K1;Q9ERR7;A0A0G2JEF3;A0A1C7ZMY4	A0A0R4J0K1;Q9ERR7;A0A0G2JEF3;A0A1C7ZMY4	tr|A0A0R4J0K1|A0A0R4J0K1_MOUSE Selenoprotein F OS=Mus musculus OX=10090 GN=Selenof PE=1 SV=1;sp|Q9ERR7|SEP15_MOUSE Selenoprotein F OS=Mus musculus OX=10090 GN=Selenof PE=1 SV=3;tr|A0A0G2JEF3|A0A0G2JEF3_MOUSE Selenoprotein F (Fragment) OS=Mus musculus OX=10	15 kDa selenoprotein	Selenof	0.645		0.0265218	1.032	UP	0.00417828	0.447		0.1361	0.0601114		0.811572	11.7164	11.8967	12.2099	12.8345	12.2494	12.6744	11.0049	11.983	12.5113	12.4135	12.6532	2	2	2	17.3	17.3	17.3	17.731	0	9.4587	84355000	1	-0.584975	0.0398902	1.09212	0.00296822
351	Z4YL78;A0A0R4J0K2;K3W4R5;A2AGT5	Z4YL78;A0A0R4J0K2;K3W4R5;A2AGT5	tr|Z4YL78|Z4YL78_MOUSE Cytoskeleton-associated protein 5 OS=Mus musculus OX=10090 GN=Ckap5 PE=1 SV=1;tr|A0A0R4J0K2|A0A0R4J0K2_MOUSE Cytoskeleton-associated protein 5 OS=Mus musculus OX=10090 GN=Ckap5 PE=1 SV=1;tr|K3W4R5|K3W4R5_MOUSE Cytoskeleton-associated	Cytoskeleton-associated protein 5	Ckap5	0.132		0.0476443	0.09		0.196343	-0.12		0.0953749	-0.0783118		0.208633	18.6725	18.5992	18.5968	18.6598	18.7894	18.8157	18.6958	18.7903	18.8442	18.8127	18.843	37	37	37	21.3	21.3	21.3	218.71	0	121.62	1327700000	39	-0.210469	0.00517742	0.0118903	0.858372
352	Q9CRG1;A0A0R4J0K4;D6RI14	Q9CRG1;A0A0R4J0K4	sp|Q9CRG1|TM7S3_MOUSE Transmembrane 7 superfamily member 3 OS=Mus musculus OX=10090 GN=Tm7sf3 PE=2 SV=2;tr|A0A0R4J0K4|A0A0R4J0K4_MOUSE Transmembrane 7 superfamily member 3 OS=Mus musculus OX=10090 GN=Tm7sf3 PE=1 SV=1	Transmembrane 7 superfamily member 3	Tm7sf3	0.203		0.0384335	0.184		0.0803805	-0.027		0.783267	-0.00843282		0.922232	16.0845	16.0524	16.1622	16.2661	16.4522	16.1885	16.1173	16.1354	16.3982	16.3665	16.1675	5	5	5	9.7	9.7	9.7	63.25	0	19.299	123360000	6	-0.210986	0.0325264	0.175938	0.0929376
353	E9Q9E8;A0A0R4J0K5;Q18PI6;A0A0R4J1S4	E9Q9E8;A0A0R4J0K5;Q18PI6;A0A0R4J1S4	tr|E9Q9E8|E9Q9E8_MOUSE SLAM family member 5 OS=Mus musculus OX=10090 GN=Cd84 PE=1 SV=1;tr|A0A0R4J0K5|A0A0R4J0K5_MOUSE SLAM family member 5 OS=Mus musculus OX=10090 GN=Cd84 PE=1 SV=1;sp|Q18PI6|SLAF5_MOUSE SLAM family member 5 OS=Mus musculus OX=10090 GN=Cd8	SLAM family member 5	Cd84	0.078		0.505745	0.05		0.702783	0.009		0.944683	0.0376052		0.74736	14.967	14.9929	14.7659	15.1598	14.9347	14.8666	15.0855	14.7136	14.8763	14.9806	14.9914	3	3	3	13.1	13.1	13.1	37.273	0	15.69	106960000	4	-0.0408301	0.726665	0.0874665	0.50682
354	Q8BRB0;A0A0R4J0L5;Q8R3I3	Q8BRB0;A0A0R4J0L5;Q8R3I3	tr|Q8BRB0|Q8BRB0_MOUSE Conserved oligomeric Golgi complex subunit 6 OS=Mus musculus OX=10090 GN=Cog6 PE=1 SV=1;tr|A0A0R4J0L5|A0A0R4J0L5_MOUSE Conserved oligomeric Golgi complex subunit 6 OS=Mus musculus OX=10090 GN=Cog6 PE=1 SV=1;sp|Q8R3I3|COG6_MOUSE Conse	Conserved oligomeric Golgi complex subunit 6	Cog6	0.005		0.935937	0.035		0.607459	0.058		0.403117	0.0278054		0.650879	16.5711	16.7227	16.5867	16.6734	16.6403	16.5816	16.6233	16.5139	16.5996	16.6282	16.5841	7	7	7	14.6	14.6	14.6	69.413	0	77.95	389290000	10	0.0228943	0.708926	0.0631531	0.366236
355	Q8BJZ4;A0A0R4J0L6;A0A0N4SV23	Q8BJZ4;A0A0R4J0L6	sp|Q8BJZ4|RT35_MOUSE 28S ribosomal protein S35, mitochondrial OS=Mus musculus OX=10090 GN=Mrps35 PE=1 SV=2;tr|A0A0R4J0L6|A0A0R4J0L6_MOUSE 28S ribosomal protein S35, mitochondrial OS=Mus musculus OX=10090 GN=Mrps35 PE=1 SV=1	28S ribosomal protein S35, mitochondrial	Mrps35	-0.025		0.743734	-0.005		0.954971	-0.005		0.951793	-0.0253133		0.740391	17.6783	17.6782	17.7042	17.5092	17.6697	17.8068	17.6737	17.7104	17.6247	17.6937	17.7434	11	11	11	46.6	46.6	46.6	35.975	0	77.124	1295800000	15	-0.000339917	0.996439	-0.0301219	0.724457
356	A0A0R4J0L8;Q3U155	A0A0R4J0L8;Q3U155	tr|A0A0R4J0L8|A0A0R4J0L8_MOUSE Coiled-coil domain-containing protein 174 OS=Mus musculus OX=10090 GN=Ccdc174 PE=1 SV=1;sp|Q3U155|CC174_MOUSE Coiled-coil domain-containing protein 174 OS=Mus musculus OX=10090 GN=Ccdc174 PE=2 SV=1	Coiled-coil domain-containing protein 174	Ccdc174	0.173		0.424405	0.17		0.480934	-0.191		0.430714	-0.18814		0.387628	11.9581	11.5219	11.3348	11.374	11.7539	12.2071	11.7779	11.8142	12.0662	11.8466	11.9865	1	1	1	2.4	2.4	2.4	53.957	0.0079343	1.6387	16112000	1	-0.361563	0.114411	-0.0177475	0.940666
357	A0A0R4J0M1;Q8VCN9	A0A0R4J0M1;Q8VCN9	tr|A0A0R4J0M1|A0A0R4J0M1_MOUSE Tubulin-specific Chaperone C OS=Mus musculus OX=10090 GN=Tbcc PE=1 SV=1;sp|Q8VCN9|TBCC_MOUSE Tubulin-specific chaperone C OS=Mus musculus OX=10090 GN=Tbcc PE=1 SV=1	Tubulin-specific chaperone C	Tbcc	0.025		0.652876	0.072		0.256778	-0.003		0.965042	-0.0499645		0.372691	16.2943	16.3321	16.2557	16.3488	16.3649	16.2427	16.2722	16.3212	16.407	16.3348	16.3645	8	8	8	26.1	26.1	26.1	38.094	0	13.791	377570000	8	-0.0747546	0.193624	0.0221044	0.719262
358	A0A0R4J0M4;Q91V80	A0A0R4J0M4;Q91V80	tr|A0A0R4J0M4|A0A0R4J0M4_MOUSE Apolipoprotein F OS=Mus musculus OX=10090 GN=Apof PE=1 SV=1;sp|Q91V80|APOF_MOUSE Apolipoprotein F OS=Mus musculus OX=10090 GN=Apof PE=2 SV=2	Apolipoprotein F	Apof	-0.046		0.727003	0.139		0.360585	0.24		0.128698	0.0553578		0.677629	13.1729	12.5927	12.8525	12.9585	12.7365	12.7838	12.6666	12.5978	12.8442	12.7057	12.7629	1	1	1	5.8	5.8	5.8	35.425	0	13.816	23714000	1	0.101782	0.44979	0.194056	0.210367
359	A0A1Y7VKG6;A0A0R4J0M6;Q3SXB8	A0A1Y7VKG6;A0A0R4J0M6;Q3SXB8	tr|A0A1Y7VKG6|A0A1Y7VKG6_MOUSE Collectin-11 OS=Mus musculus OX=10090 GN=Colec11 PE=1 SV=1;tr|A0A0R4J0M6|A0A0R4J0M6_MOUSE Collectin-11 OS=Mus musculus OX=10090 GN=Colec11 PE=1 SV=1;sp|Q3SXB8|COL11_MOUSE Collectin-11 OS=Mus musculus OX=10090 GN=Colec11 PE=2	Collectin-11	Colec11	-0.037		0.797986	0.047		0.771286	0.1		0.540052	0.0158335		0.912333	14.392	14.1345	14.0807	14.1314	13.8845	14.4807	14.1594	14.0463	14.2227	14.1238	14.1027	2	2	2	6.8	6.8	6.8	29.511	0	7.3893	49170000	2	0.0526988	0.714971	0.0626693	0.697836
360	A0A0R4J0M9;Q8CDG3	A0A0R4J0M9;Q8CDG3	tr|A0A0R4J0M9|A0A0R4J0M9_MOUSE Deubiquitinating protein VCIP135 OS=Mus musculus OX=10090 GN=Vcpip1 PE=1 SV=1;sp|Q8CDG3|VCIP1_MOUSE Deubiquitinating protein VCIP135 OS=Mus musculus OX=10090 GN=Vcpip1 PE=1 SV=1	Deubiquitinating protein VCIP135	Vcpip1	-0.224		0.14115	-0.056		0.727254	0.144		0.377847	-0.0238545		0.867957	17.8442	17.9523	18.4572	17.9719	17.8156	17.7928	18.0144	17.8658	17.8756	17.845	17.9312	22	22	22	20.5	20.5	20.5	134.44	0	49.148	990640000	26	0.200596	0.183411	-0.079953	0.620344
361	A2T4N6;A0A0R4J0N5;P46718	A2T4N6;A0A0R4J0N5;P46718	tr|A2T4N6|A2T4N6_MOUSE Programmed cell death 2 alternative transcript OS=Mus musculus OX=10090 GN=Pdcd2 PE=1 SV=1;tr|A0A0R4J0N5|A0A0R4J0N5_MOUSE Programmed cell death 2, isoform CRA_b OS=Mus musculus OX=10090 GN=Pdcd2 PE=1 SV=1;sp|P46718|PDCD2_MOUSE Progra	Programmed cell death protein 2	Pdcd2	-0.026		0.888201	-0.147		0.477603	-0.083		0.684515	0.0380727		0.835183	11.7186	12.0237	12.0232	12.243	11.7709	11.6746	12.1864	11.8241	11.7935	12.1132	11.6676	1	1	1	7.8	7.8	7.8	28.692	0	39.898	118060000	2	0.0637806	0.727999	-0.109119	0.596244
362	A0A0R4J0N7;O88962	A0A0R4J0N7;O88962	tr|A0A0R4J0N7|A0A0R4J0N7_MOUSE 7-alpha-hydroxycholest-4-en-3-one 12-alpha-hydroxylase OS=Mus musculus OX=10090 GN=Cyp8b1 PE=1 SV=1;sp|O88962|CP8B1_MOUSE 7-alpha-hydroxycholest-4-en-3-one 12-alpha-hydroxylase OS=Mus musculus OX=10090 GN=Cyp8b1 PE=1 SV=1	7-alpha-hydroxycholest-4-en-3-one 12-alpha-hydroxylase	Cyp8b1	0.313	UP	0.00230425	0.225		0.0249834	0.702	UP	1.29906e-05	0.789654	UP	1.84746e-06	19.1118	19.0766	18.9183	19.3635	19.2731	19.4088	18.3883	18.2797	18.4521	18.6387	18.5856	23	23	23	37.6	37.6	37.6	57.705	0	103.45	9584300000	49	0.476782	0.000117842	1.01449	5.49256e-07
363	A0A0R4J0P1;D3YTT4;Q9D7B6;A0A1L1SUG2	A0A0R4J0P1;D3YTT4;Q9D7B6	tr|A0A0R4J0P1|A0A0R4J0P1_MOUSE Acyl-Coenzyme A dehydrogenase family, member 8 OS=Mus musculus OX=10090 GN=Acad8 PE=1 SV=1;tr|D3YTT4|D3YTT4_MOUSE Isobutyryl-CoA dehydrogenase, mitochondrial OS=Mus musculus OX=10090 GN=Acad8 PE=1 SV=1;sp|Q9D7B6|ACAD8_MOUSE I	Isobutyryl-CoA dehydrogenase, mitochondrial	Acad8	-0.277		0.0625343	-0.023		0.87914	0.227		0.154319	-0.0271128		0.84061	19.2238	19.4576	19.4104	19.3869	18.9507	18.9224	19.1427	19.1306	18.9929	19.0564	19.292	22	22	22	65.4	65.4	65.4	45.091	0	142.14	15602000000	47	0.250163	0.0876234	-0.0500212	0.740477
364	A0A0R4J0P6;Q8VDG3	A0A0R4J0P6;Q8VDG3	tr|A0A0R4J0P6|A0A0R4J0P6_MOUSE Poly(A)-specific ribonuclease PARN OS=Mus musculus OX=10090 GN=Parn PE=1 SV=1;sp|Q8VDG3|PARN_MOUSE Poly(A)-specific ribonuclease PARN OS=Mus musculus OX=10090 GN=Parn PE=1 SV=1	Poly(A)-specific ribonuclease PARN	Parn	-0.036		0.599757	0.018		0.811194	0.036		0.634715	-0.0176433		0.793878	16.3226	16.2144	16.2901	16.1232	16.2395	16.3576	16.2369	16.2424	16.2905	16.223	16.2597	5	5	5	8	8	8	71.588	0	22.375	654500000	7	0.0179985	0.78984	0.000386285	0.99591
365	A0A0R4J0P7;Q78KK3	A0A0R4J0P7;Q78KK3	tr|A0A0R4J0P7|A0A0R4J0P7_MOUSE Solute carrier family 22 member 18 OS=Mus musculus OX=10090 GN=Slc22a18 PE=1 SV=1;sp|Q78KK3|S22AI_MOUSE Solute carrier family 22 member 18 OS=Mus musculus OX=10090 GN=Slc22a18 PE=1 SV=2	Solute carrier family 22 member 18	Slc22a18	-0.13		0.182612	0.051		0.628542	0.028		0.78507	-0.152437		0.125049	15.1392	15.1934	15.0174	14.9084	15.1738	14.8771	15.0402	15.1364	15.1663	15.2116	15.0387	2	2	2	7.1	7.1	7.1	43.375	0	125.26	608460000	5	-0.0221946	0.811473	-0.101858	0.339245
366	Q80VI1;A0A0R4J0Q6;D3YVX5	Q80VI1;A0A0R4J0Q6	sp|Q80VI1|TRI56_MOUSE E3 ubiquitin-protein ligase TRIM56 OS=Mus musculus OX=10090 GN=Trim56 PE=1 SV=1;tr|A0A0R4J0Q6|A0A0R4J0Q6_MOUSE E3 ubiquitin-protein ligase TRIM56 OS=Mus musculus OX=10090 GN=Trim56 PE=1 SV=1	E3 ubiquitin-protein ligase TRIM56	Trim56	-0.032		0.80475	0.001		0.996936	0.091		0.527239	0.0589131		0.645386	16.1889	16.5541	16.3798	16.5219	16.3553	16.151	16.4478	16.1188	16.2696	16.2973	16.2845	11	11	11	20.7	20.7	20.7	79.512	0	77.11	552280000	13	0.0904267	0.483433	0.0594595	0.677505
367	Q3UM29;A0A0R4J0Q9;Q3TR20	Q3UM29;A0A0R4J0Q9;Q3TR20	sp|Q3UM29|COG7_MOUSE Conserved oligomeric Golgi complex subunit 7 OS=Mus musculus OX=10090 GN=Cog7 PE=1 SV=1;tr|A0A0R4J0Q9|A0A0R4J0Q9_MOUSE Conserved oligomeric Golgi complex subunit 7 OS=Mus musculus OX=10090 GN=Cog7 PE=1 SV=1;tr|Q3TR20|Q3TR20_MOUSE Conse	Conserved oligomeric Golgi complex subunit 7	Cog7	0.107		0.170241	0.061		0.463353	-0.07		0.407652	-0.0243005		0.742714	17.7505	17.5734	17.5872	17.6323	17.7555	17.8437	17.7118	17.7016	17.7463	17.7281	17.83	15	15	15	22.1	22.1	22.1	86.072	0	54.849	876270000	20	-0.131097	0.100256	0.0371355	0.654503
368	O70404;A0A0R4J0R1;A0A0U1RPE8	O70404;A0A0R4J0R1;A0A0U1RPE8	sp|O70404|VAMP8_MOUSE Vesicle-associated membrane protein 8 OS=Mus musculus OX=10090 GN=Vamp8 PE=1 SV=1;tr|A0A0R4J0R1|A0A0R4J0R1_MOUSE Vesicle-associated membrane protein 8 OS=Mus musculus OX=10090 GN=Vamp8 PE=1 SV=1;tr|A0A0U1RPE8|A0A0U1RPE8_MOUSE Vesicle-	Vesicle-associated membrane protein 8	Vamp8	-0.021		0.698269	-0.008		0.893203	0.1		0.124945	0.0866306		0.134425	17.4904	17.4078	17.3888	17.3939	17.4394	17.3902	17.369	17.2897	17.3748	17.2939	17.295	4	4	4	40.6	40.6	40.6	11.451	0	29.242	2143600000	11	0.107762	0.0708046	0.0784791	0.215705
369	A0A0R4J0R3;Q3U1G5	A0A0R4J0R3;Q3U1G5	tr|A0A0R4J0R3|A0A0R4J0R3_MOUSE Interferon-stimulated 20 kDa exonuclease-like 2 OS=Mus musculus OX=10090 GN=Isg20l2 PE=1 SV=1;sp|Q3U1G5|I20L2_MOUSE Interferon-stimulated 20 kDa exonuclease-like 2 OS=Mus musculus OX=10090 GN=Isg20l2 PE=1 SV=2	Interferon-stimulated 20 kDa exonuclease-like 2	Isg20l2	-0.029		0.781878	-0.068		0.560445	-0.084		0.471551	-0.0450889		0.663708	16.0269	15.7435	15.7101	15.6382	15.8875	15.8689	15.8389	15.9832	15.8065	15.8113	15.912	3	3	3	8.2	8.2	8.2	40.991	0	5.2408	85828000	5	-0.0164678	0.873249	-0.112873	0.340153
370	A0A0R4J0S1;Q91W92	A0A0R4J0S1;Q91W92	tr|A0A0R4J0S1|A0A0R4J0S1_MOUSE Cdc42 effector protein 1 OS=Mus musculus OX=10090 GN=Cdc42ep1 PE=1 SV=1;sp|Q91W92|BORG5_MOUSE Cdc42 effector protein 1 OS=Mus musculus OX=10090 GN=Cdc42ep1 PE=1 SV=1	Cdc42 effector protein 1	Cdc42ep1	0.09		0.522236	-0.08		0.611591	-0.354		0.043629	-0.184201		0.207097	13.3082	13.0711	13.0957	12.921	13.46	13.3649	13.3893	13.636	13.3843	13.4486	13.4656	3	3	3	11.5	11.5	11.5	43.063	0	5.1614	28021000	2	-0.274531	0.0729689	-0.264002	0.115059
371	A0A0R4J0S2;P70389	A0A0R4J0S2;P70389	tr|A0A0R4J0S2|A0A0R4J0S2_MOUSE Insulin-like growth factor-binding protein complex acid labile subunit OS=Mus musculus OX=10090 GN=Igfals PE=1 SV=1;sp|P70389|ALS_MOUSE Insulin-like growth factor-binding protein complex acid labile subunit OS=Mus musculus OX	Insulin-like growth factor-binding protein complex acid labile subunit	Igfals	-0.177		0.0674417	-0.072		0.472485	-0.076		0.448265	-0.180917		0.0623399	15.4664	15.4451	15.2119	15.1484	15.2668	15.1778	15.4155	15.4847	15.3928	15.489	15.2539	6	6	6	12.6	12.6	12.6	66.989	0	26.01	658430000	7	-0.00409636	0.962784	-0.252462	0.0260793
372	Q924D0;A0A0R4J0S3;D3Z792	Q924D0;A0A0R4J0S3	sp|Q924D0|RT4I1_MOUSE Reticulon-4-interacting protein 1, mitochondrial OS=Mus musculus OX=10090 GN=Rtn4ip1 PE=1 SV=2;tr|A0A0R4J0S3|A0A0R4J0S3_MOUSE Reticulon 4 interacting protein 1 OS=Mus musculus OX=10090 GN=Rtn4ip1 PE=1 SV=1	Reticulon-4-interacting protein 1, mitochondrial	Rtn4ip1	-0.127		0.187343	-0.048		0.641328	0.119		0.264052	0.0397626		0.667183	17.7082	17.6295	17.4455	17.37	17.4254	17.6054	17.3971	17.5537	17.4843	17.4433	17.3539	12	12	12	44.9	44.9	44.9	43.371	0	94.019	3973800000	19	0.167205	0.0936348	-0.00844051	0.934604
373	A0A1L1SVG0;A0A0R4J0S7;Q8CGB3;A0A1L1STY4	A0A1L1SVG0;A0A0R4J0S7;Q8CGB3;A0A1L1STY4	tr|A0A1L1SVG0|A0A1L1SVG0_MOUSE Uveal autoantigen with coiled-coil domains and ankyrin repeats OS=Mus musculus OX=10090 GN=Uaca PE=1 SV=1;tr|A0A0R4J0S7|A0A0R4J0S7_MOUSE Uveal autoantigen with coiled-coil domains and ankyrin repeats OS=Mus musculus OX=10090	Uveal autoantigen with coiled-coil domains and ankyrin repeats	Uaca	0.153		0.192854	0.025		0.839989	-0.1		0.434074	0.0281713		0.802295	15.0077	14.8921	14.7909	14.8026	15.1985	15.1501	14.9832	15.0105	15.0387	14.9017	15.1262	4	4	4	2.8	2.8	2.8	160.8	0.00016013	4.3965	88940000	5	-0.125323	0.280349	0.0535547	0.671328
374	A0A0R4J0T0;Q8K3A0;F6UL52;F6WN43	A0A0R4J0T0;Q8K3A0;F6UL52	tr|A0A0R4J0T0|A0A0R4J0T0_MOUSE Iron-sulfur cluster co-chaperone protein HscB, mitochondrial OS=Mus musculus OX=10090 GN=Hscb PE=1 SV=1;sp|Q8K3A0|HSC20_MOUSE Iron-sulfur cluster co-chaperone protein HscB, mitochondrial OS=Mus musculus OX=10090 GN=Hscb PE=1	Iron-sulfur cluster co-chaperone protein HscB, mitochondrial	Hscb	-0.106		0.25141	0.026		0.793241	0.114		0.270724	-0.0187547		0.834124	13.7763	13.7579	13.7898	13.8709	13.5529	13.5808	13.5643	13.7571	13.6714	13.7062	13.6833	3	3	3	15.4	15.4	15.4	26.673	0	19.687	74926000	2	0.0877377	0.339139	0.0075076	0.940166
375	A0A0R4J0T4;Q5D0E0;O88351;Q3U141	A0A0R4J0T4;Q5D0E0;O88351	tr|A0A0R4J0T4|A0A0R4J0T4_MOUSE Inhibitor of nuclear factor kappa-B kinase subunit beta OS=Mus musculus OX=10090 GN=Ikbkb PE=1 SV=1;tr|Q5D0E0|Q5D0E0_MOUSE Ikbkb protein OS=Mus musculus OX=10090 GN=Ikbkb PE=1 SV=1;sp|O88351|IKKB_MOUSE Inhibitor of nuclear fa	Inhibitor of nuclear factor kappa-B kinase subunit beta	Ikbkb	0.114		0.0912237	-0.033		0.632109	-0.233	DOWN	0.00696624	-0.0855386		0.189555	16.7775	16.7061	16.6801	16.7442	16.8234	16.9375	16.9563	16.9518	16.9625	16.9097	16.8896	9	8	8	12.2	11.1	11.1	84.387	0	19.479	539500000	9	-0.199363	0.00883299	-0.118984	0.110997
376	P28659;A0A0R4J0T5;S4R2J2	P28659;A0A0R4J0T5	sp|P28659|CELF1_MOUSE CUGBP Elav-like family member 1 OS=Mus musculus OX=10090 GN=Celf1 PE=1 SV=2;tr|A0A0R4J0T5|A0A0R4J0T5_MOUSE CUG triplet repeat, RNA binding protein 1, isoform CRA_b OS=Mus musculus OX=10090 GN=Celf1 PE=1 SV=1	CUGBP Elav-like family member 1	Celf1	0.133		0.0590092	0.177		0.0300708	0.105		0.160901	0.0614369		0.344925	18.262	18.1962	18.3092	18.427	18.3197	18.4191	18.0634	18.2379	18.3385	18.3153	18.3277	15	15	12	30.7	30.7	25.5	52.107	0	56.731	2706600000	27	-0.0713434	0.276732	0.237945	0.00695162
377	A0A0R4J0T8;Q9D8S3	A0A0R4J0T8;Q9D8S3	tr|A0A0R4J0T8|A0A0R4J0T8_MOUSE ADP-ribosylation factor GTPase-activating protein 3 OS=Mus musculus OX=10090 GN=Arfgap3 PE=1 SV=1;sp|Q9D8S3|ARFG3_MOUSE ADP-ribosylation factor GTPase-activating protein 3 OS=Mus musculus OX=10090 GN=Arfgap3 PE=1 SV=2	ADP-ribosylation factor GTPase-activating protein 3	Arfgap3	0.239		0.0209325	0.093		0.360122	-0.043		0.666635	0.103317		0.259423	17.1724	17.0446	17.1547	17.5749	17.2452	17.2677	17.1549	17.1785	17.2511	17.237	17.2896	12	12	12	21.2	21.2	21.2	57.542	0	24.102	852610000	15	-0.135358	0.148945	0.195894	0.0711009
378	A0A0R4J0U2;Q0VGB7;A0A0N4SVH3;A0A0N4SV05	A0A0R4J0U2;Q0VGB7;A0A0N4SVH3;A0A0N4SV05	tr|A0A0R4J0U2|A0A0R4J0U2_MOUSE Serine/threonine-protein phosphatase 4 regulatory subunit 2 OS=Mus musculus OX=10090 GN=Ppp4r2 PE=1 SV=1;sp|Q0VGB7|PP4R2_MOUSE Serine/threonine-protein phosphatase 4 regulatory subunit 2 OS=Mus musculus OX=10090 GN=Ppp4r2 PE=	Serine/threonine-protein phosphatase 4 regulatory subunit 2	Ppp4r2	-0.008		0.929885	-0.006		0.953941	0.166		0.139718	0.163375		0.107459	17.1621	17.3874	17.4118	17.4457	17.2866	17.204	17.2658	17.0439	17.1397	17.1374	17.1691	12	12	12	30	30	30	46.448	0	122.44	925510000	16	0.171666	0.0929646	0.15729	0.158332
379	A0A0R4J0U5	A0A0R4J0U5	tr|A0A0R4J0U5|A0A0R4J0U5_MOUSE ATP-binding cassette sub-family D member 2 OS=Mus musculus OX=10090 GN=Abcd2 PE=1 SV=1		Abcd2	-0.338		0.0460363	-0.478		0.0167232	-0.038		0.819893	0.101436		0.506521	19.0822	18.9522	18.5601	18.3348	18.494	18.7524	18.8243	18.9823	18.2904	18.4773	18.5092	27	27	1	39.5	39.5	0.9	83.456	0	94.662	4620400000	43	0.439211	0.0146132	-0.376223	0.0467019
380	A0A0R4J0U7;Q8R395	A0A0R4J0U7;Q8R395	tr|A0A0R4J0U7|A0A0R4J0U7_MOUSE COMM domain-containing protein 5 OS=Mus musculus OX=10090 GN=Commd5 PE=1 SV=1;sp|Q8R395|COMD5_MOUSE COMM domain-containing protein 5 OS=Mus musculus OX=10090 GN=Commd5 PE=1 SV=1	COMM domain-containing protein 5	Commd5	0.038		0.546544	0.02		0.776871	-0.057		0.424758	-0.0387148		0.541484	16.4837	16.4395	16.6147	16.5007	16.5774	16.5744	16.5467	16.5926	16.6428	16.5965	16.5294	8	8	8	35.3	35.3	35.3	24.467	0	32.265	945010000	9	-0.0769361	0.238512	-0.0187889	0.789242
381	A2RSY6;A0A0R4J0U8;A0A087WQ23	A2RSY6;A0A0R4J0U8	sp|A2RSY6|TRM1L_MOUSE TRMT1-like protein OS=Mus musculus OX=10090 GN=Trmt1l PE=1 SV=1;tr|A0A0R4J0U8|A0A0R4J0U8_MOUSE RIKEN cDNA 1190005F20, isoform CRA_a OS=Mus musculus OX=10090 GN=Trmt1l PE=1 SV=1	TRMT1-like protein	Trmt1l	-0.075		0.308843	0.049		0.544355	-0.014		0.862342	-0.137099		0.0780959	16.8315	16.7531	16.5924	16.6218	16.6816	16.6499	16.8129	16.666	16.7918	16.7704	16.8024	9	9	9	17.3	17.3	17.3	80.86	0	59.686	405150000	11	-0.0625346	0.389417	-0.0883697	0.282356
382	E9Q361;E9Q360;A0A0R4J0V1;Q8K2A7	E9Q361;E9Q360;A0A0R4J0V1;Q8K2A7	tr|E9Q361|E9Q361_MOUSE Integrator complex subunit 10 OS=Mus musculus OX=10090 GN=Ints10 PE=1 SV=1;tr|E9Q360|E9Q360_MOUSE Integrator complex subunit 10 OS=Mus musculus OX=10090 GN=Ints10 PE=1 SV=1;tr|A0A0R4J0V1|A0A0R4J0V1_MOUSE Integrator complex subunit 10	Integrator complex subunit 10	Ints10	0.157		0.0118353	0.047		0.424937	0.055		0.357322	0.164842		0.00926415	14.6269	14.5987	14.6544	14.716	14.8368	14.7989	14.5971	14.547	14.5976	14.6204	14.6393	4	4	4	6.7	6.7	6.7	76.129	0	5.787	126090000	4	0.00755355	0.884114	0.211882	0.00422968
383	Q9QXM1;A0A0R4J0V4;A0A1Y7VLC3	Q9QXM1;A0A0R4J0V4	sp|Q9QXM1|JMY_MOUSE Junction-mediating and -regulatory protein OS=Mus musculus OX=10090 GN=Jmy PE=1 SV=1;tr|A0A0R4J0V4|A0A0R4J0V4_MOUSE Junction-mediating and -regulatory protein OS=Mus musculus OX=10090 GN=Jmy PE=1 SV=1	Junction-mediating and -regulatory protein	Jmy	0.306		0.0420085	0.202		0.19632	0.006		0.965695	0.110419		0.417204	14.7884	14.9437	14.3813	15.0554	15.1037	14.8734	14.7129	14.6831	14.9305	14.9632	14.8076	3	3	3	2.3	2.3	2.3	110.58	0.00016139	4.6014	52437000	3	-0.195973	0.165029	0.312816	0.0589241
384	A0A0R4J0V5;P08775	A0A0R4J0V5;P08775	tr|A0A0R4J0V5|A0A0R4J0V5_MOUSE DNA-directed RNA polymerase subunit OS=Mus musculus OX=10090 GN=Polr2a PE=1 SV=1;sp|P08775|RPB1_MOUSE DNA-directed RNA polymerase II subunit RPB1 OS=Mus musculus OX=10090 GN=Polr2a PE=1 SV=3	DNA-directed RNA polymerase II subunit RPB1	Polr2a	-0.002		0.978722	-0.072		0.359796	0.005		0.949771	0.0746083		0.290025	17.7911	17.6191	17.6836	17.5934	17.7165	17.7785	17.7271	17.6592	17.6612	17.5966	17.6067	23	23	23	12.7	12.7	12.7	213.48	0	59.958	1080300000	27	0.0764303	0.279121	0.00298974	0.968776
385	A0A0R4J0W3;Q8C138	A0A0R4J0W3;Q8C138	tr|A0A0R4J0W3|A0A0R4J0W3_MOUSE Androgen-dependent TFPI-regulating protein OS=Mus musculus OX=10090 GN=Adtrp PE=4 SV=1;sp|Q8C138|ADTRP_MOUSE Androgen-dependent TFPI-regulating protein OS=Mus musculus OX=10090 GN=Adtrp PE=2 SV=2	Androgen-dependent TFPI-regulating protein	Adtrp	-0.219		0.176007	-0.196		0.270668	-0.047		0.787114	-0.0697632		0.651997	16.2514	15.6772	15.7862	15.4687	15.7977	15.7905	15.8249	16.078	15.7462	15.7481	15.772	1	1	1	3.8	3.8	3.8	30.527	0.00088784	2.8901	519720000	3	0.149516	0.343272	-0.265815	0.145668
386	A0A0R4J0W6;Q9CRC8;F6RDA7;D6RHB1;D6RFC5;A0A0G2JGC9;F6RGS7	A0A0R4J0W6;Q9CRC8	tr|A0A0R4J0W6|A0A0R4J0W6_MOUSE Leucine rich repeat containing 40, isoform CRA_a OS=Mus musculus OX=10090 GN=Lrrc40 PE=1 SV=1;sp|Q9CRC8|LRC40_MOUSE Leucine-rich repeat-containing protein 40 OS=Mus musculus OX=10090 GN=Lrrc40 PE=1 SV=2	Leucine-rich repeat-containing protein 40	Lrrc40	0.03		0.669152	-0.066		0.41315	-0.157		0.0711169	-0.0606185		0.402032	17.6115	17.545	17.4779	17.4332	17.6338	17.6588	17.6704	17.7336	17.6125	17.6429	17.6523	15	15	15	28.2	28.2	28.2	68.048	0	57.646	652510000	19	-0.0910783	0.218625	-0.126743	0.133884
387	A0A0R4J0X2;Q8VC19;A0A1W2P873;A0A1L1STE9;D6RGR8;A0A1L1SUZ0;A2AFM1;P08680	A0A0R4J0X2;Q8VC19	tr|A0A0R4J0X2|A0A0R4J0X2_MOUSE 5-aminolevulinate synthase OS=Mus musculus OX=10090 GN=Alas1 PE=1 SV=1;sp|Q8VC19|HEM1_MOUSE 5-aminolevulinate synthase, nonspecific, mitochondrial OS=Mus musculus OX=10090 GN=Alas1 PE=1 SV=2	5-aminolevulinate synthase, nonspecific, mitochondrial	Alas1	-0.075		0.673962	0.063		0.750267	0.321		0.12718	0.183897		0.310923	17.9503	17.9397	17.4524	18.084	17.5266	17.5082	17.5116	17.4073	17.531	17.4645	17.5717	15	15	15	27.9	27.9	27.9	70.96	0	48.986	1060700000	18	0.258433	0.165257	0.246808	0.229412
388	A0A0R4J0X5;A0A0A0MQA3;P07758;Q00896;D3YZL0	A0A0R4J0X5;A0A0A0MQA3;P07758;Q00896	tr|A0A0R4J0X5|A0A0R4J0X5_MOUSE Alpha-1-antitrypsin 1-3 OS=Mus musculus OX=10090 GN=Serpina1c PE=1 SV=1;tr|A0A0A0MQA3|A0A0A0MQA3_MOUSE Alpha-1-antitrypsin 1-1 OS=Mus musculus OX=10090 GN=Serpina1a PE=1 SV=1;sp|P07758|A1AT1_MOUSE Alpha-1-antitrypsin 1-1 OS=M	Alpha-1-antitrypsin 1-1;Alpha-1-antitrypsin 1-3	Serpina1c	0.081		0.648152	-0.039		0.844197	0.213		0.291921	0.332593		0.0823594	18.7258	18.2982	18.0032	18.3628	18.503	18.403	18.2273	18.0307	17.8955	18.0592	18.3164	17	8	6	53	26.2	19.1	45.854	0	323.31	14344000000	27	0.25203	0.173211	0.293987	0.157094
389	A0A0R4J0X8;D3Z0V2;A0A1B0GRS3	A0A0R4J0X8;D3Z0V2;A0A1B0GRS3	tr|A0A0R4J0X8|A0A0R4J0X8_MOUSE Rho guanine nucleotide exchange factor (GEF7), isoform CRA_a OS=Mus musculus OX=10090 GN=Arhgef7 PE=1 SV=1;tr|D3Z0V2|D3Z0V2_MOUSE Rho guanine nucleotide exchange factor 7 (Fragment) OS=Mus musculus OX=10090 GN=Arhgef7 PE=1 SV		Arhgef7	-0.003		0.985275	0.051		0.760298	-0.018		0.915142	-0.0721335		0.63367	11.3462	11.3454	11.6042	11.6681	11.0695	11.5499	11.5688	11.331	11.5132	11.4699	11.5208	13	1	1	23.2	1.7	1.7	73.029	0	6.2613	19042000	1	-0.0693577	0.646631	-0.0206987	0.902072
390	Q3U6U5;A0A0R4J0Z0;D3YW02	Q3U6U5;A0A0R4J0Z0	sp|Q3U6U5|GTPB6_MOUSE Putative GTP-binding protein 6 OS=Mus musculus OX=10090 GN=Gtpbp6 PE=1 SV=1;tr|A0A0R4J0Z0|A0A0R4J0Z0_MOUSE Putative GTP-binding protein 6 OS=Mus musculus OX=10090 GN=Gtpbp6 PE=1 SV=1	Putative GTP-binding protein 6	Gtpbp6	-0.092		0.428241	-0.17		0.203818	0.097		0.457847	0.174672		0.150746	14.6329	14.9272	14.9135	14.9216	14.6472	14.6275	14.8493	14.6066	14.6281	14.564	14.4802	3	3	3	8.8	8.8	8.8	56.474	0	7.2834	47776000	4	0.267079	0.0394231	0.00420181	0.973839
391	A0A0R4J0Z1;P08003	A0A0R4J0Z1;P08003	tr|A0A0R4J0Z1|A0A0R4J0Z1_MOUSE Protein disulfide-isomerase A4 OS=Mus musculus OX=10090 GN=Pdia4 PE=1 SV=1;sp|P08003|PDIA4_MOUSE Protein disulfide-isomerase A4 OS=Mus musculus OX=10090 GN=Pdia4 PE=1 SV=3	Protein disulfide-isomerase A4	Pdia4	0.074		0.356917	0.077		0.387746	-0.166		0.0833757	-0.169138		0.0533418	21.46	21.1953	21.3212	21.443	21.3861	21.3698	21.5474	21.4352	21.527	21.5169	21.6623	55	55	55	67.4	67.4	67.4	72.369	0	323.31	89649000000	206	-0.243268	0.0107035	-0.0916609	0.310739
392	A0A0R4J1K4;A0A0R4J1K9;A0A0R4J101;P13808;D3YUF1;D3Z5G3	A0A0R4J1K4;A0A0R4J1K9;A0A0R4J101;P13808	tr|A0A0R4J1K4|A0A0R4J1K4_MOUSE Anion exchange protein OS=Mus musculus OX=10090 GN=Slc4a2 PE=1 SV=1;tr|A0A0R4J1K9|A0A0R4J1K9_MOUSE Anion exchange protein OS=Mus musculus OX=10090 GN=Slc4a2 PE=1 SV=1;tr|A0A0R4J101|A0A0R4J101_MOUSE Anion exchange protein OS=M	Anion exchange protein 2	Slc4a2	-0.043		0.772237	-0.2		0.249312	-0.149		0.382522	0.00744981		0.96034	12.5189	12.8451	13.0938	13.0191	12.7068	12.6014	13.0427	12.8947	12.7504	12.7562	12.7985	3	3	3	3.1	3.1	3.1	135.44	0	13.45	63083000	3	0.0509125	0.734784	-0.192905	0.266108
393	D3Z1R6;D3Z5R9;A0A0R4J102;Q7TN99	D3Z1R6;D3Z5R9;A0A0R4J102;Q7TN99	tr|D3Z1R6|D3Z1R6_MOUSE Cytoplasmic polyadenylation element-binding protein 3 OS=Mus musculus OX=10090 GN=Cpeb3 PE=1 SV=1;tr|D3Z5R9|D3Z5R9_MOUSE Cytoplasmic polyadenylation element-binding protein 3 OS=Mus musculus OX=10090 GN=Cpeb3 PE=1 SV=1;tr|A0A0R4J102|	Cytoplasmic polyadenylation element-binding protein 3	Cpeb3	0.999		0.0262138	0.092		0.83295	-1.152		0.0228874	-0.244271		0.534366	9.78551	9.49608	9.47636	9.5478	10.7678	11.4398	10.679	10.7961	11.001	10.6263	10.8608	4	1	1	7.4	2	2	74.688	0.0028245	2.0826	5586000	1	-1.24341	0.00903941	-0.152453	0.726754
394	E9QL31;A0A0R4J104;P98078;F6TQN9;E9PX84;Q3TRE6;Q9DCE6;E0CXT5;E0CZ53;E0CYJ2	E9QL31;A0A0R4J104;P98078;F6TQN9;E9PX84;Q3TRE6	tr|E9QL31|E9QL31_MOUSE Disabled homolog 2 OS=Mus musculus OX=10090 GN=Dab2 PE=1 SV=1;tr|A0A0R4J104|A0A0R4J104_MOUSE Disabled homolog 2 OS=Mus musculus OX=10090 GN=Dab2 PE=1 SV=1;sp|P98078|DAB2_MOUSE Disabled homolog 2 OS=Mus musculus OX=10090 GN=Dab2 PE=1	Disabled homolog 2	Dab2	-0.045		0.548374	0.211		0.0281973	0.117		0.180898	-0.138415		0.0877373	15.8552	15.8868	15.8641	15.9825	15.7061	15.7818	15.7363	15.7664	15.8911	15.9916	16.003	9	9	9	15.8	15.8	15.8	79.992	0	39.699	657600000	9	-0.0932206	0.229966	0.0721484	0.396257
395	Q8R146;A0A0R4J107;A0A0A6YXV0	Q8R146;A0A0R4J107	sp|Q8R146|APEH_MOUSE Acylamino-acid-releasing enzyme OS=Mus musculus OX=10090 GN=Apeh PE=1 SV=3;tr|A0A0R4J107|A0A0R4J107_MOUSE Acylamino-acid-releasing enzyme (Fragment) OS=Mus musculus OX=10090 GN=Apeh PE=1 SV=1	Acylamino-acid-releasing enzyme	Apeh	-0.034		0.657622	-0.103		0.249397	-0.042		0.629664	0.0269997		0.72806	19.7345	19.8745	19.9579	19.9187	19.7734	19.7714	19.8461	19.9492	19.8628	19.7983	19.7214	30	30	30	54.5	54.5	54.5	81.58	0	323.31	14377000000	75	0.0614877	0.434809	-0.0764824	0.386785
396	D6RDQ6;D3YX15;A0A0R4J110;Q61153	D6RDQ6;D3YX15;A0A0R4J110;Q61153	tr|D6RDQ6|D6RDQ6_MOUSE Iodothyronine deiodinase (Fragment) OS=Mus musculus OX=10090 GN=Dio1 PE=1 SV=9;tr|D3YX15|D3YX15_MOUSE Iodothyronine deiodinase (Fragment) OS=Mus musculus OX=10090 GN=Dio1 PE=1 SV=8;tr|A0A0R4J110|A0A0R4J110_MOUSE Iodothyronine deiodin	Iodothyronine deiodinase;Type I iodothyronine deiodinase	Dio1	-0.539		0.0157953	-0.03		0.888057	0.346		0.124074	-0.163425		0.394584	14.4263	14.3172	14.174	13.7396	13.8279	13.7328	14.2637	13.6559	13.6749	13.8088	14.3069	1	1	1	19.7	19.7	19.7	6.953	0.00060286	3.2266	39482000	1	0.375666	0.0693764	-0.19304	0.369512
398	A0A0U1RPX7;A0A0R4J113;Q5MJ56;P97479	A0A0U1RPX7;A0A0R4J113;Q5MJ56;P97479	tr|A0A0U1RPX7|A0A0U1RPX7_MOUSE Unconventional myosin-VIIa OS=Mus musculus OX=10090 GN=Myo7a PE=1 SV=1;tr|A0A0R4J113|A0A0R4J113_MOUSE Unconventional myosin-VIIa OS=Mus musculus OX=10090 GN=Myo7a PE=1 SV=1;tr|Q5MJ56|Q5MJ56_MOUSE Myosin VIIa isoform 2 OS=Mus	Unconventional myosin-VIIa	Myo7a	0.311	UP	0.000227232	0.429	UP	4.51027e-05	0.032		0.603968	-0.0853453		0.145146	15.774	15.7691	15.7397	15.9813	16.0955	16.1401	15.7354	15.7221	16.1911	16.1318	16.1501	6	6	6	3	3	3	249.53	0	17.824	161210000	6	-0.396708	3.44564e-05	0.343578	0.000250552
399	A0A0R4J124;O54781;A0A0G2JDY2;A0A0G2JG74;Q6P5E1	A0A0R4J124;O54781	tr|A0A0R4J124|A0A0R4J124_MOUSE SRSF protein kinase 2 OS=Mus musculus OX=10090 GN=Srpk2 PE=1 SV=1;sp|O54781|SRPK2_MOUSE SRSF protein kinase 2 OS=Mus musculus OX=10090 GN=Srpk2 PE=1 SV=2	SRSF protein kinase 2;SRSF protein kinase 2 N-terminal;SRSF protein kinase 2 C-terminal	Srpk2	-0.024		0.8994	0.099		0.645726	0.177		0.415508	0.0541566		0.776876	14.6476	15.1821	15.1284	15.3258	14.8642	14.6958	14.9894	14.6289	14.9535	14.9239	14.8459	4	3	3	5	3.7	3.7	76.884	0.0006079	3.3392	49264000	4	0.0782718	0.682843	0.152739	0.479886
400	A0A0R4J131;Q8CIF4	A0A0R4J131;Q8CIF4	tr|A0A0R4J131|A0A0R4J131_MOUSE Biotinidase OS=Mus musculus OX=10090 GN=Btd PE=1 SV=1;sp|Q8CIF4|BTD_MOUSE Biotinidase OS=Mus musculus OX=10090 GN=Btd PE=1 SV=2	Biotinidase	Btd	-0.06		0.641564	0.041		0.77697	-0.001		0.991802	-0.102312		0.43329	18.121	17.8224	18.178	17.8495	17.9387	18.1528	17.8658	18.2181	18.0262	18.0586	18.1631	10	10	10	26.1	26.1	26.1	59.278	0	116.65	2896100000	19	-0.0422082	0.742976	-0.0615778	0.669385
401	A0A0R4J135;Q63836;G3UYY2;G3UWK0;G3UZT2	A0A0R4J135;Q63836;G3UYY2	tr|A0A0R4J135|A0A0R4J135_MOUSE Selenium-binding protein 2 OS=Mus musculus OX=10090 GN=Selenbp2 PE=1 SV=1;sp|Q63836|SBP2_MOUSE Selenium-binding protein 2 OS=Mus musculus OX=10090 GN=Selenbp2 PE=1 SV=2;tr|G3UYY2|G3UYY2_MOUSE Selenium-binding protein 2 OS=Mus	Selenium-binding protein 2	Selenbp2	-0.492		0.24676	-0.831		0.0937743	-0.403		0.388605	-0.0639904		0.875836	16.4077	16.7644	18.0158	16.4513	17.0466	16.2127	17.0448	17.8862	16.4693	16.6738	16.7595	32	4	4	70.6	10	10	52.627	0	27.77	387680000	6	0.42844	0.309309	-0.895289	0.0742929
402	A0A0R4J136;Q68FF9	A0A0R4J136;Q68FF9	tr|A0A0R4J136|A0A0R4J136_MOUSE 3-oxo-5-alpha-steroid 4-dehydrogenase 1 OS=Mus musculus OX=10090 GN=Srd5a1 PE=4 SV=1;sp|Q68FF9|S5A1_MOUSE 3-oxo-5-alpha-steroid 4-dehydrogenase 1 OS=Mus musculus OX=10090 GN=Srd5a1 PE=2 SV=2	3-oxo-5-alpha-steroid 4-dehydrogenase 1	Srd5a1	-0.664		0.0316265	-0.438		0.169273	0.441		0.166258	0.215065		0.433387	14.2228	14.8178	14.6453	14.5541	13.6588	13.4821	13.9374	14.3044	13.5833	13.8016	13.6649	2	2	2	5.9	5.9	5.9	29.397	0.0020003	2.2852	48918000	1	0.878678	0.0081897	-0.222543	0.467333
403	A0A0R4J138;P50429;Q32KI9	A0A0R4J138;P50429	tr|A0A0R4J138|A0A0R4J138_MOUSE Arylsulfatase B OS=Mus musculus OX=10090 GN=Arsb PE=1 SV=1;sp|P50429|ARSB_MOUSE Arylsulfatase B OS=Mus musculus OX=10090 GN=Arsb PE=1 SV=3	Arylsulfatase B	Arsb	0.215		0.00838627	0.019		0.795043	-0.073		0.335265	0.122314		0.0894292	17.1172	16.9614	17.0331	17.2959	17.194	17.2665	17.0633	17.1578	17.2016	17.1391	17.0487	9	9	9	13.3	13.3	13.3	59.704	0	10.071	1875100000	11	-0.0925887	0.184036	0.1416	0.0802033
404	A0A0R4J140;Z4YLI8;Q5SW19	A0A0R4J140;Z4YLI8;Q5SW19	tr|A0A0R4J140|A0A0R4J140_MOUSE Clustered mitochondria protein homolog OS=Mus musculus OX=10090 GN=Cluh PE=1 SV=1;tr|Z4YLI8|Z4YLI8_MOUSE Clustered mitochondria protein homolog OS=Mus musculus OX=10090 GN=Cluh PE=1 SV=1;sp|Q5SW19|CLU_MOUSE Clustered mitochon	Clustered mitochondria protein homolog	Cluh	-0.114		0.220439	-0.106		0.299688	0.102		0.319967	0.0943717		0.303592	20.179	20.4476	20.4258	20.3732	20.2048	20.1329	20.2983	20.1997	20.1634	20.1448	20.1196	53	53	53	45	45	45	151.83	0	323.31	22571000000	123	0.208217	0.0388693	-0.0120471	0.903701
405	A0A0R4J150;B9EJ86;G5E833;Q9ER64	A0A0R4J150;B9EJ86	tr|A0A0R4J150|A0A0R4J150_MOUSE Oxysterol-binding protein OS=Mus musculus OX=10090 GN=Osbpl8 PE=1 SV=1;sp|B9EJ86|OSBL8_MOUSE Oxysterol-binding protein-related protein 8 OS=Mus musculus OX=10090 GN=Osbpl8 PE=1 SV=1	Oxysterol-binding protein	Osbpl8	0.047		0.480488	0.018		0.805798	-0.078		0.30308	-0.0493269		0.462287	17.8703	17.7991	17.9303	17.8681	17.8685	18.0049	17.8717	18.0183	17.9289	17.984	17.9767	16	16	16	21.5	21.5	21.5	96.98	0	58.388	1283100000	24	-0.0966126	0.166332	-0.0311302	0.675048
406	A0A0R4J156;A7RDN6	A0A0R4J156;A7RDN6	tr|A0A0R4J156|A0A0R4J156_MOUSE Renalase OS=Mus musculus OX=10090 GN=Rnls PE=1 SV=1;sp|A7RDN6|RNLS_MOUSE Renalase OS=Mus musculus OX=10090 GN=Rnls PE=1 SV=2	Renalase	Rnls	-0.202		0.747542	-0.188		0.788007	-0.043		0.951388	-0.0560978		0.928513	14.0406	12.4395	13.125	11.7721	13.2931	13.9345	12.4156	14.073	12.9848	13.1699	13.0133	1	1	1	3.7	3.7	3.7	33.286	0.00015434	3.6439	12791000	1	0.14571	0.815972	-0.244422	0.727451
407	Q3TKT4;A0A0R4J170;G3UX35	Q3TKT4;A0A0R4J170;G3UX35	sp|Q3TKT4|SMCA4_MOUSE Transcription activator BRG1 OS=Mus musculus OX=10090 GN=Smarca4 PE=1 SV=1;tr|A0A0R4J170|A0A0R4J170_MOUSE Transcription activator BRG1 OS=Mus musculus OX=10090 GN=Smarca4 PE=1 SV=1;tr|G3UX35|G3UX35_MOUSE Transcription activator BRG1 (	Transcription activator BRG1	Smarca4	0.068		0.248834	0.049		0.444073	-0.156		0.0309034	-0.137616		0.0328504	16.8923	16.8448	16.8076	16.8657	16.8951	16.9868	17.0117	16.997	17.0021	17.1134	17.045	17	9	9	12.2	6.4	6.4	181.43	0	17.472	299560000	11	-0.205232	0.00439865	-0.0884982	0.182622
408	E9QKB1;A0A0R4J171;E9PXD2;Q9R0Z9;D3Z5Y1	E9QKB1;A0A0R4J171;E9PXD2;Q9R0Z9	tr|E9QKB1|E9QKB1_MOUSE Rho GTPase-activating protein 7 OS=Mus musculus OX=10090 GN=Dlc1 PE=1 SV=1;tr|A0A0R4J171|A0A0R4J171_MOUSE Rho GTPase-activating protein 7 OS=Mus musculus OX=10090 GN=Dlc1 PE=1 SV=1;tr|E9PXD2|E9PXD2_MOUSE Rho GTPase-activating protein	Rho GTPase-activating protein 7	Dlc1	-0.202		0.0614416	-0.007		0.945971	0		0.999134	-0.194412		0.0696674	13.2644	13.1046	13.3351	13.2242	12.9024	12.9725	13.1606	13.309	13.1681	13.2637	13.2505	3	2	2	2	1.4	1.4	123.33	0.0020072	2.3331	31974000	2	0.00726641	0.940571	-0.201797	0.0884445
409	A0A0R4J172;Q3U1Y4	A0A0R4J172;Q3U1Y4	tr|A0A0R4J172|A0A0R4J172_MOUSE DENN domain-containing protein 4B OS=Mus musculus OX=10090 GN=Dennd4b PE=1 SV=1;sp|Q3U1Y4|DEN4B_MOUSE DENN domain-containing protein 4B OS=Mus musculus OX=10090 GN=Dennd4b PE=1 SV=2	DENN domain-containing protein 4B	Dennd4b	0.202		0.136339	-0.152		0.298934	-0.326		0.0419458	0.0278991		0.826467	12.3447	12.3416	12.0941	12.527	12.504	12.3545	12.8416	12.3306	12.4429	12.4244	12.4345	2	2	2	1.1	1.1	1.1	165.84	0.001035	2.8697	14366000	2	-0.17381	0.192543	-0.124268	0.391631
410	Q9QZH6;A0A0R4J174;J3KMM6	Q9QZH6;A0A0R4J174;J3KMM6	sp|Q9QZH6|ECSIT_MOUSE Evolutionarily conserved signaling intermediate in Toll pathway, mitochondrial OS=Mus musculus OX=10090 GN=Ecsit PE=1 SV=2;tr|A0A0R4J174|A0A0R4J174_MOUSE Evolutionarily conserved-signaling intermediate in Toll pathway, mitochondrial O	Evolutionarily conserved signaling intermediate in Toll pathway, mitochondrial	Ecsit	-0.12		0.0652547	0.009		0.889077	0.052		0.440217	-0.0774401		0.209551	17.7175	17.9114	17.8399	17.7066	17.6838	17.7184	17.7401	17.8022	17.781	17.7872	17.7729	13	13	13	40.5	40.5	40.5	49.798	0	133.72	2026500000	19	0.0425785	0.47689	-0.0682331	0.314876
411	A0A1Y7VN62;A0A1Y7VJ63;A0A0R4J175;Q3UQU0	A0A1Y7VN62;A0A1Y7VJ63;A0A0R4J175;Q3UQU0	tr|A0A1Y7VN62|A0A1Y7VN62_MOUSE Bromodomain-containing protein 9 (Fragment) OS=Mus musculus OX=10090 GN=Brd9 PE=1 SV=1;tr|A0A1Y7VJ63|A0A1Y7VJ63_MOUSE Bromodomain-containing protein 9 (Fragment) OS=Mus musculus OX=10090 GN=Brd9 PE=1 SV=1;tr|A0A0R4J175|A0A0R4	Bromodomain-containing protein 9	Brd9	-0.132		0.53433	0.068		0.770763	0.151		0.522618	-0.0485365		0.817042	10.5253	10.4274	10.1859	10.0167	10.6484	10.0786	10.3829	10.0732	10.6348	9.99757	10.257	1	1	1	3.3	3.3	3.3	24.512	0.0067317	1.7098	8444700	1	0.0830597	0.693012	0.0198688	0.932407
412	A0A0R4J176;Q3ULU4;Q8CH40;A2ACU1;F6WJF1;A0A0G2JDN4;A2ACT8;A2ACU7	A0A0R4J176;Q3ULU4;Q8CH40;A2ACU1;F6WJF1;A0A0G2JDN4;A2ACT8;A2ACU7	tr|A0A0R4J176|A0A0R4J176_MOUSE Nucleoside diphosphate-linked moiety X motif 6 OS=Mus musculus OX=10090 GN=Nudt6 PE=1 SV=1;tr|Q3ULU4|Q3ULU4_MOUSE Nucleoside diphosphate-linked moiety X motif 6 OS=Mus musculus OX=10090 GN=Nudt6 PE=1 SV=1;sp|Q8CH40|NUDT6_MOUS	Nucleoside diphosphate-linked moiety X motif 6	Nudt6	-0.244		0.107832	0.004		0.979277	0.254		0.130424	0.00626181		0.964549	14.0938	14.6554	14.3377	14.3233	13.9883	14.0433	14.1881	14.0278	14.1224	14.1416	14.0722	2	2	2	9.9	9.9	9.9	35.14	0	10.279	97547000	2	0.250251	0.100243	0.0103531	0.947598
413	A0A0R4J187;P23475;A0A2R8VHZ9;E9PZD4;E9Q4A4;E9Q163	A0A0R4J187;P23475	tr|A0A0R4J187|A0A0R4J187_MOUSE X-ray repair cross-complementing protein 6 OS=Mus musculus OX=10090 GN=Xrcc6 PE=1 SV=1;sp|P23475|XRCC6_MOUSE X-ray repair cross-complementing protein 6 OS=Mus musculus OX=10090 GN=Xrcc6 PE=1 SV=5	X-ray repair cross-complementing protein 6	Xrcc6	-0.054		0.440431	-0.22		0.0154217	-0.029		0.703829	0.137342		0.0680201	17.5654	17.5756	17.4888	17.4536	17.5589	17.4563	17.6118	17.5331	17.4744	17.3066	17.2758	13	13	13	23.5	23.5	23.5	69.484	0	43.531	1004100000	16	0.19097	0.0178728	-0.0828002	0.293681
414	A0A0R4J195;Q9CSU0;F6YB25;F7DAY5;Q8VDS4	A0A0R4J195;Q9CSU0;F6YB25	tr|A0A0R4J195|A0A0R4J195_MOUSE Regulation of nuclear pre-mRNA domain-containing protein 1B OS=Mus musculus OX=10090 GN=Rprd1b PE=1 SV=1;sp|Q9CSU0|RPR1B_MOUSE Regulation of nuclear pre-mRNA domain-containing protein 1B OS=Mus musculus OX=10090 GN=Rprd1b PE=	Regulation of nuclear pre-mRNA domain-containing protein 1B	Rprd1b	0.067		0.251657	0.012		0.845971	-0.044		0.493456	0.0111194		0.844276	17.258	17.2768	17.326	17.404	17.3367	17.3221	17.3991	17.2626	17.3721	17.3034	17.3539	12	12	12	45.8	45.8	45.8	36.812	0	77.13	1570800000	16	-0.0561663	0.333388	0.023414	0.712177
415	A0A0R4J1B4;E9Q604;G5E8F1;E9Q5K8;Q3U1U4;P05555	A0A0R4J1B4;E9Q604;G5E8F1;E9Q5K8;Q3U1U4;P05555	tr|A0A0R4J1B4|A0A0R4J1B4_MOUSE Integrin alpha-M OS=Mus musculus OX=10090 GN=Itgam PE=1 SV=1;tr|E9Q604|E9Q604_MOUSE Integrin alpha M, isoform CRA_a OS=Mus musculus OX=10090 GN=Itgam PE=1 SV=2;tr|G5E8F1|G5E8F1_MOUSE Integrin alpha-M OS=Mus musculus OX=10090	Integrin alpha-M	Itgam	-0.131		0.546814	-0.348		0.171053	-0.072		0.764567	0.14441		0.508105	15.5243	15.8333	15.9017	15.9005	15.6967	15.2685	16.2053	15.4456	15.5519	15.3896	15.4909	5	5	5	6.6	6.6	6.6	115.13	0	17.942	214990000	5	0.275614	0.220463	-0.203556	0.407387
416	Q91YY4;A0A0R4J1C5;H3BLF0	Q91YY4;A0A0R4J1C5	sp|Q91YY4|ATPF2_MOUSE ATP synthase mitochondrial F1 complex assembly factor 2 OS=Mus musculus OX=10090 GN=Atpaf2 PE=1 SV=1;tr|A0A0R4J1C5|A0A0R4J1C5_MOUSE ATP synthase mitochondrial F1 complex assembly factor 2 OS=Mus musculus OX=10090 GN=Atpaf2 PE=1 SV=1	ATP synthase mitochondrial F1 complex assembly factor 2	Atpaf2	-0.034		0.580431	-0.046		0.501519	0.009		0.895734	0.0212887		0.727146	16.3908	16.5041	16.3939	16.4581	16.3225	16.4065	16.3902	16.4512	16.3819	16.3201	16.4212	7	7	7	37.7	37.7	37.7	33.289	0	34.482	444920000	7	0.0551887	0.374721	-0.0249865	0.714238
417	A0A0R4J1D0;P59108	A0A0R4J1D0;P59108	tr|A0A0R4J1D0|A0A0R4J1D0_MOUSE Copine-2 OS=Mus musculus OX=10090 GN=Cpne2 PE=1 SV=1;sp|P59108|CPNE2_MOUSE Copine-2 OS=Mus musculus OX=10090 GN=Cpne2 PE=1 SV=1	Copine-2	Cpne2	0.085		0.508007	0.128		0.380326	-0.1		0.490744	-0.141871		0.281445	15.5953	15.1795	15.4167	15.2751	15.5428	15.6299	15.3729	15.6205	15.6804	15.5873	15.6057	5	4	4	12.1	10.4	10.4	60.907	0	16.516	251330000	4	-0.227288	0.0991113	-0.0141071	0.921163
418	Q9QXS6;A0A0R4J1E3;F7CPL2	Q9QXS6;A0A0R4J1E3	sp|Q9QXS6|DREB_MOUSE Drebrin OS=Mus musculus OX=10090 GN=Dbn1 PE=1 SV=4;tr|A0A0R4J1E3|A0A0R4J1E3_MOUSE Drebrin OS=Mus musculus OX=10090 GN=Dbn1 PE=1 SV=1	Drebrin	Dbn1	0.083		0.679049	0.5		0.0461768	0.012		0.956086	-0.40488		0.0662691	13.8112	14.2479	13.9326	14.3242	14.0224	13.8945	14.0707	13.8991	14.1003	14.864	14.4915	3	3	3	3.7	3.7	3.7	77.286	0.00015615	3.8379	34387000	4	-0.48802	0.032677	0.0954529	0.671001
419	E9QKW2;A0A0R4J1E4;Q8BLY1;D3Z3A3	E9QKW2;A0A0R4J1E4;Q8BLY1;D3Z3A3	tr|E9QKW2|E9QKW2_MOUSE SPARC-related modular calcium-binding protein 1 OS=Mus musculus OX=10090 GN=Smoc1 PE=1 SV=1;tr|A0A0R4J1E4|A0A0R4J1E4_MOUSE SPARC-related modular calcium-binding protein 1 OS=Mus musculus OX=10090 GN=Smoc1 PE=1 SV=1;sp|Q8BLY1|SMOC1_MO	SPARC-related modular calcium-binding protein 1	Smoc1	-0.115		0.197826	-0.042		0.656931	0.218		0.0422684	0.145295		0.111888	15.7215	15.685	15.5783	15.5339	15.6609	15.4456	15.5655	15.3224	15.3818	15.353	15.4697	4	4	4	9.1	9.1	9.1	49.777	0	13.34	467820000	5	0.260049	0.0113961	0.10285	0.29417
420	A0A0R4J1E8;Q6P8M1;A0A2I3BQ56;A0A2I3BPH0	A0A0R4J1E8;Q6P8M1	tr|A0A0R4J1E8|A0A0R4J1E8_MOUSE Putative deoxyribonuclease TATDN1 OS=Mus musculus OX=10090 GN=Tatdn1 PE=1 SV=1;sp|Q6P8M1|TATD1_MOUSE Putative deoxyribonuclease TATDN1 OS=Mus musculus OX=10090 GN=Tatdn1 PE=1 SV=1	Putative deoxyribonuclease TATDN1	Tatdn1	-0.105		0.103773	-0.047		0.490249	-0.062		0.363396	-0.120209		0.0674986	17.0158	17.0219	17.0109	16.8241	16.952	16.9581	17.0227	17.1338	17.0524	17.0694	16.9731	8	8	8	30.7	30.7	30.7	29.802	0	36.379	518050000	10	-0.0154274	0.79644	-0.166876	0.0294926
421	A0A0R4J1F2;Q3U4P5;Q61144	A0A0R4J1F2;Q3U4P5;Q61144	tr|A0A0R4J1F2|A0A0R4J1F2_MOUSE Presenilin OS=Mus musculus OX=10090 GN=Psen2 PE=1 SV=1;tr|Q3U4P5|Q3U4P5_MOUSE Presenilin OS=Mus musculus OX=10090 GN=Psen2 PE=1 SV=1;sp|Q61144|PSN2_MOUSE Presenilin-2 OS=Mus musculus OX=10090 GN=Psen2 PE=1 SV=3	Presenilin;Presenilin-2;Presenilin-2 NTF subunit;Presenilin-2 CTF subunit	Psen2	0.081		0.411067	-0.058		0.595451	-0.041		0.707353	0.0979163		0.323545	14.9419	14.9809	15.1406	15.2479	15.1141	14.9439	15.1513	14.9723	15.0631	15.0424	14.9067	3	3	2	13.9	13.9	11.9	49.834	0	64.698	99586000	4	0.0170744	0.859662	0.0401828	0.7106
422	A0A0R4J1G5;Q91X78	A0A0R4J1G5;Q91X78	tr|A0A0R4J1G5|A0A0R4J1G5_MOUSE Erlin-1 OS=Mus musculus OX=10090 GN=Erlin1 PE=1 SV=1;sp|Q91X78|ERLN1_MOUSE Erlin-1 OS=Mus musculus OX=10090 GN=Erlin1 PE=1 SV=1	Erlin-1	Erlin1	-0.249		0.0251984	-0.145		0.197794	-0.226		0.0582165	-0.330078	DOWN	0.00612272	15.7716	15.4621	15.6404	15.2746	15.3051	15.5464	15.81	15.8912	15.6683	15.736	15.7121	7	4	4	14.9	9.8	9.8	39.182	0	12.167	288260000	5	-0.0807739	0.409947	-0.475243	0.00128782
423	A0A0R4J1G9;Q8CI59;D3YTP0;E9QN92	A0A0R4J1G9;Q8CI59;D3YTP0;E9QN92	tr|A0A0R4J1G9|A0A0R4J1G9_MOUSE Metalloreductase STEAP3 OS=Mus musculus OX=10090 GN=Steap3 PE=1 SV=1;sp|Q8CI59|STEA3_MOUSE Metalloreductase STEAP3 OS=Mus musculus OX=10090 GN=Steap3 PE=1 SV=1;tr|D3YTP0|D3YTP0_MOUSE Metalloreductase STEAP3 (Fragment) OS=Mus	Metalloreductase STEAP3	Steap3	-0.247		0.0813268	-0.419		0.0152123	-0.194		0.201801	-0.0218008		0.86676	16.4171	16.2922	16.4441	15.9781	16.3338	16.1004	16.4797	16.6774	16.4174	16.007	16.0533	6	6	5	15.6	15.6	13.3	54.747	0	14.996	347060000	6	0.225218	0.107354	-0.441105	0.0117996
424	A0A0R4J1H0;Q3KNM2	A0A0R4J1H0;Q3KNM2	tr|A0A0R4J1H0|A0A0R4J1H0_MOUSE E3 ubiquitin-protein ligase MARCH5 OS=Mus musculus OX=10090 GN=March5 PE=1 SV=1;sp|Q3KNM2|MARH5_MOUSE E3 ubiquitin-protein ligase MARCH5 OS=Mus musculus OX=10090 GN=March5 PE=1 SV=1	E3 ubiquitin-protein ligase MARCH5	2005-03-01	-0.002		0.97865	0.134		0.135485	0.114		0.197241	-0.0220883		0.769194	14.4289	14.6657	14.6592	14.5865	14.5998	14.5616	14.543	14.3993	14.6347	14.561	14.6183	2	2	2	10.2	10.2	10.2	27.363	0.00015876	4.1806	344590000	2	-0.0200786	0.78959	0.111499	0.204593
425	A0A0R4J1H2;Q8QZY2;E0CZG7;E0CXF4	A0A0R4J1H2;Q8QZY2	tr|A0A0R4J1H2|A0A0R4J1H2_MOUSE Glycerate kinase OS=Mus musculus OX=10090 GN=Glyctk PE=1 SV=1;sp|Q8QZY2|GLCTK_MOUSE Glycerate kinase OS=Mus musculus OX=10090 GN=Glyctk PE=1 SV=1	Glycerate kinase	Glyctk	0.058		0.761927	0.63		0.0135052	0.386		0.0946431	-0.186493		0.339898	18.6718	18.6115	18.5975	18.9699	18.4721	18.6124	18.5819	17.9007	18.6306	18.958	19.0252	17	17	17	43	43	43	55.334	0	236.14	8493000000	49	-0.244335	0.219048	0.443482	0.060069
426	D3Z0J5;H3BJR8;A0A0R4J282;H3BJ24;A0A0R4J1H9;H3BL33;H3BJM1;E2S038;H3BLF2;D3Z6Q4;D3Z6Q3;P58462	D3Z0J5;H3BJR8;A0A0R4J282;H3BJ24;A0A0R4J1H9;H3BL33;H3BJM1;E2S038;H3BLF2;D3Z6Q4;D3Z6Q3;P58462	tr|D3Z0J5|D3Z0J5_MOUSE Forkhead box protein P1 (Fragment) OS=Mus musculus OX=10090 GN=Foxp1 PE=1 SV=1;tr|H3BJR8|H3BJR8_MOUSE Forkhead box protein P1 OS=Mus musculus OX=10090 GN=Foxp1 PE=1 SV=1;tr|A0A0R4J282|A0A0R4J282_MOUSE Forkhead box protein P1 OS=Mus m	Forkhead box protein P1	Foxp1	0.016		0.902272	-0.005		0.972263	-0.209		0.162209	-0.188698		0.158993	14.0973	13.81	13.808	13.6503	14.0147	14.097	14.1629	14.0657	14.0359	14.0879	14.2043	2	2	2	7.8	7.8	7.8	38.82	0	4.8926	54108000	3	-0.20425	0.130718	-0.19362	0.192455
427	D3YZC2;F8WHD9;A0A0R4J1I3;O88559	D3YZC2;F8WHD9;A0A0R4J1I3;O88559	tr|D3YZC2|D3YZC2_MOUSE Menin OS=Mus musculus OX=10090 GN=Men1 PE=1 SV=1;tr|F8WHD9|F8WHD9_MOUSE Menin OS=Mus musculus OX=10090 GN=Men1 PE=1 SV=1;tr|A0A0R4J1I3|A0A0R4J1I3_MOUSE Menin OS=Mus musculus OX=10090 GN=Men1 PE=1 SV=1;sp|O88559|MEN1_MOUSE Menin OS=Mu	Menin	Men1	0.185		0.59789	0.137		0.725781	-0.382		0.339007	-0.333882		0.349546	12.035	11.1344	11.5101	10.9071	12.0654	12.2623	11.8893	11.9944	12.2387	11.8319	12.1659	1	1	1	3.5	3.5	3.5	63.751	0.0011773	2.7707	16964000	1	-0.518973	0.159009	-0.196869	0.615568
428	A0A0R4J1J1	A0A0R4J1J1	tr|A0A0R4J1J1|A0A0R4J1J1_MOUSE MCG114807, isoform CRA_c OS=Mus musculus OX=10090 GN=Pnkd PE=1 SV=1		Pnkd	-0.166		0.17913	0.21		0.133427	0.386		0.0140815	0.0089855		0.939072	15.5544	15.9854	15.8855	15.5452	15.6291	15.7522	15.3695	15.4762	15.7729	15.5518	15.5748	3	2	2	30.3	19.7	19.7	15.57	0	31.779	409870000	8	0.175224	0.158925	0.219324	0.119474
429	A0A0R4J1L2;Q91VK2;F6ZFU0;D3YY68;D3Z7N2	A0A0R4J1L2;Q91VK2;F6ZFU0;D3YY68;D3Z7N2	tr|A0A0R4J1L2|A0A0R4J1L2_MOUSE Elongation factor 1-delta OS=Mus musculus OX=10090 GN=Eef1d PE=1 SV=1;tr|Q91VK2|Q91VK2_MOUSE Eef1d protein OS=Mus musculus OX=10090 GN=Eef1d PE=1 SV=1;tr|F6ZFU0|F6ZFU0_MOUSE Elongation factor 1-delta (Fragment) OS=Mus musculu		Eef1d	-0.085		0.769053	0.025		0.937728	0.539		0.118906	0.429039		0.159729	11.3511	11.981	12.1723	12.3398	11.2034	11.7066	11.1884	11.4029	11.4176	11.3784	11.1666	20	1	1	85.2	8.2	8.2	28.728	0	61.28	552210000	1	0.513924	0.0993246	0.454235	0.180712
430	A0A0R4J1L6;Q5DTU0	A0A0R4J1L6;Q5DTU0	tr|A0A0R4J1L6|A0A0R4J1L6_MOUSE Actin filament-associated protein 1-like 2 OS=Mus musculus OX=10090 GN=Afap1l2 PE=1 SV=1;sp|Q5DTU0|AF1L2_MOUSE Actin filament-associated protein 1-like 2 OS=Mus musculus OX=10090 GN=Afap1l2 PE=1 SV=2	Actin filament-associated protein 1-like 2	Afap1l2	0.066		0.648191	-0.047		0.768307	-0.299		0.0859767	-0.185976		0.213286	13.8385	13.7385	13.4659	13.4682	13.8552	13.9165	13.8173	14.1423	13.9106	13.9297	13.9575	3	3	3	3.8	3.8	3.8	85.716	0.0011746	2.7291	302690000	3	-0.251601	0.103044	-0.233186	0.167173
431	A0A0R4J1L9;A0A0R4J147;E9Q8N4;A0A0R4J0N9;D3Z7B3;D3Z2H5;F6Q593	A0A0R4J1L9;A0A0R4J147;E9Q8N4	tr|A0A0R4J1L9|A0A0R4J1L9_MOUSE Microtubule-associated tumor suppressor 1 homolog OS=Mus musculus OX=10090 GN=Mtus1 PE=1 SV=1;tr|A0A0R4J147|A0A0R4J147_MOUSE Microtubule-associated tumor suppressor 1 homolog OS=Mus musculus OX=10090 GN=Mtus1 PE=1 SV=1;tr|E9Q		Mtus1	-0.13		0.089309	-0.097		0.238891	0.066		0.413797	0.0320722		0.651321	18.6449	18.6951	18.6902	18.6584	18.533	18.448	18.6449	18.5772	18.4307	18.5064	18.6061	28	28	1	27.1	27.1	1.1	134.41	0	179.94	1779400000	33	0.162346	0.0414805	-0.0645752	0.421534
432	E9QP56;A0A0R4J1N3;P33622	E9QP56;A0A0R4J1N3;P33622	tr|E9QP56|E9QP56_MOUSE Apolipoprotein C-III OS=Mus musculus OX=10090 GN=Apoc3 PE=1 SV=1;tr|A0A0R4J1N3|A0A0R4J1N3_MOUSE Apolipoprotein C-III OS=Mus musculus OX=10090 GN=Apoc3 PE=1 SV=1;sp|P33622|APOC3_MOUSE Apolipoprotein C-III OS=Mus musculus OX=10090 GN=A	Apolipoprotein C-III	Apoc3	-0.285		0.075573	0.092		0.577688	0.511		0.0103591	0.133321		0.373779	15.1277	15.6034	15.6277	15.2627	15.2775	14.9627	14.835	15.0495	14.978	14.9902	15.1347	2	2	2	19.7	19.7	19.7	15.163	0	6.6155	452660000	6	0.418637	0.016077	0.225366	0.190339
433	E9QNT8;G8JL84;D3Z5M4;Q0VGY9;A0A0R4J1N7;Q02357;D3YTV8;G5E8J2;B7ZW98;F7D1P5;G3UY11;D6RJ51;S4R2D6	E9QNT8;G8JL84;D3Z5M4;Q0VGY9;A0A0R4J1N7;Q02357;D3YTV8;G5E8J2;B7ZW98;F7D1P5;G3UY11	tr|E9QNT8|E9QNT8_MOUSE Ankyrin-1 OS=Mus musculus OX=10090 GN=Ank1 PE=1 SV=1;tr|G8JL84|G8JL84_MOUSE Ankyrin-1 OS=Mus musculus OX=10090 GN=Ank1 PE=1 SV=1;tr|D3Z5M4|D3Z5M4_MOUSE Ankyrin-1 OS=Mus musculus OX=10090 GN=Ank1 PE=1 SV=1;tr|Q0VGY9|Q0VGY9_MOUSE Ank1	Ankyrin-1	Ank1	-0.361		0.0123643	-0.343		0.0268829	0.268		0.0690549	0.249878		0.0602212	19.2816	19.6082	19.384	19.2217	19.1675	18.8002	19.1197	19.1926	18.78	18.8031	18.8565	47	47	45	31.8	31.8	30.7	204.19	0	323.31	4377200000	72	0.61136	0.000484269	-0.0930062	0.494074
434	P40630;A0A0R4J1N9;D3Z0F3	P40630;A0A0R4J1N9;D3Z0F3	sp|P40630|TFAM_MOUSE Transcription factor A, mitochondrial OS=Mus musculus OX=10090 GN=Tfam PE=1 SV=2;tr|A0A0R4J1N9|A0A0R4J1N9_MOUSE Transcription factor A, mitochondrial OS=Mus musculus OX=10090 GN=Tfam PE=1 SV=1;tr|D3Z0F3|D3Z0F3_MOUSE Transcription facto	Transcription factor A, mitochondrial	Tfam	-0.097		0.344824	-0.096		0.400948	0.04		0.721955	0.038816		0.698921	19.4496	19.3808	19.2286	19.1617	19.1196	19.4873	19.2919	19.3343	19.2312	19.1988	19.2221	16	16	16	52.7	52.7	52.7	27.987	0	92.684	9880400000	36	0.135636	0.195655	-0.0569192	0.613016
435	G3X9S2;A0A0R4J1Q7;P06802;E9QQ26	G3X9S2;A0A0R4J1Q7;P06802	tr|G3X9S2|G3X9S2_MOUSE Ectonucleotide pyrophosphatase/phosphodiesterase 1, isoform CRA_d OS=Mus musculus OX=10090 GN=Enpp1 PE=1 SV=1;tr|A0A0R4J1Q7|A0A0R4J1Q7_MOUSE Ectonucleotide pyrophosphatase/phosphodiesterase 1, isoform CRA_a OS=Mus musculus OX=10090 G	Ectonucleotide pyrophosphatase/phosphodiesterase family member 1;Alkaline phosphodiesterase I;Nucleotide pyrophosphatase	Enpp1	0.091		0.452426	0.063		0.638442	0.077		0.565587	0.1048		0.387181	18.6269	18.4681	18.6915	18.5516	18.7576	18.7492	18.3545	18.6827	18.4529	18.5229	18.7681	22	22	22	31.9	31.9	31.9	103.03	0	193.24	5369800000	36	0.0142113	0.904708	0.167525	0.225822
436	E9QQ99;D3Z1Y1;A0A0R4J1R1;Q9DBY1;D3YZH4	E9QQ99;D3Z1Y1;A0A0R4J1R1;Q9DBY1	tr|E9QQ99|E9QQ99_MOUSE E3 ubiquitin-protein ligase synoviolin OS=Mus musculus OX=10090 GN=Syvn1 PE=1 SV=1;tr|D3Z1Y1|D3Z1Y1_MOUSE E3 ubiquitin-protein ligase synoviolin OS=Mus musculus OX=10090 GN=Syvn1 PE=1 SV=1;tr|A0A0R4J1R1|A0A0R4J1R1_MOUSE E3 ubiquitin-	E3 ubiquitin-protein ligase synoviolin	Syvn1	0.077		0.449935	0.029		0.795504	-0.023		0.836925	0.0247193		0.805176	16.2195	16.2306	16.2495	16.5435	16.2901	16.0964	16.2593	16.2532	16.2154	16.3205	16.3199	7	7	7	9.8	9.8	9.8	61.446	0	13.364	464310000	8	-0.0520951	0.605289	0.0537638	0.632949
437	A0A0R4J1R7;Q9CZL5	A0A0R4J1R7;Q9CZL5	tr|A0A0R4J1R7|A0A0R4J1R7_MOUSE Pterin-4-alpha-carbinolamine dehydratase 2 OS=Mus musculus OX=10090 GN=Pcbd2 PE=1 SV=1;sp|Q9CZL5|PHS2_MOUSE Pterin-4-alpha-carbinolamine dehydratase 2 OS=Mus musculus OX=10090 GN=Pcbd2 PE=1 SV=2	Pterin-4-alpha-carbinolamine dehydratase 2	Pcbd2	-0.191		0.0343152	-0.096		0.293506	0.091		0.317613	-0.00401699		0.959581	17.3126	17.4025	17.1247	17.0018	17.085	17.1793	17.1585	17.2191	17.1136	17.0984	17.0663	8	7	7	81.6	74.8	74.8	11.74	0	46.373	1792700000	12	0.187136	0.0374197	-0.100057	0.274992
438	A0A0R4J1T1;Z4YJR7;F7BEU1;F6ZWT0;F6V513	A0A0R4J1T1;Z4YJR7	tr|A0A0R4J1T1|A0A0R4J1T1_MOUSE Sorbin and SH3 domain-containing protein 2 (Fragment) OS=Mus musculus OX=10090 GN=Sorbs2 PE=1 SV=1;tr|Z4YJR7|Z4YJR7_MOUSE Sorbin and SH3 domain-containing protein 2 OS=Mus musculus OX=10090 GN=Sorbs2 PE=1 SV=1		Sorbs2	-0.031		0.797498	0.008		0.951026	-0.062		0.641476	-0.100817		0.404824	15.233	14.8745	14.981	14.8112	14.9537	15.232	15.1126	15.0708	15.1322	15.0683	15.099	28	3	3	32.5	2.6	2.6	127.73	0	5.5395	144610000	3	-0.0703104	0.557376	-0.0926673	0.490746
439	A0A0R4J1V0;D3YZS9;D3YW13;D3Z114	A0A0R4J1V0	tr|A0A0R4J1V0|A0A0R4J1V0_MOUSE Na(+)/H(+) exchange regulatory cofactor NHE-RF3 OS=Mus musculus OX=10090 GN=Pdzk1 PE=1 SV=1		Pdzk1	-0.139		0.0487545	-0.045		0.529409	0.049		0.490548	-0.0449716		0.481551	20.0871	19.9269	19.9657	19.8233	19.8715	19.8679	19.9308	19.9572	19.8403	19.9895	19.8679	40	40	2	79.6	79.6	3.1	56.497	0	323.31	22075000000	105	0.0940273	0.158574	-0.0897738	0.221937
440	A0A0R4J1V1;Q75N73;D3Z354;D3YXD7;D3Z6P5	A0A0R4J1V1;Q75N73;D3Z354;D3YXD7;D3Z6P5	tr|A0A0R4J1V1|A0A0R4J1V1_MOUSE Solute carrier family 39 (Zinc transporter), member 14, isoform CRA_a OS=Mus musculus OX=10090 GN=Slc39a14 PE=1 SV=1;sp|Q75N73|S39AE_MOUSE Zinc transporter ZIP14 OS=Mus musculus OX=10090 GN=Slc39a14 PE=1 SV=1;tr|D3Z354|D3Z354	Zinc transporter ZIP14	Slc39a14	0.139		0.372997	0.078		0.649571	0.098		0.566812	0.159193		0.309501	11.9453	11.5282	11.9147	12.0949	11.9496	11.7595	11.8715	11.524	11.7154	11.6445	11.9665	2	2	2	6.7	6.7	6.7	53.754	0	18.474	405700000	2	0.020591	0.892389	0.236922	0.185176
441	G3X8W7;A0A0R4J1W7;Q8BGZ4	G3X8W7;A0A0R4J1W7;Q8BGZ4	tr|G3X8W7|G3X8W7_MOUSE CDC23 (Cell division cycle 23, yeast, homolog), isoform CRA_a OS=Mus musculus OX=10090 GN=Cdc23 PE=1 SV=1;tr|A0A0R4J1W7|A0A0R4J1W7_MOUSE CDC23 (Cell division cycle 23, yeast, homolog), isoform CRA_c OS=Mus musculus OX=10090 GN=Cdc23	Cell division cycle protein 23 homolog	Cdc23	0.005		0.941802	-0.072		0.368102	-0.066		0.407476	0.0110165		0.874262	15.4418	15.2733	15.3723	15.2438	15.4445	15.4144	15.4143	15.442	15.3852	15.3265	15.358	5	5	5	7.9	7.9	7.9	65.877	0	8.1086	158200000	5	0.00593702	0.932003	-0.0606076	0.443419
442	D3Z5D9;F6ZAY0;D3YY66;F6RDQ0;Q05CJ4;A0A0R4J1X3;Q8BZI6	D3Z5D9;F6ZAY0;D3YY66;F6RDQ0;Q05CJ4;A0A0R4J1X3;Q8BZI6	tr|D3Z5D9|D3Z5D9_MOUSE Protein GUCD1 (Fragment) OS=Mus musculus OX=10090 GN=Gucd1 PE=4 SV=1;tr|F6ZAY0|F6ZAY0_MOUSE Protein GUCD1 (Fragment) OS=Mus musculus OX=10090 GN=Gucd1 PE=4 SV=1;tr|D3YY66|D3YY66_MOUSE Protein GUCD1 (Fragment) OS=Mus musculus OX=10090	Protein GUCD1	Gucd1	-0.109		0.384336	0.055		0.690344	0.211		0.145141	0.0481906		0.694368	13.9366	13.9235	13.8345	13.7574	13.7479	13.8637	13.4263	13.9474	13.8142	13.6182	13.7921	1	1	1	9.7	9.7	9.7	10.582	0.0026947	2.152	14156000	1	0.156715	0.218927	0.102824	0.458353
443	A0A0R4J1X4;Q60I26	A0A0R4J1X4;Q60I26	tr|A0A0R4J1X4|A0A0R4J1X4_MOUSE ALS2 C-terminal-like protein OS=Mus musculus OX=10090 GN=Als2cl PE=1 SV=1;sp|Q60I26|AL2CL_MOUSE ALS2 C-terminal-like protein OS=Mus musculus OX=10090 GN=Als2cl PE=1 SV=1	ALS2 C-terminal-like protein	Als2cl	-0.05		0.4675	-0.058		0.447763	0.017		0.816928	0.0258778		0.70183	16.0637	15.9984	15.966	15.9387	15.961	15.9794	15.8732	16.1107	15.9636	15.9343	15.9036	6	6	6	7.4	7.4	7.4	108.27	0	17.368	216960000	8	0.0755187	0.277901	-0.032192	0.67042
444	A0A0R4J1Y3;Q8BWU5;E0CYN9;E9QMF4;E0CXW7;E0CYK9	A0A0R4J1Y3;Q8BWU5;E0CYN9	tr|A0A0R4J1Y3|A0A0R4J1Y3_MOUSE Probable tRNA N6-adenosine threonylcarbamoyltransferase OS=Mus musculus OX=10090 GN=Osgep PE=1 SV=1;sp|Q8BWU5|OSGEP_MOUSE Probable tRNA N6-adenosine threonylcarbamoyltransferase OS=Mus musculus OX=10090 GN=Osgep PE=1 SV=2;tr|	Probable tRNA N6-adenosine threonylcarbamoyltransferase	Osgep	0.026		0.732321	-0.069		0.430258	-0.042		0.626595	0.0532015		0.493993	16.8864	16.9903	16.785	16.9418	16.8893	16.9096	17.0267	16.8319	16.9071	16.7696	16.9044	10	10	10	37	37	37	36.346	0	132.06	478260000	11	0.0268584	0.727324	-0.015692	0.855061
445	A0A0R4J1Z3;Q9CR67	A0A0R4J1Z3;Q9CR67	tr|A0A0R4J1Z3|A0A0R4J1Z3_MOUSE Transmembrane protein 33 OS=Mus musculus OX=10090 GN=Tmem33 PE=1 SV=1;sp|Q9CR67|TMM33_MOUSE Transmembrane protein 33 OS=Mus musculus OX=10090 GN=Tmem33 PE=1 SV=1	Transmembrane protein 33	Tmem33	-0.067		0.709502	0.093		0.641884	-0.13		0.518795	-0.290347		0.127887	16.3019	15.8918	15.8915	15.6042	16.1989	16.0819	15.9671	16.3502	16.2715	16.3222	16.1623	2	2	2	6.1	6.1	6.1	27.932	0	64.441	460640000	6	-0.223608	0.229151	-0.19699	0.336145
446	A0A0R4J206;E9PVP5;Q9Z223;E9PUX1;V9GX15	A0A0R4J206;E9PVP5;Q9Z223;E9PUX1	tr|A0A0R4J206|A0A0R4J206_MOUSE Molybdopterin synthase catalytic subunit OS=Mus musculus OX=10090 GN=Mocs2 PE=1 SV=1;tr|E9PVP5|E9PVP5_MOUSE Molybdopterin synthase catalytic subunit OS=Mus musculus OX=10090 GN=Mocs2 PE=1 SV=1;sp|Q9Z223|MOC2B_MOUSE Molybdopte	Molybdopterin synthase catalytic subunit	Mocs2	0.11		0.169831	0.114		0.199856	0.088		0.310663	0.0844077		0.281234	15.339	15.3207	15.3192	15.3784	15.434	15.4958	15.116	15.3597	15.2787	15.4475	15.3288	4	4	4	24.3	24.3	24.3	20.98	0	26.563	173080000	7	-0.0253885	0.738449	0.198249	0.0388336
447	Q9Z2E9;A0A0R4J225;E0CXJ2	Q9Z2E9;A0A0R4J225;E0CXJ2	sp|Q9Z2E9|BSCL2_MOUSE Seipin OS=Mus musculus OX=10090 GN=Bscl2 PE=1 SV=2;tr|A0A0R4J225|A0A0R4J225_MOUSE Bernardinelli-Seip congenital lipodystrophy 2 homolog (Human), isoform CRA_a OS=Mus musculus OX=10090 GN=Bscl2 PE=1 SV=1;tr|E0CXJ2|E0CXJ2_MOUSE Seipin O	Seipin	Bscl2	0.116		0.236503	0.121		0.266105	-0.203		0.0781129	-0.208103		0.0484202	14.8285	14.5861	14.5561	14.886	14.6635	14.7691	14.8056	14.9138	14.8728	15.0208	15.0494	3	3	3	6	6	6	43.104	0.00060689	3.3262	106030000	3	-0.324101	0.00602791	-0.0868434	0.418081
448	A0A0R4J233;A0A1W2P6J7;Q8C650;A0A1W2P866;S4R2P6;Q9DA97	A0A0R4J233;A0A1W2P6J7;Q8C650;A0A1W2P866	tr|A0A0R4J233|A0A0R4J233_MOUSE Septin-10 OS=Mus musculus OX=10090 GN=Sept10 PE=1 SV=1;tr|A0A1W2P6J7|A0A1W2P6J7_MOUSE Septin-10 OS=Mus musculus OX=10090 GN=Sept10 PE=1 SV=1;sp|Q8C650|SEP10_MOUSE Septin-10 OS=Mus musculus OX=10090 GN=Sept10 PE=1 SV=1;tr|A0A1	Septin-10	2010-09-01	0.074		0.573459	-0.026		0.861151	0.031		0.830891	0.131231		0.329001	16.3079	16.6545	16.7014	16.7714	16.5356	16.5797	16.7211	16.3255	16.499	16.4816	16.5125	9	8	8	21.3	19.2	19.2	49.829	0	37.199	956850000	10	0.056899	0.665367	0.105618	0.476686
449	A0A1L1SRH8;A0A0R4J234;Q9D2Z4	A0A1L1SRH8;A0A0R4J234;Q9D2Z4	tr|A0A1L1SRH8|A0A1L1SRH8_MOUSE Sentrin-specific protease 8 OS=Mus musculus OX=10090 GN=Senp8 PE=1 SV=1;tr|A0A0R4J234|A0A0R4J234_MOUSE SUMO/sentrin specific peptidase 8, isoform CRA_a OS=Mus musculus OX=10090 GN=Senp8 PE=1 SV=2;sp|Q9D2Z4|SENP8_MOUSE Sentrin	Sentrin-specific protease 8	Senp8	0.064		0.698149	0.125		0.503188	-0.171		0.364389	-0.231286		0.181332	13.6833	13.178	13.3821	13.1847	13.5753	13.6756	13.4013	13.7691	13.6742	13.7435	13.7117	1	1	1	7.3	7.3	7.3	26.661	0.0013133	2.6322	30606000	1	-0.295329	0.0970558	-0.106637	0.565522
450	A0A0R4J250;Q61070;V9GXH2;V9GXU0	A0A0R4J250;Q61070;V9GXH2;V9GXU0	tr|A0A0R4J250|A0A0R4J250_MOUSE Etoposide induced 2.4 mRNA OS=Mus musculus OX=10090 GN=Ei24 PE=1 SV=1;sp|Q61070|EI24_MOUSE Etoposide-induced protein 2.4 OS=Mus musculus OX=10090 GN=Ei24 PE=1 SV=3;tr|V9GXH2|V9GXH2_MOUSE Etoposide-induced protein 2.4 (Fragmen	Etoposide-induced protein 2.4	Ei24	-0.197		0.113289	-0.022		0.864742	0.034		0.795141	-0.14144		0.240615	16.6126	16.6328	16.4443	16.5236	16.1777	16.3966	16.574	16.4851	16.3257	16.5045	16.692	6	6	6	13.4	13.4	13.4	40.863	0	8.788	2119900000	10	0.055804	0.6324	-0.163533	0.226112
451	Q9ESJ0;A0A0R4J254;G3UX04	Q9ESJ0;A0A0R4J254	sp|Q9ESJ0|XPO4_MOUSE Exportin-4 OS=Mus musculus OX=10090 GN=Xpo4 PE=1 SV=2;tr|A0A0R4J254|A0A0R4J254_MOUSE Exportin-4 OS=Mus musculus OX=10090 GN=Xpo4 PE=1 SV=1	Exportin-4	Xpo4	-0.088		0.29495	-0.018		0.843759	0.043		0.643099	-0.0277163		0.735735	14.4534	14.7187	14.6883	14.6457	14.5036	14.4458	14.5844	14.5706	14.5347	14.5621	14.5815	5	5	5	4.7	4.7	4.7	129.98	0	17.418	260670000	6	0.0607219	0.464956	-0.0457735	0.619409
452	A0A0R4J256;P28076;G3UYK5	A0A0R4J256;P28076	tr|A0A0R4J256|A0A0R4J256_MOUSE Proteasome subunit beta type OS=Mus musculus OX=10090 GN=Psmb9 PE=1 SV=1;sp|P28076|PSB9_MOUSE Proteasome subunit beta type-9 OS=Mus musculus OX=10090 GN=Psmb9 PE=1 SV=1	Proteasome subunit beta type-9	Psmb9	0.103		0.421442	0.063		0.655799	-0.137		0.343594	-0.0967262		0.449533	16.2774	16.7077	16.5621	16.7491	16.4995	16.6078	16.8026	16.5023	16.6956	16.8054	16.6456	5	5	5	24.2	24.2	24.2	23.325	0	15.301	1161500000	8	-0.199775	0.136337	-0.033652	0.811296
453	A0A0R4J259;G3UZI2;G3UZ48;G3UXJ6;G3UWM1;G3XA76;G3UXU5;G3UY67;G3UYK7	A0A0R4J259;G3UZI2;G3UZ48;G3UXJ6	tr|A0A0R4J259|A0A0R4J259_MOUSE Heterogeneous nuclear ribonucleoprotein Q OS=Mus musculus OX=10090 GN=Syncrip PE=1 SV=1;tr|G3UZI2|G3UZI2_MOUSE Heterogeneous nuclear ribonucleoprotein Q OS=Mus musculus OX=10090 GN=Syncrip PE=1 SV=1;tr|G3UZ48|G3UZ48_MOUSE Het		Syncrip	0.11		0.0473522	0.057		0.313832	0.025		0.651853	0.077735		0.139807	19.7406	19.7074	19.7193	19.7846	19.8847	19.8279	19.7298	19.6648	19.7722	19.7475	19.7443	31	31	1	63.5	63.5	1.8	62.543	0	238.23	15078000000	70	-0.0322299	0.519573	0.135061	0.0325796
454	A0A0R4J260;B2RRE7	A0A0R4J260;B2RRE7	tr|A0A0R4J260|A0A0R4J260_MOUSE OTU domain-containing protein 4 OS=Mus musculus OX=10090 GN=Otud4 PE=1 SV=1;sp|B2RRE7|OTUD4_MOUSE OTU domain-containing protein 4 OS=Mus musculus OX=10090 GN=Otud4 PE=1 SV=1	OTU domain-containing protein 4	Otud4	-0.002		0.980245	-0.057		0.551066	0.005		0.955414	0.0597661		0.483177	17.2351	17.4595	17.2119	17.3553	17.2653	17.2796	17.4073	17.1865	17.197	17.2564	17.2676	13	13	13	12	12	12	122.93	0	48.759	623330000	16	0.0618476	0.468497	0.00317352	0.973064
455	A0A0R4J262;Q8K136	A0A0R4J262;Q8K136	tr|A0A0R4J262|A0A0R4J262_MOUSE Sodium channel modifier 1 OS=Mus musculus OX=10090 GN=Scnm1 PE=1 SV=1;sp|Q8K136|SCNM1_MOUSE Sodium channel modifier 1 OS=Mus musculus OX=10090 GN=Scnm1 PE=1 SV=1	Sodium channel modifier 1	Scnm1	0.14		0.35619	0.072		0.663824	-0.023		0.887333	0.0441026		0.766191	12.9851	12.6406	12.66	12.8372	12.9543	12.9136	12.4943	13.0763	12.7989	12.8196	12.9544	1	1	1	4.8	4.8	4.8	20.788	0.0017306	2.4479	28907000	1	-0.0957239	0.522426	0.116378	0.487622
456	A0A0R4J272;Q921N7	A0A0R4J272;Q921N7	tr|A0A0R4J272|A0A0R4J272_MOUSE Transmembrane protein 70, mitochondrial OS=Mus musculus OX=10090 GN=Tmem70 PE=1 SV=1;sp|Q921N7|TMM70_MOUSE Transmembrane protein 70, mitochondrial OS=Mus musculus OX=10090 GN=Tmem70 PE=2 SV=2	Transmembrane protein 70, mitochondrial	Tmem70	-0.02		0.908307	-0.047		0.807543	-0.072		0.708718	-0.0446727		0.793917	15.4804	15.0541	15.1539	14.8604	15.3481	15.4209	15.116	15.4861	15.2631	15.3126	15.1878	2	2	2	6.3	6.3	6.3	28.402	0.00015672	3.9038	821560000	5	-0.025007	0.883588	-0.0912358	0.634733
457	Q7TMF3;A0A0R4J275;F6RBR6	Q7TMF3;A0A0R4J275	sp|Q7TMF3|NDUAC_MOUSE NADH dehydrogenase [ubiquinone] 1 alpha subcomplex subunit 12 OS=Mus musculus OX=10090 GN=Ndufa12 PE=1 SV=2;tr|A0A0R4J275|A0A0R4J275_MOUSE NADH dehydrogenase [ubiquinone] 1 alpha subcomplex subunit 12 OS=Mus musculus OX=10090 GN=Ndufa	NADH dehydrogenase [ubiquinone] 1 alpha subcomplex subunit 12	Ndufa12	-0.205		0.0337467	-0.047		0.624212	0.071		0.462849	-0.0877118		0.31374	18.4564	18.4762	18.3581	18.1032	18.2686	18.3044	18.3144	18.4051	18.4074	18.371	18.1609	13	13	13	84.8	84.8	84.8	17.086	0	96.324	7371900000	32	0.117156	0.187522	-0.134363	0.177426
458	G3UZP8;G3UX82;G3UZ39;A0A0R4J288;O70348	G3UZP8;G3UX82;G3UZ39;A0A0R4J288;O70348	tr|G3UZP8|G3UZP8_MOUSE Decapping and exoribonuclease protein (Fragment) OS=Mus musculus OX=10090 GN=Dxo PE=1 SV=1;tr|G3UX82|G3UX82_MOUSE Decapping and exoribonuclease protein OS=Mus musculus OX=10090 GN=Dxo PE=1 SV=1;tr|G3UZ39|G3UZ39_MOUSE Decapping and ex	Decapping and exoribonuclease protein	Dxo	-0.031		0.828008	-0.161		0.32741	-0.166		0.313478	-0.0360406		0.801164	13.9834	13.4875	13.5467	13.4317	13.7725	13.7202	13.714	13.9624	13.6723	13.6571	13.7031	1	1	1	9.7	9.7	9.7	16.72	0	9.6326	32717000	2	-0.00496353	0.972284	-0.19676	0.236469
459	Q7TMV3;A0A0R4J291;F2Z402	Q7TMV3;A0A0R4J291	sp|Q7TMV3|FAKD5_MOUSE FAST kinase domain-containing protein 5, mitochondrial OS=Mus musculus OX=10090 GN=Fastkd5 PE=2 SV=1;tr|A0A0R4J291|A0A0R4J291_MOUSE FAST kinase domain-containing protein 5, mitochondrial OS=Mus musculus OX=10090 GN=Fastkd5 PE=1 SV=1	FAST kinase domain-containing protein 5	Fastkd5	0.001		0.994582	0.022		0.864264	-0.062		0.632523	-0.0838716		0.476278	15.7923	15.5299	15.8193	15.5404	15.7396	15.8639	15.6231	15.9295	15.7728	15.8419	15.7808	6	6	6	9.4	9.4	9.4	86.599	0	60.927	225820000	8	-0.0846599	0.47226	-0.0616683	0.63677
460	A0A0R4J293;Q9JLF6;A0A2I3BS02;A0A2I3BQN2;A0A2I3BRW9	A0A0R4J293;Q9JLF6	tr|A0A0R4J293|A0A0R4J293_MOUSE Protein-glutamine gamma-glutamyltransferase K OS=Mus musculus OX=10090 GN=Tgm1 PE=1 SV=1;sp|Q9JLF6|TGM1_MOUSE Protein-glutamine gamma-glutamyltransferase K OS=Mus musculus OX=10090 GN=Tgm1 PE=1 SV=2	Protein-glutamine gamma-glutamyltransferase K	Tgm1	0.087		0.54012	0.068		0.668177	0.139		0.389643	0.158169		0.278844	19.2405	19.4048	19.6698	19.7571	19.5571	19.2634	19.3208	19.2784	19.2958	19.3189	19.4883	33	33	33	48.3	48.3	48.3	89.795	0	323.31	14251000000	68	0.0706961	0.61924	0.226229	0.174225
461	E9PUG7;A0A0R4J298;Q61211;Q8C8I3	E9PUG7;A0A0R4J298;Q61211;Q8C8I3	tr|E9PUG7|E9PUG7_MOUSE Eukaryotic translation initiation factor 2D OS=Mus musculus OX=10090 GN=Eif2d PE=1 SV=1;tr|A0A0R4J298|A0A0R4J298_MOUSE Eukaryotic translation initiation factor 2D OS=Mus musculus OX=10090 GN=Eif2d PE=1 SV=1;sp|Q61211|EIF2D_MOUSE Euka	Eukaryotic translation initiation factor 2D	Eif2d	0.136		0.169458	0.129		0.237656	0.022		0.837148	0.0287946		0.75987	16.406	16.366	16.6834	16.6303	16.6124	16.6214	16.3864	16.5407	16.7102	16.5267	16.5408	10	10	10	23.6	23.6	23.6	60.877	0	96.457	625630000	9	-0.107445	0.269324	0.157858	0.155977
462	A0A0R4J2B1;B7ZCE0;Q9R123	A0A0R4J2B1;B7ZCE0;Q9R123	tr|A0A0R4J2B1|A0A0R4J2B1_MOUSE N-acetyltransferase 6 (Fragment) OS=Mus musculus OX=10090 GN=Nat6 PE=1 SV=1;tr|B7ZCE0|B7ZCE0_MOUSE N-acetyltransferase 6 (Fragment) OS=Mus musculus OX=10090 GN=Nat6 PE=1 SV=1;sp|Q9R123|NAT6_MOUSE N-acetyltransferase 6 OS=Mus	N-acetyltransferase 6	Nat6	-0.311		0.0694734	-0.066		0.706033	0.131		0.459473	-0.114178		0.469925	11.8398	12.0913	11.7982	11.6938	11.6753	11.4276	12.0933	11.4647	11.747	11.7351	11.6571	1	1	1	10.5	10.5	10.5	11.522	0.0039172	1.964	5652900	1	0.196695	0.225645	-0.180102	0.314699
463	A0A0R4J2B2;Q6WVG3;Q5DTY9	A0A0R4J2B2;Q6WVG3	tr|A0A0R4J2B2|A0A0R4J2B2_MOUSE BTB/POZ domain-containing protein KCTD12 OS=Mus musculus OX=10090 GN=Kctd12 PE=1 SV=1;sp|Q6WVG3|KCD12_MOUSE BTB/POZ domain-containing protein KCTD12 OS=Mus musculus OX=10090 GN=Kctd12 PE=1 SV=1	BTB/POZ domain-containing protein KCTD12	Kctd12	0.113		0.581527	-0.175		0.447989	-0.253		0.282267	0.0357796		0.860492	16.5956	17.0069	16.9557	17.2557	16.9126	16.7291	17.4705	16.7404	16.8361	16.9934	16.9606	9	9	8	41.6	41.6	35.8	35.888	0	109.18	1183000000	19	-0.0772923	0.705089	-0.139603	0.543508
464	A0A0R4J2B6;Q8BX09;A0A087WST2;A0A087WRV7	A0A0R4J2B6;Q8BX09;A0A087WST2	tr|A0A0R4J2B6|A0A0R4J2B6_MOUSE Retinoblastoma-binding protein 5 OS=Mus musculus OX=10090 GN=Rbbp5 PE=1 SV=1;sp|Q8BX09|RBBP5_MOUSE Retinoblastoma-binding protein 5 OS=Mus musculus OX=10090 GN=Rbbp5 PE=1 SV=2;tr|A0A087WST2|A0A087WST2_MOUSE Retinoblastoma-bin	Retinoblastoma-binding protein 5	Rbbp5	-0.127		0.0466171	-0.173		0.0201509	-0.034		0.597062	0.0122977		0.828608	15.9746	15.9021	15.8749	15.8406	15.7172	15.8138	15.996	15.9059	15.7915	15.7588	15.7843	6	6	6	11.4	11.4	11.4	59.026	0	11.279	219170000	8	0.138937	0.0321985	-0.160433	0.0280641
4677	Q78JN3	Q78JN3	sp|Q78JN3|ECI3_MOUSE Enoyl-CoA delta isomerase 3, peroxisomal OS=Mus musculus OX=10090 GN=Eci3 PE=1 SV=1	Enoyl-CoA delta isomerase 3,	Eci3	-1.546	DOWN	0.00465334	-1.13		0.0379518	0.556		0.263579	0.139751		0.745575	14.3183	15.3923	15.0788	13.9272	13.0647	13.1596	13.5491	15.1983	13.2254	13.255	13.2519	7	2	2	22.4	6.9	6.9	35.23	0.0013143	2.6395	65613000	2	1.68574	0.00276239	-0.98987	0.062249
467	A0A0U1RNF2;A2RTH5;A0A0U1RPZ5	A0A0U1RNF2;A2RTH5	tr|A0A0U1RNF2|A0A0U1RNF2_MOUSE Leucine carboxyl methyltransferase 1 OS=Mus musculus OX=10090 GN=Lcmt1 PE=1 SV=1;tr|A2RTH5|A2RTH5_MOUSE Leucine carboxyl methyltransferase 1 OS=Mus musculus OX=10090 GN=Lcmt1 PE=1 SV=1		Lcmt1	-0.026		0.586661	-0.09		0.115865	-0.159		0.0129467	-0.095082		0.0694242	15.5519	15.5783	15.6342	15.5608	15.5345	15.5908	15.7345	15.7594	15.6529	15.6724	15.6461	3	3	3	10.5	10.5	10.5	38.161	0	5.405	174570000	3	-0.0689801	0.169769	-0.184931	0.00571688
468	A0A0U1RNH1;A0A0U1RPT9;Q9DA08	A0A0U1RNH1;A0A0U1RPT9;Q9DA08	tr|A0A0U1RNH1|A0A0U1RNH1_MOUSE SAGA-associated factor 29 OS=Mus musculus OX=10090 GN=Sgf29 PE=1 SV=1;tr|A0A0U1RPT9|A0A0U1RPT9_MOUSE SAGA-associated factor 29 OS=Mus musculus OX=10090 GN=Sgf29 PE=1 SV=1;sp|Q9DA08|SGF29_MOUSE SAGA-associated factor 29 OS=Mus	SAGA-associated factor 29 homolog	Sgf29	0.052		0.706336	-0.012		0.937098	0.027		0.862725	0.0913195		0.514301	13.4375	13.6937	13.8671	14.0065	13.5289	13.6199	13.6565	13.6221	13.566	13.6349	13.6805	1	1	1	7.2	7.2	7.2	17.307	0	4.8692	29918000	1	0.0389796	0.778633	0.0791095	0.611658
469	A0A0U1RNK7;A2A9M5;E9PX48;A2A9M4;Q8R1A4;A0A0U1RNY4;A0A0U1RP53;A2AW79;F6ZJ55	A0A0U1RNK7;A2A9M5;E9PX48;A2A9M4;Q8R1A4	tr|A0A0U1RNK7|A0A0U1RNK7_MOUSE Dedicator of cytokinesis protein 7 OS=Mus musculus OX=10090 GN=Dock7 PE=1 SV=1;tr|A2A9M5|A2A9M5_MOUSE Dedicator of cytokinesis protein 7 OS=Mus musculus OX=10090 GN=Dock7 PE=1 SV=1;tr|E9PX48|E9PX48_MOUSE Dedicator of cytokine	Dedicator of cytokinesis protein 7	Dock7	-0.029		0.764398	-0.104		0.349744	-0.129		0.251428	-0.0541707		0.57886	15.0596	15.2973	15.2393	15.2898	15.1517	15.0674	15.3428	15.3122	15.0656	15.3568	15.249	7	7	6	3.4	3.4	3.1	238.09	0	14.555	348650000	8	-0.0250993	0.795693	-0.157855	0.167009
470	A0A0U1RNP2;E9PYH6	A0A0U1RNP2;E9PYH6	tr|A0A0U1RNP2|A0A0U1RNP2_MOUSE Uncharacterized protein (Fragment) OS=Mus musculus OX=10090 GN=Gm49388 PE=4 SV=1;tr|E9PYH6|E9PYH6_MOUSE SET domain-containing 1A OS=Mus musculus OX=10090 GN=Setd1a PE=1 SV=1	Histone-lysine N-methyltransferase	Gm49388	-0.013		0.823094	-0.039		0.547156	-0.079		0.237737	-0.0529168		0.369917	13.532	13.5004	13.4712	13.4564	13.456	13.5525	13.5247	13.6361	13.551	13.484	13.5886	1	1	1	0.9	0.9	0.9	127.86	0.0057931	1.7575	22446000	1	-0.0400006	0.49381	-0.0921467	0.175209
471	A0A0U1RNR6;Q6NV66	A0A0U1RNR6;Q6NV66	tr|A0A0U1RNR6|A0A0U1RNR6_MOUSE Zinc finger protein 646 (Fragment) OS=Mus musculus OX=10090 GN=Zfp646 PE=1 SV=1;tr|Q6NV66|Q6NV66_MOUSE Zinc finger protein 646 OS=Mus musculus OX=10090 GN=Zfp646 PE=1 SV=1		Zfp646	-0.067		0.728572	-0.09		0.676768	0.007		0.972972	0.0302322		0.874509	12.8479	13.0386	12.9597	13.2515	12.5699	12.825	12.8889	12.9941	13.0426	13.0255	12.4875	2	2	2	1.3	1.3	1.3	172.34	0.0065998	1.7152	153560000	1	0.0968396	0.615202	-0.059361	0.781809
472	A0A0U1RNU4;Q8R0T2	A0A0U1RNU4;Q8R0T2	tr|A0A0U1RNU4|A0A0U1RNU4_MOUSE Zinc finger protein 768 OS=Mus musculus OX=10090 GN=Zfp768 PE=1 SV=1;sp|Q8R0T2|ZN768_MOUSE Zinc finger protein 768 OS=Mus musculus OX=10090 GN=Znf768 PE=1 SV=1	Zinc finger protein 768	Zfp768	0.181		0.488315	-0.054		0.852803	-0.291		0.325684	-0.056569		0.826701	14.5628	13.8688	13.7058	13.7054	14.4669	14.5089	14.2939	14.3805	14.3542	14.1412	14.3554	3	3	3	5.1	5.1	5.1	62.427	0	6.2448	63747000	3	-0.237822	0.367711	-0.110149	0.703753
473	A0A0U1RPG9;A0A0U1RNX4;Q3TLD5	A0A0U1RPG9;A0A0U1RNX4;Q3TLD5	tr|A0A0U1RPG9|A0A0U1RPG9_MOUSE Unconventional prefoldin RPB5 interactor (Fragment) OS=Mus musculus OX=10090 GN=Uri1 PE=1 SV=1;tr|A0A0U1RNX4|A0A0U1RNX4_MOUSE Unconventional prefoldin RPB5 interactor (Fragment) OS=Mus musculus OX=10090 GN=Uri1 PE=1 SV=1;sp|Q	Unconventional prefoldin RPB5 interactor	Uri1	0.054		0.355648	-0.067		0.303384	-0.137		0.0533258	-0.0156561		0.783493	15.3872	15.4123	15.4097	15.428	15.5532	15.3893	15.5271	15.5527	15.428	15.5054	15.484	4	4	4	12.9	12.9	12.9	58.488	0	25.086	138130000	4	-0.0694575	0.240136	-0.0830743	0.211295
474	D6REG2;A0A0U1RNZ2;D3YWA9;D3YTR6;Q8R0G7;D3YWU4;A0A0U1RPY3	D6REG2;A0A0U1RNZ2;D3YWA9;D3YTR6;Q8R0G7;D3YWU4;A0A0U1RPY3	tr|D6REG2|D6REG2_MOUSE Protein spinster homolog 1 OS=Mus musculus OX=10090 GN=Spns1 PE=1 SV=1;tr|A0A0U1RNZ2|A0A0U1RNZ2_MOUSE Protein spinster homolog 1 OS=Mus musculus OX=10090 GN=Spns1 PE=1 SV=1;tr|D3YWA9|D3YWA9_MOUSE Protein spinster homolog 1 OS=Mus mus	Protein spinster homolog 1	Spns1	-0.07		0.726156	0.084		0.707747	0.26		0.260356	0.1059		0.597459	13.1078	13.5713	13.6689	13.6718	13.361	13.1055	13.4684	12.9112	13.2796	13.2248	13.3161	2	2	2	29.1	29.1	29.1	17.993	0	6.9812	56679000	2	0.175832	0.386938	0.189629	0.403294
475	A0A0U1RP06;P51612	A0A0U1RP06;P51612	tr|A0A0U1RP06|A0A0U1RP06_MOUSE DNA repair protein-complementing XP-C cells homolog (Fragment) OS=Mus musculus OX=10090 GN=Xpc PE=1 SV=1;sp|P51612|XPC_MOUSE DNA repair protein complementing XP-C cells homolog OS=Mus musculus OX=10090 GN=Xpc PE=1 SV=2	DNA repair protein complementing XP-C cells homolog	Xpc	-0.095		0.336553	0.096		0.382202	0.139		0.215378	-0.0515474		0.593697	15.6816	15.8774	15.8785	15.8216	15.7404	15.5917	15.8174	15.5301	15.744	15.7482	15.8162	3	3	3	5.6	5.6	5.6	77.898	0	6.5105	69117000	3	0.0430054	0.655485	0.044142	0.681837
476	A0A0U1RP13;Q8VDP6;A0A0U1RNI6;A0A0U1RPV3;A0A0U1RQ57;A0A0U1RP60;Q05BY1	A0A0U1RP13;Q8VDP6;A0A0U1RNI6;A0A0U1RPV3;A0A0U1RQ57	tr|A0A0U1RP13|A0A0U1RP13_MOUSE CDP-diacylglycerol--inositol 3-phosphatidyltransferase OS=Mus musculus OX=10090 GN=Cdipt PE=1 SV=1;sp|Q8VDP6|CDIPT_MOUSE CDP-diacylglycerol--inositol 3-phosphatidyltransferase OS=Mus musculus OX=10090 GN=Cdipt PE=1 SV=1;tr|A0	CDP-diacylglycerol--inositol 3-phosphatidyltransferase	Cdipt	0.075		0.500844	-0.325		0.0237088	-0.14		0.274612	0.2604		0.0377124	15.992	16.0302	15.9594	16.3073	15.8406	16.0597	16.0332	16.2337	15.8662	15.8013	15.7589	3	3	3	15.1	15.1	15.1	20.292	0	8.9281	1536600000	6	0.18506	0.118368	-0.0642769	0.60558
477	A0A0U1RP47;A0A0U1RQ85;P22682;A0A0X1KG61;A0A0U1RP95	A0A0U1RP47;A0A0U1RQ85;P22682;A0A0X1KG61	tr|A0A0U1RP47|A0A0U1RP47_MOUSE E3 ubiquitin-protein ligase CBL OS=Mus musculus OX=10090 GN=Cbl PE=1 SV=1;tr|A0A0U1RQ85|A0A0U1RQ85_MOUSE E3 ubiquitin-protein ligase CBL OS=Mus musculus OX=10090 GN=Cbl PE=1 SV=1;sp|P22682|CBL_MOUSE E3 ubiquitin-protein ligas	E3 ubiquitin-protein ligase CBL	Cbl	-0.009		0.871133	0.09		0.177958	0.017		0.789958	-0.0820858		0.169456	15.1995	15.1968	15.1301	15.1891	15.1336	15.1761	15.2329	15.0843	15.2228	15.2878	15.2346	4	4	4	7.3	7.3	7.3	98.317	0	11.938	78801000	4	-0.0728954	0.217522	0.00770255	0.903181
478	A0A0U1RP62;Q9BCZ4;A0A0U1RQ25;A0A0U1RPI8	A0A0U1RP62;Q9BCZ4;A0A0U1RQ25	tr|A0A0U1RP62|A0A0U1RP62_MOUSE Histocompatibility 47, isoform CRA_b OS=Mus musculus OX=10090 GN=Selenos PE=1 SV=1;sp|Q9BCZ4|SELS_MOUSE Selenoprotein S OS=Mus musculus OX=10090 GN=Selenos PE=1 SV=3;tr|A0A0U1RQ25|A0A0U1RQ25_MOUSE Selenoprotein S OS=Mus muscu	Selenoprotein S	Selenos	-0.158		0.462379	-0.282		0.250496	0.127		0.593321	0.251446		0.251798	14.9822	15.3316	15.1753	15.4372	14.6377	14.941	15.2853	14.7863	14.7357	14.5963	14.9296	4	4	4	30.5	30.5	30.5	21.188	0	152.52	211880000	5	0.409183	0.0769392	-0.0305108	0.897327
479	A0A0U1RP69;Q9DBT3	A0A0U1RP69;Q9DBT3	tr|A0A0U1RP69|A0A0U1RP69_MOUSE Coiled-coil domain-containing protein 97 (Fragment) OS=Mus musculus OX=10090 GN=Ccdc97 PE=1 SV=1;sp|Q9DBT3|CCD97_MOUSE Coiled-coil domain-containing protein 97 OS=Mus musculus OX=10090 GN=Ccdc97 PE=1 SV=1	Coiled-coil domain-containing protein 97	Ccdc97	0.176		0.0146516	0.071		0.307675	0.113		0.120872	0.217678		0.00469999	14.5716	14.6853	14.7049	14.8839	14.7959	14.8108	14.5716	14.5111	14.5823	14.5713	14.6841	2	2	2	9.5	9.5	9.5	19.331	0.0039188	1.9709	69971000	3	0.0413898	0.499884	0.288821	0.00162913
480	A0A0U1RP81;A0A1B0GX08;E9PVS5;A0A0U1RNN9	A0A0U1RP81	tr|A0A0U1RP81|A0A0U1RP81_MOUSE MICOS complex subunit MIC60 OS=Mus musculus OX=10090 GN=Immt PE=1 SV=1		Immt	-0.129		0.149318	0.035		0.709359	0.076		0.426731	-0.0876967		0.310576	16.8513	16.7313	16.5855	16.4776	16.6253	16.6796	16.585	16.7083	16.7355	16.652	16.658	38	2	2	66.6	7.8	7.8	53.717	0	32.13	1481700000	5	0.0408466	0.629045	-0.0525549	0.579062
481	F6ULR7;A0A0U1RQ36;A0A0U1RP93;P97457	F6ULR7;A0A0U1RQ36;A0A0U1RP93;P97457	tr|F6ULR7|F6ULR7_MOUSE Myosin regulatory light chain 2, skeletal muscle isoform (Fragment) OS=Mus musculus OX=10090 GN=Mylpf PE=1 SV=8;tr|A0A0U1RQ36|A0A0U1RQ36_MOUSE Myosin regulatory light chain 2, skeletal muscle isoform (Fragment) OS=Mus musculus OX=100	Myosin regulatory light chain 2, skeletal muscle isoform	Mylpf	0.01		0.988741	1.306		0.131144	-0.011		0.989306	-1.30652		0.0960228	12.756	12.634	12.5867	12.6215	12.7564	12.6295	12.7291	12.6104	13.1778	12.6505	16.0987	1	1	1	16.7	16.7	16.7	6.9267	0.00060588	3.2983	170830000	1	-1.31675	0.0938098	-0.000633533	0.999376
482	A0A0U1RPA0;Q3UIL6;A0A1L1SQ79;S4R190;A0A1L1SV63;A0A1L1SU82	A0A0U1RPA0;Q3UIL6;A0A1L1SQ79	tr|A0A0U1RPA0|A0A0U1RPA0_MOUSE Pleckstrin homology domain-containing family A member 7 (Fragment) OS=Mus musculus OX=10090 GN=Plekha7 PE=1 SV=1;sp|Q3UIL6|PKHA7_MOUSE Pleckstrin homology domain-containing family A member 7 OS=Mus musculus OX=10090 GN=Plekha	Pleckstrin homology domain-containing family A member 7	Plekha7	0.023		0.686772	0.031		0.637671	0.085		0.209202	0.0779035		0.199766	17.968	18.1085	18.0272	18.0365	18.0871	18.0505	17.9772	17.9216	18.0074	18.0228	17.9103	20	20	20	19.6	19.6	19.6	137.12	0	52.316	630710000	23	0.0544172	0.35938	0.108623	0.118184
483	A0A0U1RPD8;Q8K284;A0A0U1RNK8;A0A0U1RP70;A0A0U1RNV0	A0A0U1RPD8;Q8K284	tr|A0A0U1RPD8|A0A0U1RPD8_MOUSE General transcription factor 3C polypeptide 1 OS=Mus musculus OX=10090 GN=Gtf3c1 PE=1 SV=1;sp|Q8K284|TF3C1_MOUSE General transcription factor 3C polypeptide 1 OS=Mus musculus OX=10090 GN=Gtf3c1 PE=1 SV=2	General transcription factor 3C polypeptide 1	Gtf3c1	0.016		0.801735	-0.031		0.663954	-0.018		0.796439	0.0282277		0.653874	17.7525	17.6701	17.7561	17.6251	17.8224	17.7785	17.7229	17.7658	17.7302	17.6969	17.7141	17	17	17	9.8	9.8	9.8	226.76	0	93.643	496980000	19	0.012481	0.842139	-0.00234106	0.973317
484	A0A0U1RPF3;Q9Z0F4	A0A0U1RPF3;Q9Z0F4	tr|A0A0U1RPF3|A0A0U1RPF3_MOUSE Calcium and integrin binding 1 (Calmyrin), isoform CRA_a OS=Mus musculus OX=10090 GN=Cib1 PE=1 SV=1;sp|Q9Z0F4|CIB1_MOUSE Calcium and integrin-binding protein 1 OS=Mus musculus OX=10090 GN=Cib1 PE=1 SV=3	Calcium and integrin-binding protein 1	Cib1	0.101		0.542149	0.152		0.416044	0.106		0.567667	0.0547512		0.738874	12.5062	12.7882	12.9905	12.9932	12.8323	12.762	12.9431	12.369	12.8158	12.7052	12.9023	2	2	2	9.1	9.1	9.1	21.206	0.0020118	2.3743	36659000	2	-0.0461063	0.778737	0.206442	0.275566
485	F6VHS4;Q5M9M1;A0A0U1RPF4;Q9EQ21;Q80T19	F6VHS4;Q5M9M1;A0A0U1RPF4;Q9EQ21;Q80T19	tr|F6VHS4|F6VHS4_MOUSE Hepcidin-2 OS=Mus musculus OX=10090 GN=Hamp2 PE=4 SV=1;tr|Q5M9M1|Q5M9M1_MOUSE Hepcidin antimicrobial peptide 2 OS=Mus musculus OX=10090 GN=Hamp2 PE=2 SV=1;tr|A0A0U1RPF4|A0A0U1RPF4_MOUSE Hepcidin-2 (Fragment) OS=Mus musculus OX=10090	Hepcidin;Hepcidin-2	Hamp2	0.093		0.828836	0.491		0.320599	-0.358		0.463734	-0.756206		0.103465	10.1308	10.5937	11.3138	11.2104	10.5665	10.5409	11.2163	10.8585	11.1634	10.9481	12.475	1	1	1	16.9	16.9	16.9	9.41	0.0020106	2.358	229240000	1	-0.849372	0.07221	-0.264767	0.585292
486	A0A0U1RPF7;H7BX14;Q8BMZ5;D3YZ84;D3YY06;D3YWG5;D6RH65;A0A0U1RNH2	A0A0U1RPF7;H7BX14;Q8BMZ5;D3YZ84;D3YY06;D3YWG5;D6RH65	tr|A0A0U1RPF7|A0A0U1RPF7_MOUSE tRNA-splicing endonuclease subunit Sen34 OS=Mus musculus OX=10090 GN=Tsen34 PE=1 SV=1;tr|H7BX14|H7BX14_MOUSE tRNA-splicing endonuclease subunit Sen34 OS=Mus musculus OX=10090 GN=Tsen34 PE=1 SV=1;sp|Q8BMZ5|SEN34_MOUSE tRNA-spl	tRNA-splicing endonuclease subunit Sen34	Tsen34	0.058		0.465739	-0.03		0.730863	-0.038		0.66524	0.0500431		0.52685	15.2892	15.3557	15.5057	15.4386	15.4888	15.3968	15.4887	15.3545	15.5001	15.3614	15.3127	3	3	3	15.3	15.3	15.3	31.94	0	8.9685	149140000	6	-0.00785485	0.920006	0.0198718	0.82044
487	A0A0U1RPL0;Q7TQH0;E9Q5Q0;Q3TGG2;J3QP59	A0A0U1RPL0;Q7TQH0;E9Q5Q0;Q3TGG2	tr|A0A0U1RPL0|A0A0U1RPL0_MOUSE Ataxin-2-like protein OS=Mus musculus OX=10090 GN=Atxn2l PE=1 SV=1;sp|Q7TQH0|ATX2L_MOUSE Ataxin-2-like protein OS=Mus musculus OX=10090 GN=Atxn2l PE=1 SV=1;tr|E9Q5Q0|E9Q5Q0_MOUSE Ataxin-2-like protein (Fragment) OS=Mus muscul	Ataxin-2-like protein	Atxn2l	0.057		0.336443	0.003		0.962781	-0.022		0.734602	0.0321651		0.582625	18.4861	18.3599	18.3716	18.4287	18.5189	18.4417	18.3785	18.4774	18.4134	18.4562	18.4233	28	26	26	26.7	25.9	25.9	115.26	0	180.42	3950900000	38	-0.0250956	0.667062	0.035193	0.590578
488	A0A0U1RPM3;Q9Z0S9	A0A0U1RPM3;Q9Z0S9	tr|A0A0U1RPM3|A0A0U1RPM3_MOUSE PRA1 family protein OS=Mus musculus OX=10090 GN=Rabac1 PE=1 SV=1;sp|Q9Z0S9|PRAF1_MOUSE Prenylated Rab acceptor protein 1 OS=Mus musculus OX=10090 GN=Rabac1 PE=1 SV=1	Prenylated Rab acceptor protein 1	Rabac1	-0.029		0.797905	0.145		0.265529	0.297		0.0374573	0.122884		0.289583	14.7393	14.933	14.8279	15.0794	14.6945	14.6398	14.585	14.4886	14.7287	14.6304	14.686	2	2	2	9.7	9.7	9.7	24.971	0	15.066	1073700000	3	0.151719	0.197907	0.267816	0.0553611
489	A0A0U1RPV7;Q3TZX8	A0A0U1RPV7;Q3TZX8	tr|A0A0U1RPV7|A0A0U1RPV7_MOUSE Polynucleotide 5-hydroxyl-kinase NOL9 (Fragment) OS=Mus musculus OX=10090 GN=Nol9 PE=1 SV=1;sp|Q3TZX8|NOL9_MOUSE Polynucleotide 5-hydroxyl-kinase NOL9 OS=Mus musculus OX=10090 GN=Nol9 PE=1 SV=1	Polynucleotide 5-hydroxyl-kinase NOL9	Nol9	0.16		0.0480209	0.121		0.158985	0.103		0.222092	0.142863		0.0723402	13.9682	13.8289	13.9168	13.9351	14.1712	14.0888	13.831	13.772	13.9426	13.958	13.866	2	2	2	3	3	3	40.905	0	6.3828	148820000	2	-0.0175505	0.808841	0.263564	0.00821373
490	A0A0U1RQ20;Q9EPB4	A0A0U1RQ20;Q9EPB4	tr|A0A0U1RQ20|A0A0U1RQ20_MOUSE Apoptosis-associated speck-like protein-containing a CARD (Fragment) OS=Mus musculus OX=10090 GN=Pycard PE=1 SV=1;sp|Q9EPB4|ASC_MOUSE Apoptosis-associated speck-like protein containing a CARD OS=Mus musculus OX=10090 GN=Pycar	Apoptosis-associated speck-like protein containing a CARD	Pycard	-0.005		0.975308	-0.159		0.424478	-0.309		0.138008	-0.155265		0.384794	15.1875	15.2508	15.2423	15.208	15.2077	15.2487	15.9577	15.1138	15.2793	15.4845	15.3664	4	4	4	32.5	32.5	32.5	16.716	0	7.8915	134930000	4	-0.149853	0.400917	-0.314261	0.132009
491	A0A0X1KG59	A0A0X1KG59	tr|A0A0X1KG59|A0A0X1KG59_MOUSE Aquaporin-8 OS=Mus musculus OX=10090 GN=Aqp8 PE=3 SV=1		Aqp8	-0.5		0.10374	-0.02		0.951089	-0.348		0.289636	-0.829346		0.0146918	12.8298	13.4927	13.7145	12.7336	12.7485	13.0535	13.1974	14.1908	13.8874	13.5377	13.5984	1	1	1	5.8	5.8	5.8	27.669	0.0010332	2.835	73895000	2	-0.328867	0.265423	-0.8489	0.0223246
492	A0A0X1KG62;Q8C4Y3;F6UFF7;F6SWS9	A0A0X1KG62;Q8C4Y3	tr|A0A0X1KG62|A0A0X1KG62_MOUSE Negative elongation factor B OS=Mus musculus OX=10090 GN=Nelfb PE=1 SV=1;sp|Q8C4Y3|NELFB_MOUSE Negative elongation factor B OS=Mus musculus OX=10090 GN=Nelfb PE=1 SV=2	Negative elongation factor B	Nelfb	0.047		0.435868	0.023		0.732832	-0.066		0.337608	-0.0412928		0.495485	15.4138	15.2611	15.3778	15.3433	15.4595	15.392	15.4409	15.3924	15.4695	15.4476	15.4017	4	4	4	7	7	7	70.32	0	6.3929	586440000	4	-0.088688	0.160835	-0.0183976	0.783608
493	A0A0X1KG66;A0A0X1KG67;Q3TAS6;D3Z665	A0A0X1KG66;A0A0X1KG67;Q3TAS6	tr|A0A0X1KG66|A0A0X1KG66_MOUSE ER membrane protein complex subunit 10 OS=Mus musculus OX=10090 GN=Emc10 PE=1 SV=1;tr|A0A0X1KG67|A0A0X1KG67_MOUSE ER membrane protein complex subunit 10 OS=Mus musculus OX=10090 GN=Emc10 PE=1 SV=1;sp|Q3TAS6|EMC10_MOUSE ER mem	ER membrane protein complex subunit 10	Emc10	0.018		0.822339	0.163		0.100352	-0.007		0.939843	-0.151531		0.0895202	16.0306	15.9634	15.879	15.8363	16.12	15.9721	15.8848	16.0444	16.1162	16.1196	16.1471	4	4	4	16.3	16.3	16.3	27.821	0	16.003	417810000	9	-0.170001	0.0614238	0.0115379	0.900062
494	A0A140LHA2;Q9WVA3;A0A140LIM5;A0A140LJ21;A0A140LI47	A0A140LHA2;Q9WVA3;A0A140LIM5;A0A140LJ21	tr|A0A140LHA2|A0A140LHA2_MOUSE Mitotic checkpoint protein BUB3 OS=Mus musculus OX=10090 GN=Bub3 PE=1 SV=1;sp|Q9WVA3|BUB3_MOUSE Mitotic checkpoint protein BUB3 OS=Mus musculus OX=10090 GN=Bub3 PE=1 SV=2;tr|A0A140LIM5|A0A140LIM5_MOUSE Mitotic checkpoint prot	Mitotic checkpoint protein BUB3	Bub3	-0.05		0.397999	-0.08		0.238802	0.092		0.179607	0.121297		0.0596558	17.958	18.0113	18.1109	18.0319	17.9241	17.9738	17.9339	17.9359	17.8876	17.8158	17.8625	14	14	14	53.1	53.1	53.1	36.766	0	86.422	3574100000	20	0.171422	0.0137214	0.041672	0.526036
495	A0A140LHQ0;A0A140LHG7;Q8VCB2;A0A140LIL1;A0A140LI51;A0A140LIH0	A0A140LHQ0;A0A140LHG7;Q8VCB2;A0A140LIL1;A0A140LI51;A0A140LIH0	tr|A0A140LHQ0|A0A140LHQ0_MOUSE Mediator of RNA polymerase II transcription subunit 25 OS=Mus musculus OX=10090 GN=Med25 PE=1 SV=1;tr|A0A140LHG7|A0A140LHG7_MOUSE Mediator of RNA polymerase II transcription subunit 25 OS=Mus musculus OX=10090 GN=Med25 PE=1 S	Mediator of RNA polymerase II transcription subunit 25	Med25	-0.038		0.669891	-0.107		0.293575	-0.099		0.330685	-0.0294853		0.739182	12.8842	12.8697	12.8039	12.6944	12.8662	12.8837	12.7971	13.1053	12.8814	12.8698	12.7815	2	2	2	3.8	3.8	3.8	77.864	0	5.8719	63270000	2	0.00834349	0.924727	-0.136449	0.188229
496	A0A140LHL5;Q8VDQ8	A0A140LHL5;Q8VDQ8	tr|A0A140LHL5|A0A140LHL5_MOUSE NAD-dependent protein deacetylase OS=Mus musculus OX=10090 GN=Sirt2 PE=1 SV=1;sp|Q8VDQ8|SIR2_MOUSE NAD-dependent protein deacetylase sirtuin-2 OS=Mus musculus OX=10090 GN=Sirt2 PE=1 SV=2	NAD-dependent protein deacetylase sirtuin-2	Sirt2	-0.111		0.0944697	-0.087		0.226552	-0.064		0.362641	-0.088851		0.170826	17.5071	17.6058	17.7161	17.5377	17.4954	17.4614	17.6573	17.6901	17.606	17.578	17.5771	10	10	10	38.2	38.2	38.2	39.425	0	65.56	2092100000	17	0.022599	0.714285	-0.175524	0.0269588
497	A0A140LHQ8	A0A140LHQ8	tr|A0A140LHQ8|A0A140LHQ8_MOUSE Phosphatidylinositol-binding clathrin assembly protein (Fragment) OS=Mus musculus OX=10090 GN=Picalm PE=1 SV=1		Picalm	-0.142		0.63262	-0.117		0.724948	-0.017		0.95882	-0.0425343		0.885487	15.5297	14.5139	14.9116	14.3769	15.1018	15.0504	14.6391	15.3651	14.8367	14.8356	14.9845	14	1	1	34.8	5.3	5.3	57.003	0	50.023	326310000	2	0.0994785	0.736905	-0.159054	0.632031
498	A0A140LHT6;E9QPQ8;A0A140LI38;A0A140LHD4;A0A140LI40	A0A140LHT6;E9QPQ8;A0A140LI38;A0A140LHD4	tr|A0A140LHT6|A0A140LHT6_MOUSE 39S ribosomal protein L48, mitochondrial OS=Mus musculus OX=10090 GN=Mrpl48 PE=1 SV=1;tr|E9QPQ8|E9QPQ8_MOUSE 39S ribosomal protein L48, mitochondrial OS=Mus musculus OX=10090 GN=Mrpl48 PE=1 SV=1;tr|A0A140LI38|A0A140LI38_MOUSE		Mrpl48	0.321		0.0452957	0.208		0.212896	-0.197		0.235977	-0.0835012		0.562075	10.9113	10.7624	11.2695	11.0604	11.3667	11.4789	11.1607	11.195	11.3434	11.3279	11.4851	3	1	1	23.9	10.6	10.6	12.954	0.00060396	3.2512	67794000	1	-0.40439	0.0166761	0.124158	0.443911
499	A0A140LHU9;A0A140LI54;Q3TRM4;A0A140LJH3;A0A140LJI6;A0A140LHJ7;A0A140LHT9	A0A140LHU9;A0A140LI54;Q3TRM4	tr|A0A140LHU9|A0A140LHU9_MOUSE Neuropathy target esterase OS=Mus musculus OX=10090 GN=Pnpla6 PE=1 SV=1;tr|A0A140LI54|A0A140LI54_MOUSE Neuropathy target esterase OS=Mus musculus OX=10090 GN=Pnpla6 PE=1 SV=1;sp|Q3TRM4|PLPL6_MOUSE Neuropathy target esterase O	Neuropathy target esterase	Pnpla6	0.099		0.383019	0.209		0.114958	0.127		0.318047	0.0162563		0.883144	16.5079	16.5392	16.5901	16.75	16.8207	16.362	16.3437	16.4939	16.6518	16.6113	16.6209	14	14	12	10.3	10.3	9.1	145.23	0	100.04	672250000	18	-0.0822603	0.463535	0.225438	0.0926214
500	E0CZ07;A0A140LHW6;Q99J21	E0CZ07;A0A140LHW6;Q99J21	tr|E0CZ07|E0CZ07_MOUSE Mucolipin-1 (Fragment) OS=Mus musculus OX=10090 GN=Mcoln1 PE=1 SV=1;tr|A0A140LHW6|A0A140LHW6_MOUSE Mucolipin-1 (Fragment) OS=Mus musculus OX=10090 GN=Mcoln1 PE=1 SV=1;sp|Q99J21|MCLN1_MOUSE Mucolipin-1 OS=Mus musculus OX=10090 GN=Mcol	Mucolipin-1	Mcoln1	-0.13		0.632971	-0.185		0.544645	-0.111		0.715413	-0.0556656		0.837422	10.8206	10.955	10.936	11.248	10.9819	10.0911	11.2776	10.7519	10.6528	10.822	11.0132	1	1	1	31.1	31.1	31.1	10.182	0	31.039	12433000	1	0.0745658	0.783621	-0.241098	0.434084
501	A0A140LHY7;Q8BH76;Q9EQ28;A0A140LIW6	A0A140LHY7;Q8BH76;Q9EQ28;A0A140LIW6	tr|A0A140LHY7|A0A140LHY7_MOUSE DNA polymerase delta subunit 3 OS=Mus musculus OX=10090 GN=Pold3 PE=1 SV=1;tr|Q8BH76|Q8BH76_MOUSE DNA polymerase delta subunit 3 OS=Mus musculus OX=10090 GN=Pold3 PE=1 SV=1;sp|Q9EQ28|DPOD3_MOUSE DNA polymerase delta subunit 3	DNA polymerase delta subunit 3	Pold3	0.158		0.480243	-0.078		0.752346	-0.452		0.0910976	-0.216359		0.339036	14.2589	13.7113	14.1165	13.7398	14.2815	14.539	14.4634	14.4988	14.5324	14.1151	14.5618	2	2	2	4	4	4	46.135	0.00015466	3.688	39081000	2	-0.374232	0.114157	-0.294377	0.250154
502	A0A140LJF3;A0A140LI56;A0A140LIM2;Q9DCH6	A0A140LJF3;A0A140LI56;A0A140LIM2;Q9DCH6	tr|A0A140LJF3|A0A140LJF3_MOUSE AN1-type zinc finger protein 6 (Fragment) OS=Mus musculus OX=10090 GN=Zfand6 PE=1 SV=1;tr|A0A140LI56|A0A140LI56_MOUSE AN1-type zinc finger protein 6 (Fragment) OS=Mus musculus OX=10090 GN=Zfand6 PE=1 SV=1;tr|A0A140LIM2|A0A140	AN1-type zinc finger protein 6	Zfand6	-0.204		0.210964	-0.153		0.389224	0.695	UP	0.00246943	0.644808	UP	0.001964	14.7723	15.2279	14.9808	15.0199	14.6837	14.6667	14.4962	14.1004	14.2744	14.1505	14.011	2	2	2	21.7	21.7	21.7	19.555	0	42.696	277730000	5	0.848324	0.000295287	0.491839	0.0168873
504	Q9Z1M2;A0A140LIF8	Q9Z1M2;A0A140LIF8	tr|Q9Z1M2|Q9Z1M2_MOUSE Immunity-related GTPase family M member 2 OS=Mus musculus OX=10090 GN=Irgm2 PE=1 SV=1;tr|A0A140LIF8|A0A140LIF8_MOUSE Immunity-related GTPase family M member 2 OS=Mus musculus OX=10090 GN=Irgm2 PE=1 SV=1		Irgm2	0.229		0.243489	0.126		0.555951	-0.203		0.348024	-0.0998149		0.600162	16.3198	16.8222	16.2675	16.9416	16.4082	16.7469	16.7867	16.5595	16.6103	17.0275	16.7584	12	7	7	33.7	20	20	45.204	0	30.564	443310000	10	-0.32888	0.106328	0.0258108	0.902802
505	A0A140LIJ1;Q8BGZ2	A0A140LIJ1;Q8BGZ2	tr|A0A140LIJ1|A0A140LIJ1_MOUSE Protein FAM168A OS=Mus musculus OX=10090 GN=Fam168a PE=1 SV=1;sp|Q8BGZ2|F168A_MOUSE Protein FAM168A OS=Mus musculus OX=10090 GN=Fam168a PE=1 SV=1	Protein FAM168A	Fam168a	-0.268		0.0327486	-0.049		0.690308	0.279		0.0437171	0.0600616		0.587997	13.4978	13.6393	13.5656	13.4327	13.2944	13.1709	13.4705	13.1065	13.3636	13.2098	13.1444	1	1	1	3.8	3.8	3.8	27.9	0.0028329	2.1278	11449000	1	0.32826	0.012911	0.0108608	0.929617
506	A0A140LIQ1;A0A140LIJ2;A0A140LJ29;A0A140LIQ6;E9QL08;E9Q9Z4;E9Q8T1;Q9JJG0;A0A140LJA0;A0A140LI86	A0A140LIQ1;A0A140LIJ2;A0A140LJ29;A0A140LIQ6;E9QL08;E9Q9Z4;E9Q8T1;Q9JJG0	tr|A0A140LIQ1|A0A140LIQ1_MOUSE Transforming acidic coiled-coil-containing protein 2 OS=Mus musculus OX=10090 GN=Tacc2 PE=1 SV=1;tr|A0A140LIJ2|A0A140LIJ2_MOUSE Transforming acidic coiled-coil-containing protein 2 OS=Mus musculus OX=10090 GN=Tacc2 PE=1 SV=1;	Transforming acidic coiled-coil-containing protein 2	Tacc2	0		0.99759	0.146		0.376106	0.524	UP	0.00837323	0.377299		0.0243931	15.6913	15.916	15.6648	16.0851	15.7156	15.47	15.333	15.1338	15.3854	15.3413	15.4121	5	4	4	7.4	5.4	5.4	62.403	0.00061106	3.445	94596000	4	0.377735	0.0242675	0.523472	0.00841102
507	A0A140LIM4;A0A1B0GRP6;Q8CHT6	A0A140LIM4;A0A1B0GRP6;Q8CHT6	tr|A0A140LIM4|A0A140LIM4_MOUSE Protein FAM169B OS=Mus musculus OX=10090 GN=Fam169b PE=1 SV=1;tr|A0A1B0GRP6|A0A1B0GRP6_MOUSE Protein FAM169B OS=Mus musculus OX=10090 GN=Fam169b PE=1 SV=1;sp|Q8CHT6|F169B_MOUSE Protein FAM169B OS=Mus musculus OX=10090 GN=Fam1	Protein FAM169B	Fam169b	-0.205		0.0841554	-0.129		0.302719	0.064		0.599081	-0.0111227		0.918629	13.5132	13.6914	13.4873	13.5348	13.1824	13.3603	13.4267	13.5723	13.3135	13.522	13.2753	2	2	2	8.6	8.6	8.6	38.011	0	7.5048	28081000	2	0.193721	0.0996729	-0.140369	0.265441
508	Q91VM3;A0A140LJC8;A0A140LJJ0;A0A140LIN0;A0A140LJ78;A2AEV2;A0A140LJ16;A0A140LHQ5;A2AEV5;A0A140LHC1;A0A140LJ36;A0A140LI75;A0A140LJG8;F7CAT9;F6Q8K5;A0A140LJ74;A0A140LHZ1;A0A140LHM4;A0A140LHK6;A0A0A0MQH0;F6QP00;A0A140LI37;S4R186;F6YHS5	Q91VM3;A0A140LJC8;A0A140LJJ0;A0A140LIN0;A0A140LJ78;A2AEV2;A0A140LJ16;A0A140LHQ5;A2AEV5;A0A140LHC1;A0A140LJ36;A0A140LI75;A0A140LJG8;F7CAT9;F6Q8K5;A0A140LJ74;A0A140LHZ1;A0A140LHM4;A0A140LHK6;A0A0A0MQH0;F6QP00;A0A140LI37;S4R186;F6YHS5	sp|Q91VM3|WIPI4_MOUSE WD repeat domain phosphoinositide-interacting protein 4 OS=Mus musculus OX=10090 GN=Wdr45 PE=1 SV=1;tr|A0A140LJC8|A0A140LJC8_MOUSE WD repeat domain phosphoinositide-interacting protein 4 OS=Mus musculus OX=10090 GN=Wdr45 PE=1 SV=1;tr|	WD repeat domain phosphoinositide-interacting protein 4	Wdr45	0.216		0.0478339	0.197		0.0955409	-0.114		0.307314	-0.0951385		0.340952	15.4064	15.1804	15.2168	15.3894	15.4811	15.5807	15.2203	15.5444	15.5549	15.6012	15.5806	2	2	2	6.4	6.4	6.4	39.787	0.0001547	3.6893	316240000	5	-0.311033	0.00908911	0.101424	0.362791
509	A0A140LIS8;A0A140LJG4;A0A1Y7VJD4;A0A140LIU7;A0A140LJ41	A0A140LIS8;A0A140LJG4;A0A1Y7VJD4	tr|A0A140LIS8|A0A140LIS8_MOUSE Uncharacterized protein OS=Mus musculus OX=10090 GN=Gm4756 PE=3 SV=1;tr|A0A140LJG4|A0A140LJG4_MOUSE MCG121613 OS=Mus musculus OX=10090 GN=Gm4756 PE=3 SV=1;tr|A0A1Y7VJD4|A0A1Y7VJD4_MOUSE Uncharacterized protein (Fragment) OS=M		Gm4756	-0.168		0.0367892	-0.016		0.840311	-0.264	DOWN	0.00737467	-0.416057	DOWN	0.000172809	16.4633	16.4084	16.2771	16.1673	16.1867	16.2895	16.5705	16.7227	16.6506	16.5789	16.6622	7	6	6	30.4	28.4	28.4	37.84	0	60.656	1536600000	9	-0.247628	0.00560621	-0.432078	0.00029977
510	A0A140LIT2;O88455;D3Z7G1;A0A140LI18;D3YXR4;Q711T1	A0A140LIT2;O88455;D3Z7G1	tr|A0A140LIT2|A0A140LIT2_MOUSE 7-dehydrocholesterol reductase OS=Mus musculus OX=10090 GN=Dhcr7 PE=1 SV=1;sp|O88455|DHCR7_MOUSE 7-dehydrocholesterol reductase OS=Mus musculus OX=10090 GN=Dhcr7 PE=1 SV=1;tr|D3Z7G1|D3Z7G1_MOUSE 7-dehydrocholesterol reductase	7-dehydrocholesterol reductase	Dhcr7	-0.204		0.126516	-0.154		0.284502	-0.139		0.331923	-0.188518		0.153784	16.4793	16.7488	16.91	16.5301	16.5598	16.4369	16.688	17.0153	16.5754	16.7206	16.7965	7	7	7	15.4	15.4	15.4	54.219	0	26.659	4258800000	11	0.0152179	0.90292	-0.34267	0.0317298
511	A0A140LIU4;P56392	A0A140LIU4;P56392	tr|A0A140LIU4|A0A140LIU4_MOUSE Cytochrome c oxidase subunit 7A1, mitochondrial OS=Mus musculus OX=10090 GN=Cox7a1 PE=1 SV=1;sp|P56392|CX7A1_MOUSE Cytochrome c oxidase subunit 7A1, mitochondrial OS=Mus musculus OX=10090 GN=Cox7a1 PE=1 SV=1	Cytochrome c oxidase subunit 7A1, mitochondrial	Cox7a1	0.218		0.149763	0.233		0.166245	-0.034		0.82961	-0.049475		0.729206	12.9165	13.0065	13.0675	13.0655	13.1462	13.4319	12.9544	13.1079	13.5677	13.1777	13.0466	1	1	1	14.6	14.6	14.6	9.8272	0.00015415	3.609	18147000	1	-0.267166	0.0850444	0.183376	0.266209
512	A0A140LIX9	A0A140LIX9	tr|A0A140LIX9|A0A140LIX9_MOUSE Cilia and flagella-associated protein 99 OS=Mus musculus OX=10090 GN=Cfap99 PE=1 SV=1		Cfap99	-0.479		0.368686	-0.294		0.616707	0.739		0.224151	0.553171		0.303103	11.7641	13.5169	13.3462	13.2021	12.2115	11.7753	12.6643	11.6095	11.8119	12.0576	11.66	2	2	2	4.5	4.5	4.5	75.935	0.0041847	1.9274	157240000	1	1.03258	0.0713299	0.259405	0.658012
513	A0A140LJ04;E9Q5W5;Q5SSH7	A0A140LJ04;E9Q5W5;Q5SSH7	tr|A0A140LJ04|A0A140LJ04_MOUSE Zinc finger ZZ-type and EF-hand domain-containing protein 1 OS=Mus musculus OX=10090 GN=Zzef1 PE=1 SV=1;tr|E9Q5W5|E9Q5W5_MOUSE Zinc finger ZZ-type and EF-hand domain-containing protein 1 OS=Mus musculus OX=10090 GN=Zzef1 PE=1	Zinc finger ZZ-type and EF-hand domain-containing protein 1	Zzef1	0.123		0.0371164	0.067		0.265003	-0.114		0.0730551	-0.0582671		0.277122	18.569	18.596	18.5744	18.7592	18.7149	18.6332	18.7046	18.683	18.7595	18.7256	18.7972	31	31	31	12	12	12	331.3	0	119.13	1687400000	36	-0.180932	0.00557232	0.00866351	0.881268
514	A0A140LJ70;A0A140LHS4;A0A140LJ68;A0A140LI33;A0A140LIF7	A0A140LJ70;A0A140LHS4	tr|A0A140LJ70|A0A140LJ70_MOUSE Protein arginine N-methyltransferase 1 OS=Mus musculus OX=10090 GN=Prmt1 PE=1 SV=1;tr|A0A140LHS4|A0A140LHS4_MOUSE Protein arginine N-methyltransferase 1 (Fragment) OS=Mus musculus OX=10090 GN=Prmt1 PE=1 SV=1		Prmt1	-0.019		0.871187	-0.072		0.580604	-0.178		0.190027	-0.125026		0.296006	12.5725	12.2446	12.6325	12.5334	12.5767	12.283	12.6139	12.7094	12.5986	12.6617	12.5079	7	1	1	37	12.2	12.2	28.909	0	17.455	27532000	1	-0.106203	0.37073	-0.197294	0.151435
515	A0A140LJB7	A0A140LJB7	tr|A0A140LJB7|A0A140LJB7_MOUSE COP9 signalosome complex subunit 1 OS=Mus musculus OX=10090 GN=Gps1 PE=1 SV=1		Gps1	0.143		0.43272	0.093		0.64293	-0.07		0.727348	-0.0204975		0.909014	12.6856	13.0999	13.045	13.3942	13.0876	12.7781	13.2419	12.7854	13.1603	13.1124	13.0488	15	1	1	33.5	2.1	2.1	55.034	0.0028201	2.0735	20017000	1	-0.163624	0.372227	0.0729979	0.716742
516	A0A140LJF1;D3YYP4;P43135;B8JJI9;F7CII1;Q32NY6;Q60632	A0A140LJF1;D3YYP4;P43135;B8JJI9;F7CII1;Q32NY6;Q60632	tr|A0A140LJF1|A0A140LJF1_MOUSE COUP transcription factor 2 (Fragment) OS=Mus musculus OX=10090 GN=Nr2f2 PE=1 SV=1;tr|D3YYP4|D3YYP4_MOUSE COUP transcription factor 2 OS=Mus musculus OX=10090 GN=Nr2f2 PE=1 SV=1;sp|P43135|COT2_MOUSE COUP transcription factor	COUP transcription factor 2;COUP transcription factor 1	Nr2f2	-0.083		0.513087	0.218		0.14177	0.141		0.32635	-0.159906		0.219529	11.3461	11.0911	11.2475	11.2893	10.8373	11.3103	11.0879	11.0872	11.3003	11.363	11.2533	2	2	2	11.2	11.2	11.2	18.876	0	5.8891	15264000	2	-0.0773091	0.539834	0.0581081	0.678487
517	E9Q394;A0A140LJJ5;A0A140LHG3;A0A140LIX0;A0A140LID7;A0A140LHQ3	E9Q394;A0A140LJJ5	sp|E9Q394|AKP13_MOUSE A-kinase anchor protein 13 OS=Mus musculus OX=10090 GN=Akap13 PE=1 SV=1;tr|A0A140LJJ5|A0A140LJJ5_MOUSE A-kinase anchor protein 13 OS=Mus musculus OX=10090 GN=Akap13 PE=1 SV=1		Akap13	-0.085		0.656678	-0.146		0.498	0.132		0.541008	0.192724		0.325186	17.48	18.0475	17.7601	18.0389	17.5723	17.4209	17.829	17.4328	17.4865	17.5538	17.4135	20	20	20	8.6	8.6	8.6	303.97	0	59.498	712710000	24	0.277915	0.167299	0.0464454	0.827685
518	A0A140T8J4	A0A140T8J4	tr|A0A140T8J4|A0A140T8J4_MOUSE Heme-binding protein 1 OS=Mus musculus OX=10090 GN=Hebp1 PE=1 SV=1		Hebp1	-0.245		0.394438	-0.105		0.738533	-0.341		0.293328	-0.480234		0.112299	19.1847	19.701	19.7138	19.8231	18.6743	19.3684	19.8427	19.9057	19.9492	19.4323	19.9251	15	15	3	86.3	86.3	17.4	21.053	0	323.31	18874000000	37	-0.235706	0.411061	-0.585551	0.0870471
531	Q8CFE3;A0A140T8R7;A0A0A6YXI3	Q8CFE3;A0A140T8R7	sp|Q8CFE3|RCOR1_MOUSE REST corepressor 1 OS=Mus musculus OX=10090 GN=Rcor1 PE=1 SV=3;tr|A0A140T8R7|A0A140T8R7_MOUSE REST corepressor 1 OS=Mus musculus OX=10090 GN=Rcor1 PE=1 SV=1	REST corepressor 1	Rcor1	0.058		0.371483	-0.005		0.942235	-0.087		0.24099	-0.023361		0.713919	15.8999	15.9215	15.7793	15.9793	15.9074	15.8881	16.0149	15.892	15.8954	15.9976	15.9519	3	3	2	6.5	6.5	4.6	52.714	0	7.1481	86976000	4	-0.0813911	0.219353	-0.0285048	0.689298
532	A0A140T8T7;A0A140T8W1;A6H584	A0A140T8T7;A0A140T8W1;A6H584	tr|A0A140T8T7|A0A140T8T7_MOUSE Collagen alpha-5(VI) chain OS=Mus musculus OX=10090 GN=Col6a5 PE=1 SV=1;tr|A0A140T8W1|A0A140T8W1_MOUSE Collagen alpha-5(VI) chain OS=Mus musculus OX=10090 GN=Col6a5 PE=1 SV=1;sp|A6H584|CO6A5_MOUSE Collagen alpha-5(VI) chain O	Collagen alpha-5(VI) chain	Col6a5	0.134		0.698679	-0.156		0.686411	0.026		0.945527	0.316435		0.369237	17.986	18.5041	18.6812	17.9089	19.3723	18.2919	18.2094	18.5189	18.191	18.4238	18.0091	21	21	16	8.3	8.3	6	289.51	0	71.498	892060000	28	0.182524	0.59906	0.16023	0.67885
533	A0A140T8V5;P17918	A0A140T8V5;P17918	tr|A0A140T8V5|A0A140T8V5_MOUSE Proliferating cell nuclear antigen OS=Mus musculus OX=10090 GN=Pcna-ps2 PE=3 SV=1;sp|P17918|PCNA_MOUSE Proliferating cell nuclear antigen OS=Mus musculus OX=10090 GN=Pcna PE=1 SV=2	Proliferating cell nuclear antigen	Pcna-ps2	0.064		0.395926	-0.117		0.179779	-0.321	DOWN	0.00307006	-0.13912		0.0859422	17.1053	17.1684	17.2627	17.2267	17.1379	17.3653	17.5444	17.4554	17.3354	17.4448	17.3671	9	9	9	42.9	42.9	42.9	28.785	0	28.581	2145400000	14	-0.203596	0.0197273	-0.256609	0.0109318
534	E9Q251;A0A171EBK7;Q9D659	E9Q251;A0A171EBK7;Q9D659	tr|E9Q251|E9Q251_MOUSE V-type immunoglobulin domain-containing suppressor of T-cell activation (Fragment) OS=Mus musculus OX=10090 GN=Vsir PE=1 SV=1;tr|A0A171EBK7|A0A171EBK7_MOUSE RIKEN cDNA 4632428N05, isoform CRA_b OS=Mus musculus OX=10090 GN=Vsir PE=1 S	Platelet receptor Gi24	Vsir	0.157		0.189873	-0.002		0.986003	-0.197		0.145236	-0.0379827		0.739185	15.0648	14.8668	14.6873	14.9431	15.0198	15.1257	15.1855	14.954	14.9212	15.142	15.1394	2	2	2	9.3	9.3	9.3	17.703	0.0014516	2.5546	126550000	2	-0.194559	0.111635	-0.0402136	0.752477
535	A0A171EBL2;E9Q555;Q3U0U2;E9PX34	A0A171EBL2;E9Q555	tr|A0A171EBL2|A0A171EBL2_MOUSE E3 ubiquitin-protein ligase RNF213 OS=Mus musculus OX=10090 GN=Rnf213 PE=1 SV=1;sp|E9Q555|RN213_MOUSE E3 ubiquitin-protein ligase RNF213 OS=Mus musculus OX=10090 GN=Rnf213 PE=1 SV=2	E3 ubiquitin-protein ligase RNF213	Rnf213	0.014		0.880583	-0.158		0.162407	-0.315		0.0136934	-0.143101		0.157352	19.6717	19.853	19.8226	19.8959	19.7785	19.716	20.2608	19.9347	19.8831	19.9282	20.0084	74	74	74	16	16	16	584.62	0	224.79	4470400000	96	-0.15747	0.123725	-0.300949	0.0172033
536	A0A171KXD3;Q9JIF0;A0A140LHF7;A0A140LJF4	A0A171KXD3;Q9JIF0;A0A140LHF7;A0A140LJF4	tr|A0A171KXD3|A0A171KXD3_MOUSE Protein arginine N-methyltransferase 1 OS=Mus musculus OX=10090 GN=Prmt1 PE=1 SV=1;sp|Q9JIF0|ANM1_MOUSE Protein arginine N-methyltransferase 1 OS=Mus musculus OX=10090 GN=Prmt1 PE=1 SV=1;tr|A0A140LHF7|A0A140LHF7_MOUSE Protein	Protein arginine N-methyltransferase 1	Prmt1	0.079		0.177354	-0.006		0.927465	-0.072		0.267261	0.0132906		0.812032	17.2046	17.0585	17.1446	17.1771	17.2427	17.2257	17.2373	17.1778	17.2034	17.2338	17.1684	10	10	4	32.4	32.4	12.6	36.567	0	43.967	917580000	16	-0.0659891	0.254374	0.00760998	0.902954
537	A0A1B0GQV5;P05367	A0A1B0GQV5;P05367	tr|A0A1B0GQV5|A0A1B0GQV5_MOUSE Serum amyloid A protein OS=Mus musculus OX=10090 GN=Saa2 PE=1 SV=1;sp|P05367|SAA2_MOUSE Serum amyloid A-2 protein OS=Mus musculus OX=10090 GN=Saa2 PE=1 SV=1	Serum amyloid A-2 protein;Amyloid protein A	Saa2	1.167		0.0733576	0.207		0.756428	0.726		0.28989	1.68671		0.0165776	16.1036	15.5984	16.4021	18.8479	16.265	16.4935	15.3817	15.2358	15.3714	15.2768	15.8981	5	5	3	59.1	59.1	38.6	10.074	0	7.7441	1603800000	7	0.519296	0.392088	1.89338	0.0162592
538	A0A1B0GQY4;O88374;A0A1B0GX27;O35855	A0A1B0GQY4;O88374;A0A1B0GX27;O35855	tr|A0A1B0GQY4|A0A1B0GQY4_MOUSE Branched-chain-amino-acid aminotransferase, mitochondrial (Fragment) OS=Mus musculus OX=10090 GN=Bcat2 PE=1 SV=1;tr|O88374|O88374_MOUSE Branched-chain-amino-acid aminotransferase OS=Mus musculus OX=10090 GN=Bcat2 PE=1 SV=1;tr	Branched-chain-amino-acid aminotransferase;Branched-chain-amino-acid aminotransferase, mitochondrial	Bcat2	0.293		0.0521338	-0.133		0.389488	-0.513	DOWN	0.00658062	-0.086622		0.527111	14.1709	14.2574	14.3141	14.4483	14.6966	14.4776	15.0456	14.4755	14.6174	14.6989	14.5661	1	1	1	12.9	12.9	12.9	10.793	0	11.238	73568000	2	-0.38004	0.0175001	-0.21968	0.169239
539	A0A1B0GQZ3	A0A1B0GQZ3	tr|A0A1B0GQZ3|A0A1B0GQZ3_MOUSE Stromal interaction molecule 1 (Fragment) OS=Mus musculus OX=10090 GN=Stim1 PE=1 SV=1		Stim1	0.028		0.875538	0.031		0.877301	-0.031		0.875678	-0.0338432		0.848654	12.6435	12.8424	13.1896	12.7733	13.2383	12.7473	13.1145	12.7312	12.9234	12.894	13.0429	3	1	1	18.4	5.3	5.3	23.473	0.0020161	2.4076	20201000	1	-0.0616107	0.728894	-0.00324232	0.98694
540	A0A1B0GRM0;A0A1B0GR06;Q64700	A0A1B0GRM0;A0A1B0GR06;Q64700	tr|A0A1B0GRM0|A0A1B0GRM0_MOUSE Retinoblastoma-like protein 2 OS=Mus musculus OX=10090 GN=Rbl2 PE=1 SV=1;tr|A0A1B0GR06|A0A1B0GR06_MOUSE Retinoblastoma-like protein 2 OS=Mus musculus OX=10090 GN=Rbl2 PE=1 SV=1;sp|Q64700|RBL2_MOUSE Retinoblastoma-like protein	Retinoblastoma-like protein 2	Rbl2	0.172		0.0273579	0.104		0.191371	0.005		0.949659	0.0730116		0.294532	14.5833	14.5749	14.6174	14.7708	14.6843	14.8359	14.4895	14.6847	14.7052	14.6376	14.7292	3	3	3	3.2	3.2	3.2	122.66	0.0020054	2.3303	36865000	3	-0.0987733	0.166051	0.176551	0.038871
541	A0A1B0GR08;Q921G8;A0A1B0GS25;A0A1B0GRD4;A0A1B0GRD0	A0A1B0GR08;Q921G8	tr|A0A1B0GR08|A0A1B0GR08_MOUSE Gamma-tubulin complex component (Fragment) OS=Mus musculus OX=10090 GN=Tubgcp2 PE=1 SV=1;sp|Q921G8|GCP2_MOUSE Gamma-tubulin complex component 2 OS=Mus musculus OX=10090 GN=Tubgcp2 PE=1 SV=2	Gamma-tubulin complex component 2	Tubgcp2	-0.014		0.849882	-0.007		0.929507	-0.013		0.871384	-0.0194725		0.786303	15.7867	16.0221	15.8546	15.9128	15.8282	15.8818	15.957	15.8446	15.9268	15.8396	15.9147	7	7	7	9.3	9.3	9.3	102.74	0	19.056	197300000	7	-0.00589285	0.934488	-0.0265633	0.741051
542	A0A1B0GR11;Q93092	A0A1B0GR11;Q93092	tr|A0A1B0GR11|A0A1B0GR11_MOUSE Transaldolase OS=Mus musculus OX=10090 GN=Taldo1 PE=1 SV=1;sp|Q93092|TALDO_MOUSE Transaldolase OS=Mus musculus OX=10090 GN=Taldo1 PE=1 SV=2	Transaldolase	Taldo1	0.059		0.375833	-0.066		0.375457	-0.096		0.210431	0.0296682		0.651347	19.9956	19.9155	19.9384	19.9832	20.0672	19.9764	20.1493	19.9415	19.9735	19.9503	20.014	24	24	24	48.4	48.4	48.4	42.151	0	96.481	46757000000	75	-0.0294369	0.653858	-0.0364676	0.619733
543	A0A1B0GR18;Q8VI63;A0A1B0GT55;A0A1B0GRX6	A0A1B0GR18;Q8VI63;A0A1B0GT55;A0A1B0GRX6	tr|A0A1B0GR18|A0A1B0GR18_MOUSE MOB kinase activator 2 OS=Mus musculus OX=10090 GN=Mob2 PE=1 SV=1;sp|Q8VI63|MOB2_MOUSE MOB kinase activator 2 OS=Mus musculus OX=10090 GN=Mob2 PE=1 SV=1;tr|A0A1B0GT55|A0A1B0GT55_MOUSE MOB kinase activator 2 OS=Mus musculus OX	MOB kinase activator 2	Mob2	0.084		0.0971707	0.128		0.0316225	-0.085		0.126187	-0.129777		0.0182025	15.4007	15.408	15.3629	15.5049	15.4376	15.4803	15.4869	15.4647	15.583	15.6052	15.6239	2	2	2	7.9	7.9	7.9	30.232	0.00015728	3.9717	160750000	3	-0.213494	0.00101687	-0.00154081	0.976424
544	A0A1B0GRI0;A0A1B0GSK5;A0A1B0GR19;A0A1B0GR86;Q8BH97	A0A1B0GRI0;A0A1B0GSK5;A0A1B0GR19;A0A1B0GR86;Q8BH97	tr|A0A1B0GRI0|A0A1B0GRI0_MOUSE Reticulocalbin-3 (Fragment) OS=Mus musculus OX=10090 GN=Rcn3 PE=1 SV=1;tr|A0A1B0GSK5|A0A1B0GSK5_MOUSE Reticulocalbin-3 (Fragment) OS=Mus musculus OX=10090 GN=Rcn3 PE=1 SV=1;tr|A0A1B0GR19|A0A1B0GR19_MOUSE Reticulocalbin-3 (Fra	Reticulocalbin-3	Rcn3	0.271		0.111023	-0.016		0.927132	-0.275		0.142548	0.011521		0.941871	13.4074	12.9982	12.8532	13.1062	13.3696	13.5954	13.334	13.3894	13.4431	13.2452	13.3483	1	1	1	7.8	7.8	7.8	13.194	0.0013112	2.6014	379950000	2	-0.259258	0.124995	-0.00463549	0.979062
545	A0A1B0GR51;Q8CBG9;F6UDR6;D3Z7W3;E9PUJ5;D3Z0A0	A0A1B0GR51;Q8CBG9;F6UDR6;D3Z7W3;E9PUJ5;D3Z0A0	tr|A0A1B0GR51|A0A1B0GR51_MOUSE E3 ubiquitin-protein ligase RNF170 (Fragment) OS=Mus musculus OX=10090 GN=Rnf170 PE=1 SV=1;sp|Q8CBG9|RN170_MOUSE E3 ubiquitin-protein ligase RNF170 OS=Mus musculus OX=10090 GN=Rnf170 PE=1 SV=1;tr|F6UDR6|F6UDR6_MOUSE E3 ubiqui	E3 ubiquitin-protein ligase RNF170	Rnf170	0.021		0.792534	0.15		0.121003	-0.176		0.0745787	-0.304865	DOWN	0.00348906	13.5432	13.6673	13.7211	13.7732	13.6221	13.6002	13.893	13.7473	14.0753	13.9308	13.9039	2	2	2	9.2	9.2	9.2	28.991	0	32.878	27710000	2	-0.326126	0.0022997	-0.155023	0.110198
546	A0A1B0GR53;A0A1B0GSF3;A0A1B0GS34;A0A1B0GT05;A0A1B0GR52;O35153	A0A1B0GR53;A0A1B0GSF3;A0A1B0GS34;A0A1B0GT05;A0A1B0GR52;O35153	tr|A0A1B0GR53|A0A1B0GR53_MOUSE BET1-like protein (Fragment) OS=Mus musculus OX=10090 GN=Bet1l PE=4 SV=1;tr|A0A1B0GSF3|A0A1B0GSF3_MOUSE BET1-like protein OS=Mus musculus OX=10090 GN=Bet1l PE=4 SV=1;tr|A0A1B0GS34|A0A1B0GS34_MOUSE BET1-like protein OS=Mus mus	BET1-like protein	Bet1l	-0.26		0.163945	-0.361		0.0918251	0.174		0.387503	0.275833		0.142152	14.0837	14.4553	13.8856	14.2354	13.6483	13.7612	14.0413	13.8931	13.7105	13.5409	13.5659	1	1	1	27.7	27.7	27.7	5.2798	0	5.3371	74021000	2	0.535756	0.0119303	-0.0855744	0.666519
547	A0A1B0GR85;Q8BRV5	A0A1B0GR85	tr|A0A1B0GR85|A0A1B0GR85_MOUSE RIKEN cDNA 2900026A02 gene OS=Mus musculus OX=10090 GN=2900026A02Rik PE=1 SV=1		2900026A02Rik	-0.162		0.0388737	-0.166		0.0545158	-0.043		0.582581	-0.0392265		0.574948	15.532	15.7233	15.585	15.3701	15.5169	15.4669	15.6942	15.6185	15.5462	15.4373	15.488	8	8	5	5.3	5.3	3.9	192.73	0	31.586	335590000	10	0.122931	0.100792	-0.205126	0.0229853
548	E9Q8L9;A0A1B0GRJ0;Q9D620	E9Q8L9;A0A1B0GRJ0;Q9D620	tr|E9Q8L9|E9Q8L9_MOUSE Rab11 family-interacting protein 1 OS=Mus musculus OX=10090 GN=Rab11fip1 PE=1 SV=1;tr|A0A1B0GRJ0|A0A1B0GRJ0_MOUSE Rab11 family-interacting protein 1 OS=Mus musculus OX=10090 GN=Rab11fip1 PE=1 SV=1;sp|Q9D620|RFIP1_MOUSE Rab11 family-i	Rab11 family-interacting protein 1	Rab11fip1	-0.151		0.107988	-0.181		0.0882793	-0.008		0.931636	0.0213483		0.806758	15.4547	15.3863	15.1991	15.0843	15.1888	15.3145	15.3844	15.3257	15.0857	15.1949	15.243	4	4	4	3.6	3.6	3.6	125.02	0	6.1584	70044000	4	0.172169	0.0719139	-0.159179	0.12643
549	A0A1B0GRP7;Q9Z2Y8;Q6P8V7;A0A1B0GRR5;Q80ZV3;A0A1B0GSP5;A0A1B0GQY5;A0A1B0GSA1	A0A1B0GRP7;Q9Z2Y8;Q6P8V7;A0A1B0GRR5;Q80ZV3;A0A1B0GSP5	tr|A0A1B0GRP7|A0A1B0GRP7_MOUSE Pyridoxal phosphate homeostasis protein (Fragment) OS=Mus musculus OX=10090 GN=Plpbp PE=1 SV=1;sp|Q9Z2Y8|PLPHP_MOUSE Pyridoxal phosphate homeostasis protein OS=Mus musculus OX=10090 GN=Plpbp PE=1 SV=1;tr|Q6P8V7|Q6P8V7_MOUSE P	Proline synthase co-transcribed bacterial homolog protein	Plpbp	0.102		0.139217	0.197		0.0209782	-0.025		0.733661	-0.118889		0.0923748	19.0414	19.0186	18.989	19.0819	19.0268	19.2477	19.0074	19.0749	19.2728	19.2197	19.2206	14	14	14	49.4	49.4	49.4	36.061	0	88.172	11781000000	44	-0.221387	0.00645732	0.0776473	0.300791
550	A0A1B0GRU3;E9Q8K8;Q6ZPZ3	A0A1B0GRU3;E9Q8K8;Q6ZPZ3	tr|A0A1B0GRU3|A0A1B0GRU3_MOUSE Zinc finger CCCH domain-containing protein 4 OS=Mus musculus OX=10090 GN=Zc3h4 PE=1 SV=1;tr|E9Q8K8|E9Q8K8_MOUSE Zinc finger CCCH domain-containing protein 4 OS=Mus musculus OX=10090 GN=Zc3h4 PE=1 SV=1;sp|Q6ZPZ3|ZC3H4_MOUSE Zi	Zinc finger CCCH domain-containing protein 4	Zc3h4	-0.055		0.488714	-0.109		0.230143	-0.021		0.813264	0.033776		0.667808	15.6948	15.3879	15.4827	15.5112	15.4712	15.4182	15.5787	15.5063	15.4342	15.4154	15.4497	7	7	7	8.5	8.5	8.5	127.45	0	48.48	203610000	8	0.0887223	0.273403	-0.0756568	0.397027
551	A0A1B0GRU8;Q9R1C7;E9QMI6;D3Z4N6;E9QP07;A0A0R4J1S2;Q80W14	A0A1B0GRU8;Q9R1C7	tr|A0A1B0GRU8|A0A1B0GRU8_MOUSE Pre-mRNA-processing factor 40 homolog A OS=Mus musculus OX=10090 GN=Prpf40a PE=1 SV=1;sp|Q9R1C7|PR40A_MOUSE Pre-mRNA-processing factor 40 homolog A OS=Mus musculus OX=10090 GN=Prpf40a PE=1 SV=1	Pre-mRNA-processing factor 40 homolog A	Prpf40a	0.155		0.256041	-0.018		0.903054	-0.127		0.399429	0.0466153		0.724851	18.6041	18.1743	18.4541	18.3117	18.6847	18.7025	18.4619	18.6135	18.4874	18.5152	18.5565	23	23	23	23.3	23.3	23.3	105.53	0	61.077	2273300000	29	-0.108872	0.418047	0.0286352	0.846284
552	A0A1B0GRV0;D3Z5X0	A0A1B0GRV0	tr|A0A1B0GRV0|A0A1B0GRV0_MOUSE 3(2),5-bisphosphate nucleotidase 1 OS=Mus musculus OX=10090 GN=Bpnt1 PE=1 SV=1		Bpnt1	-0.568		0.181207	0.687		0.151462	0.847		0.085059	-0.408093		0.325375	10.6545	10.7751	10.7097	9.25031	10.057	11.1278	9.91492	9.81798	10.3797	11.0292	10.2505	19	1	1	64.1	5	5	34.973	0	4.7945	59131000	1	0.159957	0.693247	0.278599	0.541374
553	A0A1B0GRV3;P48377;G5E890;P48379;P48381	A0A1B0GRV3;P48377	tr|A0A1B0GRV3|A0A1B0GRV3_MOUSE MHC class II regulatory factor RFX1 OS=Mus musculus OX=10090 GN=Rfx1 PE=1 SV=1;sp|P48377|RFX1_MOUSE MHC class II regulatory factor RFX1 OS=Mus musculus OX=10090 GN=Rfx1 PE=1 SV=2	MHC class II regulatory factor RFX1	Rfx1	-0.017		0.7848	-0.058		0.427099	-0.132		0.0899117	-0.0913365		0.174983	14.1996	14.0914	14.2504	14.1599	14.1494	14.1795	14.2348	14.3893	14.2929	14.2667	14.2033	3	3	3	4.3	4.3	4.3	98.1	0	6.9574	83263000	3	-0.0738515	0.264558	-0.14909	0.0596574
554	A0A1B0GRV7	A0A1B0GRV7	tr|A0A1B0GRV7|A0A1B0GRV7_MOUSE Uncharacterized protein OS=Mus musculus OX=10090 GN=Gm17949 PE=3 SV=1		Gm17949	-0.066		0.614709	0.132		0.375902	0.318		0.0516105	0.119079		0.373675	14.1911	14.4187	14.0884	13.9871	14.1018	14.4102	13.962	13.8676	14.2076	14.0254	13.9089	1	1	1	4.2	4.2	4.2	24.262	0.0033651	1.9972	64728000	2	0.185438	0.178486	0.251566	0.110134
555	A0A1B0GRZ8;Q8BGF6	A0A1B0GRZ8;Q8BGF6	tr|A0A1B0GRZ8|A0A1B0GRZ8_MOUSE ELMO domain-containing protein 2 (Fragment) OS=Mus musculus OX=10090 GN=Elmod2 PE=1 SV=1;sp|Q8BGF6|ELMD2_MOUSE ELMO domain-containing protein 2 OS=Mus musculus OX=10090 GN=Elmod2 PE=1 SV=1	ELMO domain-containing protein 2	Elmod2	-0.065		0.673916	-0.062		0.717117	0.101		0.560901	0.0980361		0.526815	15.9499	16.3939	16.5744	16.4019	16.0371	16.2849	16.1562	16.2548	16.1814	16.1656	16.0827	5	5	5	23.8	23.8	23.8	22.345	0	13.714	416900000	6	0.162808	0.30236	0.0357614	0.834781
556	Q3UL50;A0A1B0GS18;Q8VCG3	Q3UL50;A0A1B0GS18;Q8VCG3	tr|Q3UL50|Q3UL50_MOUSE WD repeat-containing protein 74 OS=Mus musculus OX=10090 GN=Wdr74 PE=1 SV=1;tr|A0A1B0GS18|A0A1B0GS18_MOUSE Uncharacterized protein OS=Mus musculus OX=10090 GN=Gm45736 PE=4 SV=1;sp|Q8VCG3|WDR74_MOUSE WD repeat-containing protein 74 OS	WD repeat-containing protein 74	Wdr74	0.185		0.0106301	0.057		0.404639	0.003		0.95816	0.131557		0.0484842	15.7583	15.7074	15.8122	15.9743	15.8917	15.9659	15.6803	15.8313	15.8427	15.7843	15.8103	5	5	5	15.3	15.3	15.3	37.791	0	13.759	239880000	7	-0.0530895	0.382908	0.188139	0.0169218
557	A0A1B0GS41;Q9QYY0	A0A1B0GS41;Q9QYY0	tr|A0A1B0GS41|A0A1B0GS41_MOUSE GRB2-associated-binding protein 1 OS=Mus musculus OX=10090 GN=Gab1 PE=1 SV=1;sp|Q9QYY0|GAB1_MOUSE GRB2-associated-binding protein 1 OS=Mus musculus OX=10090 GN=Gab1 PE=1 SV=2	GRB2-associated-binding protein 1	Gab1	0.27		0.11822	0.001		0.995277	-0.409		0.0435635	-0.140285		0.393341	14.4196	14.1324	14.1966	14.1787	14.7051	14.6741	14.438	14.879	14.647	14.6946	14.637	2	2	1	2.6	2.6	1.7	80.184	0	5.908	63604000	3	-0.410049	0.0272399	-0.13922	0.446725
558	A0A1B0GS77;Q9WTL8	A0A1B0GS77;Q9WTL8	tr|A0A1B0GS77|A0A1B0GS77_MOUSE Aryl hydrocarbon receptor nuclear translocator-like protein 1 OS=Mus musculus OX=10090 GN=Arntl PE=1 SV=1;sp|Q9WTL8|BMAL1_MOUSE Aryl hydrocarbon receptor nuclear translocator-like protein 1 OS=Mus musculus OX=10090 GN=Arntl P	Aryl hydrocarbon receptor nuclear translocator-like protein 1	Arntl	0.048		0.645787	-0.042		0.715878	0.147		0.223281	0.237579		0.0421745	14.4119	14.7821	14.5629	14.7754	14.6295	14.4959	14.5056	14.3712	14.4078	14.3729	14.4075	3	3	3	4.3	4.3	4.3	69.522	0	8.5344	41705000	3	0.189633	0.0919459	0.195223	0.116631
559	Q8K4L2;A0A1B0GS91;Q8K4L3;E9Q3Z5;F6R6A4;F6TBK9	Q8K4L2;A0A1B0GS91;Q8K4L3;E9Q3Z5	tr|Q8K4L2|Q8K4L2_MOUSE Archvillin OS=Mus musculus OX=10090 GN=Svil PE=1 SV=1;tr|A0A1B0GS91|A0A1B0GS91_MOUSE Supervillin OS=Mus musculus OX=10090 GN=Svil PE=1 SV=1;sp|Q8K4L3|SVIL_MOUSE Supervillin OS=Mus musculus OX=10090 GN=Svil PE=1 SV=1;tr|E9Q3Z5|E9Q3Z5_	Supervillin	Svil	-0.087		0.208885	-0.149		0.0686637	-0.046		0.542089	0.0157603		0.81303	18.1086	18.1859	18.2938	18.1916	18.0149	18.1193	18.2292	18.2546	18.1178	18.0749	18.0859	25	25	25	14.6	14.6	14.6	226.81	0	105.35	1537700000	32	0.103206	0.144398	-0.13327	0.0977422
560	A0A1B0GSA5;Q80Y98;A0A1B0GS27;A0A1B0GSV3	A0A1B0GSA5;Q80Y98;A0A1B0GS27	tr|A0A1B0GSA5|A0A1B0GSA5_MOUSE Phospholipase DDHD2 OS=Mus musculus OX=10090 GN=Ddhd2 PE=1 SV=1;sp|Q80Y98|DDHD2_MOUSE Phospholipase DDHD2 OS=Mus musculus OX=10090 GN=Ddhd2 PE=1 SV=3;tr|A0A1B0GS27|A0A1B0GS27_MOUSE Phospholipase DDHD2 OS=Mus musculus OX=10090	Phospholipase DDHD2	Ddhd2	-0.048		0.631771	-0.103		0.370236	0.395	UP	0.00527782	0.449736	UP	0.00117502	16.3024	16.6588	16.5463	16.4899	16.3632	16.5092	16.0064	16.2081	15.9996	16.0768	15.9367	8	8	8	14.1	14.1	14.1	82.112	0	29.744	321880000	11	0.498145	0.000581031	0.346887	0.0107965
562	A0A1B0GSW0;A0A1B0GSD5;Q9DA77	A0A1B0GSW0;A0A1B0GSD5;Q9DA77	tr|A0A1B0GSW0|A0A1B0GSW0_MOUSE RIKEN cDNA 1700018L24, isoform CRA_b OS=Mus musculus OX=10090 GN=Tex29 PE=4 SV=1;tr|A0A1B0GSD5|A0A1B0GSD5_MOUSE Testis-expressed protein 29 OS=Mus musculus OX=10090 GN=Tex29 PE=4 SV=1;sp|Q9DA77|TEX29_MOUSE Testis-expressed pr	Testis-expressed sequence 29 protein	Tex29	0.079		0.529889	0.084		0.551239	0.093		0.508322	0.0885038		0.483194	14.809	14.4305	14.32	14.5423	14.555	14.6994	14.2993	14.5539	14.5384	14.5144	14.4783	2	2	2	15.4	15.4	15.4	5.7557	0.0083208	1.6104	60693000	4	0.00943141	0.939617	0.172274	0.234418
563	A0A1B0GSG5;Q91VI7;A0A1B0GRG4;A0A1B0GRY7	A0A1B0GSG5;Q91VI7	tr|A0A1B0GSG5|A0A1B0GSG5_MOUSE Ribonuclease inhibitor OS=Mus musculus OX=10090 GN=Rnh1 PE=1 SV=1;sp|Q91VI7|RINI_MOUSE Ribonuclease inhibitor OS=Mus musculus OX=10090 GN=Rnh1 PE=1 SV=1	Ribonuclease inhibitor	Rnh1	0.205		0.195477	0.341		0.0671485	0.2		0.254702	0.0640655		0.673011	19.0959	19.6355	19.6703	19.8447	19.5543	19.6181	19.166	19.3694	19.6541	19.5793	19.5914	19	19	19	62	62	62	53.926	0	323.31	17679000000	39	-0.141032	0.361773	0.404665	0.0352433
564	A0A1B0GSH8	A0A1B0GSH8	tr|A0A1B0GSH8|A0A1B0GSH8_MOUSE Uncharacterized protein (Fragment) OS=Mus musculus OX=10090 GN=Gm45808 PE=4 SV=1		Gm45808	0.061		0.546126	-0.058		0.607158	-0.114		0.320224	0.00460989		0.96326	13.9216	13.9984	14.0984	14.1708	13.9984	14.0322	14.3002	13.9408	14.085	14.1242	13.9784	12	2	0	48.3	12.5	0	28.687	0	12.248	387370000	3	-0.0564141	0.576299	-0.0533433	0.635664
566	A0A1B0GSU0;D3Z0B9;Q571I9;A0A1B0GSN3	A0A1B0GSU0;D3Z0B9;Q571I9	tr|A0A1B0GSU0|A0A1B0GSU0_MOUSE Aldehyde dehydrogenase family 16 member A1 OS=Mus musculus OX=10090 GN=Aldh16a1 PE=1 SV=1;tr|D3Z0B9|D3Z0B9_MOUSE Aldehyde dehydrogenase family 16 member A1 OS=Mus musculus OX=10090 GN=Aldh16a1 PE=1 SV=3;sp|Q571I9|A16A1_MOUSE	Aldehyde dehydrogenase family 16 member A1	Aldh16a1	0.083		0.154342	0.003		0.960487	-0.147		0.0361069	-0.0666872		0.244576	18.3588	18.4956	18.4022	18.5463	18.4895	18.4705	18.5267	18.6048	18.5634	18.5782	18.5647	22	22	22	36.4	36.4	36.4	84.797	0	226.71	11992000000	32	-0.149925	0.0203136	-0.0636324	0.315837
567	A0A1B0GSV4;Q05685	A0A1B0GSV4;Q05685	tr|A0A1B0GSV4|A0A1B0GSV4_MOUSE Folate receptor beta (Fragment) OS=Mus musculus OX=10090 GN=Folr2 PE=1 SV=1;sp|Q05685|FOLR2_MOUSE Folate receptor beta OS=Mus musculus OX=10090 GN=Folr2 PE=2 SV=1	Folate receptor beta	Folr2	0.223		0.0168229	0.011		0.903494	-0.385	DOWN	0.00138817	-0.172806		0.0498711	15.2963	15.2263	15.2637	15.5217	15.3577	15.576	15.6599	15.6345	15.7036	15.5204	15.7498	2	2	2	11.3	11.3	11.3	20.775	0.00046012	3.5187	76428000	2	-0.395789	0.00053483	-0.162118	0.0902636
568	A0A1B0GSX7;Q6PFD9;B2RQL0;A0A140T8J8;A0A1B0GRB5;A0A1B0GRA7;A0A1B0GS62	A0A1B0GSX7;Q6PFD9;B2RQL0;A0A140T8J8	tr|A0A1B0GSX7|A0A1B0GSX7_MOUSE Nuclear pore complex protein Nup98-Nup96 OS=Mus musculus OX=10090 GN=Nup98 PE=1 SV=1;sp|Q6PFD9|NUP98_MOUSE Nuclear pore complex protein Nup98-Nup96 OS=Mus musculus OX=10090 GN=Nup98 PE=1 SV=2;tr|B2RQL0|B2RQL0_MOUSE Nuclear po	Nuclear pore complex protein Nup98-Nup96;Nuclear pore complex protein Nup98;Nuclear pore complex protein Nup96	Nup98	-0.096		0.127439	-0.069		0.31395	0.011		0.865432	-0.0166211		0.779244	18.4187	18.3703	18.4109	18.2709	18.3719	18.2679	18.4574	18.3201	18.3555	18.2673	18.3378	29	29	29	19.1	19.1	19.1	197.31	0	117.59	1742800000	38	0.0797691	0.198373	-0.0851711	0.217549
569	A0A1B0GSZ9;O35972;A0A1B0GQZ1	A0A1B0GSZ9;O35972;A0A1B0GQZ1	tr|A0A1B0GSZ9|A0A1B0GSZ9_MOUSE 39S ribosomal protein L23, mitochondrial OS=Mus musculus OX=10090 GN=Mrpl23 PE=1 SV=1;sp|O35972|RM23_MOUSE 39S ribosomal protein L23, mitochondrial OS=Mus musculus OX=10090 GN=Mrpl23 PE=1 SV=1;tr|A0A1B0GQZ1|A0A1B0GQZ1_MOUSE 3	39S ribosomal protein L23, mitochondrial	Mrpl23	-0.023		0.728087	-0.013		0.860781	0.002		0.974303	-0.00767713		0.907222	15.874	15.9159	15.8769	15.7656	15.9074	15.9249	15.823	15.9502	15.8132	15.9442	15.8636	5	5	5	47.1	47.1	47.1	20.059	0	97.655	937270000	8	0.0152944	0.816604	-0.0206	0.780092
570	Q3LRV6;A0A1B0GT29;Q61418	Q3LRV6;A0A1B0GT29;Q61418	tr|Q3LRV6|Q3LRV6_MOUSE Chloride channel protein OS=Mus musculus OX=10090 GN=Clcn4 PE=1 SV=1;tr|A0A1B0GT29|A0A1B0GT29_MOUSE Chloride channel protein OS=Mus musculus OX=10090 GN=Clcn4 PE=1 SV=1;sp|Q61418|CLCN4_MOUSE H(+)/Cl(-) exchange transporter 4 OS=Mus m	Chloride channel protein;H(+)/Cl(-) exchange transporter 4	Clcn4	0.108		0.58836	0.057		0.798185	-0.041		0.854315	0.0106794		0.957095	14.236	13.9753	14.0777	13.8765	14.2499	14.4876	13.8026	14.4716	14.3751	14.0932	14.1137	1	1	1	1.5	1.5	1.5	76.475	0.00088994	2.9078	70192000	1	-0.0976321	0.625127	0.0675261	0.761505
571	A0A1B0GT63;G3X9F4;Q8VD26	A0A1B0GT63;G3X9F4;Q8VD26	tr|A0A1B0GT63|A0A1B0GT63_MOUSE Transmembrane protein 143 OS=Mus musculus OX=10090 GN=Tmem143 PE=1 SV=1;tr|G3X9F4|G3X9F4_MOUSE Transmembrane protein 143 OS=Mus musculus OX=10090 GN=Tmem143 PE=1 SV=1;sp|Q8VD26|TM143_MOUSE Transmembrane protein 143 OS=Mus mus	Transmembrane protein 143	Tmem143	0.016		0.964835	0.539		0.216251	0.122		0.769574	-0.399746		0.298673	12.2531	12.9819	13.745	12.6752	12.9476	13.4066	12.4171	13.3246	13.4738	13.4618	13.293	2	2	2	5.5	5.5	5.5	51	0	8.6215	51138000	2	-0.416193	0.280402	0.138918	0.739856
572	A0A1B0GT68;Q99J93	A0A1B0GT68;Q99J93	tr|A0A1B0GT68|A0A1B0GT68_MOUSE Uncharacterized protein OS=Mus musculus OX=10090 GN=Gm45717 PE=4 SV=1;sp|Q99J93|IFM2_MOUSE Interferon-induced transmembrane protein 2 OS=Mus musculus OX=10090 GN=Ifitm2 PE=1 SV=1	Interferon-induced transmembrane protein 2	Gm45717	0.117		0.461668	-0.053		0.763777	-0.078		0.658306	0.091889		0.560874	14.312	14.5138	14.2538	14.7073	14.5159	14.2073	14.6969	14.1785	14.3855	14.4104	14.359	3	3	1	31.6	31.6	11.8	16.693	0	8.8287	76287000	3	-0.0250934	0.872713	0.0391679	0.82313
573	Q7TMK6;A0A1B0GT78;A0A1B0GSU8	Q7TMK6;A0A1B0GT78;A0A1B0GSU8	sp|Q7TMK6|HOOK2_MOUSE Protein Hook homolog 2 OS=Mus musculus OX=10090 GN=Hook2 PE=1 SV=3;tr|A0A1B0GT78|A0A1B0GT78_MOUSE Protein Hook homolog 2 OS=Mus musculus OX=10090 GN=Hook2 PE=1 SV=1;tr|A0A1B0GSU8|A0A1B0GSU8_MOUSE Protein Hook homolog 2 OS=Mus musculus	Protein Hook homolog 2	Hook2	0.112		0.314999	-0.027		0.824947	-0.06		0.623258	0.0791765		0.472707	16.1078	16.4014	16.3139	16.62	16.2937	16.2465	16.3254	16.3435	16.3342	16.331	16.2575	8	8	8	11.5	11.5	11.5	83.365	0	21.836	4789500000	10	-0.0331799	0.760723	0.052266	0.66867
574	A0A1B0GT81;Q07813;A0A1B0GS13;A0A1B0GTA4;A0A1B0GT35	A0A1B0GT81;Q07813;A0A1B0GS13;A0A1B0GTA4	tr|A0A1B0GT81|A0A1B0GT81_MOUSE Apoptosis regulator BAX OS=Mus musculus OX=10090 GN=Bax PE=1 SV=1;sp|Q07813|BAX_MOUSE Apoptosis regulator BAX OS=Mus musculus OX=10090 GN=Bax PE=1 SV=1;tr|A0A1B0GS13|A0A1B0GS13_MOUSE Apoptosis regulator BAX (Fragment) OS=Mus	Apoptosis regulator BAX	Bax	0.025		0.835792	0.03		0.828309	0.071		0.602802	0.0671223		0.584806	15.4591	15.7441	15.8847	15.8847	15.601	15.678	15.755	15.4941	15.6694	15.6667	15.6263	6	4	3	46.2	26.9	14.6	18.955	0	19.775	354040000	3	0.0418406	0.732105	0.0966995	0.483782
575	A0A1B0GT92;Q9Z1E4	A0A1B0GT92;Q9Z1E4	tr|A0A1B0GT92|A0A1B0GT92_MOUSE Glycogen [starch] synthase OS=Mus musculus OX=10090 GN=Gys1 PE=1 SV=1;sp|Q9Z1E4|GYS1_MOUSE Glycogen [starch] synthase, muscle OS=Mus musculus OX=10090 GN=Gys1 PE=1 SV=2	Glycogen [starch] synthase, muscle	Gys1	0.055		0.62728	-0.028		0.823053	-0.238		0.0814076	-0.155196		0.186811	17.194	17.0937	17.1475	16.9775	17.3973	17.2244	17.23	17.5358	17.3408	17.3757	17.3483	4	3	3	5.9	4.5	4.5	76.623	0	6.2599	205510000	5	-0.209878	0.084993	-0.183205	0.165579
576	A0A1B0GT97;Q9CQM2;Q99JH8;Q8R1L4	A0A1B0GT97;Q9CQM2;Q99JH8;Q8R1L4	tr|A0A1B0GT97|A0A1B0GT97_MOUSE ER lumen protein-retaining receptor OS=Mus musculus OX=10090 GN=Kdelr1 PE=1 SV=1;sp|Q9CQM2|ERD22_MOUSE ER lumen protein-retaining receptor 2 OS=Mus musculus OX=10090 GN=Kdelr2 PE=1 SV=1;sp|Q99JH8|ERD21_MOUSE ER lumen protein-	ER lumen protein-retaining receptor 2;ER lumen protein-retaining receptor 1;ER lumen protein-retaining receptor 3	Kdelr1	0.005		0.975233	0.07		0.669547	-0.054		0.738783	-0.119511		0.419356	14.5345	14.0958	14.6354	14.3501	14.4069	14.5221	14.2948	14.6576	14.4667	14.5944	14.5766	1	1	1	5.8	5.8	5.8	15.901	0.0067345	1.7128	425300000	2	-0.124022	0.402664	-0.0498285	0.759655
577	F8WHJ1;J3QP99;A0A1C7CYU5;Q3U2I3;Q8C211	F8WHJ1;J3QP99;A0A1C7CYU5;Q3U2I3	tr|F8WHJ1|F8WHJ1_MOUSE FTS and Hook-interacting protein OS=Mus musculus OX=10090 GN=Fam160a2 PE=1 SV=1;tr|J3QP99|J3QP99_MOUSE FTS and Hook-interacting protein OS=Mus musculus OX=10090 GN=Fam160a2 PE=1 SV=2;tr|A0A1C7CYU5|A0A1C7CYU5_MOUSE FTS and Hook-intera	FTS and Hook-interacting protein	Fam160a2	0.16		0.19924	0.241		0.0941686	0.067		0.614179	-0.0136878		0.908204	13.8591	14.1084	13.7674	14.2795	13.9827	13.9517	13.8853	13.8032	13.9694	14.0683	14.2172	3	3	2	2.6	2.6	1.9	99.153	0.0028257	2.0927	51607000	3	-0.173339	0.166626	0.227014	0.111567
578	A0A1C7CYV0;B1AX58;Q99K51	A0A1C7CYV0;B1AX58;Q99K51	tr|A0A1C7CYV0|A0A1C7CYV0_MOUSE Plastin-3 (Fragment) OS=Mus musculus OX=10090 GN=Pls3 PE=1 SV=1;tr|B1AX58|B1AX58_MOUSE Plastin-3 OS=Mus musculus OX=10090 GN=Pls3 PE=1 SV=1;sp|Q99K51|PLST_MOUSE Plastin-3 OS=Mus musculus OX=10090 GN=Pls3 PE=1 SV=3	Plastin-3	Pls3	0.099		0.115084	0.026		0.690878	-0.105		0.134714	-0.0315507		0.593931	20.17	20.0129	20.0906	20.1706	20.2374	20.1635	20.1714	20.2202	20.258	20.1678	20.2403	41	36	34	66.1	58.2	54.1	70.642	0	323.31	25037000000	88	-0.130885	0.0468397	-0.00533334	0.93525
579	A0A1D5RLD1;E9QKV6;E9PWZ6;E9PZW8;Q9QY06;A0A1D5RLW4;D3Z3A8;Q8C170	A0A1D5RLD1;E9QKV6;E9PWZ6;E9PZW8;Q9QY06	tr|A0A1D5RLD1|A0A1D5RLD1_MOUSE Unconventional myosin-IXb OS=Mus musculus OX=10090 GN=Myo9b PE=1 SV=1;tr|E9QKV6|E9QKV6_MOUSE Unconventional myosin-IXb OS=Mus musculus OX=10090 GN=Myo9b PE=1 SV=1;tr|E9PWZ6|E9PWZ6_MOUSE Unconventional myosin-IXb OS=Mus muscul	Unconventional myosin-IXb	Myo9b	0.046		0.530235	-0.135		0.118668	-0.2		0.0307865	-0.0189733		0.793629	16.2957	16.359	16.2251	16.4213	16.3456	16.2508	16.594	16.3933	16.3311	16.3587	16.3849	12	12	12	7.2	7.2	7.2	222.64	0	32.303	397490000	13	-0.0649141	0.380237	-0.154388	0.0806384
580	Q8BTX9;A0A1D5RLG0;A0A1D5RM62	Q8BTX9;A0A1D5RLG0	sp|Q8BTX9|HSDL1_MOUSE Inactive hydroxysteroid dehydrogenase-like protein 1 OS=Mus musculus OX=10090 GN=Hsdl1 PE=1 SV=1;tr|A0A1D5RLG0|A0A1D5RLG0_MOUSE Inactive hydroxysteroid dehydrogenase-like protein 1 OS=Mus musculus OX=10090 GN=Hsdl1 PE=1 SV=1	Inactive hydroxysteroid dehydrogenase-like protein 1	Hsdl1	0.006		0.940717	-0.013		0.872665	-0.085		0.323042	-0.0660379		0.387732	16.5001	16.5282	16.7083	16.6835	16.495	16.5747	16.7092	16.6186	16.6629	16.6777	16.6108	5	5	5	15.8	15.8	15.8	36.867	0	29.269	281950000	6	-0.0716061	0.350694	-0.0794622	0.354122
581	A0A1D5RLG3;Q80UJ7	A0A1D5RLG3;Q80UJ7	tr|A0A1D5RLG3|A0A1D5RLG3_MOUSE Rab3 GTPase-activating protein catalytic subunit OS=Mus musculus OX=10090 GN=Rab3gap1 PE=1 SV=1;sp|Q80UJ7|RB3GP_MOUSE Rab3 GTPase-activating protein catalytic subunit OS=Mus musculus OX=10090 GN=Rab3gap1 PE=1 SV=4	Rab3 GTPase-activating protein catalytic subunit	Rab3gap1	-0.008		0.925128	0.021		0.821488	0.016		0.857391	-0.0119309		0.884356	16.9388	17.1605	17.0041	17.1411	17.0078	16.9313	17.0784	16.9575	17.0678	17.086	16.9622	14	14	14	16.8	16.8	16.8	110.96	0	44.253	589810000	16	-0.00422491	0.958901	0.00877916	0.923712
582	A0A1D5RLJ8;D3Z1F9;Q8C0M0	A0A1D5RLJ8;D3Z1F9;Q8C0M0	tr|A0A1D5RLJ8|A0A1D5RLJ8_MOUSE GATOR complex protein WDR59 OS=Mus musculus OX=10090 GN=Wdr59 PE=1 SV=1;tr|D3Z1F9|D3Z1F9_MOUSE WD repeat-containing protein 59 OS=Mus musculus OX=10090 GN=Wdr59 PE=1 SV=2;sp|Q8C0M0|WDR59_MOUSE GATOR complex protein WDR59 OS=M	WD repeat-containing protein 59	Wdr59	0.035		0.704521	-0.035		0.729023	-0.002		0.981184	0.0675272		0.464242	16.4466	16.5157	16.3812	16.5522	16.5169	16.3782	16.4243	16.4761	16.5525	16.4675	16.2247	8	8	8	13.2	13.2	13.2	111.65	0	17.863	403510000	10	0.0329227	0.718151	0.0322081	0.751934
583	A0A1D5RLK2;A0A1D5RMH7;Q2PFD7;F6Z9E6;E9PUC5;Q8C0E9	A0A1D5RLK2;A0A1D5RMH7;Q2PFD7;F6Z9E6	tr|A0A1D5RLK2|A0A1D5RLK2_MOUSE PH and SEC7 domain-containing protein 3 OS=Mus musculus OX=10090 GN=Psd3 PE=1 SV=1;tr|A0A1D5RMH7|A0A1D5RMH7_MOUSE PH and SEC7 domain-containing protein 3 OS=Mus musculus OX=10090 GN=Psd3 PE=1 SV=1;sp|Q2PFD7|PSD3_MOUSE PH and	PH and SEC7 domain-containing protein 3	Psd3	-0.291		0.0991379	0.001		0.995834	0.417		0.0428438	0.124599		0.453123	15.9625	16.3984	16.3775	16.3251	15.7901	15.7487	15.8273	15.8309	15.8617	15.8296	15.7988	5	5	5	5	5	5	114.53	0	14.281	177310000	5	0.416078	0.0273113	0.125553	0.49769
584	A0A1D5RLL3;Q8BG67;Q8BWC5;A0A2I3BR57;A0A1W2P7T9;Q6ZQ18	A0A1D5RLL3;Q8BG67	tr|A0A1D5RLL3|A0A1D5RLL3_MOUSE Protein EFR3 homolog A OS=Mus musculus OX=10090 GN=Efr3a PE=1 SV=1;sp|Q8BG67|EFR3A_MOUSE Protein EFR3 homolog A OS=Mus musculus OX=10090 GN=Efr3a PE=1 SV=1	Protein EFR3 homolog A	Efr3a	-0.055		0.392216	-0.032		0.649036	0.133		0.0822743	0.110166		0.103376	17.9258	17.8019	17.7747	17.7544	17.8659	17.7179	17.6741	17.7285	17.6936	17.64	17.6741	17	17	17	22.2	22.2	22.2	95.684	0	71.866	1153800000	22	0.164914	0.0235852	0.0780877	0.280946
585	A0A1D5RLM8;B2FDE4;B1ASN7;Q80X60	A0A1D5RLM8	tr|A0A1D5RLM8|A0A1D5RLM8_MOUSE Uncharacterized protein OS=Mus musculus OX=10090 GN=Gm11639 PE=1 SV=1		Gm11639	0.219		0.405878	-0.007		0.981564	-0.261		0.375218	-0.036183		0.888481	14.8631	14.1881	14.3926	14.1856	14.9252	14.9886	14.4259	15.0594	14.6742	14.8438	14.6899	3	3	3	0.8	0.8	0.8	654.2	0.0015896	2.4873	190160000	3	-0.254754	0.335898	-0.0428461	0.881941
586	B2RUP0;A0A1D5RLR3;Q8C5L7	B2RUP0;A0A1D5RLR3;Q8C5L7	tr|B2RUP0|B2RUP0_MOUSE RNA binding motif protein 34 OS=Mus musculus OX=10090 GN=Rbm34 PE=1 SV=1;tr|A0A1D5RLR3|A0A1D5RLR3_MOUSE RNA-binding protein 34 OS=Mus musculus OX=10090 GN=Rbm34 PE=1 SV=1;sp|Q8C5L7|RBM34_MOUSE RNA-binding protein 34 OS=Mus musculus O	RNA-binding protein 34	Rbm34	-0.11		0.448358	-0.017		0.916138	0.198		0.233059	0.104837		0.468659	15.2722	15.6283	15.4411	15.5728	15.3978	15.0415	15.3661	15.1326	15.2961	15.228	15.1735	3	3	3	8.1	8.1	8.1	49.116	0	42.124	83202000	4	0.214674	0.155158	0.0880501	0.583798
587	A0A1D5RLW7;Z4YNA3;A0A1D5RLR7;Q9D2X5	A0A1D5RLW7;Z4YNA3;A0A1D5RLR7;Q9D2X5	tr|A0A1D5RLW7|A0A1D5RLW7_MOUSE MAU2 chromatid cohesion factor homolog OS=Mus musculus OX=10090 GN=Mau2 PE=1 SV=1;tr|Z4YNA3|Z4YNA3_MOUSE MAU2 chromatid cohesion factor homolog OS=Mus musculus OX=10090 GN=Mau2 PE=1 SV=1;tr|A0A1D5RLR7|A0A1D5RLR7_MOUSE MAU2 ch	MAU2 chromatid cohesion factor homolog	Mau2	0.116		0.441904	0.198		0.249115	-0.007		0.967466	-0.0890681		0.551338	12.2671	11.6928	11.8242	11.8881	12.0374	12.2058	11.8576	12.012	12.2549	12.0674	12.0763	1	1	1	2.9	2.9	2.9	50.33	0.0054054	1.8243	20483000	1	-0.204806	0.187857	0.108988	0.515195
588	A0A1D5RLT0;Q3TV70	A0A1D5RLT0;Q3TV70	tr|A0A1D5RLT0|A0A1D5RLT0_MOUSE Nuclear receptor 2C2-associated protein OS=Mus musculus OX=10090 GN=Nr2c2ap PE=1 SV=1;sp|Q3TV70|NR2CA_MOUSE Nuclear receptor 2C2-associated protein OS=Mus musculus OX=10090 GN=Nr2c2ap PE=1 SV=1	Nuclear receptor 2C2-associated protein	Nr2c2ap	0.219		0.0305061	0.178		0.0946896	-0.047		0.634287	-0.00698472		0.936816	13.032	12.9979	13.0487	13.1431	13.1275	13.4635	13.0974	13.0492	13.2348	13.217	13.3033	2	2	2	35.2	35.2	35.2	6.1578	0.00015959	4.3124	69189000	2	-0.225515	0.026638	0.171377	0.106412
589	A0A1D5RLW0;A0A1D5RLU2;Q91WE2;A0A1D5RLF2;A0A1D5RLI3;A0A1D5RLY1;A0A1D5RLX7;A0A1D5RM30;A0A1D5RM67;A0A1D5RLD7;A0A1D5RLT4;A0A1D5RLJ3	A0A1D5RLW0;A0A1D5RLU2;Q91WE2;A0A1D5RLF2;A0A1D5RLI3;A0A1D5RLY1;A0A1D5RLX7	tr|A0A1D5RLW0|A0A1D5RLW0_MOUSE Protein FAM192A (Fragment) OS=Mus musculus OX=10090 GN=Fam192a PE=1 SV=1;tr|A0A1D5RLU2|A0A1D5RLU2_MOUSE Protein FAM192A (Fragment) OS=Mus musculus OX=10090 GN=Fam192a PE=1 SV=1;sp|Q91WE2|F192A_MOUSE Protein FAM192A OS=Mus mus	Protein FAM192A	Fam192a	-0.189		0.0372635	-0.126		0.180321	0.144		0.132646	0.080594		0.327253	15.864	16.0493	15.9255	15.8937	15.746	15.6313	15.8489	15.7564	15.6818	15.7179	15.6296	5	5	5	31.2	31.2	31.2	20.66	0	40.817	401510000	8	0.269829	0.00678321	-0.045629	0.612795
590	A0A1D5RMB4;A0A1D5RLV0;Q8C1D8	A0A1D5RMB4;A0A1D5RLV0;Q8C1D8	tr|A0A1D5RMB4|A0A1D5RMB4_MOUSE Protein IWS1 homolog (Fragment) OS=Mus musculus OX=10090 GN=Iws1 PE=1 SV=1;tr|A0A1D5RLV0|A0A1D5RLV0_MOUSE Protein IWS1 homolog OS=Mus musculus OX=10090 GN=Iws1 PE=1 SV=1;sp|Q8C1D8|IWS1_MOUSE Protein IWS1 homolog OS=Mus muscul	Protein IWS1 homolog	Iws1	-0.064		0.36743	-0.028		0.718819	0.045		0.564556	0.00919707		0.895111	15.2005	15.2486	15.298	15.0794	15.2708	15.2039	15.2752	15.1322	15.1125	15.2205	15.1936	2	2	2	12.6	12.6	12.6	22.57	0	11.539	82854000	4	0.0734995	0.306152	-0.0189721	0.808029
591	A0A1D5RLV1	A0A1D5RLV1	tr|A0A1D5RLV1|A0A1D5RLV1_MOUSE Protein 4.1 (Fragment) OS=Mus musculus OX=10090 GN=Epb41 PE=1 SV=1		Epb41	-0.277		0.0446222	-0.169		0.235225	0.345		0.0287216	0.237472		0.0768813	13.5005	13.8525	13.7637	13.6207	13.2911	13.3741	13.516	13.2052	13.2076	13.1671	13.1987	18	1	1	37.2	2.5	2.5	53.898	0	10.261	74840000	1	0.514408	0.00181698	0.0680545	0.622075
592	G3UYW1;A0A1D5RLV7;Q6VNB8	G3UYW1;A0A1D5RLV7;Q6VNB8	tr|G3UYW1|G3UYW1_MOUSE WD repeat and FYVE domain-containing protein 3 OS=Mus musculus OX=10090 GN=Wdfy3 PE=1 SV=1;tr|A0A1D5RLV7|A0A1D5RLV7_MOUSE WD repeat and FYVE domain-containing protein 3 OS=Mus musculus OX=10090 GN=Wdfy3 PE=1 SV=1;sp|Q6VNB8|WDFY3_MOUS	WD repeat and FYVE domain-containing protein 3	Wdfy3	-0.051		0.602254	-0.179		0.121763	-0.004		0.972307	0.124775		0.217084	16.7921	17.0109	16.9377	17.0013	16.8701	16.7168	17.0338	16.8008	16.7966	16.6755	16.7417	12	12	12	4.8	4.8	4.8	394.29	0	28.709	301790000	11	0.175611	0.0941869	-0.0545936	0.616452
593	A0A1D5RM22;E9PW74	A0A1D5RM22;E9PW74	tr|A0A1D5RM22|A0A1D5RM22_MOUSE GTPase IMAP family member GIMD1 OS=Mus musculus OX=10090 GN=Gimd1 PE=1 SV=1;sp|E9PW74|GIMD1_MOUSE GTPase IMAP family member GIMD1 OS=Mus musculus OX=10090 GN=Gimd1 PE=1 SV=1	GTPase IMAP family member GIMD1	Gimd1	-0.065		0.769235	0.098		0.691822	0.3		0.239879	0.137633		0.534859	12.9292	13.5626	13.7498	13.6709	13.3626	13.0146	13.2237	13.0044	13.1642	13.2268	13.2442	1	1	1	8.1	8.1	8.1	11.474	0.0080689	1.6348	79217000	1	0.20215	0.367812	0.235287	0.349369
594	A0A1D5RM79;A0A1D5RMC7	A0A1D5RM79	tr|A0A1D5RM79|A0A1D5RM79_MOUSE 60S ribosomal protein L18a OS=Mus musculus OX=10090 GN=Rpl18a PE=1 SV=1		Rpl18a	-0.009		0.971392	0.163		0.582643	0.185		0.532345	0.0132156		0.959852	12.5728	13.1916	13.2388	13.5373	12.8355	12.6023	13.0014	12.6302	13.0085	13.1481	12.7788	6	1	1	47.7	10.1	10.1	12.7	0.003229	2.0158	21036000	1	0.0226304	0.931316	0.175877	0.552956
595	A0A1D5RM83;E9PUA3;Q8R0S2;A0A0R4J1U6	A0A1D5RM83;E9PUA3;Q8R0S2	tr|A0A1D5RM83|A0A1D5RM83_MOUSE IQ motif and SEC7 domain-containing protein 1 OS=Mus musculus OX=10090 GN=Iqsec1 PE=1 SV=1;tr|E9PUA3|E9PUA3_MOUSE IQ motif and SEC7 domain-containing protein 1 OS=Mus musculus OX=10090 GN=Iqsec1 PE=1 SV=1;sp|Q8R0S2|IQEC1_MOUS	IQ motif and SEC7 domain-containing protein 1	Iqsec1	-0.032		0.623385	-0.113		0.141565	-0.067		0.360217	0.0132987		0.836655	16.5922	16.756	16.5819	16.6539	16.605	16.5756	16.689	16.7326	16.5277	16.6254	16.6414	10	10	7	9.8	9.8	7.5	117.93	0	17.511	323420000	11	0.0451505	0.489288	-0.0993336	0.189192
596	A0A1D5RM85;P62717;A0A1D5RLW5;A0A1D5RME4	A0A1D5RM85;P62717;A0A1D5RLW5;A0A1D5RME4	tr|A0A1D5RM85|A0A1D5RM85_MOUSE 60S ribosomal protein L18a (Fragment) OS=Mus musculus OX=10090 GN=Rpl18a PE=1 SV=1;sp|P62717|RL18A_MOUSE 60S ribosomal protein L18a OS=Mus musculus OX=10090 GN=Rpl18a PE=1 SV=1;tr|A0A1D5RLW5|A0A1D5RLW5_MOUSE 60S ribosomal pro	60S ribosomal protein L18a	Rpl18a	0.009		0.874846	-0.021		0.7492	-0.004		0.946981	0.0252896		0.660425	18.2308	18.1746	18.3292	18.2173	18.306	18.2383	18.2523	18.246	18.1931	18.2271	18.2656	8	8	3	32	32	13.2	24.638	0	66.186	10564000000	15	0.0162656	0.776825	0.00476682	0.940647
597	A0A1D5RM90;Q8R3L2;B2ZAC8;A0A1D5RLU0	A0A1D5RM90;Q8R3L2;B2ZAC8	tr|A0A1D5RM90|A0A1D5RM90_MOUSE Transcription factor 25 OS=Mus musculus OX=10090 GN=Tcf25 PE=1 SV=1;sp|Q8R3L2|TCF25_MOUSE Transcription factor 25 OS=Mus musculus OX=10090 GN=Tcf25 PE=1 SV=2;tr|B2ZAC8|B2ZAC8_MOUSE Nuclear localized protein-1 isoform d (Fragm	Transcription factor 25	Tcf25	-0.079		0.439549	-0.096		0.40226	-0.036		0.749024	-0.0191463		0.849755	16.7748	16.5748	16.7956	16.5168	16.5602	16.83	16.7513	16.7512	16.642	16.5535	16.769	9	9	9	18.1	18.1	18.1	71.035	0	63.529	551530000	11	0.0602261	0.554761	-0.115593	0.319435
598	Q9DBH0;A0A1D5RM92;Q3TXI7	Q9DBH0;A0A1D5RM92;Q3TXI7	sp|Q9DBH0|WWP2_MOUSE NEDD4-like E3 ubiquitin-protein ligase WWP2 OS=Mus musculus OX=10090 GN=Wwp2 PE=1 SV=1;tr|A0A1D5RM92|A0A1D5RM92_MOUSE E3 ubiquitin-protein ligase OS=Mus musculus OX=10090 GN=Wwp2 PE=1 SV=1;tr|Q3TXI7|Q3TXI7_MOUSE E3 ubiquitin-protein li	NEDD4-like E3 ubiquitin-protein ligase WWP2	Wwp2	-0.002		0.981184	-0.056		0.555144	0.011		0.908935	0.0645347		0.44835	14.605	14.8137	14.8686	14.8562	14.7109	14.7143	14.6844	14.8191	14.7645	14.6546	14.6688	5	3	3	5.3	3.6	3.6	98.76	0	6.7978	47906000	4	0.0665099	0.435031	0.00873895	0.92566
599	A0A1D5RM97;E9Q8S5;Q3U214;Q9R1L5;A0A1D5RLJ1	A0A1D5RM97;E9Q8S5;Q3U214;Q9R1L5	tr|A0A1D5RM97|A0A1D5RM97_MOUSE Microtubule-associated serine/threonine-protein kinase 3 OS=Mus musculus OX=10090 GN=Mast3 PE=1 SV=1;tr|E9Q8S5|E9Q8S5_MOUSE Microtubule-associated serine/threonine-protein kinase 3 OS=Mus musculus OX=10090 GN=Mast3 PE=1 SV=2;	Microtubule-associated serine/threonine-protein kinase 3;Microtubule-associated serine/threonine-protein kinase 1	Mast3	-0.026		0.899718	0.289		0.221561	0.136		0.552026	-0.178744		0.388586	15.1964	14.9015	14.9237	15.3853	14.7456	14.8139	14.5991	15.1426	14.9407	15.2889	15.2514	4	3	3	2.7	2.1	2.1	142.55	0.00015518	3.7457	180570000	3	-0.15315	0.457628	0.110742	0.627888
600	A0A1D5RMA9;Q9D7V1	A0A1D5RMA9;Q9D7V1	tr|A0A1D5RMA9|A0A1D5RMA9_MOUSE SH2 domain-containing protein 4A (Fragment) OS=Mus musculus OX=10090 GN=Sh2d4a PE=1 SV=1;sp|Q9D7V1|SH24A_MOUSE SH2 domain-containing protein 4A OS=Mus musculus OX=10090 GN=Sh2d4a PE=1 SV=1	SH2 domain-containing protein 4A	Sh2d4a	-0.031		0.853919	-0.324		0.108711	-0.432		0.0415886	-0.138385		0.418477	15.352	15.2323	15.471	14.973	15.3622	15.6273	15.6273	15.9395	15.6459	15.3269	15.4048	4	4	4	9.5	9.5	9.5	44.695	0	8.7191	75154000	4	-0.10744	0.52694	-0.462588	0.0313809
601	A0A1D5RMD4;E7FLY0;B1AVY7	A0A1D5RMD4;E7FLY0;B1AVY7	tr|A0A1D5RMD4|A0A1D5RMD4_MOUSE Kinesin-like protein KIF16B OS=Mus musculus OX=10090 GN=Kif16b PE=1 SV=1;tr|E7FLY0|E7FLY0_MOUSE Kinesin superfamily protein 16B OS=Mus musculus OX=10090 GN=Kif16b PE=1 SV=1;sp|B1AVY7|KI16B_MOUSE Kinesin-like protein KIF16B OS	Kinesin-like protein;Kinesin-like protein KIF16B	Kif16b	0.009		0.966921	-0.053		0.821639	0.182		0.446389	0.243197		0.263226	14.4621	15.0704	14.9081	15.2285	14.652	14.5862	14.8445	14.4195	14.4809	14.5751	14.6812	5	3	3	3.8	2.6	2.6	157.18	0.00060643	3.3176	57682000	3	0.234496	0.279553	0.190244	0.425625
602	A0A1D5RML8;P97760;A0A1D5RLM9;A0A1D5RLD4	A0A1D5RML8;P97760;A0A1D5RLM9	tr|A0A1D5RML8|A0A1D5RML8_MOUSE DNA-directed RNA polymerase II subunit RPB3 OS=Mus musculus OX=10090 GN=Polr2c PE=1 SV=1;sp|P97760|RPB3_MOUSE DNA-directed RNA polymerase II subunit RPB3 OS=Mus musculus OX=10090 GN=Polr2c PE=1 SV=2;tr|A0A1D5RLM9|A0A1D5RLM9_M	DNA-directed RNA polymerase II subunit RPB3	Polr2c	-0.072		0.548968	-0.057		0.666802	0.074		0.582603	0.059191		0.620769	15.8597	16.2107	16.1806	16.2111	15.9764	15.8477	16.0984	15.9217	15.9712	15.9049	15.9816	6	6	6	21.2	21.2	21.2	48.359	0	32.498	189640000	5	0.131121	0.285322	0.00169953	0.989792
603	A0A1I7Q4G8;E9QMN5;Q8CHY6;A0A1D5RM58;A0A1D5RM07	A0A1I7Q4G8;E9QMN5;Q8CHY6	tr|A0A1I7Q4G8|A0A1I7Q4G8_MOUSE Transcriptional repressor p66 alpha OS=Mus musculus OX=10090 GN=Gatad2a PE=1 SV=1;tr|E9QMN5|E9QMN5_MOUSE Transcriptional repressor p66 alpha OS=Mus musculus OX=10090 GN=Gatad2a PE=1 SV=1;sp|Q8CHY6|P66A_MOUSE Transcriptional r	Transcriptional repressor p66 alpha	Gatad2a	0.16		0.126606	0.031		0.77993	-0.007		0.949502	0.122658		0.230414	18.1153	18.1462	18.0479	18.1163	18.5046	18.1697	18.1105	18.1097	18.2152	18.1309	18.0764	19	19	19	37.6	37.6	37.6	65.434	0	138.95	1109600000	30	-0.0376901	0.702226	0.153395	0.183892
604	A0A1L1SQ41;Q4FCQ7;J3QNU1;Q9Z2A5;A0A140LJ98	A0A1L1SQ41;Q4FCQ7;J3QNU1;Q9Z2A5;A0A140LJ98	tr|A0A1L1SQ41|A0A1L1SQ41_MOUSE Arginyl-tRNA--protein transferase 1 OS=Mus musculus OX=10090 GN=Ate1 PE=1 SV=1;tr|Q4FCQ7|Q4FCQ7_MOUSE Arginyl-tRNA--protein transferase 1 OS=Mus musculus OX=10090 GN=Ate1 PE=1 SV=1;tr|J3QNU1|J3QNU1_MOUSE Arginyl-tRNA--protein	Arginyl-tRNA--protein transferase 1	Ate1	-0.003		0.963041	-0.09		0.225836	-0.169		0.0358551	-0.08259		0.212737	16.7586	16.6435	16.8225	16.7092	16.7345	16.7721	16.8649	16.9566	16.8436	16.8629	16.757	6	6	6	17.4	17.4	17.4	64.094	0	93.977	416970000	8	-0.0796513	0.228122	-0.172119	0.0334027
605	E9PUM4;A0A1L1SQ51;Q71LX4;Q8CDM9;A0A1L1SRI1;A0A1L1SQP9;A0A1L1SVA8	E9PUM4;A0A1L1SQ51;Q71LX4;Q8CDM9;A0A1L1SRI1	tr|E9PUM4|E9PUM4_MOUSE Talin-2 OS=Mus musculus OX=10090 GN=Tln2 PE=1 SV=1;tr|A0A1L1SQ51|A0A1L1SQ51_MOUSE Talin-2 OS=Mus musculus OX=10090 GN=Tln2 PE=1 SV=1;sp|Q71LX4|TLN2_MOUSE Talin-2 OS=Mus musculus OX=10090 GN=Tln2 PE=1 SV=3;tr|Q8CDM9|Q8CDM9_MOUSE Talin	Talin-2	Tln2	0.175		0.0411513	0.228		0.0213052	0.101		0.250053	0.0478965		0.531656	19.8425	19.9645	19.897	20.0635	20.1935	19.9708	19.889	19.7114	20.0694	19.9858	20.029	92	70	70	40	33.4	33.4	271.66	0	323.31	48266000000	97	-0.12671	0.118698	0.27573	0.00819415
606	A0A1L1SQA2;Q9CQV1	A0A1L1SQA2;Q9CQV1	tr|A0A1L1SQA2|A0A1L1SQA2_MOUSE Mitochondrial import inner membrane translocase subunit TIM16 OS=Mus musculus OX=10090 GN=Gm9803 PE=1 SV=1;sp|Q9CQV1|TIM16_MOUSE Mitochondrial import inner membrane translocase subunit TIM16 OS=Mus musculus OX=10090 GN=Pam16	Mitochondrial import inner membrane translocase subunit TIM16	Gm9803	-0.238		0.0292574	-0.117		0.287598	0.181		0.113034	0.0595092		0.535301	17.2947	17.4828	17.09	17.0004	17.089	17.0644	17.125	17.0917	17.0642	17.0074	16.9037	6	6	6	72.2	72.2	72.2	10.723	0	32.233	997150000	11	0.297389	0.0100906	-0.0570674	0.59387
607	E9QPN7;A0A1L1SQR4;Q8VDR9;A0A1L1STJ1;A0A1L1ST98	E9QPN7;A0A1L1SQR4;Q8VDR9	tr|E9QPN7|E9QPN7_MOUSE Dedicator of cytokinesis protein 6 OS=Mus musculus OX=10090 GN=Dock6 PE=1 SV=2;tr|A0A1L1SQR4|A0A1L1SQR4_MOUSE Dedicator of cytokinesis protein 6 OS=Mus musculus OX=10090 GN=Dock6 PE=1 SV=1;sp|Q8VDR9|DOCK6_MOUSE Dedicator of cytokines	Dedicator of cytokinesis protein 6	Dock6	0.27		0.0561826	0.064		0.65623	-0.062		0.664529	0.144113		0.272862	13.8797	13.8554	13.8639	14.4475	14.0425	13.9179	14.0233	13.8332	13.915	14.0969	13.9635	5	4	4	2.7	2.4	2.4	233.26	0	15.444	65794000	5	-0.125485	0.335885	0.207682	0.166201
610	A0A1L1SQZ6;A0A1L1SST3;O35492	A0A1L1SQZ6;A0A1L1SST3;O35492	tr|A0A1L1SQZ6|A0A1L1SQZ6_MOUSE Dual-specificity protein kinase CLK3 (Fragment) OS=Mus musculus OX=10090 GN=Clk3 PE=1 SV=1;tr|A0A1L1SST3|A0A1L1SST3_MOUSE Dual-specificity protein kinase CLK3 (Fragment) OS=Mus musculus OX=10090 GN=Clk3 PE=1 SV=1;sp|O35492|CL	Dual specificity protein kinase CLK3	Clk3	0.047		0.765963	0.079		0.656479	-0.127		0.48073	-0.158968		0.329765	12.8746	12.6112	12.6479	12.4372	12.8896	12.9491	12.6024	13.0739	12.9001	12.9439	12.9088	1	1	1	4.2	4.2	4.2	30.846	0.0014518	2.556	26612000	1	-0.206351	0.213644	-0.0795658	0.655825
611	A0A1L1SR14;A0A1L1SS60;Q8BH79	A0A1L1SR14;A0A1L1SS60;Q8BH79	tr|A0A1L1SR14|A0A1L1SR14_MOUSE Anoctamin-10 OS=Mus musculus OX=10090 GN=Ano10 PE=1 SV=1;tr|A0A1L1SS60|A0A1L1SS60_MOUSE Anoctamin OS=Mus musculus OX=10090 GN=Ano10 PE=1 SV=1;sp|Q8BH79|ANO10_MOUSE Anoctamin-10 OS=Mus musculus OX=10090 GN=Ano10 PE=1 SV=1	Anoctamin-10	Ano10	0.271		0.00778106	0.144		0.142021	-0.166		0.0966533	-0.0386413		0.640841	14.6817	14.764	14.7747	15.1473	15.0344	14.8506	14.9922	14.8191	15.0472	15.0665	15.0345	3	3	3	13.1	13.1	13.1	19.808	0.00016173	4.6525	106410000	4	-0.309269	0.00361409	0.105096	0.269977
613	A0A1L1SRA5;Q9DC33	A0A1L1SRA5;Q9DC33	tr|A0A1L1SRA5|A0A1L1SRA5_MOUSE High mobility group protein 20A OS=Mus musculus OX=10090 GN=Hmg20a PE=1 SV=1;sp|Q9DC33|HM20A_MOUSE High mobility group protein 20A OS=Mus musculus OX=10090 GN=Hmg20a PE=1 SV=1	High mobility group protein 20A	Hmg20a	0.088		0.480107	0.09		0.521159	-0.103		0.46142	-0.104466		0.406881	14.7482	14.3444	14.4491	14.4139	14.6224	14.7708	14.5174	14.717	14.6772	14.6742	14.7691	2	2	2	11.7	11.7	11.7	19.844	0.00046062	3.5346	34470000	2	-0.192931	0.141998	-0.0148251	0.914547
614	A0A1L1SRE8;P35951;B1AXJ6;F6YZZ8;B1AXJ3;B1AXJ5;B1AXJ4;Q924X6	A0A1L1SRE8;P35951	tr|A0A1L1SRE8|A0A1L1SRE8_MOUSE Low-density lipoprotein receptor OS=Mus musculus OX=10090 GN=Ldlr PE=1 SV=1;sp|P35951|LDLR_MOUSE Low-density lipoprotein receptor OS=Mus musculus OX=10090 GN=Ldlr PE=1 SV=2	Low-density lipoprotein receptor	Ldlr	-0.263		0.187418	-0.236		0.281931	0.209		0.335623	0.182567		0.347559	17.88	18.438	18.1844	18.1914	17.927	17.5963	18.1764	17.7396	17.8304	17.717	17.6195	12	12	12	15.6	15.6	15.6	89.44	0	44.052	1504600000	16	0.445151	0.0382527	-0.0530912	0.802543
616	A0A1L1SRT0;F6TCF9;Q60739	A0A1L1SRT0;F6TCF9;Q60739	tr|A0A1L1SRT0|A0A1L1SRT0_MOUSE BAG family molecular chaperone regulator 1 OS=Mus musculus OX=10090 GN=Bag1 PE=1 SV=1;tr|F6TCF9|F6TCF9_MOUSE BAG family molecular chaperone regulator 1 OS=Mus musculus OX=10090 GN=Bag1 PE=1 SV=1;sp|Q60739|BAG1_MOUSE BAG famil	BAG family molecular chaperone regulator 1	Bag1	0.084		0.475443	0.064		0.621711	-0.117		0.377566	-0.0975151		0.409925	16.2942	16.0853	15.9875	15.9497	16.35	16.3195	16.2397	16.2391	16.3348	16.2414	16.3355	6	6	6	16.9	16.9	16.9	39.714	0	18.717	246210000	7	-0.181563	0.141509	-0.0330301	0.799483
617	A0A1L1SRV0;Q08091;A0A1L1SUB2;A0A1L1SRL1	A0A1L1SRV0;Q08091;A0A1L1SUB2	tr|A0A1L1SRV0|A0A1L1SRV0_MOUSE Calponin OS=Mus musculus OX=10090 GN=Cnn1 PE=1 SV=1;sp|Q08091|CNN1_MOUSE Calponin-1 OS=Mus musculus OX=10090 GN=Cnn1 PE=1 SV=1;tr|A0A1L1SUB2|A0A1L1SUB2_MOUSE Calponin (Fragment) OS=Mus musculus OX=10090 GN=Cnn1 PE=1 SV=1	Calponin-1	Cnn1	-0.91		0.179528	-0.192		0.789754	0.005		0.994567	-0.712529		0.284071	12.2595	13.0287	11.5737	11.1938	11.6802	11.2586	11.0229	13.5419	11.7219	12.9414	11.6069	3	2	2	10.5	7.6	7.6	26.552	0.00060772	3.3383	7196700	2	0.197225	0.759978	-0.904852	0.227794
618	A0A1L1SRX2;O08739	A0A1L1SRX2;O08739	tr|A0A1L1SRX2|A0A1L1SRX2_MOUSE AMP deaminase OS=Mus musculus OX=10090 GN=Ampd3 PE=1 SV=1;sp|O08739|AMPD3_MOUSE AMP deaminase 3 OS=Mus musculus OX=10090 GN=Ampd3 PE=1 SV=2	AMP deaminase 3	Ampd3	-0.376		0.137938	-0.206		0.44525	0.051		0.848708	-0.118605		0.620327	10.0577	10.8523	10.7801	10.5208	10.0972	9.94516	10.7645	10.2607	10.4554	10.226	10.2375	1	1	1	1.2	1.2	1.2	89.567	0.0053994	1.816	15452000	1	0.257056	0.294646	-0.324896	0.239933
619	A0A1L1SS10;Q9Z2X8	A0A1L1SS10;Q9Z2X8	tr|A0A1L1SS10|A0A1L1SS10_MOUSE Kelch-like ECH-associated protein 1 OS=Mus musculus OX=10090 GN=Keap1 PE=1 SV=1;sp|Q9Z2X8|KEAP1_MOUSE Kelch-like ECH-associated protein 1 OS=Mus musculus OX=10090 GN=Keap1 PE=1 SV=1	Kelch-like ECH-associated protein 1	Keap1	-0.155		0.109816	-0.151		0.156592	-0.087		0.396225	-0.091272		0.325047	16.334	16.1099	15.9854	16.0154	16.0572	15.8909	16.1787	16.2823	16.092	16.0553	16.09	5	5	5	8.1	8.1	8.1	69.126	0	19.926	161400000	9	0.0640014	0.484204	-0.242621	0.0347231
620	A0A1L1SS44;Q60709	A0A1L1SS44;Q60709	tr|A0A1L1SS44|A0A1L1SS44_MOUSE Amyloid-like protein 2 (Fragment) OS=Mus musculus OX=10090 GN=Aplp2 PE=1 SV=1;tr|Q60709|Q60709_MOUSE Amyloid-like protein 2 OS=Mus musculus OX=10090 GN=Aplp2 PE=1 SV=1		Aplp2	0.271		0.143785	0.306		0.140611	0.144		0.467627	0.109091		0.536247	13.0729	13.4254	13.4194	13.8273	13.482	13.4219	12.8647	13.4595	13.5465	13.5171	13.3404	1	1	1	1.6	1.6	1.6	71.302	0	5.1256	29569000	1	-0.162059	0.364203	0.414974	0.0557349
621	A0A1L1SSA8;Q91XE8	A0A1L1SSA8;Q91XE8	tr|A0A1L1SSA8|A0A1L1SSA8_MOUSE Transmembrane protein 205 (Fragment) OS=Mus musculus OX=10090 GN=Tmem205 PE=1 SV=1;sp|Q91XE8|TM205_MOUSE Transmembrane protein 205 OS=Mus musculus OX=10090 GN=Tmem205 PE=1 SV=1	Transmembrane protein 205	Tmem205	-0.157		0.0822141	-0.076		0.421018	-0.068		0.470675	-0.149174		0.096691	17.3028	17.06	17.0476	16.8592	17.0682	17.0112	17.212	17.1974	17.15	17.1442	17.0919	5	5	5	25.4	25.4	25.4	19.612	0	59.027	6233900000	8	0.00811104	0.922131	-0.22518	0.0333844
622	A0A1L1SSC7;E9Q723;Q3UMK4;D3YVV0;A0A1L1SSP7	A0A1L1SSC7;E9Q723;Q3UMK4;D3YVV0	tr|A0A1L1SSC7|A0A1L1SSC7_MOUSE Tetratricopeptide repeat domain 13 OS=Mus musculus OX=10090 GN=Ttc13 PE=1 SV=1;tr|E9Q723|E9Q723_MOUSE Tetratricopeptide repeat domain 13 OS=Mus musculus OX=10090 GN=Ttc13 PE=1 SV=1;tr|Q3UMK4|Q3UMK4_MOUSE Tetratricopeptide rep		Ttc13	0.047		0.608229	0.094		0.368645	0.041		0.692376	-0.00617205		0.946061	15.9707	15.7059	15.7434	15.7095	15.9381	15.9137	15.6874	15.8449	15.875	15.8348	15.87	6	6	6	9.4	9.4	9.4	95.089	0	15.496	184890000	6	-0.0532775	0.562865	0.0876319	0.399662
623	A0A1L1SSC8;P59470	A0A1L1SSC8;P59470	tr|A0A1L1SSC8|A0A1L1SSC8_MOUSE DNA-directed RNA polymerase III subunit RPC2 (Fragment) OS=Mus musculus OX=10090 GN=Polr3b PE=1 SV=1;sp|P59470|RPC2_MOUSE DNA-directed RNA polymerase III subunit RPC2 OS=Mus musculus OX=10090 GN=Polr3b PE=1 SV=2	DNA-directed RNA polymerase III subunit RPC2	Polr3b	-0.095		0.47268	0.112		0.451235	0.042		0.77522	-0.165487		0.225228	13.2972	12.9683	13.0628	12.7581	13.0096	13.2745	13.044	13.091	13.2422	13.1977	13.0987	2	2	2	14	14	14	20.182	0.0013118	2.603	7598500	2	-0.0701303	0.59498	-0.05348	0.715748
624	Q3UDS7;A0A1L1SSF2;Q8VDL4	Q3UDS7;A0A1L1SSF2;Q8VDL4	tr|Q3UDS7|Q3UDS7_MOUSE ADP-dependent glucokinase OS=Mus musculus OX=10090 GN=Adpgk PE=1 SV=1;tr|A0A1L1SSF2|A0A1L1SSF2_MOUSE ADP-dependent glucokinase OS=Mus musculus OX=10090 GN=Adpgk PE=1 SV=1;sp|Q8VDL4|ADPGK_MOUSE ADP-dependent glucokinase OS=Mus musculu	ADP-dependent glucokinase	Adpgk	-0.047		0.548538	-0.045		0.600103	-0.037		0.666231	-0.0383839		0.619409	17.038	16.9152	17.0607	17.0321	16.8778	16.9644	17.1453	16.9383	16.9384	16.9864	17.0647	7	7	7	21.6	21.6	21.6	53.788	0	89.04	677430000	10	0.0081285	0.915676	-0.0837158	0.341592
625	A0A1L1SSL0;Q9D333	A0A1L1SSL0;Q9D333	tr|A0A1L1SSL0|A0A1L1SSL0_MOUSE Rho GTPase-activating protein 42 (Fragment) OS=Mus musculus OX=10090 GN=Arhgap42 PE=1 SV=1;tr|Q9D333|Q9D333_MOUSE MCG142052, isoform CRA_a OS=Mus musculus OX=10090 GN=Arhgap42 PE=1 SV=1		Arhgap42	-0.157		0.698807	1.264		0.0177259	0.262		0.565248	-1.15887		0.0157387	11.7342	11.4247	10.7643	10.7982	11.8968	10.7574	11.0713	11.0198	12.555	11.5873	12.7866	2	1	1	11.7	7.2	7.2	20.813	0.0010357	2.881	52383000	1	-1.00189	0.0305428	0.105198	0.816114
626	A0A1L1SSU1;Q8CI52	A0A1L1SSU1;Q8CI52	tr|A0A1L1SSU1|A0A1L1SSU1_MOUSE GRAM domain-containing protein 1C OS=Mus musculus OX=10090 GN=Gramd1c PE=1 SV=1;sp|Q8CI52|GRM1C_MOUSE GRAM domain-containing protein 1C OS=Mus musculus OX=10090 GN=Gramd1c PE=2 SV=1	GRAM domain-containing protein 1C	Gramd1c	-0.036		0.875504	-0.179		0.491648	-0.074		0.774346	0.0690059		0.763904	13.0944	13.7302	14.0766	13.7619	13.6699	13.3617	13.9136	13.5012	13.4926	13.5428	13.551	1	1	1	1.8	1.8	1.8	76.008	0.0021377	2.2465	15549000	1	0.104934	0.648938	-0.109553	0.670534
628	Q6ZWR6;A0A1L1STC6;A0A1L1SRV6	Q6ZWR6;A0A1L1STC6	sp|Q6ZWR6|SYNE1_MOUSE Nesprin-1 OS=Mus musculus OX=10090 GN=Syne1 PE=1 SV=2;tr|A0A1L1STC6|A0A1L1STC6_MOUSE Nesprin-1 OS=Mus musculus OX=10090 GN=Syne1 PE=1 SV=1	Nesprin-1	Syne1	-0.09		0.332764	-0.135		0.206082	-0.076		0.459586	-0.0322848		0.723657	16.694	16.545	16.4636	16.3696	16.5932	16.4684	16.7712	16.5166	16.516	16.4901	16.5219	11	11	11	1.3	1.3	1.3	1009.9	0	32.124	150120000	11	0.0582143	0.526981	-0.1669	0.125099
629	A0A1L1STE4;Q9Z1X4;Q45VK5;A0A1L1ST48;A0A1L1SSU8;A0A1L1SQR7;A0A1L1SR62;A0A1L1SQ69;A0A1L1SU19	A0A1L1STE4;Q9Z1X4;Q45VK5	tr|A0A1L1STE4|A0A1L1STE4_MOUSE Interleukin enhancer-binding factor 3 OS=Mus musculus OX=10090 GN=Ilf3 PE=1 SV=1;sp|Q9Z1X4|ILF3_MOUSE Interleukin enhancer-binding factor 3 OS=Mus musculus OX=10090 GN=Ilf3 PE=1 SV=2;tr|Q45VK5|Q45VK5_MOUSE Interleukin enhance	Interleukin enhancer-binding factor 3	Ilf3	-0.007		0.929794	-0.079		0.380708	-0.033		0.70851	0.0391575		0.623793	18.3261	18.4317	18.4611	18.4737	18.4097	18.3146	18.574	18.3052	18.3615	18.3586	18.3604	25	25	23	34	34	31.4	97.452	0	128.24	1735500000	32	0.0461453	0.564266	-0.0402631	0.651591
630	Q9D6R2;A0A1L1STE6;A0A1L1SQF9	Q9D6R2;A0A1L1STE6	sp|Q9D6R2|IDH3A_MOUSE Isocitrate dehydrogenase [NAD] subunit alpha, mitochondrial OS=Mus musculus OX=10090 GN=Idh3a PE=1 SV=1;tr|A0A1L1STE6|A0A1L1STE6_MOUSE Isocitrate dehydrogenase [NAD] subunit, mitochondrial OS=Mus musculus OX=10090 GN=Idh3a PE=1 SV=1	Isocitrate dehydrogenase [NAD] subunit alpha, mitochondrial	Idh3a	-0.021		0.721187	0.21		0.00945439	0.216		0.00812465	-0.0152085		0.79783	19.7111	19.6574	19.6237	19.5372	19.7146	19.6767	19.4417	19.4543	19.679	19.6578	19.6374	22	22	22	56	56	56	39.638	0	156.95	18233000000	65	0.00601659	0.919158	0.194868	0.0139159
631	A0A1N9M4K1;A0A1L1SU77;P70665;A0A1L1SQF7	A0A1N9M4K1;A0A1L1SU77;P70665	tr|A0A1N9M4K1|A0A1N9M4K1_MOUSE Sialate O-acetylesterase OS=Mus musculus OX=10090 GN=Siae PE=1 SV=1;tr|A0A1L1SU77|A0A1L1SU77_MOUSE Sialate O-acetylesterase OS=Mus musculus OX=10090 GN=Siae PE=1 SV=1;sp|P70665|SIAE_MOUSE Sialate O-acetylesterase OS=Mus muscu	Sialate O-acetylesterase;Sialate O-acetylesterase small subunit;Sialate O-acetylesterase large subunit	Siae	-0.063		0.756986	-0.259		0.269954	0.063		0.780348	0.258967		0.220414	16.666	16.8358	16.9132	17.2953	16.5031	16.4281	16.8484	16.635	16.4541	16.476	16.5195	6	6	6	15.6	15.6	15.6	53.172	0	48.236	597430000	10	0.321796	0.135911	0.000443154	0.998438
632	A0A1L1SUC4;Q5I043	A0A1L1SUC4;Q5I043	tr|A0A1L1SUC4|A0A1L1SUC4_MOUSE Ubiquitin carboxyl-terminal hydrolase 28 (Fragment) OS=Mus musculus OX=10090 GN=Usp28 PE=1 SV=1;sp|Q5I043|UBP28_MOUSE Ubiquitin carboxyl-terminal hydrolase 28 OS=Mus musculus OX=10090 GN=Usp28 PE=1 SV=1	Ubiquitin carboxyl-terminal hydrolase 28	Usp28	0.076		0.590964	-0.236		0.15304	-0.17		0.289602	0.141292		0.324323	10.3972	10.7779	10.9168	10.9421	10.717	10.6595	10.9651	10.7704	10.7259	10.5078	10.6609	1	1	1	1.4	1.4	1.4	78.567	0.0061958	1.7281	13446000	1	0.0657253	0.639525	-0.094893	0.54692
633	Q9D1F9;A0A1L1SUI3;A0A1L1SUV7;A0A1L1SV42	Q9D1F9;A0A1L1SUI3	tr|Q9D1F9|Q9D1F9_MOUSE Solute carrier family 37 (Glucose-6-phosphate transporter), member 4 OS=Mus musculus OX=10090 GN=Slc37a4 PE=1 SV=1;tr|A0A1L1SUI3|A0A1L1SUI3_MOUSE Solute carrier family 37 (glucose-6-phosphate transporter), member 4 OS=Mus musculus OX		Slc37a4	0.038		0.57996	0.116		0.153625	0.086		0.277201	0.00850393		0.901603	17.2817	17.1692	17.3283	17.2643	17.413	17.2171	17.1472	17.1995	17.2998	17.2486	17.3204	6	6	6	17	17	17	46.063	0	27.113	4453400000	18	-0.0298758	0.665548	0.124749	0.128727
634	A0A1L1SUS7;Q8K0D0;Q04735	A0A1L1SUS7;Q8K0D0;Q04735	tr|A0A1L1SUS7|A0A1L1SUS7_MOUSE Cyclin-dependent kinase 17 (Fragment) OS=Mus musculus OX=10090 GN=Cdk17 PE=1 SV=1;sp|Q8K0D0|CDK17_MOUSE Cyclin-dependent kinase 17 OS=Mus musculus OX=10090 GN=Cdk17 PE=1 SV=2;sp|Q04735|CDK16_MOUSE Cyclin-dependent kinase 16 O	Cyclin-dependent kinase 17;Cyclin-dependent kinase 16	Cdk17	-0.289		0.132402	-0.361		0.0975457	-0.032		0.873392	0.0397651		0.825479	15.0693	14.7118	14.365	14.1492	14.5187	14.611	14.6976	14.7974	14.3099	14.5343	14.3153	5	2	2	12.3	5.4	5.4	54.513	0.00061087	3.4399	58357000	2	0.328891	0.0923178	-0.321234	0.134552
635	A0A1L1SUX8;P01831	A0A1L1SUX8;P01831	tr|A0A1L1SUX8|A0A1L1SUX8_MOUSE Thy-1 membrane glycoprotein (Fragment) OS=Mus musculus OX=10090 GN=Thy1 PE=1 SV=1;sp|P01831|THY1_MOUSE Thy-1 membrane glycoprotein OS=Mus musculus OX=10090 GN=Thy1 PE=1 SV=1	Thy-1 membrane glycoprotein	Thy1	-0.274		0.0687409	-0.005		0.975512	0.168		0.28535	-0.100354		0.469036	14.492	14.3287	14.3349	13.8827	14.0643	14.388	14.0598	14.3736	14.0968	14.3217	14.2176	2	2	2	20	20	20	14.038	0	5.5526	54413000	2	0.17318	0.224027	-0.105041	0.497096
636	A0A1L1SV73;Q8BY87	A0A1L1SV73;Q8BY87	tr|A0A1L1SV73|A0A1L1SV73_MOUSE Ubiquitin carboxyl-terminal hydrolase 47 OS=Mus musculus OX=10090 GN=Usp47 PE=1 SV=1;sp|Q8BY87|UBP47_MOUSE Ubiquitin carboxyl-terminal hydrolase 47 OS=Mus musculus OX=10090 GN=Usp47 PE=1 SV=2	Ubiquitin carboxyl-terminal hydrolase 47	Usp47	0.027		0.645464	0.042		0.516517	-0.023		0.718385	-0.0388853		0.504543	18.4242	18.4453	18.5673	18.5593	18.4762	18.4813	18.465	18.5394	18.5479	18.5595	18.5261	26	26	26	23	23	23	157.15	0	199.13	2656700000	35	-0.0655163	0.271253	0.00334654	0.958517
637	A0A1L1SVG6;Q8BY89	A0A1L1SVG6;Q8BY89	tr|A0A1L1SVG6|A0A1L1SVG6_MOUSE Choline transporter-like protein 2 OS=Mus musculus OX=10090 GN=Slc44a2 PE=1 SV=1;sp|Q8BY89|CTL2_MOUSE Choline transporter-like protein 2 OS=Mus musculus OX=10090 GN=Slc44a2 PE=1 SV=2	Choline transporter-like protein 2	Slc44a2	-0.082		0.596576	-0.019		0.911999	0.255		0.159019	0.192602		0.227968	15.877	16.3456	16.1253	16.3143	15.9968	15.7914	15.9746	15.7464	15.9113	15.8561	15.7572	3	3	3	4.9	4.9	4.9	62.643	0.00016088	4.5093	256390000	3	0.274385	0.0980191	0.173655	0.324247
638	A0A1L1SVK0;Q61206;A0A1L1SRD0;A0A1L1SQ76;A0A1L1SSQ5;A0A1L1SQV7	A0A1L1SVK0;Q61206;A0A1L1SRD0;A0A1L1SQ76;A0A1L1SSQ5	tr|A0A1L1SVK0|A0A1L1SVK0_MOUSE Platelet-activating factor acetylhydrolase IB subunit beta (Fragment) OS=Mus musculus OX=10090 GN=Pafah1b2 PE=1 SV=1;sp|Q61206|PA1B2_MOUSE Platelet-activating factor acetylhydrolase IB subunit beta OS=Mus musculus OX=10090 GN	Platelet-activating factor acetylhydrolase IB subunit beta	Pafah1b2	0.147		0.0557038	0.117		0.154813	-0.139		0.0974886	-0.108212		0.14176	16.2929	16.1137	16.2142	16.2759	16.3398	16.4469	16.3114	16.3801	16.5244	16.4374	16.4255	6	6	6	46.7	46.7	46.7	22.056	0	62.365	1469400000	10	-0.255519	0.00402195	0.00848305	0.912772
639	A0A1N9M5I8;Q3UGY8	A0A1N9M5I8;Q3UGY8	tr|A0A1N9M5I8|A0A1N9M5I8_MOUSE Brefeldin A-inhibited guanine nucleotide-exchange protein 3 OS=Mus musculus OX=10090 GN=Arfgef3 PE=1 SV=1;sp|Q3UGY8|BIG3_MOUSE Brefeldin A-inhibited guanine nucleotide-exchange protein 3 OS=Mus musculus OX=10090 GN=Arfgef3 PE	Brefeldin A-inhibited guanine nucleotide-exchange protein 3	Arfgef3	0.075		0.67042	0.159		0.42881	0.01		0.96139	-0.0737619		0.677059	13.4632	12.9384	13.0519	12.9669	13.1562	13.5566	12.9801	13.3032	13.2766	13.3238	13.3006	1	1	1	0.4	0.4	0.4	188.13	0.0061966	1.7283	77040000	2	-0.14915	0.40656	0.0849281	0.668086
640	A0A1S6GWJ4;Q91VN6	A0A1S6GWJ4;Q91VN6	tr|A0A1S6GWJ4|A0A1S6GWJ4_MOUSE DEAD (Asp-Glu-Ala-Asp) box polypeptide 41 OS=Mus musculus OX=10090 GN=Ddx41 PE=1 SV=1;sp|Q91VN6|DDX41_MOUSE Probable ATP-dependent RNA helicase DDX41 OS=Mus musculus OX=10090 GN=Ddx41 PE=1 SV=2	Probable ATP-dependent RNA helicase DDX41	Ddx41	0.041		0.678084	-0.001		0.989465	-0.093		0.404347	-0.0505516		0.606499	15.2863	15.0574	15.1333	15.0502	15.1954	15.3533	15.1339	15.3694	15.2449	15.2693	15.2363	3	3	3	4.3	4.3	4.3	71.1	0.0033679	2.0074	160150000	5	-0.0911825	0.360623	-0.0519897	0.635255
641	A0A1W2P6F6;A0A1W2P7Q9;Q60605;Q8CI43	A0A1W2P6F6;A0A1W2P7Q9;Q60605	tr|A0A1W2P6F6|A0A1W2P6F6_MOUSE Myosin light polypeptide 6 OS=Mus musculus OX=10090 GN=Myl6 PE=1 SV=1;tr|A0A1W2P7Q9|A0A1W2P7Q9_MOUSE Myosin light polypeptide 6 OS=Mus musculus OX=10090 GN=Myl6 PE=1 SV=1;sp|Q60605|MYL6_MOUSE Myosin light polypeptide 6 OS=Mus	Myosin light polypeptide 6	Myl6	0.004		0.975885	0.319		0.0390366	0.28		0.0636512	-0.0356548		0.771185	17.2899	17.6318	17.83	17.6826	17.5422	17.538	17.3445	17.263	17.6768	17.5551	17.6377	8	8	2	52.6	52.6	13.2	17.005	0	94.884	4951100000	20	-0.0393521	0.748349	0.283829	0.0608108
642	A0A1W2P6G5	A0A1W2P6G5	tr|A0A1W2P6G5|A0A1W2P6G5_MOUSE Myosin light polypeptide 6 OS=Mus musculus OX=10090 GN=Myl6 PE=1 SV=1		Myl6	-0.029		0.896441	-0.125		0.621024	0.188		0.462768	0.28396		0.226797	12.709	13.2966	13.5334	13.4291	13.0339	12.9878	13.2589	12.7246	12.9474	12.7313	12.9202	7	1	1	62.6	19.4	19.4	15.448	0	28.799	33725000	4	0.31331	0.185993	0.158518	0.533778
643	A0A1W2P6P1;Q8BJU0;A0A1W2P7I5	A0A1W2P6P1;Q8BJU0;A0A1W2P7I5	tr|A0A1W2P6P1|A0A1W2P6P1_MOUSE Small glutamine-rich tetratricopeptide repeat-containing protein alpha (Fragment) OS=Mus musculus OX=10090 GN=Sgta PE=1 SV=1;sp|Q8BJU0|SGTA_MOUSE Small glutamine-rich tetratricopeptide repeat-containing protein alpha OS=Mus m	Small glutamine-rich tetratricopeptide repeat-containing protein alpha	Sgta	-0.102		0.212707	0.019		0.828523	0.142		0.130471	0.0204566		0.79507	17.6617	17.7856	17.892	17.7761	17.6306	17.6255	17.6112	17.6645	17.7527	17.6341	17.584	9	9	9	47.4	47.4	47.4	23.214	0	59.261	1303500000	16	0.122842	0.141798	0.0395182	0.654792
644	A0A1W2P6S3;Q80TN5	A0A1W2P6S3;Q80TN5	tr|A0A1W2P6S3|A0A1W2P6S3_MOUSE Palmitoyltransferase ZDHHC17 (Fragment) OS=Mus musculus OX=10090 GN=Zdhhc17 PE=1 SV=1;sp|Q80TN5|ZDH17_MOUSE Palmitoyltransferase ZDHHC17 OS=Mus musculus OX=10090 GN=Zdhhc17 PE=1 SV=2	Palmitoyltransferase ZDHHC17	Zdhhc17	-0.1		0.397479	0		0.999784	-0.081		0.536556	-0.18043		0.142049	10.6243	10.7642	10.9544	10.7698	10.4471	10.8267	10.8403	10.8831	10.7793	10.94	10.8656	1	1	1	9.8	9.8	9.8	8.9303	0.0039123	1.95	27907000	1	-0.0806672	0.490903	-0.180465	0.18403
645	Q9JL26;A0A1W2P6X3;A2AB60	Q9JL26;A0A1W2P6X3;A2AB60	sp|Q9JL26|FMNL1_MOUSE Formin-like protein 1 OS=Mus musculus OX=10090 GN=Fmnl1 PE=1 SV=1;tr|A0A1W2P6X3|A0A1W2P6X3_MOUSE Formin-like protein 1 OS=Mus musculus OX=10090 GN=Fmnl1 PE=1 SV=1;tr|A2AB60|A2AB60_MOUSE Formin-like 1, isoform CRA_c OS=Mus musculus OX=	Formin-like protein 1	Fmnl1	-0.069		0.775048	-0.667		0.0313079	-0.606		0.0462317	-0.00755072		0.97512	15.4223	15.403	15.326	15.3415	15.2011	15.4007	16.5718	15.4069	15.2679	15.4954	15.2027	5	4	4	4.9	4	4	122.06	0	10.057	81403000	4	0.0617956	0.798892	-0.674894	0.0298494
646	A0A1W2P711;Q91ZV0;E9Q3S2;Q8R311;H3BK48;H3BK44;H3BL19;H3BKL6;H3BJ71;H3BJS5;H3BJ35;H3BJY7	A0A1W2P711;Q91ZV0;E9Q3S2;Q8R311;H3BK48;H3BK44;H3BL19;H3BKL6;H3BJ71	tr|A0A1W2P711|A0A1W2P711_MOUSE Melanoma inhibitory activity protein 2 OS=Mus musculus OX=10090 GN=Mia2 PE=1 SV=2;sp|Q91ZV0|MIA2_MOUSE Melanoma inhibitory activity protein 2 OS=Mus musculus OX=10090 GN=Mia2 PE=1 SV=3;tr|E9Q3S2|E9Q3S2_MOUSE Melanoma inhibito	Melanoma inhibitory activity protein 2;cTAGE family member 5	Mia2	0.173		0.0114137	0.099		0.140988	-0.126		0.0697513	-0.0521934		0.367396	19.5899	19.5758	19.5775	19.767	19.6653	19.8301	19.7424	19.6721	19.8405	19.7929	19.7857	46	46	7	34.6	34.6	7.5	156.59	0	323.31	7560300000	71	-0.225273	0.00253263	0.0469037	0.465231
647	F8VPV0;A0A1W2P737;P48725	F8VPV0;A0A1W2P737;P48725	tr|F8VPV0|F8VPV0_MOUSE Pericentrin OS=Mus musculus OX=10090 GN=Pcnt PE=1 SV=1;tr|A0A1W2P737|A0A1W2P737_MOUSE Pericentrin OS=Mus musculus OX=10090 GN=Pcnt PE=1 SV=1;sp|P48725|PCNT_MOUSE Pericentrin OS=Mus musculus OX=10090 GN=Pcnt PE=1 SV=2	Pericentrin	Pcnt	0.047		0.764147	-0.177		0.322929	-0.013		0.938809	0.210658		0.197512	14.5461	14.8832	14.7396	15.0727	14.7245	14.5123	14.9353	14.5373	14.5736	14.5314	14.5726	5	5	5	1.9	1.9	1.9	331.33	0	6.0303	73833000	4	0.163757	0.307827	0.0335158	0.847692
648	A0A1W2P758;A0A1W2P845;P97314;A0A1W2P780;A0A1W2P7N8;A0A1W2P6I3	A0A1W2P758;A0A1W2P845;P97314;A0A1W2P780;A0A1W2P7N8;A0A1W2P6I3	tr|A0A1W2P758|A0A1W2P758_MOUSE Cysteine and glycine-rich protein 2 (Fragment) OS=Mus musculus OX=10090 GN=Csrp2 PE=1 SV=1;tr|A0A1W2P845|A0A1W2P845_MOUSE Cysteine and glycine-rich protein 2 OS=Mus musculus OX=10090 GN=Csrp2 PE=1 SV=1;sp|P97314|CSRP2_MOUSE C	Cysteine and glycine-rich protein 2	Csrp2	0.49		0.0693561	0.043		0.874484	-0.283		0.316919	0.164382		0.508261	12.8475	12.2119	12.0403	12.3538	13.077	13.1396	12.5323	12.7658	12.6668	12.738	12.6724	2	2	2	25	25	25	14.744	0	20.582	231580000	2	-0.325904	0.204647	0.20776	0.456058
649	A0A1W2P768;P84228	A0A1W2P768;P84228	tr|A0A1W2P768|A0A1W2P768_MOUSE Histone H3.2 OS=Mus musculus OX=10090 GN=Hist2h3c1 PE=1 SV=1;sp|P84228|H32_MOUSE Histone H3.2 OS=Mus musculus OX=10090 GN=Hist1h3b PE=1 SV=2	Histone H3.2	Hist2h3c1	0.162		0.372725	-0.053		0.789085	-0.243		0.238872	-0.0281365		0.874182	16.6679	16.6593	16.4617	16.6515	16.7431	16.8799	17.2481	16.4309	16.8445	16.7752	16.7392	9	3	1	42	23.2	17.7	20.246	0	134.85	1430900000	10	-0.190006	0.299308	-0.0813475	0.683379
650	P45700;A0A1W2P788;A0A1W2P6N0	P45700;A0A1W2P788;A0A1W2P6N0	sp|P45700|MA1A1_MOUSE Mannosyl-oligosaccharide 1,2-alpha-mannosidase IA OS=Mus musculus OX=10090 GN=Man1a1 PE=1 SV=1;tr|A0A1W2P788|A0A1W2P788_MOUSE alpha-1,2-Mannosidase (Fragment) OS=Mus musculus OX=10090 GN=Man1a PE=1 SV=1;tr|A0A1W2P6N0|A0A1W2P6N0_MOUSE	Mannosyl-oligosaccharide 1,2-alpha-mannosidase IA	Man1a1	-0.021		0.756871	-0.035		0.652554	0.001		0.988565	0.0145767		0.832447	18.6495	18.4784	18.4776	18.6079	18.4272	18.5064	18.5196	18.5486	18.5045	18.465	18.5282	27	27	26	36.6	36.6	36.6	73.275	0	124.65	4665600000	41	0.0359383	0.604231	-0.0202589	0.792695
651	A0A1W2P799;Q3UHB1	A0A1W2P799;Q3UHB1	tr|A0A1W2P799|A0A1W2P799_MOUSE Uncharacterized protein (Fragment) OS=Mus musculus OX=10090 GN=Gm49358 PE=4 SV=1;sp|Q3UHB1|NT5D3_MOUSE 5-nucleotidase domain-containing protein 3 OS=Mus musculus OX=10090 GN=Nt5dc3 PE=1 SV=1	5-nucleotidase domain-containing protein 3	Gm49358	0.153		0.105027	0.167		0.112305	-0.06		0.545214	-0.0738763		0.407823	13.011	13.1091	13.2358	13.1642	13.3438	13.3069	13.0852	13.2717	13.4399	13.3379	13.2587	2	2	2	5.3	5.3	5.3	48.962	0.00015768	4.0226	55205000	2	-0.226898	0.0252209	0.0931999	0.35275
652	A0A1W2P7D5	A0A1W2P7D5	tr|A0A1W2P7D5|A0A1W2P7D5_MOUSE Tumor necrosis factor receptor superfamily, member 14 (herpesvirus entry mediator) OS=Mus musculus OX=10090 GN=Tnfrsf14 PE=1 SV=1		Tnfrsf14	0.009		0.974568	-0.163		0.606105	0.084		0.788589	0.256565		0.371976	11.0479	12.0053	11.818	11.8436	11.6806	11.3737	11.8717	11.2068	11.6458	11.4178	11.0647	1	1	1	5.4	5.4	5.4	30.299	0.0006105	3.425	23193000	1	0.247607	0.388196	0.0933639	0.766873
653	A0A1W2P7I2	A0A1W2P7I2	tr|A0A1W2P7I2|A0A1W2P7I2_MOUSE Band 4.1-like protein 2 OS=Mus musculus OX=10090 GN=Epb41l2 PE=1 SV=1		Epb41l2	-0.282		0.00641219	-0.066		0.480323	0.07		0.456565	-0.145461		0.103224	13.3935	13.3794	13.5173	13.2563	13.1054	13.0839	13.3148	13.4055	13.4167	13.3052	13.1601	6	1	1	41.3	11.9	11.9	22.534	0	39.93	197110000	2	0.136132	0.124067	-0.211655	0.0423478
655	A0A1W2P7K6;Q68EF0;D3YZ86;D3YZN2;D3YXL8	A0A1W2P7K6;Q68EF0	tr|A0A1W2P7K6|A0A1W2P7K6_MOUSE RAB3A interacting protein, isoform CRA_b OS=Mus musculus OX=10090 GN=Rab3ip PE=1 SV=1;sp|Q68EF0|RAB3I_MOUSE Rab-3A-interacting protein OS=Mus musculus OX=10090 GN=Rab3ip PE=1 SV=1	Rab-3A-interacting protein	Rab3ip	0.208		0.00173175	0.247		0.00116838	-0.038		0.500647	-0.0764694		0.144325	15.8721	15.9339	15.8598	16.0547	16.138	16.0979	15.9018	15.9506	16.165	16.1813	16.1737	3	3	2	5	5	3.3	50.894	0.00015813	4.0583	159090000	5	-0.284715	0.000191748	0.170659	0.0106939
656	A0A1W2P7R5;A0A1W2P7P6;Q91W52;A0A1W2P7Q0	A0A1W2P7R5;A0A1W2P7P6;Q91W52;A0A1W2P7Q0	tr|A0A1W2P7R5|A0A1W2P7R5_MOUSE Transmembrane protein 19 OS=Mus musculus OX=10090 GN=Tmem19 PE=1 SV=1;tr|A0A1W2P7P6|A0A1W2P7P6_MOUSE Transmembrane protein 19 OS=Mus musculus OX=10090 GN=Tmem19 PE=1 SV=1;sp|Q91W52|TMM19_MOUSE Transmembrane protein 19 OS=Mus	Transmembrane protein 19	Tmem19	-0.136		0.376349	-0.204		0.242936	-0.196		0.259753	-0.128192		0.402653	16.3949	16.0756	16.3948	15.9947	16.0761	16.3871	16.2644	16.7049	16.2376	16.2004	16.4046	2	2	2	8.5	8.5	8.5	25.162	0	29.101	560560000	4	0.00763141	0.959475	-0.33199	0.0717664
657	Q9CRT8;A0A1W2P7Q6;A0A1W2P7V1	Q9CRT8;A0A1W2P7Q6	sp|Q9CRT8|XPOT_MOUSE Exportin-T OS=Mus musculus OX=10090 GN=Xpot PE=1 SV=3;tr|A0A1W2P7Q6|A0A1W2P7Q6_MOUSE Exportin-T OS=Mus musculus OX=10090 GN=Xpot PE=1 SV=1	Exportin-T	Xpot	-0.007		0.916375	0.001		0.990583	-0.011		0.882951	-0.0193027		0.77771	17.2901	17.2095	17.22	17.1915	17.3723	17.1343	17.229	17.2732	17.2384	17.2856	17.232	14	14	14	18.5	18.5	18.5	109.73	0	84.998	2179000000	18	-0.012137	0.858923	-0.0184025	0.809655
658	A0A1W2P7V6;A0A1W2P899;Q9DAC7	A0A1W2P7V6;A0A1W2P899;Q9DAC7	tr|A0A1W2P7V6|A0A1W2P7V6_MOUSE Tetratricopeptide repeat protein 32 OS=Mus musculus OX=10090 GN=Ttc32 PE=1 SV=1;tr|A0A1W2P899|A0A1W2P899_MOUSE Tetratricopeptide repeat protein 32 OS=Mus musculus OX=10090 GN=Ttc32 PE=1 SV=1;sp|Q9DAC7|TTC32_MOUSE Tetratricope	Tetratricopeptide repeat protein 32	Ttc32	0.055		0.81487	0.148		0.579614	0.14		0.598678	0.047913		0.83945	10.4635	11.1195	11.1266	11.3536	10.8359	10.6864	11.0599	10.4664	10.9092	10.8702	10.9527	1	1	1	12.6	12.6	12.6	13.514	0.00015487	3.7124	44355000	1	-0.00748307	0.97473	0.195482	0.465904
659	A0A1W2P7W3;B2RU80	A0A1W2P7W3;B2RU80	tr|A0A1W2P7W3|A0A1W2P7W3_MOUSE Protein tyrosine phosphatase, receptor type, B, isoform CRA_b OS=Mus musculus OX=10090 GN=Ptprb PE=1 SV=1;sp|B2RU80|PTPRB_MOUSE Receptor-type tyrosine-protein phosphatase beta OS=Mus musculus OX=10090 GN=Ptprb PE=1 SV=1	Receptor-type tyrosine-protein phosphatase beta	Ptprb	0.045		0.576224	-0.031		0.731436	0.128		0.171942	0.203728		0.0266541	16.4154	16.4701	16.4255	16.6002	16.543	16.3025	16.3456	16.272	16.3338	16.2695	16.2312	8	7	7	3.8	3.5	3.5	255.16	0	12.905	135760000	7	0.158849	0.0695775	0.173084	0.0757577
660	A0A1W2P7X0;E9QMV2;Q4KML4	A0A1W2P7X0;E9QMV2;Q4KML4	tr|A0A1W2P7X0|A0A1W2P7X0_MOUSE Costars family protein ABRACL (Fragment) OS=Mus musculus OX=10090 GN=Abracl PE=1 SV=1;tr|E9QMV2|E9QMV2_MOUSE Costars family protein ABRACL OS=Mus musculus OX=10090 GN=Abracl PE=1 SV=1;sp|Q4KML4|ABRAL_MOUSE Costars family prot	Costars family protein ABRACL	Abracl	0.088		0.81139	0.235		0.570824	0.458		0.280001	0.31104		0.405644	12.482	12.7531	14.0475	13.4174	12.8163	13.3119	12.4557	12.8168	12.7843	12.7205	13.1077	2	2	2	50.9	50.9	50.9	6.4374	0	11.561	217810000	5	0.223368	0.546665	0.545609	0.203841
661	A0A1W2P812;G5E8K5;S4R2K9;G5E8K3;G5E8K2;S4R1S2;S4R2S8;G3X971;S4R236;A0A087WNU5;S4R278;S4R208;S4R162;S4R2R5;S4R1U4;A0A087WRP9;Q3UVY0;W4VSQ0;S4R229	A0A1W2P812;G5E8K5;S4R2K9;G5E8K3;G5E8K2;S4R1S2;S4R2S8;G3X971;S4R236	tr|A0A1W2P812|A0A1W2P812_MOUSE Ankyrin-3 OS=Mus musculus OX=10090 GN=Ank3 PE=1 SV=1;sp|G5E8K5|ANK3_MOUSE Ankyrin-3 OS=Mus musculus OX=10090 GN=Ank3 PE=1 SV=1;tr|S4R2K9|S4R2K9_MOUSE Ankyrin-3 (Fragment) OS=Mus musculus OX=10090 GN=Ank3 PE=1 SV=1;tr|G5E8K3|G	Ankyrin-3	Ank3	0.166		0.0919326	0.119		0.259083	0.018		0.858573	0.0652415		0.477816	18.1777	18.5304	18.4827	18.5357	18.6192	18.5331	18.4121	18.3456	18.4734	18.4682	18.5507	27	25	6	20.1	19	3.2	191.25	0	137.34	1358500000	31	-0.100476	0.283186	0.183787	0.0941988
662	A0A1W2P872;D3YVV7;Q9JKN6	A0A1W2P872;D3YVV7	tr|A0A1W2P872|A0A1W2P872_MOUSE Neuro-oncological ventral antigen 2 OS=Mus musculus OX=10090 GN=Nova2 PE=1 SV=1;tr|D3YVV7|D3YVV7_MOUSE Neuro-oncological ventral antigen 2 OS=Mus musculus OX=10090 GN=Nova2 PE=1 SV=3		Nova2	-0.08		0.617572	0.061		0.733661	-0.083		0.642773	-0.224999		0.18142	14.5652	14.3803	14.4649	14.1043	14.2942	14.7705	14.7178	14.3894	14.5743	14.5815	14.6883	3	3	3	7.3	7.3	7.3	49.066	0	4.8933	360850000	4	-0.144547	0.376875	-0.163931	0.37035
663	A0A1W2P8A8;Q99KK1	A0A1W2P8A8;Q99KK1	tr|A0A1W2P8A8|A0A1W2P8A8_MOUSE Receptor expression-enhancing protein OS=Mus musculus OX=10090 GN=Reep3 PE=1 SV=1;sp|Q99KK1|REEP3_MOUSE Receptor expression-enhancing protein 3 OS=Mus musculus OX=10090 GN=Reep3 PE=1 SV=1	Receptor expression-enhancing protein 3	Reep3	0.004		0.967107	-0.028		0.774572	0.066		0.508694	0.0976633		0.282616	15.6088	15.319	15.323	15.4289	15.3626	15.4702	15.2818	15.4204	15.2594	15.3819	15.3273	5	5	5	16.9	16.9	16.9	30.578	0	10.411	397400000	5	0.0940356	0.299782	0.0694304	0.486205
664	A0A1Y7VJ48;P48428	A0A1Y7VJ48;P48428	tr|A0A1Y7VJ48|A0A1Y7VJ48_MOUSE Tubulin-specific chaperone A OS=Mus musculus OX=10090 GN=Tbca PE=1 SV=1;sp|P48428|TBCA_MOUSE Tubulin-specific chaperone A OS=Mus musculus OX=10090 GN=Tbca PE=1 SV=3	Tubulin-specific chaperone A	Tbca	-0.016		0.755872	0.001		0.992713	0.041		0.476204	0.0249548		0.629203	18.1427	18.1892	18.0846	18.1353	18.0779	18.1554	18.0683	18.1264	18.1028	18.0845	18.1065	9	9	9	82.1	82.1	82.1	9.9271	0	208.17	2031700000	16	0.0409616	0.433005	0.0254791	0.658907
665	A0A1Y7VJ93;A0A1Y7VMG9;Q8BJZ0;D3YY85;D3YXX1;D3YY86;Q8R5C8	A0A1Y7VJ93;A0A1Y7VMG9;Q8BJZ0;D3YY85;D3YXX1;D3YY86;Q8R5C8	tr|A0A1Y7VJ93|A0A1Y7VJ93_MOUSE Zinc finger MYND domain-containing protein 11 (Fragment) OS=Mus musculus OX=10090 GN=Zmynd11 PE=1 SV=1;tr|A0A1Y7VMG9|A0A1Y7VMG9_MOUSE Zinc finger MYND domain-containing protein 11 (Fragment) OS=Mus musculus OX=10090 GN=Zmynd1	Zinc finger MYND domain-containing protein 11	Zmynd11	-0.007		0.926001	-0.02		0.822645	-0.04		0.654866	-0.0273827		0.7313	15.7289	15.5616	15.5471	15.4495	15.7	15.6659	15.6634	15.6415	15.6609	15.6002	15.6365	5	5	5	10.8	10.8	10.8	55.076	0	12.205	124030000	5	-0.0199993	0.801666	-0.0473278	0.597183
666	E9PVP4;A0A1Y7VJA2;P70429;F8WJB9	E9PVP4;A0A1Y7VJA2;P70429;F8WJB9	tr|E9PVP4|E9PVP4_MOUSE Ena/VASP-like protein OS=Mus musculus OX=10090 GN=Evl PE=1 SV=1;tr|A0A1Y7VJA2|A0A1Y7VJA2_MOUSE Ena/VASP-like protein (Fragment) OS=Mus musculus OX=10090 GN=Evl PE=1 SV=1;sp|P70429|EVL_MOUSE Ena/VASP-like protein OS=Mus musculus OX=10	Ena/VASP-like protein	Evl	0.103		0.44613	-0.23		0.144856	-0.455		0.0111587	-0.122965		0.364658	15.5825	15.6176	15.5928	15.7732	15.6763	15.6513	16.3609	15.7446	15.7477	15.8829	15.8389	9	9	9	30.4	30.4	30.4	42.945	0	43.479	403780000	9	-0.225603	0.11318	-0.352527	0.0362841
667	A0A1Y7VNF4;A0A1Y7VJM4;Q8R2E9	A0A1Y7VNF4;A0A1Y7VJM4;Q8R2E9	tr|A0A1Y7VNF4|A0A1Y7VNF4_MOUSE ERO1-like beta (S. cerevisiae) OS=Mus musculus OX=10090 GN=Ero1lb PE=1 SV=1;tr|A0A1Y7VJM4|A0A1Y7VJM4_MOUSE ERO1-like beta (S. cerevisiae) OS=Mus musculus OX=10090 GN=Ero1lb PE=1 SV=1;sp|Q8R2E9|ERO1B_MOUSE ERO1-like protein be	ERO1-like protein beta	Ero1lb	0.078		0.625038	0.137		0.44945	-0.031		0.861703	-0.0894354		0.577265	16.2335	16.3825	16.511	16.8168	16.2999	16.245	16.407	16.4063	16.738	16.5366	16.3555	7	6	6	20.7	18.5	18.5	55.894	0	98.16	700140000	7	-0.167695	0.306082	0.0472534	0.790861
668	A0A1Y7VNH4;A0A1Y7VJT0;Q8VCM3;A0A1Y7VIQ0;A0A1Y7VLE1	A0A1Y7VNH4;A0A1Y7VJT0;Q8VCM3	tr|A0A1Y7VNH4|A0A1Y7VNH4_MOUSE Zinc finger FYVE domain-containing protein 21 OS=Mus musculus OX=10090 GN=Zfyve21 PE=1 SV=1;tr|A0A1Y7VJT0|A0A1Y7VJT0_MOUSE Zinc finger FYVE domain-containing protein 21 (Fragment) OS=Mus musculus OX=10090 GN=Zfyve21 PE=1 SV=1	Zinc finger FYVE domain-containing protein 21	Zfyve21	0.036		0.672418	0.033		0.729356	-0.221		0.04033	-0.217578		0.0269114	15.6448	15.5542	15.6484	15.4633	15.8061	15.6867	15.8001	15.873	15.8525	15.8425	15.9138	3	3	3	15.4	15.4	15.4	28.105	0	8.7866	179380000	3	-0.253782	0.0130531	-0.184513	0.0767554
669	A0A1Y7VJW9;Q9WVH9	A0A1Y7VJW9;Q9WVH9	tr|A0A1Y7VJW9|A0A1Y7VJW9_MOUSE Fibulin-5 OS=Mus musculus OX=10090 GN=Fbln5 PE=1 SV=1;sp|Q9WVH9|FBLN5_MOUSE Fibulin-5 OS=Mus musculus OX=10090 GN=Fbln5 PE=1 SV=1	Fibulin-5	Fbln5	-0.167		0.268303	-0.168		0.316312	0.27		0.12084	0.27113		0.0866128	15.8852	16.3775	16.0085	15.9722	15.9905	15.8085	15.6699	15.9705	15.4858	15.8296	15.6423	4	4	4	15	15	15	51.769	0	93.99	187250000	7	0.437779	0.0123674	0.103534	0.528817
670	A0A1Y7VM16;A0A1Y7VNV0;A0A1Y7VJZ1;Q9CZZ6;Q9WTN0	A0A1Y7VM16;A0A1Y7VNV0;A0A1Y7VJZ1;Q9CZZ6;Q9WTN0	tr|A0A1Y7VM16|A0A1Y7VM16_MOUSE Geranylgeranyl pyrophosphate synthase (Fragment) OS=Mus musculus OX=10090 GN=Ggps1 PE=1 SV=1;tr|A0A1Y7VNV0|A0A1Y7VNV0_MOUSE Geranylgeranyl pyrophosphate synthase (Fragment) OS=Mus musculus OX=10090 GN=Ggps1 PE=1 SV=1;tr|A0A1Y	Geranylgeranyl pyrophosphate synthase	Ggps1	0.138		0.456207	0.008		0.970256	-0.22		0.294419	-0.090086		0.623563	13.6068	13.0244	13.47	13.1404	13.5864	13.7884	13.6244	13.5507	13.5355	13.6603	13.5898	1	1	1	8.6	8.6	8.6	13.363	0.0054077	1.8329	24396000	1	-0.228068	0.229836	-0.0824857	0.687062
671	A0A1Y7VJZ2;A0A1Y7VNC1	A0A1Y7VJZ2;A0A1Y7VNC1	tr|A0A1Y7VJZ2|A0A1Y7VJZ2_MOUSE Glutathione transferase zeta 1 (Maleylacetoacetate isomerase), isoform CRA_c OS=Mus musculus OX=10090 GN=Gstz1 PE=1 SV=1;tr|A0A1Y7VNC1|A0A1Y7VNC1_MOUSE Glutathione transferase zeta 1 (Maleylacetoacetate isomerase), isoform CR		Gstz1	-0.188		0.00295557	-0.07		0.217133	0.014		0.791382	-0.103771		0.0540114	16.4285	16.4512	16.406	16.2622	16.2477	16.2125	16.4382	16.3903	16.3387	16.3877	16.3073	21	1	1	88.4	5.1	5.1	24.205	0.00015489	3.7187	5111800000	7	0.0840204	0.106888	-0.17346	0.00888213
672	K7N5X2;Q91VL6;A0A1Y7VK00	K7N5X2;Q91VL6;A0A1Y7VK00	tr|K7N5X2|K7N5X2_MOUSE Zinc finger protein 825 OS=Mus musculus OX=10090 GN=Zfp825 PE=1 SV=1;tr|Q91VL6|Q91VL6_MOUSE Zinc finger protein 825 OS=Mus musculus OX=10090 GN=Zfp825 PE=1 SV=1;tr|A0A1Y7VK00|A0A1Y7VK00_MOUSE Zinc finger protein 825 OS=Mus musculus O		Zfp825	0.165		0.186031	0.191		0.17253	-0.139		0.30925	-0.165129		0.18635	13.4111	13.2261	13.3034	13.2253	13.5778	13.6333	13.3517	13.5537	13.7784	13.5868	13.5665	3	2	2	11.4	8.1	8.1	32.181	0.00015881	4.1829	51709000	2	-0.33039	0.0183304	0.0260849	0.844594
673	A0A1Y7VK19;Q9DCB8	A0A1Y7VK19;Q9DCB8	tr|A0A1Y7VK19|A0A1Y7VK19_MOUSE Iron-sulfur cluster assembly 2 homolog, mitochondrial (Fragment) OS=Mus musculus OX=10090 GN=Isca2 PE=1 SV=1;sp|Q9DCB8|ISCA2_MOUSE Iron-sulfur cluster assembly 2 homolog, mitochondrial OS=Mus musculus OX=10090 GN=Isca2 PE=1 S	Iron-sulfur cluster assembly 2 homolog, mitochondrial	Isca2	-0.081		0.429017	0.159		0.178074	0.172		0.147333	-0.0671352		0.507941	16.4319	16.8167	16.7649	16.6711	16.5506	16.5498	16.4882	16.5095	16.5944	16.6372	16.7414	4	4	4	31.5	31.5	31.5	15.718	0	15.655	220070000	5	0.01349	0.892916	0.091677	0.421471
674	A0A1Y7VK42;K3W4R3;Q91WZ8;A0A1Y7VND4;A0A1Y7VKA2	A0A1Y7VK42;K3W4R3;Q91WZ8	tr|A0A1Y7VK42|A0A1Y7VK42_MOUSE Dysbindin OS=Mus musculus OX=10090 GN=Dtnbp1 PE=1 SV=1;tr|K3W4R3|K3W4R3_MOUSE Dysbindin OS=Mus musculus OX=10090 GN=Dtnbp1 PE=1 SV=1;sp|Q91WZ8|DTBP1_MOUSE Dysbindin OS=Mus musculus OX=10090 GN=Dtnbp1 PE=1 SV=1	Dysbindin	Dtnbp1	0.077		0.558165	-0.089		0.54721	-0.12		0.416855	0.0451226		0.729928	15.3146	15.6049	15.3962	15.7812	15.4149	15.3506	15.6243	15.4938	15.4193	15.3631	15.6289	5	5	1	29.8	29.8	7.3	20.406	0	8.6811	116730000	4	-0.0318989	0.806876	-0.0434471	0.766035
675	A0A1Y7VK55;P70255	A0A1Y7VK55;P70255	tr|A0A1Y7VK55|A0A1Y7VK55_MOUSE Nuclear factor 1 OS=Mus musculus OX=10090 GN=Nfic PE=1 SV=1;sp|P70255|NFIC_MOUSE Nuclear factor 1 C-type OS=Mus musculus OX=10090 GN=Nfic PE=1 SV=1	Nuclear factor 1 C-type	Nfic	-0.03		0.813004	-0.103		0.480748	-0.042		0.768427	0.029908		0.816395	17.0222	16.6501	16.7462	16.5347	16.8407	16.9517	16.747	16.9503	16.8048	16.7392	16.6934	8	7	6	13.2	10.8	9.3	51.297	0	16.079	449230000	10	0.0603805	0.640789	-0.0729145	0.61464
676	A0A1Y7VK76;A0A1Y7VM96;Q5RJG7	A0A1Y7VK76;A0A1Y7VM96;Q5RJG7	tr|A0A1Y7VK76|A0A1Y7VK76_MOUSE D-ribitol-5-phosphate cytidylyltransferase OS=Mus musculus OX=10090 GN=Ispd PE=1 SV=1;tr|A0A1Y7VM96|A0A1Y7VM96_MOUSE D-ribitol-5-phosphate cytidylyltransferase OS=Mus musculus OX=10090 GN=Ispd PE=1 SV=1;sp|Q5RJG7|ISPD_MOUSE D	Isoprenoid synthase domain-containing protein	Ispd	-0.002		0.985092	0.396	UP	0.00467887	0.264		0.0352688	-0.134148		0.194379	15.1781	15.2746	15.2657	15.1929	15.2119	15.3081	14.9706	14.9805	15.1402	15.4151	15.56	3	3	3	10.1	10.1	10.1	38.921	0	4.9348	1555100000	4	-0.132307	0.200027	0.262076	0.0362906
677	E0CY91;E0CYW1;E0CY38;A0A1Y7VKT9;E0CZB3;Q9EPV8	E0CY91;E0CYW1;E0CY38;A0A1Y7VKT9;E0CZB3;Q9EPV8	tr|E0CY91|E0CY91_MOUSE Ubiquitin-like protein 5 OS=Mus musculus OX=10090 GN=Ubl5 PE=4 SV=1;tr|E0CYW1|E0CYW1_MOUSE Ubiquitin-like protein 5 (Fragment) OS=Mus musculus OX=10090 GN=Ubl5 PE=1 SV=1;tr|E0CY38|E0CY38_MOUSE Ubiquitin-like 5, isoform CRA_a OS=Mus m	Ubiquitin-like protein 5	Ubl5	-0.012		0.90303	-0.036		0.736282	0.131		0.238617	0.155859		0.128005	15.0668	15.2934	15.3219	15.3211	15.2194	15.1065	15.187	15.005	15.0333	14.9791	15.167	2	2	2	38.3	38.3	38.3	5.4004	0.0004614	3.5557	999410000	3	0.167539	0.104974	0.119661	0.279924
678	A0A1Y7VL25;Q6PAT0	A0A1Y7VL25;Q6PAT0	tr|A0A1Y7VL25|A0A1Y7VL25_MOUSE Probable inactive tRNA-specific adenosine deaminase-like protein 3 (Fragment) OS=Mus musculus OX=10090 GN=Adat3 PE=1 SV=1;sp|Q6PAT0|ADAT3_MOUSE Probable inactive tRNA-specific adenosine deaminase-like protein 3 OS=Mus musculu	Probable inactive tRNA-specific adenosine deaminase-like protein 3	Adat3	0.009		0.935708	-0.072		0.563677	-0.094		0.451225	-0.0135651		0.901688	13.489	13.1897	13.1018	13.301	13.2973	13.2087	13.2104	13.4979	13.3153	13.2188	13.3136	2	2	2	13.1	13.1	13.1	19.759	0.00016116	4.5626	14658000	2	-0.0224211	0.838335	-0.0850913	0.493798
679	A0A1Y7VMV7;A0A1Y7VLE0;Q3UKU1	A0A1Y7VMV7;A0A1Y7VLE0;Q3UKU1	tr|A0A1Y7VMV7|A0A1Y7VMV7_MOUSE RNA polymerase II elongation factor ELL2 (Fragment) OS=Mus musculus OX=10090 GN=Ell2 PE=1 SV=1;tr|A0A1Y7VLE0|A0A1Y7VLE0_MOUSE RNA polymerase II elongation factor ELL2 (Fragment) OS=Mus musculus OX=10090 GN=Ell2 PE=1 SV=1;sp|Q	RNA polymerase II elongation factor ELL2	Ell2	-0.086		0.831757	-0.076		0.866572	-0.371		0.419623	-0.381167		0.356831	13.4914	12.4406	13.0538	12.0766	13.1134	13.538	12.9404	13.7924	13.1958	13.1485	13.5272	1	1	1	7.1	7.1	7.1	19.051	0.00015513	3.7422	20193000	1	-0.295258	0.471239	-0.457091	0.324674
680	A0A1Y7VLN4;E9QKQ5;Q91ZP3	A0A1Y7VLN4;E9QKQ5;Q91ZP3	tr|A0A1Y7VLN4|A0A1Y7VLN4_MOUSE Phosphatidate phosphatase LPIN1 OS=Mus musculus OX=10090 GN=Lpin1 PE=1 SV=1;tr|E9QKQ5|E9QKQ5_MOUSE Phosphatidate phosphatase LPIN1 OS=Mus musculus OX=10090 GN=Lpin1 PE=1 SV=2;sp|Q91ZP3|LPIN1_MOUSE Phosphatidate phosphatase LP	Phosphatidate phosphatase LPIN1	Lpin1	-0.015		0.943841	0.088		0.704691	0.891	UP	0.00313414	0.788625	UP	0.00335082	17.7477	17.8771	18.358	17.8617	18.4275	17.6498	17.0458	17.1599	17.1771	17.135	17.2611	13	13	10	15.8	15.8	13.2	98.535	0	32.96	1526800000	19	0.803231	0.00299531	0.876825	0.00346562
681	A0A1Y7VLY2;P59764	A0A1Y7VLY2;P59764	tr|A0A1Y7VLY2|A0A1Y7VLY2_MOUSE Dedicator of cytokinesis protein 4 OS=Mus musculus OX=10090 GN=Dock4 PE=1 SV=1;sp|P59764|DOCK4_MOUSE Dedicator of cytokinesis protein 4 OS=Mus musculus OX=10090 GN=Dock4 PE=1 SV=1	Dedicator of cytokinesis protein 4	Dock4	0.207		0.0100678	0.06		0.424314	-0.14		0.0817939	0.00662347		0.920101	16.7204	16.6474	16.6438	16.9727	16.8382	16.8212	16.8719	16.7495	16.8185	16.85	16.9438	12	12	12	6.5	6.5	6.5	222.59	0	74.38	406940000	12	-0.200203	0.0119185	0.0666627	0.376955
682	A0A1Y7VLZ7;E9Q7E9;Q3V3Q7	A0A1Y7VLZ7;E9Q7E9;Q3V3Q7	tr|A0A1Y7VLZ7|A0A1Y7VLZ7_MOUSE Phosphofurin acidic cluster sorting protein 2 OS=Mus musculus OX=10090 GN=Pacs2 PE=1 SV=1;tr|E9Q7E9|E9Q7E9_MOUSE Phosphofurin acidic cluster sorting protein 2 OS=Mus musculus OX=10090 GN=Pacs2 PE=1 SV=1;sp|Q3V3Q7|PACS2_MOUSE	Phosphofurin acidic cluster sorting protein 2	Pacs2	-0.016		0.938479	0.137		0.569883	0.071		0.76613	-0.0821925		0.70148	13.8029	14.3045	13.8174	14.0556	14.074	13.7457	14.2533	13.5542	13.7782	14.1515	14.1923	2	2	2	1.7	1.7	1.7	98.447	0.0045821	1.8559	32483000	2	-0.0657087	0.758918	0.0547045	0.819024
683	A0A1Y7VM77;E9QLN8;O70338	A0A1Y7VM77;E9QLN8;O70338	tr|A0A1Y7VM77|A0A1Y7VM77_MOUSE Ribonuclease H1 OS=Mus musculus OX=10090 GN=Rnaseh1 PE=1 SV=1;tr|E9QLN8|E9QLN8_MOUSE Ribonuclease H1 OS=Mus musculus OX=10090 GN=Rnaseh1 PE=1 SV=1;sp|O70338|RNH1_MOUSE Ribonuclease H1 OS=Mus musculus OX=10090 GN=Rnaseh1 PE=2	Ribonuclease H1	Rnaseh1	-0.091		0.442229	0.026		0.844021	-0.035		0.789585	-0.152267		0.213332	11.9512	11.6788	11.8642	11.8013	11.6879	11.7306	12.0673	11.6655	11.9184	12.0022	11.756	1	1	1	4.5	4.5	4.5	22.069	0.0028305	2.1219	7233700	1	-0.0607848	0.606346	-0.126483	0.346051
684	A0A1Y7VMD8;B2RQV3;S4R290;Q3UDP0	A0A1Y7VMD8;B2RQV3;S4R290;Q3UDP0	tr|A0A1Y7VMD8|A0A1Y7VMD8_MOUSE WD repeat-containing protein 41 OS=Mus musculus OX=10090 GN=Wdr41 PE=1 SV=1;tr|B2RQV3|B2RQV3_MOUSE WD repeat-containing protein 41 OS=Mus musculus OX=10090 GN=Wdr41 PE=1 SV=1;tr|S4R290|S4R290_MOUSE WD repeat-containing protei	WD repeat-containing protein 41	Wdr41	0.099		0.492122	0.075		0.640086	-0.244		0.148578	-0.219806		0.146037	13.8049	13.2819	13.4847	13.3736	13.7943	13.7009	13.7921	13.7437	13.8058	13.9068	13.8156	1	1	1	6.2	6.2	6.2	26.387	0.00015511	3.7415	24477000	1	-0.318897	0.0459825	-0.144935	0.373183
685	A0A1Y7VMH7;A0A1Y7VME9;E9Q9B7;A0A1Y7VNF8	A0A1Y7VMH7;A0A1Y7VME9;E9Q9B7;A0A1Y7VNF8	tr|A0A1Y7VMH7|A0A1Y7VMH7_MOUSE Kinase D-interacting substrate 220 OS=Mus musculus OX=10090 GN=Kidins220 PE=1 SV=1;tr|A0A1Y7VME9|A0A1Y7VME9_MOUSE Kinase D-interacting substrate 220 OS=Mus musculus OX=10090 GN=Kidins220 PE=1 SV=1;tr|E9Q9B7|E9Q9B7_MOUSE Kinas		Kidins220	-0.037		0.812455	-0.059		0.7356	0.199		0.273065	0.220895		0.180635	14.5584	15.1284	14.9423	15.089	14.8028	14.6255	14.7809	14.5743	14.5973	14.6077	14.6496	6	6	6	3.9	3.9	3.9	185.53	0	17.58	84208000	6	0.25815	0.123893	0.161515	0.367811
686	Q80X41;A0A1Y7VMH3;A0A1Y7VLL5	Q80X41;A0A1Y7VMH3	sp|Q80X41|VRK1_MOUSE Serine/threonine-protein kinase VRK1 OS=Mus musculus OX=10090 GN=Vrk1 PE=1 SV=2;tr|A0A1Y7VMH3|A0A1Y7VMH3_MOUSE Serine/threonine-protein kinase VRK1 OS=Mus musculus OX=10090 GN=Vrk1 PE=1 SV=1	Serine/threonine-protein kinase VRK1	Vrk1	0.045		0.667901	-0.085		0.473082	-0.142		0.245439	-0.0109335		0.917063	17.201	17.0004	16.9163	16.8709	17.149	17.2336	17.2292	17.1325	17.1312	17.0896	17.0655	8	8	8	19.1	19.1	19.1	49.74	0	12.979	453330000	10	-0.0561995	0.595288	-0.0963612	0.420125
687	F8VPK5;A0A1Y7VMN0;P70336;A0A1Y7VLD1	F8VPK5;A0A1Y7VMN0;P70336	tr|F8VPK5|F8VPK5_MOUSE Rho-associated protein kinase OS=Mus musculus OX=10090 GN=Rock2 PE=1 SV=1;tr|A0A1Y7VMN0|A0A1Y7VMN0_MOUSE Rho-associated protein kinase 2 (Fragment) OS=Mus musculus OX=10090 GN=Rock2 PE=1 SV=1;sp|P70336|ROCK2_MOUSE Rho-associated prot	Rho-associated protein kinase;Rho-associated protein kinase 2	Rock2	0.108		0.144716	0.112		0.174194	-0.017		0.832416	-0.0201033		0.773576	17.9438	17.8599	17.887	17.9425	18.0568	18.0155	18.0123	17.8145	17.9545	18.0233	18.0974	27	22	22	19.3	15.2	15.2	160.61	0	96.633	965750000	26	-0.128152	0.0904981	0.0915349	0.257454
688	Q9CXR1;A0A1Y7VN19;A0A1Y7VLS1	Q9CXR1;A0A1Y7VN19	sp|Q9CXR1|DHRS7_MOUSE Dehydrogenase/reductase SDR family member 7 OS=Mus musculus OX=10090 GN=Dhrs7 PE=1 SV=2;tr|A0A1Y7VN19|A0A1Y7VN19_MOUSE Dehydrogenase/reductase SDR family member 7 (Fragment) OS=Mus musculus OX=10090 GN=Dhrs7 PE=1 SV=1	Dehydrogenase/reductase SDR family member 7	Dhrs7	0.069		0.585662	0.214		0.148124	0.087		0.53665	-0.0584039		0.641469	18.7632	18.3438	18.5079	18.4361	18.6192	18.7652	18.3347	18.5678	18.6694	18.5901	18.7362	14	14	13	52.1	52.1	50	38.167	0	119.08	5008400000	29	-0.126933	0.322013	0.155579	0.28017
689	A0A1Y7VNZ6;Q03141;Q8VHJ5;A0A1Y7VJB1;A0A1Y7VK86;A0A0A6YY78	A0A1Y7VNZ6;Q03141	tr|A0A1Y7VNZ6|A0A1Y7VNZ6_MOUSE Non-specific serine/threonine protein kinase OS=Mus musculus OX=10090 GN=Mark3 PE=1 SV=1;sp|Q03141|MARK3_MOUSE MAP/microtubule affinity-regulating kinase 3 OS=Mus musculus OX=10090 GN=Mark3 PE=1 SV=2	MAP/microtubule affinity-regulating kinase 3	Mark3	-0.01		0.916563	0.036		0.738359	0.018		0.864664	-0.0276608		0.773318	17.9676	17.7907	17.7084	17.6465	17.8184	17.9716	17.7584	17.8496	17.8984	17.8059	17.8153	13	13	12	17.9	17.9	16.9	88.828	0	38.678	1531400000	23	-0.0176204	0.854219	0.00823153	0.938756
690	A0A217FL55;Q9D1A0	A0A217FL55;Q9D1A0	tr|A0A217FL55|A0A217FL55_MOUSE Thioredoxin-like protein AAED1 (Fragment) OS=Mus musculus OX=10090 GN=Aaed1 PE=1 SV=1;sp|Q9D1A0|AAED1_MOUSE Thioredoxin-like protein AAED1 OS=Mus musculus OX=10090 GN=Aaed1 PE=2 SV=1	Thioredoxin-like protein AAED1	Aaed1	-0.128		0.41107	-0.066		0.701364	-0.017		0.922143	-0.0790416		0.608081	12.5592	12.0235	11.9838	11.8645	12.1014	12.2161	12.1253	12.2858	12.1343	12.1741	12.1107	1	1	1	19.2	19.2	19.2	19.322	0	37.028	48010000	1	0.0491455	0.748745	-0.14491	0.406086
691	A0A217FL83;E9Q6B2	A0A217FL83;E9Q6B2	tr|A0A217FL83|A0A217FL83_MOUSE Coiled-coil domain-containing protein 85C OS=Mus musculus OX=10090 GN=Ccdc85c PE=1 SV=1;sp|E9Q6B2|CC85C_MOUSE Coiled-coil domain-containing protein 85C OS=Mus musculus OX=10090 GN=Ccdc85c PE=1 SV=1	Coiled-coil domain-containing protein 85C	Ccdc85c	-0.13		0.671394	-0.129		0.704538	0.193		0.572678	0.193211		0.529594	13.4968	14.481	14.2959	14.4578	13.8281	13.599	14.2523	13.5433	13.7371	13.8269	13.7412	2	2	2	4.2	4.2	4.2	46.865	0.008305	1.5926	27539000	2	0.322814	0.30274	0.0638249	0.851168
692	A0A286YDR1;A0A286YDJ7;A0A286YDK8;A0A286YD46;A0A286YD14;A0A286YCX8;A0A286YCU2;A0A286YCS4;A0A286YDA9;A0A286YDB4;A0A286YCH3;A0A286YDZ8;A0A286YED8;A0A286YCE1;A0A286YD88;A0A286YCQ1;A0A286YDX4;F8VQC9;Q8BTY2	A0A286YDR1;A0A286YDJ7;A0A286YDK8;A0A286YD46;A0A286YD14;A0A286YCX8;A0A286YCU2;A0A286YCS4;A0A286YDA9;A0A286YDB4;A0A286YCH3;A0A286YDZ8;A0A286YED8;A0A286YCE1;A0A286YD88;A0A286YCQ1;A0A286YDX4;F8VQC9;Q8BTY2	tr|A0A286YDR1|A0A286YDR1_MOUSE Sodium bicarbonate cotransporter 3 (Fragment) OS=Mus musculus OX=10090 GN=Slc4a7 PE=1 SV=1;tr|A0A286YDJ7|A0A286YDJ7_MOUSE Anion exchange protein OS=Mus musculus OX=10090 GN=Slc4a7 PE=1 SV=1;tr|A0A286YDK8|A0A286YDK8_MOUSE Anio	Anion exchange protein;Sodium bicarbonate cotransporter 3	Slc4a7	0.022		0.807876	-0.018		0.859551	0.025		0.8027	0.0641481		0.476959	13.0151	13.1043	13.0749	12.9472	13.0238	13.2883	13.0832	12.9965	13.0053	13.0944	12.9671	2	2	2	30.7	30.7	30.7	9.4079	0	14.607	110350000	2	0.0424897	0.634914	0.0465414	0.64171
693	A0A286YCV0;D3YV00;P98195;A0A286YDR0;A0A286YCT2;A0A286YDZ3;A0A286YDV0	A0A286YCV0;D3YV00;P98195	tr|A0A286YCV0|A0A286YCV0_MOUSE Phospholipid-transporting ATPase OS=Mus musculus OX=10090 GN=Atp9b PE=1 SV=1;tr|D3YV00|D3YV00_MOUSE Phospholipid-transporting ATPase OS=Mus musculus OX=10090 GN=Atp9b PE=1 SV=2;sp|P98195|ATP9B_MOUSE Probable phospholipid-tran	Phospholipid-transporting ATPase;Probable phospholipid-transporting ATPase IIB	Atp9b	-0.232		0.0985559	-0.034		0.816439	0.289		0.0704621	0.0905762		0.492128	15.9847	16.3653	16.1589	16.1921	15.8688	15.7506	15.9819	15.7789	15.8196	15.8352	15.885	11	8	8	12.1	9.5	9.5	127.94	0	31.667	233100000	9	0.323048	0.0303935	0.0567567	0.697646
694	A0A286YCV9;E9Q4K7;A0A286YD28;A2AKH9;Q80TF6	A0A286YCV9;E9Q4K7	tr|A0A286YCV9|A0A286YCV9_MOUSE Kinesin family member 13B OS=Mus musculus OX=10090 GN=Kif13b PE=1 SV=1;tr|E9Q4K7|E9Q4K7_MOUSE Kinesin family member 13B OS=Mus musculus OX=10090 GN=Kif13b PE=1 SV=1	Kinesin-like protein	Kif13b	0.01		0.834188	-0.04		0.477599	-0.077		0.187653	-0.026671		0.59706	20.2894	20.2411	20.2902	20.3343	20.2637	20.2541	20.318	20.384	20.3394	20.2882	20.3047	68	68	63	46.6	46.6	44.1	204.94	0	323.31	11758000000	122	-0.0371627	0.464603	-0.0669855	0.249077
695	A0A286YCW2;A0A286YD51;A0A286YD05;O70546	A0A286YCW2;A0A286YD51;A0A286YD05;O70546	tr|A0A286YCW2|A0A286YCW2_MOUSE Lysine-specific demethylase 6A (Fragment) OS=Mus musculus OX=10090 GN=Kdm6a PE=1 SV=1;tr|A0A286YD51|A0A286YD51_MOUSE Lysine-specific demethylase 6A (Fragment) OS=Mus musculus OX=10090 GN=Kdm6a PE=1 SV=1;tr|A0A286YD05|A0A286YD	Lysine-specific demethylase 6A	Kdm6a	0.011		0.929049	-0.019		0.885512	0.012		0.928389	0.0415937		0.72676	13.6673	13.4456	13.6295	13.3671	13.5781	13.8288	13.4556	13.6821	13.5405	13.5284	13.5804	2	2	2	8.1	8.1	8.1	26.105	0.001178	2.7827	20895000	3	0.031029	0.794033	0.0224867	0.86547
696	A0A286YCX6;E9PWG2;E9PY51;A0A286YCE0	A0A286YCX6;E9PWG2;E9PY51	tr|A0A286YCX6|A0A286YCX6_MOUSE Trafficking protein particle complex 8 OS=Mus musculus OX=10090 GN=Trappc8 PE=1 SV=1;tr|E9PWG2|E9PWG2_MOUSE Trafficking protein particle complex 8 OS=Mus musculus OX=10090 GN=Trappc8 PE=1 SV=1;tr|E9PY51|E9PY51_MOUSE Trafficki		Trappc8	-0.056		0.352652	-0.043		0.517038	0.022		0.732615	0.00961311		0.869985	18.7255	18.7008	18.7921	18.7878	18.6237	18.6393	18.7151	18.7189	18.6915	18.6702	18.6602	26	26	26	19.3	19.3	19.3	160.81	0	91.214	1803300000	32	0.0655096	0.28017	-0.0334056	0.613228
697	Q91YP2;A0A286YD12;A0A286YD77	Q91YP2;A0A286YD12	sp|Q91YP2|NEUL_MOUSE Neurolysin, mitochondrial OS=Mus musculus OX=10090 GN=Nln PE=1 SV=1;tr|A0A286YD12|A0A286YD12_MOUSE Neurolysin, mitochondrial OS=Mus musculus OX=10090 GN=Nln PE=1 SV=1	Neurolysin, mitochondrial	Nln	0.008		0.932569	-0.065		0.565026	-0.012		0.915935	0.0615944		0.542193	18.4362	18.5557	18.631	18.7576	18.5352	18.3555	18.6137	18.4919	18.4999	18.4908	18.4728	20	20	19	30.4	30.4	30.4	80.428	0	74.557	2089900000	25	0.053131	0.598095	-0.0033424	0.976153
698	A0A286YD34	A0A286YD34	tr|A0A286YD34|A0A286YD34_MOUSE Sorbin and SH3 domain-containing protein 1 (Fragment) OS=Mus musculus OX=10090 GN=Sorbs1 PE=1 SV=1		Sorbs1	0.175		0.198636	0.088		0.550217	0.351		0.0343917	0.438124	UP	0.00681144	11.2726	11.2359	11.497	11.5637	11.4267	11.541	11.1201	10.8491	10.9275	11.346	10.9436	4	1	1	37.3	7.9	7.9	14.115	0.0099023	1.5376	9774900	1	0.262837	0.0667547	0.5259	0.00453813
700	A0A286YD87;Q01721	A0A286YD87;Q01721	tr|A0A286YD87|A0A286YD87_MOUSE Growth arrest-specific protein 1 OS=Mus musculus OX=10090 GN=Gas1 PE=1 SV=1;sp|Q01721|GAS1_MOUSE Growth arrest-specific protein 1 OS=Mus musculus OX=10090 GN=Gas1 PE=2 SV=2	Growth arrest-specific protein 1	Gas1	0.057		0.599441	-0.071		0.561081	-0.118		0.341955	0.0102994		0.924032	14.0665	13.903	14.0166	13.8841	14.1801	14.0933	14.1671	14.059	14.2463	13.9675	13.9128	1	1	1	7.6	7.6	7.6	40.375	0.00015743	3.9976	19070000	2	-0.0468549	0.665997	-0.0605421	0.618489
701	A0A286YDA2;A0A286YDT3;E9Q5C9;A0A286YDV7;A0A286YCD1;A0A286YDZ1	A0A286YDA2;A0A286YDT3;E9Q5C9;A0A286YDV7	tr|A0A286YDA2|A0A286YDA2_MOUSE Nucleolar and coiled-body phosphoprotein 1 OS=Mus musculus OX=10090 GN=Nolc1 PE=1 SV=1;tr|A0A286YDT3|A0A286YDT3_MOUSE Nucleolar and coiled-body phosphoprotein 1 OS=Mus musculus OX=10090 GN=Nolc1 PE=1 SV=1;sp|E9Q5C9|NOLC1_MOUS		Nolc1	-0.125		0.193302	-0.024		0.818585	0.078		0.456736	-0.0241539		0.792854	18.7862	18.6274	18.5794	18.3386	18.6488	18.6297	18.5451	18.6284	18.5637	18.5671	18.5587	23	23	23	32.6	32.6	32.6	73.427	0	86.113	2893800000	32	0.101162	0.285972	-0.0477296	0.643897
702	A0A286YE10;A0A286YDZ5;Q9EP84;A0A286YDA5;O70293	A0A286YE10;A0A286YDZ5;Q9EP84;A0A286YDA5;O70293	tr|A0A286YE10|A0A286YE10_MOUSE G protein-coupled receptor kinase OS=Mus musculus OX=10090 GN=Grk6 PE=1 SV=1;tr|A0A286YDZ5|A0A286YDZ5_MOUSE G protein-coupled receptor kinase OS=Mus musculus OX=10090 GN=Grk6 PE=1 SV=1;tr|Q9EP84|Q9EP84_MOUSE G protein-coupled	G protein-coupled receptor kinase 6	Grk6	-0.025		0.855188	-0.058		0.702506	-0.081		0.593814	-0.0478062		0.723557	13.6313	13.2643	13.2226	13.0912	13.4779	13.4753	13.3662	13.5412	13.4134	13.387	13.3875	1	1	1	3.1	3.1	3.1	62.18	0.00060478	3.2686	21084000	1	-0.0232031	0.86333	-0.105555	0.489185
703	A0A286YDB3;Q80XQ2	A0A286YDB3;Q80XQ2	tr|A0A286YDB3|A0A286YDB3_MOUSE TBC1 domain family member 5 OS=Mus musculus OX=10090 GN=Tbc1d5 PE=1 SV=1;sp|Q80XQ2|TBCD5_MOUSE TBC1 domain family member 5 OS=Mus musculus OX=10090 GN=Tbc1d5 PE=1 SV=2	TBC1 domain family member 5	Tbc1d5	0.022		0.72595	-0.053		0.455556	-0.14		0.0690156	-0.0651321		0.31343	16.8386	16.8944	16.8565	16.9182	16.9609	16.7766	17.0574	16.9498	16.9178	16.9798	16.9536	11	11	11	11.7	11.7	11.7	94.017	0	31.523	564080000	11	-0.0872136	0.186254	-0.118335	0.116235
704	A0A286YDC0;Q03147	A0A286YDC0;Q03147	tr|A0A286YDC0|A0A286YDC0_MOUSE Cyclin-dependent kinase 7 OS=Mus musculus OX=10090 GN=Cdk7 PE=1 SV=1;sp|Q03147|CDK7_MOUSE Cyclin-dependent kinase 7 OS=Mus musculus OX=10090 GN=Cdk7 PE=1 SV=2	Cyclin-dependent kinase 7	Cdk7	-0.183		0.0697236	0.01		0.923308	0.21		0.0629385	0.0179127		0.844995	14.031	14.125	14.2615	13.9947	13.9634	13.9117	14.0734	13.7843	14.0338	13.8692	13.9131	2	2	2	5.8	5.8	5.8	34.573	0.00015559	3.7925	68208000	2	0.200451	0.0500776	0.0277659	0.786552
705	A0A286YDC8;Q91YD3	A0A286YDC8;Q91YD3	tr|A0A286YDC8|A0A286YDC8_MOUSE mRNA-decapping enzyme 1A (Fragment) OS=Mus musculus OX=10090 GN=Dcp1a PE=1 SV=1;sp|Q91YD3|DCP1A_MOUSE mRNA-decapping enzyme 1A OS=Mus musculus OX=10090 GN=Dcp1a PE=1 SV=1	mRNA-decapping enzyme 1A	Dcp1a	-0.002		0.975875	-0.06		0.468089	-0.008		0.918804	0.049311		0.502494	13.9082	13.9443	14.1288	14.0135	13.9821	13.9792	13.9103	14.0938	13.9432	13.9459	13.9378	2	2	2	3.8	3.8	3.8	45.653	0.002695	2.1583	27253000	2	0.0515068	0.484151	-0.0104738	0.897391
706	A0A286YDF2;O89116;Q5FWJ7	A0A286YDF2;O89116;Q5FWJ7	tr|A0A286YDF2|A0A286YDF2_MOUSE Vesicle transport through interaction with t-SNAREs homolog 1A OS=Mus musculus OX=10090 GN=Vti1a PE=1 SV=1;sp|O89116|VTI1A_MOUSE Vesicle transport through interaction with t-SNAREs homolog 1A OS=Mus musculus OX=10090 GN=Vti1a	Vesicle transport through interaction with t-SNAREs homolog 1A	Vti1a	0.003		0.97161	0.107		0.24782	-0.047		0.605013	-0.150868		0.0831773	15.2026	15.0611	14.9963	15.0359	15.1172	15.1155	15.2613	15.0051	15.2505	15.2164	15.2542	3	3	3	15.7	15.7	15.7	23.039	0	5.257	146630000	3	-0.153711	0.0783818	-0.0436887	0.62694
707	E9Q390;A0A286YDF5;Q69ZN7;A0A286YCZ3;A0A286YE65	E9Q390;A0A286YDF5;Q69ZN7	tr|E9Q390|E9Q390_MOUSE Myoferlin OS=Mus musculus OX=10090 GN=Myof PE=1 SV=2;tr|A0A286YDF5|A0A286YDF5_MOUSE Myoferlin OS=Mus musculus OX=10090 GN=Myof PE=1 SV=1;sp|Q69ZN7|MYOF_MOUSE Myoferlin OS=Mus musculus OX=10090 GN=Myof PE=1 SV=2	Myoferlin	Myof	0.248		0.176792	0.03		0.875903	-0.043		0.825107	0.174229		0.329964	17.08	17.0009	17.0599	16.9237	17.6923	17.268	17.2337	16.9463	17.1882	17.2073	16.9658	13	13	13	7.9	7.9	7.9	233.32	0	54.382	383590000	15	-0.0734943	0.674461	0.204648	0.307369
708	A0A286YDK5;P57791	A0A286YDK5;P57791	tr|A0A286YDK5|A0A286YDK5_MOUSE CAAX prenyl protease 2 OS=Mus musculus OX=10090 GN=Rce1 PE=4 SV=1;sp|P57791|FACE2_MOUSE CAAX prenyl protease 2 OS=Mus musculus OX=10090 GN=Rce1 PE=2 SV=1	CAAX prenyl protease 2	Rce1	0.068		0.739211	0.273		0.249141	-0.13		0.573254	-0.334353		0.125341	13.9907	13.662	13.8067	13.4831	13.9792	14.2015	13.6523	14.2465	14.1027	14.2389	14.3252	1	1	1	4.1	4.1	4.1	23.62	0.0056606	1.7731	48822000	2	-0.402457	0.0722374	-0.0614812	0.787863
709	Q8VC03;A0A286YDN1;A0A286YCM4	Q8VC03;A0A286YDN1	sp|Q8VC03|EMAL3_MOUSE Echinoderm microtubule-associated protein-like 3 OS=Mus musculus OX=10090 GN=Eml3 PE=1 SV=1;tr|A0A286YDN1|A0A286YDN1_MOUSE Echinoderm microtubule-associated protein-like 3 OS=Mus musculus OX=10090 GN=Eml3 PE=1 SV=1	Echinoderm microtubule-associated protein-like 3	Eml3	0.108		0.0932659	0.087		0.211951	-0.11		0.122276	-0.0884598		0.159442	15.7349	15.6357	15.7587	15.7525	15.8393	15.8618	15.8755	15.7639	15.9306	15.8831	15.9053	6	6	6	8	8	8	95.694	0	42.462	199270000	6	-0.196605	0.00750883	-0.00178071	0.978616
710	A0A286YDT5;G5E8Q8	A0A286YDT5;G5E8Q8	tr|A0A286YDT5|A0A286YDT5_MOUSE Adhesion G protein-coupled receptor F5 (Fragment) OS=Mus musculus OX=10090 GN=Adgrf5 PE=1 SV=1;sp|G5E8Q8|AGRF5_MOUSE Adhesion G protein-coupled receptor F5 OS=Mus musculus OX=10090 GN=Adgrf5 PE=1 SV=1		Adgrf5	-0.05		0.541729	-0.105		0.262651	0.04		0.659902	0.0949268		0.256928	16.5424	16.4151	16.3116	16.4633	16.3035	16.353	16.4793	16.2869	16.2952	16.309	16.2309	5	5	5	5.2	5.2	5.2	126.5	0	11.549	134270000	5	0.14471	0.0976243	-0.00984591	0.913168
711	A0A286YDU2	A0A286YDU2	tr|A0A286YDU2|A0A286YDU2_MOUSE Ataxin-2 (Fragment) OS=Mus musculus OX=10090 GN=Atxn2 PE=1 SV=1		Atxn2	-0.316		0.0350403	-0.013		0.927478	0.061		0.682154	-0.241761		0.0905741	12.9421	12.8776	12.7777	12.3534	12.6919	12.6052	12.6583	12.9524	12.802	12.9943	12.5796	16	1	1	44.3	3.7	3.7	43.063	0.001874	2.4304	144050000	2	0.0739076	0.577574	-0.255151	0.107325
712	A0A286YDX6;F8VQ75;Q9EQW7	A0A286YDX6;F8VQ75;Q9EQW7	tr|A0A286YDX6|A0A286YDX6_MOUSE Kinesin-like protein KIF13A (Fragment) OS=Mus musculus OX=10090 GN=Kif13a PE=1 SV=1;tr|F8VQ75|F8VQ75_MOUSE Kinesin-like protein KIF13A OS=Mus musculus OX=10090 GN=Kif13a PE=1 SV=1;sp|Q9EQW7|KI13A_MOUSE Kinesin-like protein KI	Kinesin-like protein;Kinesin-like protein KIF13A	Kif13a	-0.03		0.768399	-0.129		0.274448	-0.148		0.212177	-0.0497738		0.626971	13.0093	12.7691	12.7506	12.6482	12.8346	12.9561	12.9382	13.0445	12.8006	12.97	12.8176	6	2	2	6.1	2.3	2.3	117.31	0.00060864	3.3574	20434000	2	-0.0197419	0.846301	-0.178368	0.14057
713	A0A286YDY4;A7YY80;Q9WV92;A0A286YD84;A0A286YCY8;A0A286YCT6;A0A286YCY1	A0A286YDY4;A7YY80;Q9WV92;A0A286YD84	tr|A0A286YDY4|A0A286YDY4_MOUSE Band 4.1-like protein 3 (Fragment) OS=Mus musculus OX=10090 GN=Epb41l3 PE=1 SV=1;tr|A7YY80|A7YY80_MOUSE 130kDa Protein 4.1B MEF cell isoform OS=Mus musculus OX=10090 GN=Epb41l3 PE=1 SV=1;sp|Q9WV92|E41L3_MOUSE Band 4.1-like pr	Band 4.1-like protein 3;Band 4.1-like protein 3, N-terminally processed	Epb41l3	0.334	UP	0.00456849	0.09		0.392017	-0.393	DOWN	0.0033354	-0.149814		0.128966	13.4257	13.4443	13.4673	13.8336	13.7744	13.7301	14.0315	13.6464	13.9251	13.8667	13.9958	6	2	2	6	2	2	94.542	0.00016033	4.4357	22701000	2	-0.483434	0.000397939	-0.0595614	0.567714
714	A0A286YE16;Q9D1L5;Q91ZN5	A0A286YE16;Q9D1L5;Q91ZN5	tr|A0A286YE16|A0A286YE16_MOUSE Adenosine 3-phospho 5-phosphosulfate transporter 1 (Fragment) OS=Mus musculus OX=10090 GN=Slc35b2 PE=1 SV=1;tr|Q9D1L5|Q9D1L5_MOUSE Adenosine 3-phospho 5-phosphosulfate transporter 1 OS=Mus musculus OX=10090 GN=Slc35b2 PE=	Adenosine 3-phospho 5-phosphosulfate transporter 1	Slc35b2	0.051		0.701505	0.133		0.38093	0.004		0.977802	-0.0776963		0.562192	14.7221	14.9998	14.8998	15.223	14.7188	14.8332	14.9632	14.7764	15.0619	14.9129	15.0334	2	2	2	26.1	26.1	26.1	7.5436	0	4.7279	107720000	2	-0.128805	0.34428	0.05524	0.710909
715	Q9QYY8;A0A286YE25;A0A286YCJ4	Q9QYY8;A0A286YE25	sp|Q9QYY8|SPAST_MOUSE Spastin OS=Mus musculus OX=10090 GN=Spast PE=1 SV=3;tr|A0A286YE25|A0A286YE25_MOUSE Spastin OS=Mus musculus OX=10090 GN=Spast PE=1 SV=1	Spastin	Spast	0.037		0.74614	-0.009		0.945671	-0.037		0.771503	0.00856507		0.939885	17.8412	17.4576	17.413	17.5538	17.5977	17.6709	17.5907	17.6244	17.4798	17.6	17.7169	12	12	12	23.1	23.1	23.1	66.455	0	72.819	4910300000	14	-0.0283049	0.803494	-8.75492e-05	0.99945
716	A0A2C9F2B5;Q8BX57	A0A2C9F2B5;Q8BX57	tr|A0A2C9F2B5|A0A2C9F2B5_MOUSE PX domain-containing protein kinase-like protein OS=Mus musculus OX=10090 GN=Pxk PE=1 SV=1;sp|Q8BX57|PXK_MOUSE PX domain-containing protein kinase-like protein OS=Mus musculus OX=10090 GN=Pxk PE=1 SV=2	PX domain-containing protein kinase-like protein	Pxk	0.004		0.956475	0.053		0.537822	0.028		0.737501	-0.0200978		0.790844	15.8015	15.7992	15.7406	15.6545	15.9173	15.7818	15.7156	15.7884	15.7389	15.8898	15.7852	6	6	6	13.3	13.3	13.3	65.159	0	20.441	189200000	7	-0.0242259	0.749419	0.0325581	0.701381
717	Q07076;A0A2C9F2D2;A0A286YCW4	Q07076;A0A2C9F2D2	sp|Q07076|ANXA7_MOUSE Annexin A7 OS=Mus musculus OX=10090 GN=Anxa7 PE=1 SV=2;tr|A0A2C9F2D2|A0A2C9F2D2_MOUSE Annexin OS=Mus musculus OX=10090 GN=Anxa7 PE=1 SV=1	Annexin A7	Anxa7	0.074		0.486927	0.022		0.850297	0.133		0.274582	0.184589		0.103468	18.8342	19.0976	19.0441	19.2469	19.0423	18.9087	18.9676	18.7508	18.9143	18.8621	18.8678	19	19	19	37.4	37.4	37.4	49.925	0	184.8	9185800000	51	0.110554	0.306921	0.20678	0.102888
718	A0A2C9F2D9;O35732	A0A2C9F2D9;O35732	tr|A0A2C9F2D9|A0A2C9F2D9_MOUSE CASP8 and FADD-like apoptosis regulator OS=Mus musculus OX=10090 GN=Cflar PE=3 SV=1;sp|O35732|CFLAR_MOUSE CASP8 and FADD-like apoptosis regulator OS=Mus musculus OX=10090 GN=Cflar PE=2 SV=3	CASP8 and FADD-like apoptosis regulator;CASP8 and FADD-like apoptosis regulator subunit p43;CASP8 and FADD-like apoptosis regulator subunit p12	Cflar	-0.017		0.899494	-0.009		0.954743	-0.14		0.371787	-0.148219		0.293342	11.3189	11.2541	11.4234	11.6403	11.1248	11.1796	11.6097	11.3339	11.4252	11.5459	11.4182	1	1	1	1.9	1.9	1.9	55.155	0.0011744	2.7275	7377300	1	-0.130945	0.350049	-0.156893	0.318292
719	Q920N2;A0A2I3BPG4;Q3TG10	Q920N2;A0A2I3BPG4;Q3TG10	sp|Q920N2|BPL1_MOUSE Biotin--protein ligase OS=Mus musculus OX=10090 GN=Hlcs PE=1 SV=1;tr|A0A2I3BPG4|A0A2I3BPG4_MOUSE Biotin--protein ligase OS=Mus musculus OX=10090 GN=Hlcs PE=1 SV=1;tr|Q3TG10|Q3TG10_MOUSE Biotin--protein ligase OS=Mus musculus OX=10090 G	Biotin--protein ligase;Biotin--[methylmalonyl-CoA-carboxytransferase] ligase;Biotin--[propionyl-CoA-carboxylase [ATP-hydrolyzing]] ligase;Biotin--[methylcrotonoyl-CoA-carboxylase] ligase;Biotin--[acetyl-CoA-carboxylase] ligase	Hlcs	0.134		0.253344	0.255		0.067354	0		0.999772	-0.121051		0.30027	16.4962	16.3656	16.494	16.3561	16.8025	16.6005	16.3271	16.5769	16.6592	16.7225	16.7405	8	8	8	12.2	12.2	12.2	78.516	0	10.511	277730000	10	-0.255427	0.0449866	0.13434	0.303648
720	A0A2I3BPK0;A0A2I3BR24;A0A2I3BRS2;Q8BMJ7	A0A2I3BPK0;A0A2I3BR24;A0A2I3BRS2;Q8BMJ7	tr|A0A2I3BPK0|A0A2I3BPK0_MOUSE Cell growth regulator with RING finger domain protein 1 OS=Mus musculus OX=10090 GN=Cgrrf1 PE=1 SV=1;tr|A0A2I3BR24|A0A2I3BR24_MOUSE Cell growth regulator with RING finger domain protein 1 OS=Mus musculus OX=10090 GN=Cgrrf1 PE	Cell growth regulator with RING finger domain protein 1	Cgrrf1	-0.193		0.198369	0.007		0.965305	0.324		0.0663505	0.124129		0.396146	13.1793	13.4614	13.3662	13.4028	12.8779	13.1464	12.9352	13.0873	12.9583	12.887	13.2094	1	1	1	10.1	10.1	10.1	11.089	0	6.0642	46892000	1	0.317392	0.0480739	0.131101	0.421818
721	A0A2I3BPN6;E9QAP7	A0A2I3BPN6;E9QAP7	tr|A0A2I3BPN6|A0A2I3BPN6_MOUSE TATA-box-binding protein-associated factor 4 OS=Mus musculus OX=10090 GN=Taf4 PE=1 SV=1;tr|E9QAP7|E9QAP7_MOUSE TATA-box-binding protein-associated factor 4 OS=Mus musculus OX=10090 GN=Taf4 PE=1 SV=1		Taf4	0.006		0.922115	-0.023		0.745168	-0.037		0.597403	-0.00833426		0.894347	15.3162	15.2046	15.1513	15.1985	15.2827	15.2093	15.2947	15.228	15.1934	15.2148	15.3072	3	3	3	3.7	3.7	3.7	104.16	0	17.411	36187000	4	-0.0144685	0.81784	-0.0311947	0.658209
722	A0A2I3BRT5;Q7TT21;A0A2I3BPP1;Q3UHB2;Q61037;A0A2I3BPE9;Q3TQ10	A0A2I3BRT5;Q7TT21;A0A2I3BPP1;Q3UHB2;Q61037;A0A2I3BPE9	tr|A0A2I3BRT5|A0A2I3BRT5_MOUSE Tuberin OS=Mus musculus OX=10090 GN=Tsc2 PE=1 SV=1;tr|Q7TT21|Q7TT21_MOUSE Tuberin OS=Mus musculus OX=10090 GN=Tsc2 PE=1 SV=1;tr|A0A2I3BPP1|A0A2I3BPP1_MOUSE Tuberin OS=Mus musculus OX=10090 GN=Tsc2 PE=1 SV=1;tr|Q3UHB2|Q3UHB2_M	Tuberin	Tsc2	0.238		0.00065382	0.105		0.0790836	-0.167		0.0112788	-0.0337828		0.49449	17.186	17.1126	17.2076	17.4196	17.3799	17.4212	17.3309	17.3411	17.4123	17.4566	17.4532	12	12	12	8	8	8	194.01	0	86.949	540130000	13	-0.271987	0.000250852	0.07094	0.213449
723	E9Q784;A0A2I3BPQ5	E9Q784;A0A2I3BPQ5	sp|E9Q784|ZC3HD_MOUSE Zinc finger CCCH domain-containing protein 13 OS=Mus musculus OX=10090 GN=Zc3h13 PE=1 SV=1;tr|A0A2I3BPQ5|A0A2I3BPQ5_MOUSE Zinc finger CCCH domain-containing protein 13 OS=Mus musculus OX=10090 GN=Zc3h13 PE=1 SV=1		Zc3h13	-0.063		0.59809	-0.057		0.672119	-0.042		0.753669	-0.0486622		0.685011	14.2481	13.9831	13.9791	13.756	14.1399	14.124	14.0079	14.2164	14.0688	14.03	14.0672	3	3	3	1.6	1.6	1.6	203.75	0	6.3199	238110000	3	0.0147796	0.901539	-0.105453	0.437425
724	A0A2I3BR03;A0A2I3BPT1;A0A2I3BQZ9;Q3TWF3;P12023	A0A2I3BR03;A0A2I3BPT1;A0A2I3BQZ9;Q3TWF3;P12023	tr|A0A2I3BR03|A0A2I3BR03_MOUSE Amyloid-beta A4 protein OS=Mus musculus OX=10090 GN=App PE=1 SV=1;tr|A0A2I3BPT1|A0A2I3BPT1_MOUSE Amyloid-beta A4 protein OS=Mus musculus OX=10090 GN=App PE=1 SV=1;tr|A0A2I3BQZ9|A0A2I3BQZ9_MOUSE Amyloid-beta A4 protein OS=Mus	Amyloid beta A4 protein;N-APP;Soluble APP-alpha;Soluble APP-beta;C99;Beta-amyloid protein 42;Beta-amyloid protein 40;C83;P3(42);P3(40);C80;Gamma-secretase C-terminal fragment 59;Gamma-secretase C-terminal fragment 57;Gamma-secretase C-terminal fragment 50;C31	App	0.038		0.598064	0.052		0.526757	-0.001		0.993313	-0.0139732		0.84653	15.1036	15.0205	14.9661	15.0236	15.0064	15.1751	14.9603	15.1011	15.0319	15.0624	15.1527	3	3	3	4.8	4.8	4.8	65.965	0	5.0412	74717000	4	-0.0522918	0.474788	0.0376428	0.642625
725	A0A2I3BPW0;A0A2I3BPL1;A0A2I3BS20	A0A2I3BPW0;A0A2I3BPL1	tr|A0A2I3BPW0|A0A2I3BPW0_MOUSE Protein NDRG2 (Fragment) OS=Mus musculus OX=10090 GN=Ndrg2 PE=1 SV=1;tr|A0A2I3BPL1|A0A2I3BPL1_MOUSE Protein NDRG2 (Fragment) OS=Mus musculus OX=10090 GN=Ndrg2 PE=1 SV=1		Ndrg2	0.173		0.481968	0.165		0.548145	-0.142		0.603656	-0.133844		0.58539	14.2808	13.6597	13.7911	13.5214	14.4885	14.2422	13.9425	14.1632	14.2493	14.2869	14.1173	15	1	1	78	8.1	8.1	30.489	0	23.954	180300000	2	-0.307319	0.2257	0.031182	0.908771
726	A0A2I3BPY8;A0A2I3BPX3;Q6P9J9;A0A2I3BRD2	A0A2I3BPY8;A0A2I3BPX3;Q6P9J9	tr|A0A2I3BPY8|A0A2I3BPY8_MOUSE Anoctamin OS=Mus musculus OX=10090 GN=Ano6 PE=1 SV=1;tr|A0A2I3BPX3|A0A2I3BPX3_MOUSE Anoctamin OS=Mus musculus OX=10090 GN=Ano6 PE=1 SV=1;sp|Q6P9J9|ANO6_MOUSE Anoctamin-6 OS=Mus musculus OX=10090 GN=Ano6 PE=1 SV=1	Anoctamin-6	Ano6	0.302		0.0177126	-0.065		0.594405	-0.306		0.0278077	0.0609257		0.575387	16.0165	15.9954	16.0327	16.2158	16.4485	16.2855	16.534	16.1067	16.1887	16.3243	16.254	4	4	4	9	9	9	54.854	0	23.363	255740000	5	-0.240843	0.0464895	-0.00377109	0.975043
727	A0A2I3BPX9;Q60775	A0A2I3BPX9;Q60775	tr|A0A2I3BPX9|A0A2I3BPX9_MOUSE ETS-related transcription factor Elf-1 OS=Mus musculus OX=10090 GN=Elf1 PE=1 SV=1;sp|Q60775|ELF1_MOUSE ETS-related transcription factor Elf-1 OS=Mus musculus OX=10090 GN=Elf1 PE=1 SV=1	ETS-related transcription factor Elf-1	Elf1	0.046		0.695586	-0.131		0.325431	-0.26		0.0679908	-0.0838245		0.475599	12.8571	12.6187	12.597	12.502	12.8162	12.8912	12.9478	12.9545	12.779	12.9503	12.7315	2	2	2	7.7	7.7	7.7	62.29	0	15.732	24856000	2	-0.129341	0.279992	-0.2147	0.121641
728	A0A2I3BQ07;Q505D1;A0A2I3BQJ1;A0A2I3BRN1;A0A2I3BQI7	A0A2I3BQ07;Q505D1;A0A2I3BQJ1	tr|A0A2I3BQ07|A0A2I3BQ07_MOUSE Serine/threonine-protein phosphatase 6 regulatory ankyrin repeat subunit A OS=Mus musculus OX=10090 GN=Ankrd28 PE=1 SV=1;sp|Q505D1|ANR28_MOUSE Serine/threonine-protein phosphatase 6 regulatory ankyrin repeat subunit A OS=Mus	Serine/threonine-protein phosphatase 6 regulatory ankyrin repeat subunit A	Ankrd28	-0.027		0.762094	0.079		0.434351	-0.037		0.709295	-0.143775		0.131183	17.0493	16.9744	16.8937	16.8021	16.9796	17.0544	16.8773	17.1424	17.081	17.1054	17.0811	12	12	12	12.7	12.7	12.7	116.03	0	30.101	600640000	12	-0.116691	0.211022	-0.0644233	0.523237
729	A0A2I3BRB9;Z4YM84;E9QNH7;A0A2I3BQH8;A0A2I3BQ50;Q5XG73;Z4YN06	A0A2I3BRB9;Z4YM84;E9QNH7;A0A2I3BQH8;A0A2I3BQ50;Q5XG73	tr|A0A2I3BRB9|A0A2I3BRB9_MOUSE Acyl-CoA-binding domain-containing protein 5 OS=Mus musculus OX=10090 GN=Acbd5 PE=1 SV=1;tr|Z4YM84|Z4YM84_MOUSE Acyl-CoA-binding domain-containing protein 5 OS=Mus musculus OX=10090 GN=Acbd5 PE=1 SV=2;tr|E9QNH7|E9QNH7_MOUSE A	Acyl-CoA-binding domain-containing protein 5	Acbd5	-0.066		0.384253	0.091		0.286943	0.22		0.0223131	0.0634925		0.399458	19.3266	19.3156	19.2621	19.1659	19.1673	19.3742	19.1356	19.0274	19.0868	19.2208	19.2093	22	22	22	47.4	47.4	47.4	53.729	0	162.99	9224200000	56	0.129145	0.104931	0.154296	0.0860651
730	A0A2I3BQ91;Q8BMD6;A0A2I3BQY6;A0A2I3BPK6	A0A2I3BQ91;Q8BMD6;A0A2I3BQY6	tr|A0A2I3BQ91|A0A2I3BQ91_MOUSE Transmembrane protein 260 OS=Mus musculus OX=10090 GN=Tmem260 PE=1 SV=1;sp|Q8BMD6|TM260_MOUSE Transmembrane protein 260 OS=Mus musculus OX=10090 GN=Tmem260 PE=2 SV=2;tr|A0A2I3BQY6|A0A2I3BQY6_MOUSE Transmembrane protein 260 OS	Transmembrane protein 260	Tmem260	0.263		0.0065198	0.107		0.235556	-0.228		0.0233397	-0.0722841		0.36133	14.991	14.7938	14.7632	15.0343	15.1129	15.1884	15.094	15.0608	15.166	15.1174	15.269	3	3	3	3.5	3.5	3.5	79.814	0.0013168	2.6821	52680000	3	-0.334802	0.00147866	0.0344696	0.691471
731	A0A2I3BQD7;E9QL65;Q8CI04	A0A2I3BQD7;E9QL65;Q8CI04	tr|A0A2I3BQD7|A0A2I3BQD7_MOUSE Conserved oligomeric Golgi complex subunit 3 OS=Mus musculus OX=10090 GN=Cog3 PE=1 SV=1;tr|E9QL65|E9QL65_MOUSE Conserved oligomeric Golgi complex subunit 3 OS=Mus musculus OX=10090 GN=Cog3 PE=1 SV=1;sp|Q8CI04|COG3_MOUSE Conse	Conserved oligomeric Golgi complex subunit 3	Cog3	0.079		0.185716	0.048		0.454196	-0.045		0.483537	-0.0142953		0.800418	16.6137	16.4786	16.6216	16.6465	16.6339	16.6691	16.5745	16.6578	16.6397	16.6715	16.6812	10	10	10	12.2	12.2	12.2	93.139	0	25.935	273110000	11	-0.0928143	0.124351	0.0336886	0.596365
732	A0A2I3BQE0;Q9JI10	A0A2I3BQE0;Q9JI10	tr|A0A2I3BQE0|A0A2I3BQE0_MOUSE Serine/threonine-protein kinase 3 OS=Mus musculus OX=10090 GN=Stk3 PE=1 SV=1;sp|Q9JI10|STK3_MOUSE Serine/threonine-protein kinase 3 OS=Mus musculus OX=10090 GN=Stk3 PE=1 SV=1	Serine/threonine-protein kinase 3;Serine/threonine-protein kinase 3 36kDa subunit;Serine/threonine-protein kinase 3 20kDa subunit	Stk3	-0.022		0.926676	-0.001		0.995773	0.126		0.635324	0.105641		0.656336	13.2105	13.795	13.9978	14.0686	13.5825	13.287	13.7098	13.3737	13.4919	13.6287	13.5005	6	2	2	13.5	3.6	3.6	56.673	0	5.0173	123880000	2	0.127373	0.592525	0.104242	0.694164
733	A0A2I3BQE1;A0A2I3BRQ1;A2AS37	A0A2I3BQE1;A0A2I3BRQ1;A2AS37	tr|A0A2I3BQE1|A0A2I3BQE1_MOUSE Expressed sequence AI182371 OS=Mus musculus OX=10090 GN=AI182371 PE=1 SV=1;tr|A0A2I3BRQ1|A0A2I3BRQ1_MOUSE Expressed sequence AI182371 OS=Mus musculus OX=10090 GN=AI182371 PE=1 SV=1;tr|A2AS37|A2AS37_MOUSE Expressed sequence AI		AI182371	0.178		0.0782786	-0.037		0.722932	-0.268		0.0253955	-0.0528441		0.572076	16.7019	16.552	16.4454	16.6331	16.8938	16.7079	16.9047	16.7646	16.7783	16.737	16.878	5	5	5	13.4	13.4	13.4	39.898	0	15.283	277620000	7	-0.231317	0.0297394	-0.0897169	0.396275
734	A0A2I3BRR4;A0A2I3BQF5;Q8C3B8	A0A2I3BRR4;A0A2I3BQF5;Q8C3B8	tr|A0A2I3BRR4|A0A2I3BRR4_MOUSE Protein RFT1 homolog OS=Mus musculus OX=10090 GN=Rft1 PE=1 SV=1;tr|A0A2I3BQF5|A0A2I3BQF5_MOUSE Protein RFT1 homolog OS=Mus musculus OX=10090 GN=Rft1 PE=1 SV=1;sp|Q8C3B8|RFT1_MOUSE Protein RFT1 homolog OS=Mus musculus OX=10090	Protein RFT1 homolog	Rft1	-0.09		0.779845	0.937		0.0245479	-0.474		0.207485	-1.50109	DOWN	0.00088796	12.3154	12.3166	12.6456	12.6202	12.2021	12.1852	12.2341	13.5656	13.4178	14.0398	14.0532	2	2	2	6.1	6.1	6.1	31.633	0.00060948	3.3835	14343000	2	-1.41105	0.00134771	-0.563976	0.140287
735	A0A2I3BQJ3;Q8K072	A0A2I3BQJ3;Q8K072	tr|A0A2I3BQJ3|A0A2I3BQJ3_MOUSE Receptor expression-enhancing protein OS=Mus musculus OX=10090 GN=Reep4 PE=1 SV=1;sp|Q8K072|REEP4_MOUSE Receptor expression-enhancing protein 4 OS=Mus musculus OX=10090 GN=Reep4 PE=1 SV=1	Receptor expression-enhancing protein 4	Reep4	-0.112		0.364073	-0.064		0.634043	0.151		0.276691	0.103992		0.397014	13.7241	13.9062	13.4779	13.6884	13.5566	13.5277	13.7016	13.4011	13.4719	13.5808	13.4081	2	2	2	10.2	10.2	10.2	33.793	0	6.7446	50987000	3	0.215771	0.0974817	0.0395445	0.769328
736	A0A2I3BQN1;A2AI05	A0A2I3BQN1;A2AI05	tr|A0A2I3BQN1|A0A2I3BQN1_MOUSE NADPH-dependent diflavin oxidoreductase 1 OS=Mus musculus OX=10090 GN=Ndor1 PE=1 SV=1;sp|A2AI05|NDOR1_MOUSE NADPH-dependent diflavin oxidoreductase 1 OS=Mus musculus OX=10090 GN=Ndor1 PE=2 SV=1	NADPH-dependent diflavin oxidoreductase 1	Ndor1	0.336		0.291612	0.164		0.637289	-0.294		0.403483	-0.121728		0.694322	12.5677	11.558	11.8301	11.9027	12.4287	12.6314	11.8396	12.7185	12.5372	12.3368	12.4538	1	1	1	3	3	3	74.918	0	7.8306	16932000	1	-0.457378	0.160881	0.0418637	0.903404
737	A0A2I3BQS6;E9Q2H1;Q80TP3;A0A2I3BQC1	A0A2I3BQS6;E9Q2H1;Q80TP3	tr|A0A2I3BQS6|A0A2I3BQS6_MOUSE E3 ubiquitin-protein ligase UBR5 OS=Mus musculus OX=10090 GN=Ubr5 PE=1 SV=1;tr|E9Q2H1|E9Q2H1_MOUSE E3 ubiquitin-protein ligase UBR5 OS=Mus musculus OX=10090 GN=Ubr5 PE=1 SV=2;sp|Q80TP3|UBR5_MOUSE E3 ubiquitin-protein ligase U	E3 ubiquitin-protein ligase UBR5	Ubr5	0.048		0.563299	-0.036		0.696942	-0.043		0.639474	0.0407381		0.623856	17.4918	17.2381	17.4298	17.3013	17.4879	17.5149	17.386	17.4741	17.3903	17.3969	17.3947	19	19	19	7.4	7.4	7.4	308.96	0	41.505	408710000	19	-0.0074003	0.928552	0.00465698	0.959742
738	A0A2I3BQV5;Q9EPK7;E9PUW7	A0A2I3BQV5;Q9EPK7;E9PUW7	tr|A0A2I3BQV5|A0A2I3BQV5_MOUSE Exportin-7 OS=Mus musculus OX=10090 GN=Xpo7 PE=1 SV=1;sp|Q9EPK7|XPO7_MOUSE Exportin-7 OS=Mus musculus OX=10090 GN=Xpo7 PE=1 SV=3;tr|E9PUW7|E9PUW7_MOUSE Exportin-7 OS=Mus musculus OX=10090 GN=Xpo7 PE=1 SV=1	Exportin-7	Xpo7	0.084		0.141707	-0.006		0.915913	-0.108		0.0962636	-0.0178079		0.740398	18.8885	18.9896	19.0007	19.0876	19.0176	19.0248	19.0605	19.0745	19.0817	19.0158	19.0859	29	29	29	31.7	31.7	31.7	123.96	0	307.25	3807000000	47	-0.10156	0.082297	-0.024135	0.688374
739	A0A2I3BRL0;A0A2I3BR81;Q91X76;A0A2I3BQR1;A0A2I3BPH8	A0A2I3BRL0;A0A2I3BR81;Q91X76;A0A2I3BQR1;A0A2I3BPH8	tr|A0A2I3BRL0|A0A2I3BRL0_MOUSE 5-nucleotidase domain-containing 2 OS=Mus musculus OX=10090 GN=Nt5dc2 PE=1 SV=1;tr|A0A2I3BR81|A0A2I3BR81_MOUSE 5-nucleotidase domain-containing 2 OS=Mus musculus OX=10090 GN=Nt5dc2 PE=1 SV=1;tr|Q91X76|Q91X76_MOUSE 5-nucleo		Nt5dc2	0.146		0.422213	0.125		0.5361	-0.12		0.554182	-0.0985327		0.585599	14.8183	14.5297	14.6285	14.5527	14.7638	15.0995	14.4607	15.0964	14.9383	14.9198	14.8535	4	4	4	8.7	8.7	8.7	57.897	0	8.5277	62573000	4	-0.245006	0.192706	0.0267823	0.89372
740	A0A2I3BR95;Q61097;Q5SXE2;A0A140LHS5;Q5SXE4	A0A2I3BR95;Q61097	tr|A0A2I3BR95|A0A2I3BR95_MOUSE Kinase suppressor of Ras 1 OS=Mus musculus OX=10090 GN=Ksr1 PE=1 SV=1;sp|Q61097|KSR1_MOUSE Kinase suppressor of Ras 1 OS=Mus musculus OX=10090 GN=Ksr1 PE=1 SV=1	Kinase suppressor of Ras 1	Ksr1	-0.363		0.168818	-0.087		0.757352	0.336		0.247835	0.0590015		0.813778	13.836	14.8482	13.9487	14.1143	13.6575	13.7715	13.9796	13.7712	13.9768	13.6755	13.714	3	3	3	2.9	2.9	2.9	91.337	0.0014531	2.5617	55728000	3	0.422228	0.115786	-0.0276182	0.921339
741	A0A2I3BRC5;F8VQ52;Q01341;A0A2I3BRS6;P84309	A0A2I3BRC5;F8VQ52;Q01341	tr|A0A2I3BRC5|A0A2I3BRC5_MOUSE Adenylate cyclase OS=Mus musculus OX=10090 GN=Adcy6 PE=1 SV=1;tr|F8VQ52|F8VQ52_MOUSE Adenylate cyclase OS=Mus musculus OX=10090 GN=Adcy6 PE=1 SV=1;sp|Q01341|ADCY6_MOUSE Adenylate cyclase type 6 OS=Mus musculus OX=10090 GN=Adc	Adenylate cyclase type 6	Adcy6	-0.158		0.186169	-0.134		0.305915	0.135		0.300264	0.111622		0.3379	13.8023	13.4014	13.391	13.3111	13.3445	13.466	13.2907	13.5014	13.2499	13.2503	13.2866	3	3	3	3.6	3.6	3.6	130.39	0	8.0422	27149000	5	0.269316	0.0366655	-0.0222013	0.86122
742	Q8K0F1;A0A2I3BRD1;A0A2I3BPS3	Q8K0F1;A0A2I3BRD1	sp|Q8K0F1|TBC23_MOUSE TBC1 domain family member 23 OS=Mus musculus OX=10090 GN=Tbc1d23 PE=1 SV=1;tr|A0A2I3BRD1|A0A2I3BRD1_MOUSE TBC1 domain family member 23 OS=Mus musculus OX=10090 GN=Tbc1d23 PE=1 SV=1	TBC1 domain family member 23	Tbc1d23	-0.17		0.452221	-0.077		0.758571	0.051		0.836956	-0.0421274		0.850329	16.401	16.33	16.7153	16.2759	15.8826	16.7767	16.4792	16.3822	16.4539	16.0499	16.5578	3	3	3	3.4	3.4	3.4	76.425	0.00015456	3.6682	103790000	4	0.12822	0.568897	-0.118972	0.635418
743	A0A2I3BRK6;Q9JIX0	A0A2I3BRK6;Q9JIX0	tr|A0A2I3BRK6|A0A2I3BRK6_MOUSE Transcription and mRNA export factor ENY2 OS=Mus musculus OX=10090 GN=Eny2 PE=1 SV=1;sp|Q9JIX0|ENY2_MOUSE Transcription and mRNA export factor ENY2 OS=Mus musculus OX=10090 GN=Eny2 PE=1 SV=1	Transcription and mRNA export factor ENY2	Eny2	-0.027		0.700622	-0.119		0.146735	-0.023		0.767076	0.0692576		0.327976	16.5313	16.4636	16.5111	16.4931	16.5255	16.4076	16.6412	16.4086	16.4295	16.3724	16.4164	4	4	4	36.5	36.5	36.5	10.984	0	10.679	396420000	8	0.0958625	0.185701	-0.0494816	0.525426
744	A0A2I3BRL8;Q91VM5;A0A2I3BQC0;A0A0R4J1I0;Q8C796	A0A2I3BRL8;Q91VM5	tr|A0A2I3BRL8|A0A2I3BRL8_MOUSE Predicted gene 7324 OS=Mus musculus OX=10090 GN=Gm7324 PE=4 SV=1;sp|Q91VM5|RMXL1_MOUSE RNA binding motif protein, X-linked-like-1 OS=Mus musculus OX=10090 GN=Rbmxl1 PE=2 SV=1	RNA binding motif protein, X-linked-like-1	Gm7324	-0.067		0.507803	-0.153		0.19041	0.07		0.532757	0.156422		0.139741	19.4814	19.6562	19.4912	19.4644	19.5211	19.4432	19.6698	19.2758	19.3619	19.2534	19.3441	31	31	8	58.8	58.8	14.9	42.178	0	115.05	13538000000	76	0.223147	0.045828	0.00344548	0.975297
745	A0A2I3BRM6;A0A2I3BQH3;A0A2I3BQW7;A0A1D5RLK6;A0A1D5RMF0;A0A1D5RLM5;Q8BTF8	A0A2I3BRM6;A0A2I3BQH3	tr|A0A2I3BRM6|A0A2I3BRM6_MOUSE Heterogeneous nuclear ribonucleoproteins C1/C2 (Fragment) OS=Mus musculus OX=10090 GN=Hnrnpc PE=1 SV=1;tr|A0A2I3BQH3|A0A2I3BQH3_MOUSE Heterogeneous nuclear ribonucleoproteins C1/C2 (Fragment) OS=Mus musculus OX=10090 GN=Hnrnp		Hnrnpc	-0.103		0.473903	-0.101		0.530142	0.137		0.398459	0.134584		0.355575	15.7005	16.1253	15.9978	16.0637	15.7633	15.6867	15.9877	15.6208	15.7379	15.6898	15.6823	10	2	2	71.8	16.2	16.2	12.78	0	53.223	523190000	12	0.237907	0.118713	0.0336559	0.832562
746	A0A2I3BRW0;A0A2I3BQG3;Q9D958	A0A2I3BRW0;A0A2I3BQG3;Q9D958	tr|A0A2I3BRW0|A0A2I3BRW0_MOUSE Signal peptidase complex subunit 1 OS=Mus musculus OX=10090 GN=Spcs1 PE=1 SV=1;tr|A0A2I3BQG3|A0A2I3BQG3_MOUSE Signal peptidase complex subunit 1 OS=Mus musculus OX=10090 GN=Spcs1 PE=1 SV=1;sp|Q9D958|SPCS1_MOUSE Signal peptida	Signal peptidase complex subunit 1	Spcs1	0.22		0.040795	0.127		0.251264	-0.149		0.183865	-0.0554627		0.563238	15.1596	14.8037	15.0772	15.1306	15.294	15.2746	15.2156	15.1083	15.2374	15.3001	15.3281	2	2	2	27.5	27.5	27.5	11.777	0	9.0994	1017900000	3	-0.275083	0.0150704	0.0711019	0.508688
747	A0A2I3BRX8	A0A2I3BRX8	tr|A0A2I3BRX8|A0A2I3BRX8_MOUSE Muscleblind-like protein 2 (Fragment) OS=Mus musculus OX=10090 GN=Mbnl2 PE=1 SV=1		Mbnl2	0.103		0.554183	0.086		0.658021	-0.075		0.696389	-0.0581606		0.735877	14.7784	14.3604	14.5849	14.3347	14.8333	14.8637	14.4291	14.8706	14.6748	14.7656	14.7657	3	1	1	21.3	13.8	13.8	26.651	0	33.57	87176000	5	-0.160828	0.360758	0.0273668	0.886813
748	A0A2I3BS49;Q9CXU4;Q9WTQ8;E9Q3T4;E9PVF9	A0A2I3BS49;Q9CXU4;Q9WTQ8	tr|A0A2I3BS49|A0A2I3BS49_MOUSE Mitochondrial import inner membrane translocase subunit Tim23 OS=Mus musculus OX=10090 GN=Timm23 PE=1 SV=1;tr|Q9CXU4|Q9CXU4_MOUSE Mitochondrial import inner membrane translocase subunit TIM23 OS=Mus musculus OX=10090 GN=Gm102	Mitochondrial import inner membrane translocase subunit Tim23	Timm23	-0.077		0.170678	0.049		0.421516	0.144		0.033499	0.0187332		0.726018	17.4711	17.5677	17.4916	17.4568	17.4014	17.4411	17.328	17.4032	17.3715	17.4579	17.4138	6	6	6	55.3	55.3	55.3	20.749	0	94.782	2068500000	19	0.0957349	0.0968862	0.0674899	0.273427
749	Q6PIP5;A0A2K6EDK3;A0A2I3BQP7	Q6PIP5;A0A2K6EDK3	sp|Q6PIP5|NUDC1_MOUSE NudC domain-containing protein 1 OS=Mus musculus OX=10090 GN=Nudcd1 PE=1 SV=2;tr|A0A2K6EDK3|A0A2K6EDK3_MOUSE NudC domain-containing protein 1 OS=Mus musculus OX=10090 GN=Nudcd1 PE=1 SV=1	NudC domain-containing protein 1	Nudcd1	0.069		0.414685	-0.061		0.517068	-0.077		0.418937	0.0538113		0.524571	17.1713	17.3486	17.3976	17.5249	17.354	17.247	17.3858	17.3797	17.3427	17.3108	17.3109	13	13	13	28.7	28.7	28.7	66.704	0	67.105	733190000	18	-0.0156789	0.851392	-0.00746997	0.936319
750	A0A2K6EDM5;Q8C181	A0A2K6EDM5;Q8C181	tr|A0A2K6EDM5|A0A2K6EDM5_MOUSE Muscleblind-like protein 2 OS=Mus musculus OX=10090 GN=Mbnl2 PE=1 SV=1;sp|Q8C181|MBNL2_MOUSE Muscleblind-like protein 2 OS=Mus musculus OX=10090 GN=Mbnl2 PE=2 SV=2	Muscleblind-like protein 2	Mbnl2	0.486		0.0146841	0.204		0.29045	0.089		0.635066	0.371531		0.0473255	14.9565	14.54	14.9464	15.0902	15.5393	15.2718	14.5405	14.9096	14.7411	14.9539	15.0917	8	3	2	17.7	6.5	4.4	41.317	0.00015934	4.2786	220830000	4	-0.11462	0.49832	0.575382	0.01101
751	A0A2R8VH88;A0A2R8VJN5;Q9D8Z6	A0A2R8VH88;A0A2R8VJN5;Q9D8Z6	tr|A0A2R8VH88|A0A2R8VH88_MOUSE Autophagy-related protein 101 (Fragment) OS=Mus musculus OX=10090 GN=Atg101 PE=1 SV=1;tr|A0A2R8VJN5|A0A2R8VJN5_MOUSE Autophagy-related protein 101 (Fragment) OS=Mus musculus OX=10090 GN=Atg101 PE=1 SV=1;sp|Q9D8Z6|ATGA1_MOUSE	Autophagy-related protein 101	Atg101	0.171		0.0456642	0.154		0.0938876	-0.098		0.265647	-0.0817881		0.297194	14.4776	14.3243	14.3668	14.4704	14.5711	14.6395	14.405	14.5702	14.6116	14.7294	14.5854	2	2	2	17.9	17.9	17.9	9.5668	0.00633	1.7214	53763000	2	-0.252537	0.00737758	0.0726807	0.402184
752	A0A2R8VH96;Q8BJ34	A0A2R8VH96;Q8BJ34	tr|A0A2R8VH96|A0A2R8VH96_MOUSE Meiosis regulator and mRNA stability factor 1 OS=Mus musculus OX=10090 GN=Marf1 PE=1 SV=1;sp|Q8BJ34|MARF1_MOUSE Meiosis regulator and mRNA stability factor 1 OS=Mus musculus OX=10090 GN=Marf1 PE=1 SV=3	Meiosis arrest female protein 1	Marf1	-0.149		0.103781	0.029		0.759963	0.167		0.102974	-0.0110265		0.896621	14.5986	14.2735	14.3908	14.2908	14.2143	14.3111	14.2316	14.2765	14.3277	14.199	14.3226	2	2	2	4.3	4.3	4.3	63.583	0.00088849	2.8944	33258000	2	0.137862	0.128241	0.0180248	0.849411
753	A0A2R8VHC9;A0A2R8W6J9;A2APN2;Q8R093;Q8CGR7	A0A2R8VHC9;A0A2R8W6J9;A2APN2;Q8R093;Q8CGR7	tr|A0A2R8VHC9|A0A2R8VHC9_MOUSE Uridine phosphorylase OS=Mus musculus OX=10090 GN=Upp2 PE=1 SV=1;tr|A0A2R8W6J9|A0A2R8W6J9_MOUSE Uridine phosphorylase OS=Mus musculus OX=10090 GN=Upp2 PE=1 SV=1;tr|A2APN2|A2APN2_MOUSE Uridine phosphorylase OS=Mus musculus OX=	Uridine phosphorylase;Uridine phosphorylase 2	Upp2	0.014		0.942975	0.265		0.235363	-1.208	DOWN	0.000234165	-1.45901	DOWN	2.2134e-05	15.2762	15.223	15.1471	14.9354	15.5327	15.2195	16.4989	16.3472	16.6038	16.3734	17.0875	5	5	5	18.2	18.2	18.2	31.8	0	11.033	608550000	6	-1.47275	2.04978e-05	-1.19386	0.000254967
754	A0A2R8VHF9;E9QPE7;O08638	A0A2R8VHF9;E9QPE7;O08638	tr|A0A2R8VHF9|A0A2R8VHF9_MOUSE Myosin-11 OS=Mus musculus OX=10090 GN=Myh11 PE=1 SV=1;tr|E9QPE7|E9QPE7_MOUSE Myosin-11 OS=Mus musculus OX=10090 GN=Myh11 PE=1 SV=2;sp|O08638|MYH11_MOUSE Myosin-11 OS=Mus musculus OX=10090 GN=Myh11 PE=1 SV=1	Myosin-11	Myh11	-0.192		0.579996	-0.149		0.701232	-0.129		0.738834	-0.172883		0.618561	17.986	18.9229	18.2103	18.2922	18.1971	18.0526	17.9639	19.0401	18.1729	18.8991	17.9884	55	30	30	29.5	18.6	18.6	223.35	0	138.84	1692800000	37	0.0195876	0.954704	-0.321403	0.413305
755	A0A2R8VHH1;Q99P88	A0A2R8VHH1;Q99P88	tr|A0A2R8VHH1|A0A2R8VHH1_MOUSE Nuclear pore complex protein Nup155 OS=Mus musculus OX=10090 GN=Nup155 PE=1 SV=1;sp|Q99P88|NU155_MOUSE Nuclear pore complex protein Nup155 OS=Mus musculus OX=10090 GN=Nup155 PE=1 SV=1	Nuclear pore complex protein Nup155	Nup155	0.017		0.755552	-0.004		0.948808	-0.063		0.29977	-0.0430557		0.425567	17.9841	17.8513	17.8974	17.903	17.9708	17.9088	17.9905	17.9583	17.9909	17.9572	17.9636	19	19	19	17.8	17.8	17.8	150.14	0	151.02	1978400000	29	-0.0596249	0.277298	-0.0468661	0.43748
756	A0A2R8VHI2;Q9D0P8	A0A2R8VHI2;Q9D0P8	tr|A0A2R8VHI2|A0A2R8VHI2_MOUSE Intraflagellar transport protein 27 homolog OS=Mus musculus OX=10090 GN=Ift27 PE=1 SV=1;sp|Q9D0P8|IFT27_MOUSE Intraflagellar transport protein 27 homolog OS=Mus musculus OX=10090 GN=Ift27 PE=1 SV=1	Intraflagellar transport protein 27 homolog	Ift27	0.272		0.132742	0.072		0.704869	-0.371		0.0742669	-0.171014		0.326108	12.9505	12.3882	12.5695	12.5847	12.9431	13.1957	12.9972	13.0165	13.0456	13.0736	13.1174	1	1	1	9.8	9.8	9.8	18.534	0	4.8021	21104000	1	-0.442807	0.024327	-0.0989625	0.604187
757	A0A2R8VHP3	A0A2R8VHP3	tr|A0A2R8VHP3|A0A2R8VHP3_MOUSE Uncharacterized protein OS=Mus musculus OX=10090 GN=Gm5478 PE=1 SV=1		Gm5478	0.363		0.520227	-0.506		0.425078	-0.726		0.260953	0.142526		0.798497	16.5045	16.2458	17.2535	15.7571	17.0443	18.29	17.2792	17.5086	16.5542	16.7914	17.3182	10	1	0	13.1	3	0	57.919	0	32.89	1618100000	4	-0.219988	0.694279	-0.363439	0.563348
758	Q8CGB6;A0A2R8VHQ0;A0A2R8W6Z5	Q8CGB6;A0A2R8VHQ0	sp|Q8CGB6|TNS2_MOUSE Tensin-2 OS=Mus musculus OX=10090 GN=Tns2 PE=1 SV=1;tr|A0A2R8VHQ0|A0A2R8VHQ0_MOUSE Tensin-2 OS=Mus musculus OX=10090 GN=Tns2 PE=1 SV=1	Tensin-2	Tns2	0.076		0.361006	0.004		0.964427	0.047		0.606308	0.118443		0.165285	17.7281	17.5143	17.4708	17.5396	17.7039	17.6965	17.4929	17.5555	17.4895	17.5096	17.5855	20	18	18	17.4	15.9	15.9	152.01	0	113.71	1111900000	25	0.0428751	0.598533	0.122473	0.196106
759	A0A2R8VHQ9;Q3U1N2	A0A2R8VHQ9;Q3U1N2	tr|A0A2R8VHQ9|A0A2R8VHQ9_MOUSE Sterol regulatory element-binding protein 2 (Fragment) OS=Mus musculus OX=10090 GN=Srebf2 PE=1 SV=1;sp|Q3U1N2|SRBP2_MOUSE Sterol regulatory element-binding protein 2 OS=Mus musculus OX=10090 GN=Srebf2 PE=1 SV=2	Sterol regulatory element-binding protein 2;Processed sterol regulatory element-binding protein 2	Srebf2	0.177		0.0615554	0.176		0.0909325	0.006		0.952284	0.00714164		0.933623	13.6362	13.4865	13.5023	13.8001	13.8028	13.5541	13.4707	13.6012	13.6817	13.6603	13.7937	1	1	1	3.6	3.6	3.6	27.07	0.0013166	2.6789	18692000	1	-0.170184	0.0708281	0.183062	0.0803346
760	A0A2R8VHU8;A0A2R8VKP5;E9Q7U2;Q8CGU1;A0A2R8VKE2	A0A2R8VHU8;A0A2R8VKP5;E9Q7U2;Q8CGU1	tr|A0A2R8VHU8|A0A2R8VHU8_MOUSE Calcium-binding and coiled-coil domain-containing protein 1 (Fragment) OS=Mus musculus OX=10090 GN=Calcoco1 PE=1 SV=1;tr|A0A2R8VKP5|A0A2R8VKP5_MOUSE Calcium-binding and coiled-coil domain-containing protein 1 OS=Mus musculus	Calcium-binding and coiled-coil domain-containing protein 1	Calcoco1	0.117		0.102224	0.012		0.873517	0.157		0.0573786	0.262258		0.00267768	15.6468	15.5447	15.5514	15.713	15.6129	15.7688	15.3588	15.4895	15.494	15.3779	15.4361	4	4	4	7.7	7.7	7.7	60.785	0	9.6946	132570000	4	0.14497	0.0508739	0.274097	0.00403585
761	Q8CCJ9;A0A2R8VHV1;A0A2R8VKH6	Q8CCJ9;A0A2R8VHV1;A0A2R8VKH6	sp|Q8CCJ9|P20L1_MOUSE PHD finger protein 20-like protein 1 OS=Mus musculus OX=10090 GN=Phf20l1 PE=1 SV=2;tr|A0A2R8VHV1|A0A2R8VHV1_MOUSE PHD finger protein 20-like protein 1 OS=Mus musculus OX=10090 GN=Phf20l1 PE=1 SV=1;tr|A0A2R8VKH6|A0A2R8VKH6_MOUSE PHD fi	PHD finger protein 20-like protein 1	Phf20l1	-0.029		0.862996	0.063		0.73444	0.136		0.469523	0.0444658		0.789544	14.889	15.2043	15.1984	15.2826	15.0962	14.8267	15.2521	14.6695	15.0176	15.0584	14.9962	5	4	4	5.4	4.6	4.6	113.86	0	5.0247	82755000	4	0.0731809	0.661547	0.107729	0.565849
[truncated: 6,493 more rows]

## Sheet: Statistics
	Differential analysis was done using the empirical Bayes statistics Limma 3.46.0. Proteins with a p value < 0.05 and a log2 ratio >0.3 or <-0.3 were defined as regulated. The FDR was estimated to be below 5% by Benjamini-Hochberg.
	ADL	Ad libitum
	Fast	Fasted
	Mouse ID	Sex	Genotype	Treatment	Sample Code	TMT Tag
[truncated: 11 more rows]
