# Supplementary material for: Limited survival and impaired hepatic fasting metabolism in mice with constitutive Rag GTPase signaling
Source: Nat Commun. 2021 Jun 16;12:3660. doi: 10.1038/s41467-021-23857-8 (PMC8209044; doi:10.1038/s41467-021-23857-8)
Supplement: Supplementary file 4 — Supplementary Data 2 [file 41467_2021_23857_MOESM4_ESM.xlsx]

## Sheet: Liver-Specific RagAGTP
id	Protein IDs	Majority protein IDs	Fasta headers	Protein names	Gene names	Li-RagAGTP_FAST / Control_FAST LogFC	Li-RagAGTP_FAST / control_FAST SIGNIFICANT	Li-RagAGTP_FAST / Control_FAST pval	Li-RagAGTP_RF / Control_RF LogFC	Li-RagAGTP_RF / Control_RF SIGNIFICANT	Li-RagAGTP_RF / Control_RF pval	Control_FAST / Control_RF LogFC	Control_FAST / Control_RF SIGNIFICANT	Control_FAST / Control_RF pval	Li-RagAGTP_FAST / Li-RagAGTP_RF logFC	Li-RagAGTP_FAST / Li-RagAGTP_RF SIGNIFICANT	Li-RagAGTP_FAST / Li-RagAGTP_RF pval	Log2 Intensity Ctr.1 FAST	Log2 Intensity Ctr.2 FAST	Log2 Intensity Ctr.3 FAST	Log2 Intensity Li-RagAGTP1 FAST	Log2 Intensity Li-RagAGTP2 FAST	Log2 Intensity Li-RagAGTP3 FAST	Log2 Intensity Ctr.1 REFED	Log2 Intensity Ctr.2 REFED	Log2 Intensity Ctr.3 REFED	Log2 Intensity Li-RagAGTP1 REFED	Log2 Intensity Li-RagAGTP2 REFED	Intensity	Peptides	Number of proteins	Razor + unique peptides	Unique peptides	Sequence coverage [%]	Unique + razor sequence coverage [%]	Unique sequence coverage [%]	Mol_ weight [kDa]	Sequence length	Sequence lengths	Q-value	Score	MS/MS count
0	A0A0B4J1G0	A0A0B4J1G0	sp|A0A0B4J1G0|FCGR4_MOUSE Low affinity immunoglobulin gamma Fc region receptor IV OS=Mus musculus OX=10090 GN=Fcgr4 PE=1 SV=1		Fcgr4	-0.0500395		0.415801	-0.171961		0.0269779	-0.027908		0.645816	0.0940134		0.184943	13.0405	12.9892	13.0207	13.0192	12.8579	13.0233	13.0254	13.0037	13.1051	12.9628	12.7827	15871000	1	1	1	1	4	4	4	28.398	249	249	0.00016469	2.4853	1
1	A0JNU3	A0JNU3	sp|A0JNU3|LPP60_MOUSE 60 kDa lysophospholipase OS=Mus musculus OX=10090 GN=Aspg PE=1 SV=1	60 kDa lysophospholipase;L-asparaginase;Platelet-activating factor acetylhydrolase	Aspg	-0.0163605		0.758414	0.0577965		0.342053	-0.0667739		0.227013	-0.140931		0.0362415	17.2577	17.3805	17.2362	17.2428	17.2083	17.3744	17.3871	17.3469	17.3408	17.392	17.4402	3408800000	15	1	15	15	33.9	33.9	33.9	60.594	564	564	0	157.36	41
2	A1IGU4-2;A1IGU4	A1IGU4-2;A1IGU4	sp|A1IGU4-2|ARH37_MOUSE Isoform 2 of Rho guanine nucleotide exchange factor 37 OS=Mus musculus OX=10090 GN=Arhgef37;sp|A1IGU4|ARH37_MOUSE Rho guanine nucleotide exchange factor 37 OS=Mus musculus OX=10090 GN=Arhgef37 PE=2 SV=1	Rho guanine nucleotide exchange factor 37	Arhgef37	-0.0174589		0.817944	0.127691		0.154388	0.0270293		0.722105	-0.118121		0.184333	13.2236	13.2988	13.0789	13.1356	13.1307	13.2827	13.1591	13.2277	13.1335	13.1906	13.4117	33006000	2	2	2	2	3.5	3.5	3.5	60.434	536	536;676	0.00016609	2.6027	3
3	A1L314	A1L314	sp|A1L314|MPEG1_MOUSE Macrophage-expressed gene 1 protein OS=Mus musculus OX=10090 GN=Mpeg1 PE=1 SV=1	Macrophage-expressed gene 1 protein	Mpeg1	0.201054		0.0172605	0.221218		0.0186287	0.03981		0.581404	0.0196455		0.806453	12.1609	12.1087	11.999	12.1915	12.2711	12.4091	11.936	12.0747	12.1385	12.2428	12.2991	31540000	2	1	2	2	3.4	3.4	3.4	78.39	713	713	0	10.554	2
4	A2A432-2;A2A432	A2A432-2;A2A432	sp|A2A432-2|CUL4B_MOUSE Isoform 2 of Cullin-4B OS=Mus musculus OX=10090 GN=Cul4b;sp|A2A432|CUL4B_MOUSE Cullin-4B OS=Mus musculus OX=10090 GN=Cul4b PE=1 SV=1	Cullin-4B	Cul4b	0.0536952		0.058462	0.0358997		0.228765	0.010136		0.693597	0.0279314		0.341639	16.861	16.8458	16.8527	16.9013	16.9022	16.917	16.8523	16.8496	16.8271	16.8665	16.8913	863160000	26	2	26	17	30.8	30.8	23.9	107.39	941	941;970	0	211.66	31
5	A2A4P0	A2A4P0	sp|A2A4P0|DHX8_MOUSE ATP-dependent RNA helicase DHX8 OS=Mus musculus OX=10090 GN=Dhx8 PE=2 SV=1	ATP-dependent RNA helicase DHX8	Dhx8	0.0552105		0.324173	-0.0875137		0.172863	-0.161583		0.0132063	-0.0188591		0.757551	12.5698	12.5498	12.6732	12.6148	12.6902	12.6534	12.6458	12.8295	12.8023	12.6525	12.6909	11979000	4	1	3	3	5.1	4.4	4.4	142.57	1244	1244	0	13.76	3
6	A2A5R2;P63034-3;Q80YW0;P63034-2;O08967;P63034	A2A5R2	sp|A2A5R2|BIG2_MOUSE Brefeldin A-inhibited guanine nucleotide-exchange protein 2 OS=Mus musculus OX=10090 GN=Arfgef2 PE=1 SV=1	Brefeldin A-inhibited guanine nucleotide-exchange protein 2	Arfgef2	0.0930455		0.0117918	0.0851488		0.0302349	0.00851612		0.781871	0.0164129		0.634562	17.5227	17.5109	17.4848	17.5611	17.6127	17.6237	17.4887	17.4766	17.5274	17.597	17.5684	1469500000	42	6	42	33	29.9	29.9	24.9	202.24	1792	1792;384;393;399;399;400	0	275.15	55
7	A2A5Z6-2;A2A5Z6;Q9CUN6	A2A5Z6-2;A2A5Z6	sp|A2A5Z6-2|SMUF2_MOUSE Isoform 2 of E3 ubiquitin-protein ligase SMURF2 OS=Mus musculus OX=10090 GN=Smurf2;sp|A2A5Z6|SMUF2_MOUSE E3 ubiquitin-protein ligase SMURF2 OS=Mus musculus OX=10090 GN=Smurf2 PE=1 SV=1	E3 ubiquitin-protein ligase SMURF2	Smurf2	0.0528452		0.59217	0.0995456		0.373515	-0.16447		0.116962	-0.211171		0.0773942	15.2258	15.2301	15.1777	15.3296	15.0703	15.3923	15.2715	15.3768	15.4787	15.3353	15.6151	57051000	4	3	4	4	6.1	6.1	6.1	84.568	735	735;748;731	0.00016872	3.0002	5
8	A2A6A1	A2A6A1	sp|A2A6A1|GPTC8_MOUSE G patch domain-containing protein 8 OS=Mus musculus OX=10090 GN=Gpatch8 PE=1 SV=1	G patch domain-containing protein 8	Gpatch8	0.178505		0.0467904	0.111812		0.230802	-0.0381048		0.636636	0.0285888		0.750417	13.7994	13.8468	13.6978	14.129	13.8205	13.9301	13.7261	13.9134	13.8189	13.9434	13.9191	32255000	5	1	5	5	3.3	3.3	3.3	164.99	1505	1505	0	4.3309	5
9	A2A6Q5;A2A6Q5-2;A2A6Q5-3	A2A6Q5;A2A6Q5-2;A2A6Q5-3	sp|A2A6Q5|CDC27_MOUSE Cell division cycle protein 27 homolog OS=Mus musculus OX=10090 GN=Cdc27 PE=1 SV=1;sp|A2A6Q5-2|CDC27_MOUSE Isoform 2 of Cell division cycle protein 27 homolog OS=Mus musculus OX=10090 GN=Cdc27;sp|A2A6Q5-3|CDC27_MOUSE Isoform 3 of Cell	Cell division cycle protein 27 homolog	Cdc27	-0.0142516		0.872856	-0.0875281		0.38886	-0.163936		0.0896275	-0.0906591		0.372814	11.8922	11.9425	11.8838	11.9926	11.8155	11.8676	12.2862	11.9814	11.9427	12.0497	11.9154	11719000	1	3	1	1	1.2	1.2	1.2	91.841	825	825;830;831	0.0011051	1.6544	1
10	A2A7S8-2;A2A7S8-3;A2A7S8;A2A7S8-4	A2A7S8-2;A2A7S8-3;A2A7S8;A2A7S8-4	sp|A2A7S8-2|K1522_MOUSE Isoform 2 of Uncharacterized protein KIAA1522 OS=Mus musculus OX=10090 GN=Kiaa1522;sp|A2A7S8-3|K1522_MOUSE Isoform 3 of Uncharacterized protein KIAA1522 OS=Mus musculus OX=10090 GN=Kiaa1522;sp|A2A7S8|K1522_MOUSE Uncharacterized prot	Uncharacterized protein KIAA1522	Kiaa1522	0.108284		0.023471	0.00220044		0.961894	-0.0165092		0.689876	0.0895745		0.075466	14.1018	14.1633	14.0419	14.1857	14.1997	14.2465	14.0615	14.1313	14.1637	14.115	14.1271	193840000	6	4	6	6	8	8	8	110.65	1070	1070;900;1013;1025	0	37.248	8
11	A2A8L5;B0V2N1-5;B0V2N1-4;B0V2N1-3;B0V2N1-6;B0V2N1-2;B0V2N1	A2A8L5	sp|A2A8L5|PTPRF_MOUSE Receptor-type tyrosine-protein phosphatase F OS=Mus musculus OX=10090 GN=Ptprf PE=1 SV=1	Receptor-type tyrosine-protein phosphatase F	Ptprf	0.098884		0.125703	0.0658187		0.342168	-0.0558964		0.36596	-0.0228311		0.736235	15.7995	15.7923	15.7658	15.7476	15.9534	15.9532	15.8261	15.7983	15.9009	15.9654	15.8498	155290000	18	7	14	14	16.2	12.9	12.9	211.49	1898	1898;592;1497;1501;1861;1904;1907	0	87.318	17
12	A2A8U2-2;A2A8U2-3;A2A8U2	A2A8U2-2;A2A8U2-3;A2A8U2	sp|A2A8U2-2|TM201_MOUSE Isoform 2 of Transmembrane protein 201 OS=Mus musculus OX=10090 GN=Tmem201;sp|A2A8U2-3|TM201_MOUSE Isoform 3 of Transmembrane protein 201 OS=Mus musculus OX=10090 GN=Tmem201;sp|A2A8U2|TM201_MOUSE Transmembrane protein 201 OS=Mus mus	Transmembrane protein 201	Tmem201	0.14284		0.114848	-0.303829	DOWN	0.00859947	-0.332916	DOWN	0.00262705	0.113753		0.24589	11.1174	11.1104	10.8656	11.1824	11.2173	11.1222	11.4445	11.2719	11.3757	11.1762	10.9442	15949000	1	3	1	1	2	2	2	43.548	392	392;634;664	0.009664	0.78991	1
13	A2A8Z1;A2A8Z1-2	A2A8Z1;A2A8Z1-2	sp|A2A8Z1|OSBL9_MOUSE Oxysterol-binding protein-related protein 9 OS=Mus musculus OX=10090 GN=Osbpl9 PE=1 SV=1;sp|A2A8Z1-2|OSBL9_MOUSE Isoform 2 of Oxysterol-binding protein-related protein 9 OS=Mus musculus OX=10090 GN=Osbpl9	Oxysterol-binding protein-related protein 9	Osbpl9	-0.0305776		0.551332	0.0766194		0.198056	0.0300429		0.558182	-0.0771541		0.195214	16.782	16.7027	16.7511	16.6351	16.8003	16.7086	16.7626	16.663	16.72	16.7423	16.8413	499120000	14	2	14	13	20.9	20.9	20	83.108	736	736;639	0	68.844	22
14	A2A995	A2A995	sp|A2A995|FYB2_MOUSE FYN-binding protein 2 OS=Mus musculus OX=10090 GN=Fyb2 PE=1 SV=1	Uncharacterized protein C1orf168 homolog	Fyb2	-0.144624		0.606002	-0.0963203		0.757539	-0.0425867		0.87847	-0.09089		0.77075	11.1034	11.0909	10.9871	11.1351	10.9174	10.695	11.3159	11.3366	10.6567	11.5666	10.4468	6732700	1	1	1	1	1.4	1.4	1.4	82.295	729	729	0.00016472	2.4887	1
15	A2A9C3-2;A2A9C3	A2A9C3-2;A2A9C3	sp|A2A9C3-2|SZT2_MOUSE Isoform 2 of KICSTOR complex protein SZT2 OS=Mus musculus OX=10090 GN=Szt2;sp|A2A9C3|SZT2_MOUSE KICSTOR complex protein SZT2 OS=Mus musculus OX=10090 GN=Szt2 PE=1 SV=1	Protein SZT2	Szt2	0.033748		0.517931	-0.0828269		0.172977	-0.0921624		0.0983276	0.0244125		0.673663	14.4114	14.3917	14.2833	14.4203	14.3426	14.4248	14.3884	14.4536	14.5209	14.32	14.4229	343350000	5	2	5	5	2.2	2.2	2.2	377.52	3430	3430;3431	0	9.6647	7
16	A2ABV5-2;A2ABV5;A2ABV5-4;A2ABV5-3	A2ABV5-2;A2ABV5;A2ABV5-4;A2ABV5-3	sp|A2ABV5-2|MED14_MOUSE Isoform 2 of Mediator of RNA polymerase II transcription subunit 14 OS=Mus musculus OX=10090 GN=Med14;sp|A2ABV5|MED14_MOUSE Mediator of RNA polymerase II transcription subunit 14 OS=Mus musculus OX=10090 GN=Med14 PE=1 SV=1;sp|A2ABV5	Mediator of RNA polymerase II transcription subunit 14	Med14	0.0106578		0.843057	-0.0252995		0.675381	-0.0519607		0.345875	-0.0160034		0.790493	14.1556	14.1991	14.0989	14.1525	14.0804	14.2527	14.1584	14.1701	14.281	14.2075	14.1482	28405000	3	4	3	3	4.2	4.2	4.2	86.049	770	770;1459;362;471	0.00016361	2.3194	3
17	A2ADA5;A2ADA5-2;A2ADA5-3	A2ADA5;A2ADA5-2	sp|A2ADA5|PUSL1_MOUSE tRNA pseudouridine synthase-like 1 OS=Mus musculus OX=10090 GN=Pusl1 PE=1 SV=1;sp|A2ADA5-2|PUSL1_MOUSE Isoform 2 of tRNA pseudouridine synthase-like 1 OS=Mus musculus OX=10090 GN=Pusl1	tRNA pseudouridine synthase-like 1	Pusl1	-0.0910827		0.0836835	-0.0778591		0.171879	0.0924027		0.0799492	0.0791791		0.165421	14.9351	14.9745	14.8733	14.8466	14.8182	14.845	14.7809	14.8647	14.8602	14.6756	14.8392	183210000	5	3	5	5	24.4	24.4	24.4	31.992	291	291;280;219	0	23.305	7
18	A2ADY9	A2ADY9	sp|A2ADY9|DDI2_MOUSE Protein DDI1 homolog 2 OS=Mus musculus OX=10090 GN=Ddi2 PE=1 SV=1	Protein DDI1 homolog 2	Ddi2	-0.0232281		0.583233	-0.0174831		0.7106	-0.0221078		0.601244	-0.0278528		0.556717	17.822	17.7867	17.799	17.7176	17.7781	17.8423	17.8099	17.7994	17.8648	17.7577	17.8568	6104500000	16	1	16	16	40.9	40.9	40.9	44.59	399	399	0	151.11	54
19	A2AGH6-2;A2AGH6;A2AGH6-3;Q8BQM9;Q8BQM9-2	A2AGH6-2;A2AGH6;A2AGH6-3;Q8BQM9;Q8BQM9-2	sp|A2AGH6-2|MED12_MOUSE Isoform 2 of Mediator of RNA polymerase II transcription subunit 12 OS=Mus musculus OX=10090 GN=Med12;sp|A2AGH6|MED12_MOUSE Mediator of RNA polymerase II transcription subunit 12 OS=Mus musculus OX=10090 GN=Med12 PE=1 SV=1;sp|A2AGH6	Mediator of RNA polymerase II transcription subunit 12;Mediator of RNA polymerase II transcription subunit 12-like protein	Med12	0.186132		0.00959078	0.0120657		0.855045	-0.126555		0.053861	0.047511		0.477709	12.8988	12.8374	12.8707	13.0362	13.1887	12.9405	13.0277	12.9725	12.9865	13.0524	12.9628	29609000	4	5	4	4	1.9	1.9	1.9	242.3	2169	2169;2190;866;2157;2192	0.00016776	2.8337	4
20	A2AGT5-2;A2AGT5-3;A2AGT5	A2AGT5-2;A2AGT5-3;A2AGT5	sp|A2AGT5-2|CKAP5_MOUSE Isoform 2 of Cytoskeleton-associated protein 5 OS=Mus musculus OX=10090 GN=Ckap5;sp|A2AGT5-3|CKAP5_MOUSE Isoform 3 of Cytoskeleton-associated protein 5 OS=Mus musculus OX=10090 GN=Ckap5;sp|A2AGT5|CKAP5_MOUSE Cytoskeleton-associated	Cytoskeleton-associated protein 5	Ckap5	0.0451736		0.153004	0.0571385		0.111016	-0.032102		0.296746	-0.0440669		0.206637	17.7753	17.7702	17.7368	17.7768	17.8447	17.7963	17.7704	17.8048	17.8033	17.8545	17.8455	956900000	38	3	38	38	20.1	20.1	20.1	218.7	1972	1972;2011;2032	0	164.81	52
21	A2AHG0-2;A2AHG0;A2AHG0-3	A2AHG0-2;A2AHG0;A2AHG0-3	sp|A2AHG0-2|LZTS3_MOUSE Isoform 2 of Leucine zipper putative tumor suppressor 3 OS=Mus musculus OX=10090 GN=Lzts3;sp|A2AHG0|LZTS3_MOUSE Leucine zipper putative tumor suppressor 3 OS=Mus musculus OX=10090 GN=Lzts3 PE=1 SV=1;sp|A2AHG0-3|LZTS3_MOUSE Isoform 3	Leucine zipper putative tumor suppressor 3	Lzts3	0.582735	UP	0.000274004	0.353543		0.0130583	0.0153095		0.885672	0.244502		0.0626782	9.42473	9.46958	9.22413	9.73724	10.0684	10.061	9.32725	9.50833	9.23693	9.72003	9.70206	9486900	2	3	2	2	5.8	5.8	5.8	63.406	586	586;700;591	0	4.1434	2
22	A2AI05-2;A2AI05;A2AI05-3	A2AI05-2;A2AI05;A2AI05-3	sp|A2AI05-2|NDOR1_MOUSE Isoform 2 of NADPH-dependent diflavin oxidoreductase 1 OS=Mus musculus OX=10090 GN=Ndor1;sp|A2AI05|NDOR1_MOUSE NADPH-dependent diflavin oxidoreductase 1 OS=Mus musculus OX=10090 GN=Ndor1 PE=2 SV=1;sp|A2AI05-3|NDOR1_MOUSE Isoform 3 o	NADPH-dependent diflavin oxidoreductase 1	Ndor1	0.0692159		0.250505	-0.0681358		0.307812	-0.0654308		0.275564	0.071921		0.283228	13.8666	13.9812	13.944	13.9978	14.0538	13.9479	13.8755	14.0313	14.0813	13.8975	13.9583	19940000	3	3	3	3	8.7	8.7	8.7	59.749	531	531;598;466	0.0011132	1.7893	3
23	A2AIG8-2;A2AIG8	A2AIG8-2;A2AIG8	sp|A2AIG8-2|1A1L1_MOUSE Isoform 2 of 1-aminocyclopropane-1-carboxylate synthase-like protein 1 OS=Mus musculus OX=10090 GN=Accs;sp|A2AIG8|1A1L1_MOUSE 1-aminocyclopropane-1-carboxylate synthase-like protein 1 OS=Mus musculus OX=10090 GN=Accs PE=2 SV=1	1-aminocyclopropane-1-carboxylate synthase-like protein 1	Accs	0.01058		0.858492	-0.157067		0.0366387	-0.138021		0.0393461	0.0296259		0.656681	13.9136	13.9059	13.9737	13.8593	13.9093	14.0564	13.9844	14.1482	14.0747	13.8796	13.9445	67394000	3	2	3	3	9.4	9.4	9.4	54.492	479	479;502	0	26.628	3
24	A2AIL4	A2AIL4	sp|A2AIL4|NDUF6_MOUSE NADH dehydrogenase (ubiquinone) complex I, assembly factor 6 OS=Mus musculus OX=10090 GN=Ndufaf6 PE=1 SV=1	NADH dehydrogenase (ubiquinone) complex I, assembly factor 6	Ndufaf6	-0.0139162		0.788461	-0.00651824		0.910355	-0.0256521		0.622544	-0.0330501		0.571378	14.9865	15.0115	14.9065	14.9769	14.8723	15.0136	14.9176	14.9986	15.0654	14.9736	15.001	216020000	6	1	6	6	29.7	29.7	29.7	38.362	333	333	0	81.536	8
25	A2AIV2-2;A2AIV2	A2AIV2-2;A2AIV2	sp|A2AIV2-2|VIR_MOUSE Isoform 2 of Protein virilizer homolog OS=Mus musculus OX=10090 GN=Virma;sp|A2AIV2|VIR_MOUSE Protein virilizer homolog OS=Mus musculus OX=10090 GN=Virma PE=1 SV=1	Protein virilizer homolog	Kiaa1429	0.192108		0.450362	0.291811		0.311311	-0.204526		0.42258	-0.304229		0.29231	9.52855	9.41012	9.78202	9.21604	10.0996	9.98137	10.1057	9.80149	9.42709	9.8823	10.2575	5919500	3	2	3	3	4.5	4.5	4.5	127.46	1139	1139;1811	0	30.324	3
26	A2AJ15	A2AJ15	sp|A2AJ15|MA1B1_MOUSE Endoplasmic reticulum mannosyl-oligosaccharide 1,2-alpha-mannosidase OS=Mus musculus OX=10090 GN=Man1b1 PE=1 SV=1	Endoplasmic reticulum mannosyl-oligosaccharide 1,2-alpha-mannosidase	Man1b1	0.0354145		0.435648	0.101703		0.0646705	0.0718814		0.131299	0.00559331		0.910851	16.7267	16.6018	16.6903	16.6552	16.7182	16.7516	16.5947	16.5503	16.6581	16.7016	16.7039	331270000	9	1	9	9	14.4	14.4	14.4	75.149	658	658	0	41.001	14
27	A2AJ88-2;A2AJ88;A2AJ88-3	A2AJ88-2;A2AJ88;A2AJ88-3	sp|A2AJ88-2|PLPL7_MOUSE Isoform 2 of Patatin-like phospholipase domain-containing protein 7 OS=Mus musculus OX=10090 GN=Pnpla7;sp|A2AJ88|PLPL7_MOUSE Patatin-like phospholipase domain-containing protein 7 OS=Mus musculus OX=10090 GN=Pnpla7 PE=1 SV=1;sp|A2AJ	Patatin-like phospholipase domain-containing protein 7	Pnpla7	0.148666		0.00751224	0.195525		0.00289953	-0.0802917		0.0990469	-0.12715		0.028108	16.2629	16.3948	16.2753	16.4405	16.4542	16.4843	16.4551	16.3304	16.3884	16.5865	16.5871	244960000	12	3	12	11	10.4	10.4	9.8	147.56	1326	1326;1352;833	0	30.741	17
28	A2AJI0;A2AJI0-2	A2AJI0;A2AJI0-2	sp|A2AJI0|MA7D1_MOUSE MAP7 domain-containing protein 1 OS=Mus musculus OX=10090 GN=Map7d1 PE=1 SV=1;sp|A2AJI0-2|MA7D1_MOUSE Isoform 2 of MAP7 domain-containing protein 1 OS=Mus musculus OX=10090 GN=Map7d1	MAP7 domain-containing protein 1	Map7d1	0.0498992		0.194853	0.0610108		0.159796	0.0345003		0.358707	0.0233888		0.572245	15.2874	15.22	15.3007	15.3696	15.278	15.3104	15.2358	15.2663	15.2026	15.3048	15.2871	150880000	10	2	10	10	13.4	13.4	13.4	93.275	846	846;809	0	17.139	13
29	A2AJK6-3;A2AJK6;A3KFM7-2;A3KFM7	A2AJK6-3;A2AJK6	sp|A2AJK6-3|CHD7_MOUSE Isoform 3 of Chromodomain-helicase-DNA-binding protein 7 OS=Mus musculus OX=10090 GN=Chd7;sp|A2AJK6|CHD7_MOUSE Chromodomain-helicase-DNA-binding protein 7 OS=Mus musculus OX=10090 GN=Chd7 PE=1 SV=1	Chromodomain-helicase-DNA-binding protein 7	Chd7	0.105277		0.208907	0.0133799		0.881374	-0.160462		0.0685451	-0.0685654		0.45133	14.7707	14.9741	14.7021	14.8787	14.9381	14.946	15.1296	14.9081	14.8906	14.9958	14.9832	60628000	3	4	3	2	1.9	1.9	0.8	331.19	2960	2960;2986;2710;2711	0.0096669	0.79173	5
30	A2AJL3;A2AJL3-2	A2AJL3;A2AJL3-2	sp|A2AJL3|FGGY_MOUSE FGGY carbohydrate kinase domain-containing protein OS=Mus musculus OX=10090 GN=Fggy PE=1 SV=1;sp|A2AJL3-2|FGGY_MOUSE Isoform 2 of FGGY carbohydrate kinase domain-containing protein OS=Mus musculus OX=10090 GN=Fggy	FGGY carbohydrate kinase domain-containing protein	Fggy	-0.158056		0.00205727	-0.109367		0.0275186	0.0370223		0.348938	-0.011667		0.787153	18.5659	18.4691	18.5671	18.3439	18.3552	18.4289	18.4971	18.4695	18.5245	18.3904	18.385	6065600000	19	2	19	19	48.9	48.9	48.9	60.336	552	552;387	0	229.71	75
31	A2AJT4	A2AJT4	sp|A2AJT4|PNISR_MOUSE Arginine/serine-rich protein PNISR OS=Mus musculus OX=10090 GN=Pnisr PE=1 SV=1	Arginine/serine-rich protein PNISR	Pnisr	0.113632		0.0221504	0.009443		0.843291	-0.0166139		0.698266	0.0875751		0.0906459	13.127	13.1954	13.1115	13.2627	13.2427	13.2695	13.1887	13.2144	13.0808	13.1378	13.2036	171790000	3	1	3	3	4.6	4.6	4.6	92.114	805	805	0	5.78	4
32	A2AKG8	A2AKG8	sp|A2AKG8|FOCAD_MOUSE Focadhesin OS=Mus musculus OX=10090 GN=Focad PE=1 SV=1	Focadhesin	Focad	-0.204848		0.0104759	-0.110085		0.15867	-0.0782092		0.253601	-0.172972		0.0383876	11.4664	11.4975	11.6168	11.1897	11.402	11.3745	11.6159	11.5638	11.6357	11.5609	11.4292	6428800	2	1	2	2	1.4	1.4	1.4	198.95	1798	1798	0	17.881	2
33	A2AKK5;A2AKK5-2	A2AKK5;A2AKK5-2	sp|A2AKK5|ACNT1_MOUSE Acyl-coenzyme A amino acid N-acyltransferase 1 OS=Mus musculus OX=10090 GN=Acnat1 PE=1 SV=1;sp|A2AKK5-2|ACNT1_MOUSE Isoform 2 of Acyl-coenzyme A amino acid N-acyltransferase 1 OS=Mus musculus OX=10090 GN=Acnat1	Acyl-coenzyme A amino acid N-acyltransferase 1	Acnat1	-0.0980393		0.0856769	0.140269		0.0352541	0.197499		0.00349092	-0.040809		0.492182	16.5551	16.5563	16.6434	16.3776	16.5635	16.5196	16.3303	16.4128	16.4193	16.5354	16.52	1052300000	14	2	14	6	42.5	42.5	23.3	46.07	416	416;398	0	181.85	17
34	A2AKQ0-2;A2AKQ0	A2AKQ0-2;A2AKQ0	sp|A2AKQ0-2|S35D1_MOUSE Isoform 2 of UDP-glucuronic acid/UDP-N-acetylgalactosamine transporter OS=Mus musculus OX=10090 GN=Slc35d1;sp|A2AKQ0|S35D1_MOUSE UDP-glucuronic acid/UDP-N-acetylgalactosamine transporter OS=Mus musculus OX=10090 GN=Slc35d1 PE=2 SV=2		Slc35d1	0.147468		0.0962556	0.0613095		0.508648	-0.136046		0.120988	-0.0498879		0.589199	15.6679	15.5742	15.5012	15.6699	15.6846	15.8314	15.6739	15.89	15.5877	15.8224	15.7346	3823300000	5	2	5	5	12.7	12.7	12.7	33.829	306	306;355	0	4.7965	15
35	A2ALU4;A2ALU4-2	A2ALU4	sp|A2ALU4|SHRM2_MOUSE Protein Shroom2 OS=Mus musculus OX=10090 GN=Shroom2 PE=1 SV=1	Protein Shroom2	Shroom2	-0.0654178		0.109681	-0.0436231		0.31844	0.0394186		0.313759	0.0176238		0.67999	16.2208	16.1647	16.244	16.128	16.1838	16.1214	16.1774	16.116	16.2179	16.1091	16.1444	333180000	16	2	16	16	15	15	15	164.7	1481	1481;446	0	54.255	22
36	A2ALW5;A2ALW5-2	A2ALW5;A2ALW5-2	sp|A2ALW5|DJC25_MOUSE DnaJ homolog subfamily C member 25 OS=Mus musculus OX=10090 GN=Dnajc25 PE=1 SV=1;sp|A2ALW5-2|DJC25_MOUSE Isoform 2 of DnaJ homolog subfamily C member 25 OS=Mus musculus OX=10090 GN=Dnajc25	DnaJ homolog subfamily C member 25	Dnajc25	-0.0820174		0.127563	-0.0637946		0.273658	0.0692968		0.190188	0.0510741		0.375271	16.3032	16.2479	16.4335	16.2377	16.2769	16.2239	16.2922	16.2015	16.283	16.2233	16.1669	682660000	9	2	9	9	27.2	27.2	27.2	41.937	357	357;238	0	158.39	15
37	A2AN08-3;A2AN08;A2AN08-5;A2AN08-2;A2AN08-4	A2AN08-3;A2AN08;A2AN08-5	sp|A2AN08-3|UBR4_MOUSE Isoform 3 of E3 ubiquitin-protein ligase UBR4 OS=Mus musculus OX=10090 GN=Ubr4;sp|A2AN08|UBR4_MOUSE E3 ubiquitin-protein ligase UBR4 OS=Mus musculus OX=10090 GN=Ubr4 PE=1 SV=1;sp|A2AN08-5|UBR4_MOUSE Isoform 5 of E3 ubiquitin-protein	E3 ubiquitin-protein ligase UBR4	Ubr4	0.00525616		0.877892	0.039036		0.320476	-0.0319844		0.360723	-0.0657642		0.109567	19.3724	19.3948	19.3908	19.3406	19.4038	19.4294	19.387	19.4487	19.4183	19.4842	19.4299	4753400000	99	5	99	99	24.5	24.5	24.5	570.29	5156	5156;5180;5208;2021;474	0	323.31	171
38	A2APT9	A2APT9	sp|A2APT9|KLD7A_MOUSE Kelch domain-containing protein 7A OS=Mus musculus OX=10090 GN=Klhdc7a PE=1 SV=3	Kelch domain-containing protein 7A	Klhdc7a	-0.12942		0.0746605	-0.159336		0.0534474	-0.0509504		0.449591	-0.0210341		0.777146	14.7177	14.7577	14.5864	14.4497	14.6401	14.5838	14.7252	14.8246	14.6649	14.5405	14.6172	61434000	6	1	6	6	12.3	12.3	12.3	83.589	773	773	0	117.96	7
39	A2APV2-3;A2APV2-2;A2APV2	A2APV2-3;A2APV2-2;A2APV2	sp|A2APV2-3|FMNL2_MOUSE Isoform 3 of Formin-like protein 2 OS=Mus musculus OX=10090 GN=Fmnl2;sp|A2APV2-2|FMNL2_MOUSE Isoform 2 of Formin-like protein 2 OS=Mus musculus OX=10090 GN=Fmnl2;sp|A2APV2|FMNL2_MOUSE Formin-like protein 2 OS=Mus musculus OX=10090 G	Formin-like protein 2	Fmnl2	0.0870096		0.0516986	0.020216		0.654076	-0.00852423		0.831978	0.0582694		0.213641	14.7481	14.8221	14.7212	14.8297	14.8256	14.8971	14.7678	14.7839	14.7653	14.8419	14.7432	639140000	9	3	9	5	7.9	7.9	4	123.98	1091	1091;1032;1086	0	10.393	8
40	A2APY7;A2APY7-2	A2APY7;A2APY7-2	sp|A2APY7|NDUF5_MOUSE Arginine-hydroxylase NDUFAF5, mitochondrial OS=Mus musculus OX=10090 GN=Ndufaf5 PE=1 SV=1;sp|A2APY7-2|NDUF5_MOUSE Isoform 2 of Arginine-hydroxylase NDUFAF5, mitochondrial OS=Mus musculus OX=10090 GN=Ndufaf5	NADH dehydrogenase [ubiquinone] 1 alpha subcomplex assembly factor 5	Ndufaf5	0.20419		0.000631476	0.176926		0.00339403	0.00120433		0.977033	0.0284679		0.546793	15.568	15.655	15.5521	15.7869	15.7542	15.8466	15.6073	15.5437	15.6205	15.7381	15.7968	242000000	7	2	7	7	30	30	30	38.404	343	343;156	0	49.139	9
42	A2AQ19	A2AQ19	sp|A2AQ19|RTF1_MOUSE RNA polymerase-associated protein RTF1 homolog OS=Mus musculus OX=10090 GN=Rtf1 PE=1 SV=1	RNA polymerase-associated protein RTF1 homolog	Rtf1	0.0943254		0.0281182	-0.0249536		0.554274	0.0325508		0.393447	0.15183		0.00432605	16.3286	16.2978	16.368	16.4976	16.3738	16.406	16.3046	16.3028	16.2893	16.2697	16.2782	173560000	12	1	12	12	17.2	17.2	17.2	80.796	715	715	0	37.705	15
43	A2AQ25;A2AQ25-4;A2AQ25-3;A2AQ25-2;A2AQ25-8;A2AQ25-9;A2AQ25-6;A2AQ25-5;A2AQ25-7	A2AQ25;A2AQ25-4;A2AQ25-3;A2AQ25-2;A2AQ25-8;A2AQ25-9;A2AQ25-6;A2AQ25-5	sp|A2AQ25|SKT_MOUSE Sickle tail protein OS=Mus musculus OX=10090 GN=Skt PE=1 SV=1;sp|A2AQ25-4|SKT_MOUSE Isoform 4 of Sickle tail protein OS=Mus musculus OX=10090 GN=Skt;sp|A2AQ25-3|SKT_MOUSE Isoform 3 of Sickle tail protein OS=Mus musculus OX=10090 GN=Skt;	Sickle tail protein	Skt	0.180561		0.000263536	0.106958		0.0143398	-0.0812282		0.030497	-0.00762562		0.835472	16.4785	16.5035	16.4207	16.6728	16.6181	16.6536	16.5683	16.5599	16.5182	16.6532	16.6583	336390000	19	9	19	19	11.3	11.3	11.3	213.03	1946	1946;1341;1352;1629;1040;863;908;934;251	0	34.556	22
44	A2AR02	A2AR02	sp|A2AR02|PPIG_MOUSE Peptidyl-prolyl cis-trans isomerase G OS=Mus musculus OX=10090 GN=Ppig PE=1 SV=1	Peptidyl-prolyl cis-trans isomerase G	Ppig	-0.0278953		0.465705	-0.074223		0.10235	0.0937292		0.0299117	0.140057		0.00719842	15.4681	15.4118	15.4187	15.4721	15.3895	15.3534	15.3712	15.336	15.3104	15.2598	15.2701	276640000	8	1	8	8	9.8	9.8	9.8	88.324	752	752	0	4.96	10
45	A2AS89	A2AS89	sp|A2AS89|SPEB_MOUSE Agmatinase, mitochondrial OS=Mus musculus OX=10090 GN=Agmat PE=1 SV=1	Agmatinase, mitochondrial	Agmat	0.176344		0.0112641	0.0961187		0.158577	-0.0395179		0.498569	0.0407072		0.532172	17.3034	17.4154	17.2797	17.6237	17.4257	17.4782	17.389	17.3944	17.3336	17.5068	17.4302	14515000000	8	1	8	8	28.8	28.8	28.8	38.255	358	358	0	224.59	44
46	A2ASQ1-3;A2ASQ1-2;A2ASQ1	A2ASQ1-3;A2ASQ1-2;A2ASQ1	sp|A2ASQ1-3|AGRIN_MOUSE Isoform 3 of Agrin OS=Mus musculus OX=10090 GN=Agrn;sp|A2ASQ1-2|AGRIN_MOUSE Isoform 2 of Agrin OS=Mus musculus OX=10090 GN=Agrn;sp|A2ASQ1|AGRIN_MOUSE Agrin OS=Mus musculus OX=10090 GN=Agrn PE=1 SV=1	Agrin;Agrin N-terminal 110 kDa subunit;Agrin C-terminal 110 kDa subunit;Agrin C-terminal 90 kDa fragment;Agrin C-terminal 22 kDa fragment	Agrn	-0.0607977		0.418216	-0.0669024		0.425334	-0.0462172		0.535219	-0.0401124		0.628835	15.37	15.3684	15.2818	15.1795	15.3962	15.262	15.5399	15.2973	15.3216	15.3332	15.3055	144010000	9	3	9	9	6.5	6.5	6.5	198.33	1867	1867;1928;1950	0	83.506	11
47	A2ASZ8;A2ASZ8-4;A2ASZ8-5;A2ASZ8-2;A2ASZ8-3	A2ASZ8;A2ASZ8-4;A2ASZ8-5;A2ASZ8-2;A2ASZ8-3	sp|A2ASZ8|SCMC2_MOUSE Calcium-binding mitochondrial carrier protein SCaMC-2 OS=Mus musculus OX=10090 GN=Slc25a25 PE=1 SV=1;sp|A2ASZ8-4|SCMC2_MOUSE Isoform 4 of Calcium-binding mitochondrial carrier protein SCaMC-2 OS=Mus musculus OX=10090 GN=Slc25a25;sp|A2	Calcium-binding mitochondrial carrier protein SCaMC-2	Slc25a25	0.0408045		0.414959	0.196261		0.00477815	0.167231		0.00631563	0.0117754		0.830488	16.3717	16.4285	16.2513	16.4363	16.3574	16.3802	16.1914	16.1763	16.1821	16.4284	16.3307	658770000	13	5	11	11	37.3	33.9	33.9	52.62	469	469;489;501;502;514	0	86.34	16
48	A2ATU0	A2ATU0	sp|A2ATU0|DHTK1_MOUSE Probable 2-oxoglutarate dehydrogenase E1 component DHKTD1, mitochondrial OS=Mus musculus OX=10090 GN=Dhtkd1 PE=1 SV=1	Probable 2-oxoglutarate dehydrogenase E1 component DHKTD1, mitochondrial	Dhtkd1	-0.106294		0.516648	-0.0156165		0.931303	0.0688079		0.672551	-0.0218697		0.903929	18.1422	17.7626	17.7702	17.9264	17.4893	17.9403	17.6343	17.7439	18.0903	17.8579	17.7565	3206000000	18	1	18	18	29	29	29	102.79	921	921	0	236.62	44
49	A2AVZ9;A2AVZ9-2	A2AVZ9;A2AVZ9-2	sp|A2AVZ9|S43A3_MOUSE Solute carrier family 43 member 3 OS=Mus musculus OX=10090 GN=Slc43a3 PE=1 SV=1;sp|A2AVZ9-2|S43A3_MOUSE Isoform 2 of Solute carrier family 43 member 3 OS=Mus musculus OX=10090 GN=Slc43a3	Solute carrier family 43 member 3	Slc43a3	-0.037697		0.637332	-0.045442		0.6116	0.0836282		0.306769	0.0913732		0.317291	13.3887	13.5294	13.5793	13.5822	13.3913	13.4108	13.3832	13.3218	13.5415	13.4391	13.301	168400000	2	2	2	2	3.4	3.4	3.4	56.033	502	502;224	0.0048833	1.1092	2
50	A2AWA9;A2AWA9-2;A2AWA9-3	A2AWA9;A2AWA9-2	sp|A2AWA9|RBGP1_MOUSE Rab GTPase-activating protein 1 OS=Mus musculus OX=10090 GN=Rabgap1 PE=1 SV=1;sp|A2AWA9-2|RBGP1_MOUSE Isoform 2 of Rab GTPase-activating protein 1 OS=Mus musculus OX=10090 GN=Rabgap1	Rab GTPase-activating protein 1	Rabgap1	-0.048917		0.168113	-0.00372017		0.921233	-0.0242964		0.476408	-0.0694933		0.0888156	15.6382	15.5836	15.575	15.529	15.5699	15.5511	15.5946	15.6701	15.6049	15.6396	15.5994	178880000	10	3	10	7	12	12	8.9	120.8	1064	1064;809;366	0	66.624	8
51	A2AWP8-5;A2AWP8-3;A2AWP8-2;A2AWP8-4;A2AWP8	A2AWP8-5;A2AWP8-3;A2AWP8-2;A2AWP8-4;A2AWP8	sp|A2AWP8-5|ARGAL_MOUSE Isoform 5 of Rho guanine nucleotide exchange factor 10-like protein OS=Mus musculus OX=10090 GN=Arhgef10l;sp|A2AWP8-3|ARGAL_MOUSE Isoform 3 of Rho guanine nucleotide exchange factor 10-like protein OS=Mus musculus OX=10090 GN=Arhgef	Rho guanine nucleotide exchange factor 10-like protein	Arhgef10l	0.0597637		0.0986771	0.0583825		0.142377	-0.0680163		0.0653387	-0.066635		0.0994762	15.5501	15.5056	15.5191	15.584	15.537	15.633	15.5714	15.6245	15.583	15.653	15.6496	186790000	7	5	7	7	9.1	9.1	9.1	107.75	988	988;1236;1241;1275;1280	0	21.165	10
52	A2BDX3	A2BDX3	sp|A2BDX3|MOCS3_MOUSE Adenylyltransferase and sulfurtransferase MOCS3 OS=Mus musculus OX=10090 GN=Mocs3 PE=1 SV=1	Adenylyltransferase and sulfurtransferase MOCS3;Molybdopterin-synthase adenylyltransferase;Molybdopterin-synthase sulfurtransferase	Mocs3	0.0154054		0.618121	0.0301766		0.38899	-0.00926804		0.76324	-0.0240392		0.489351	16.1242	16.113	16.104	16.0954	16.1541	16.1379	16.1152	16.1491	16.1048	16.1822	16.1242	4739300000	9	1	9	9	20.9	20.9	20.9	49.374	460	460	0	23.504	19
53	A2BE28-2;A2BE28	A2BE28-2;A2BE28	sp|A2BE28-2|LAS1L_MOUSE Isoform 2 of Ribosomal biogenesis protein LAS1L OS=Mus musculus OX=10090 GN=Las1l;sp|A2BE28|LAS1L_MOUSE Ribosomal biogenesis protein LAS1L OS=Mus musculus OX=10090 GN=Las1l PE=1 SV=1	Ribosomal biogenesis protein LAS1L	Las1l	0.0279202		0.545243	0.100418		0.0728734	0.0558734		0.239456	-0.0166239		0.745571	16.0254	16.0625	15.9627	15.9489	16.0922	16.0932	15.954	15.9888	15.9402	16.0643	16.0584	208750000	8	2	8	8	14	14	14	87.577	759	759;776	0	70.131	13
54	A2BH40;A2BH40-4;A2BH40-2;A2BH40-3	A2BH40;A2BH40-4;A2BH40-2;A2BH40-3	sp|A2BH40|ARI1A_MOUSE AT-rich interactive domain-containing protein 1A OS=Mus musculus OX=10090 GN=Arid1a PE=1 SV=1;sp|A2BH40-4|ARI1A_MOUSE Isoform 4 of AT-rich interactive domain-containing protein 1A OS=Mus musculus OX=10090 GN=Arid1a;sp|A2BH40-2|ARI1A_M	AT-rich interactive domain-containing protein 1A	Arid1a	-0.00652305		0.860021	-0.103714		0.028785	-0.0754957		0.0639974	0.0216953		0.602292	16.2536	16.1874	16.1834	16.1867	16.2364	16.1818	16.3278	16.2826	16.2406	16.1505	16.2094	298920000	18	4	18	15	12	12	9.9	242.09	2283	2283;1902;1903;2066	0	158.37	25
56	A2CG49-4;A2CG49-2;A2CG49;A2CG49-6;A2CG49-7;Q9CWR0-2;Q9CWR0	A2CG49-4;A2CG49-2;A2CG49;A2CG49-6;A2CG49-7	sp|A2CG49-4|KALRN_MOUSE Isoform 4 of Kalirin OS=Mus musculus OX=10090 GN=Kalrn;sp|A2CG49-2|KALRN_MOUSE Isoform 2 of Kalirin OS=Mus musculus OX=10090 GN=Kalrn;sp|A2CG49|KALRN_MOUSE Kalirin OS=Mus musculus OX=10090 GN=Kalrn PE=1 SV=1;sp|A2CG49-6|KALRN_MOUSE	Kalirin	Kalrn	0.11401		0.0998222	-0.0624954		0.393229	0.0258015		0.688864	0.202307		0.0168948	13.6489	13.5911	13.6346	13.7802	13.7894	13.6471	13.5702	13.7251	13.5019	13.4786	13.5945	49543000	4	7	4	4	7.1	7.1	7.1	75.716	673	673;2375;2964;694;2984;609;618	0	6.0936	5
57	A2RSJ4	A2RSJ4	sp|A2RSJ4|UH1BL_MOUSE UHRF1-binding protein 1-like OS=Mus musculus OX=10090 GN=Uhrf1bp1l PE=1 SV=2	UHRF1-binding protein 1-like	Uhrf1bp1l	0.0290884		0.500044	0.0515856		0.293513	-0.0962735		0.0441656	-0.118771		0.0295692	15.9592	16.0196	15.9254	16.039	15.945	16.0075	16.0624	16.1245	16.0061	16.1028	16.1291	274780000	17	1	17	17	14.9	14.9	14.9	161.94	1457	1457	0	49.498	21
58	A2RSQ0;Q6PAL8	A2RSQ0	sp|A2RSQ0|DEN5B_MOUSE DENN domain-containing protein 5B OS=Mus musculus OX=10090 GN=Dennd5b PE=1 SV=2	DENN domain-containing protein 5B	Dennd5b	0.0155649		0.693791	0.0536507		0.240824	-0.0220958		0.577858	-0.0601816		0.192354	16.9402	16.8696	16.8425	16.9012	16.8812	16.9165	16.8483	16.9679	16.9024	16.9652	16.9545	545190000	21	2	21	21	19	19	19	144.63	1274	1274;1287	0	69.683	27
60	A2RSY1-3;A2RSY1-2;A2RSY1	A2RSY1-3;A2RSY1-2;A2RSY1	sp|A2RSY1-3|KANL3_MOUSE Isoform 3 of KAT8 regulatory NSL complex subunit 3 OS=Mus musculus OX=10090 GN=Kansl3;sp|A2RSY1-2|KANL3_MOUSE Isoform 2 of KAT8 regulatory NSL complex subunit 3 OS=Mus musculus OX=10090 GN=Kansl3;sp|A2RSY1|KANL3_MOUSE KAT8 regulator	KAT8 regulatory NSL complex subunit 3	Kansl3	0.262912		0.0236655	0.101626		0.374822	-0.141621		0.179131	0.0196656		0.860765	11.9176	11.8597	11.8022	11.9349	12.3564	12.077	11.9736	11.9286	12.1021	12.0256	12.1805	12267000	1	3	1	1	1.2	1.2	1.2	82.031	778	778;877;903	0.00048247	1.9826	2
61	A2RSY6-2;A2RSY6;A2RSY6-3	A2RSY6-2;A2RSY6	sp|A2RSY6-2|TRM1L_MOUSE Isoform 2 of TRMT1-like protein OS=Mus musculus OX=10090 GN=Trmt1l;sp|A2RSY6|TRM1L_MOUSE TRMT1-like protein OS=Mus musculus OX=10090 GN=Trmt1l PE=1 SV=1	TRMT1-like protein	Trmt1l	-0.110567		0.0337045	-0.0264187		0.607928	0.000809013		0.985883	-0.0833392		0.126926	15.6223	15.6151	15.7037	15.4721	15.602	15.5354	15.7009	15.5882	15.6495	15.6363	15.6033	122910000	9	3	9	9	19.1	19.1	19.1	74.522	671	671;728;285	0	83.919	11
62	A2RT67	A2RT67	sp|A2RT67|DEND3_MOUSE DENN domain-containing protein 3 OS=Mus musculus OX=10090 GN=Dennd3 PE=1 SV=2	DENN domain-containing protein 3	Dennd3	-0.0191042		0.801848	-0.00515511		0.951623	-0.103671		0.193318	-0.11762		0.187397	12.9939	13.2368	13.023	13.0175	13.1143	13.0646	13.0585	13.2657	13.2405	13.1374	13.2287	12301000	3	1	3	3	2.7	2.7	2.7	143.89	1274	1274	0	4.615	3
63	A2RTL5	A2RTL5	sp|A2RTL5|RSRC2_MOUSE Arginine/serine-rich coiled-coil protein 2 OS=Mus musculus OX=10090 GN=Rsrc2 PE=2 SV=1	Arginine/serine-rich coiled-coil protein 2	Rsrc2	0.0139298		0.908017	0.167526		0.232278	-0.00422982		0.972003	-0.157826		0.258419	12.3295	12.433	12.3027	12.6316	12.3876	12.0877	12.3248	12.4484	12.3047	12.4347	12.6189	41020000	3	1	3	3	7.4	7.4	7.4	43.876	376	376	0.0011085	1.7081	3
64	A3KGB4	A3KGB4	sp|A3KGB4|TBC8B_MOUSE TBC1 domain family member 8B OS=Mus musculus OX=10090 GN=Tbc1d8b PE=1 SV=1	TBC1 domain family member 8B	Tbc1d8b	0.09649		0.0164804	0.033416		0.389656	-0.102503		0.0121955	-0.0394294		0.313821	17.2306	17.2759	17.252	17.3262	17.3433	17.3786	17.3086	17.4026	17.3549	17.4091	17.3684	611620000	19	1	19	19	22.6	22.6	22.6	127.89	1114	1114	0	160.67	33
65	A3KGS3;A3KGS3-2;Q6GYP7-5;Q6GYP7-3	A3KGS3;A3KGS3-2	sp|A3KGS3|RGPA2_MOUSE Ral GTPase-activating protein subunit alpha-2 OS=Mus musculus OX=10090 GN=Ralgapa2 PE=1 SV=2;sp|A3KGS3-2|RGPA2_MOUSE Isoform 2 of Ral GTPase-activating protein subunit alpha-2 OS=Mus musculus OX=10090 GN=Ralgapa2	Ral GTPase-activating protein subunit alpha-2	Ralgapa2	0.126687		0.00884427	0.0496695		0.277332	0.0171717		0.665917	0.0941889		0.0552628	15.3973	15.4163	15.5111	15.5767	15.6149	15.5131	15.4125	15.4287	15.4319	15.4847	15.4634	112330000	12	4	12	11	8	8	7.4	210.29	1872	1872;1807;567;737	0	22.679	14
66	A3KMN5;A3KMN5-2	A3KMN5	sp|A3KMN5|LARGN_MOUSE Protein Largen OS=Mus musculus OX=10090 GN=Prr16 PE=2 SV=1	Protein Largen	Prr16	0.212705		0.0266724	-0.0371924		0.690822	-0.0434538		0.604485	0.206444		0.0475439	10.5348	10.3203	10.6853	10.7281	10.7999	10.6504	10.5073	10.6154	10.548	10.5386	10.5008	14346000	3	2	3	3	16.1	16.1	16.1	32.836	304	304;234	0	14.637	3
67	A3KMP2;A3KMP2-2	A3KMP2;A3KMP2-2	sp|A3KMP2|TTC38_MOUSE Tetratricopeptide repeat protein 38 OS=Mus musculus OX=10090 GN=Ttc38 PE=1 SV=2;sp|A3KMP2-2|TTC38_MOUSE Isoform 2 of Tetratricopeptide repeat protein 38 OS=Mus musculus OX=10090 GN=Ttc38	Tetratricopeptide repeat protein 38	Ttc38	-0.0257973		0.536336	-0.0128816		0.780609	0.00615434		0.88155	-0.00676137		0.883588	18.8815	18.8794	18.7889	18.8282	18.7837	18.8605	18.7829	18.8848	18.8637	18.8126	18.8492	10385000000	19	2	19	19	50.3	50.3	50.3	52.223	465	465;279	0	292.87	82
68	A4FUP9;A4FUP9-2	A4FUP9;A4FUP9-2	sp|A4FUP9|GL1D1_MOUSE Glycosyltransferase 1 domain-containing protein 1 OS=Mus musculus OX=10090 GN=Glt1d1 PE=2 SV=2;sp|A4FUP9-2|GL1D1_MOUSE Isoform 2 of Glycosyltransferase 1 domain-containing protein 1 OS=Mus musculus OX=10090 GN=Glt1d1	Glycosyltransferase 1 domain-containing protein 1	Glt1d1	0.0884653		0.160022	0.2812		0.00169289	0.21217		0.00485754	0.0194354		0.770901	12.0867	12.1402	11.9355	12.2118	12.0589	12.157	11.7936	11.8472	11.885	12.1453	12.101	52851000	2	2	2	2	11.3	11.3	11.3	38.841	346	346;159	0	22.24	2
69	A6H584	A6H584	sp|A6H584|CO6A5_MOUSE Collagen alpha-5(VI) chain OS=Mus musculus OX=10090 GN=Col6a5 PE=1 SV=4	Collagen alpha-5(VI) chain	Col6a5	0.0149567		0.905642	-0.165371		0.257889	-0.0791479		0.534712	0.101179		0.479209	13.4222	13.5549	13.3209	13.1277	13.5673	13.648	13.5165	13.5082	13.5108	13.2437	13.4492	150270000	4	1	4	4	2.5	2.5	2.5	289.57	2640	2640	0	12.838	4
70	A6H5X4-2;A6H5X4-3;A6H5X4	A6H5X4-2;A6H5X4-3;A6H5X4	sp|A6H5X4-2|PHF11_MOUSE Isoform 2 of PHD finger protein 11 OS=Mus musculus OX=10090 GN=Phf11;sp|A6H5X4-3|PHF11_MOUSE Isoform 3 of PHD finger protein 11 OS=Mus musculus OX=10090 GN=Phf11;sp|A6H5X4|PHF11_MOUSE PHD finger protein 11 OS=Mus musculus OX=10090 G	PHD finger protein 11	Phf11	0.106672		0.385655	-0.0518018		0.701545	-0.143651		0.250287	0.0148228		0.912353	11.4688	11.2766	10.9933	11.1853	11.551	11.3225	11.3903	11.3847	11.3947	11.2942	11.382	8088600	1	3	1	1	3.7	3.7	3.7	30.024	269	269;320;337	0.0063473	0.98136	2
71	A6H5Y3	A6H5Y3	sp|A6H5Y3|METH_MOUSE Methionine synthase OS=Mus musculus OX=10090 GN=Mtr PE=1 SV=1	Methionine synthase	Mtr	-0.01825		0.693744	-0.051023		0.335239	-0.058418		0.224529	-0.0256451		0.621515	14.7792	14.809	14.7736	14.8098	14.7255	14.7717	14.7722	14.8184	14.9464	14.8036	14.7857	61246000	7	1	7	7	7.1	7.1	7.1	139.07	1253	1253	0	41.889	8
72	A6H5Z3;A6H5Z3-2	A6H5Z3;A6H5Z3-2	sp|A6H5Z3|EXC6B_MOUSE Exocyst complex component 6B OS=Mus musculus OX=10090 GN=Exoc6b PE=1 SV=1;sp|A6H5Z3-2|EXC6B_MOUSE Isoform 2 of Exocyst complex component 6B OS=Mus musculus OX=10090 GN=Exoc6b	Exocyst complex component 6B	Exoc6b	-0.00215804		0.950519	0.0807026		0.0605065	0.00780075		0.822738	-0.0750599		0.0772989	14.7033	14.6773	14.7367	14.6813	14.6732	14.7565	14.719	14.6621	14.7129	14.7934	14.7639	92619000	6	2	6	6	9	9	9	94.128	810	810;678	0	13.798	8
73	A6H611	A6H611	sp|A6H611|MIPEP_MOUSE Mitochondrial intermediate peptidase OS=Mus musculus OX=10090 GN=Mipep PE=1 SV=1	Mitochondrial intermediate peptidase	Mipep	0.00869484		0.819624	0.0873704		0.0629599	0.0249627		0.516987	-0.0537129		0.225936	17.7644	17.6951	17.6815	17.6711	17.7209	17.7751	17.6639	17.7214	17.6808	17.7918	17.7604	1191800000	20	1	20	20	33.6	33.6	33.6	80.851	711	711	0	159.22	42
74	A6H630;A6H630-2;A6H630-4;A6H630-3	A6H630;A6H630-2;A6H630-4;A6H630-3	sp|A6H630|ARMT1_MOUSE Protein-glutamate O-methyltransferase OS=Mus musculus OX=10090 GN=Armt1 PE=1 SV=1;sp|A6H630-2|ARMT1_MOUSE Isoform 2 of Protein-glutamate O-methyltransferase OS=Mus musculus OX=10090 GN=Armt1;sp|A6H630-4|ARMT1_MOUSE Isoform 4 of Protei	Protein-glutamate O-methyltransferase	Armt1	0.00799592		0.866113	-0.00271704		0.959104	-0.0986174		0.0599765	-0.0879045		0.121119	16.01	16.0848	15.9827	16.0133	15.9981	16.0901	16.2074	16.0872	16.0788	16.0945	16.149	395960000	10	4	10	10	23.7	23.7	23.7	50.548	439	439;208;136;121	0	69.92	11
75	A6H6A9;A6H6A9-2	A6H6A9	sp|A6H6A9|RBG1L_MOUSE Rab GTPase-activating protein 1-like OS=Mus musculus OX=10090 GN=Rabgap1l PE=1 SV=1	Rab GTPase-activating protein 1-like	Rabgap1l	0.0701516		0.209722	-0.00478018		0.936327	-0.0398394		0.463277	0.0350924		0.561174	15.0883	15.1029	15.1358	15.1419	15.1713	15.2244	15.1114	15.2354	15.0998	15.2295	15.0587	186170000	8	2	6	6	10.6	8.5	8.5	92.403	815	815;477	0	49.647	8
76	A6H6A9-3	A6H6A9-3	sp|A6H6A9-3|RBG1L_MOUSE Isoform 3 of Rab GTPase-activating protein 1-like OS=Mus musculus OX=10090 GN=Rabgap1l	Rab GTPase-activating protein 1-like	Rabgap1l	0.0946616		0.0528545	0.156493		0.00906764	0.182839		0.00185806	0.121008		0.0311325	16.1229	16.1243	16.122	16.2064	16.2678	16.1791	15.9735	15.8967	15.9506	16.1702	16.0233	521070000	8	1	7	7	23.8	19.5	19.5	42.753	370	370	0	15.012	11
77	A6H6E2	A6H6E2	sp|A6H6E2|MMRN2_MOUSE Multimerin-2 OS=Mus musculus OX=10090 GN=Mmrn2 PE=1 SV=1	Multimerin-2	Mmrn2	-0.114158		0.150568	0.00665346		0.936697	0.0418961		0.579245	-0.0789152		0.357482	12.3563	12.2949	12.3014	12.2822	12.1866	12.1414	12.1179	12.447	12.2621	12.2966	12.268	22794000	2	1	2	2	2.4	2.4	2.4	105.21	943	943	0.002177	1.3933	2
78	A6H8H2;A6H8H2-2	A6H8H2;A6H8H2-2	sp|A6H8H2|DEN4C_MOUSE DENN domain-containing protein 4C OS=Mus musculus OX=10090 GN=Dennd4c PE=1 SV=1;sp|A6H8H2-2|DEN4C_MOUSE Isoform 2 of DENN domain-containing protein 4C OS=Mus musculus OX=10090 GN=Dennd4c	DENN domain-containing protein 4C	Dennd4c	-0.0211049		0.649373	-0.0598596		0.262743	0.00654864		0.887237	0.0453034		0.389798	16.9998	16.9311	16.9227	16.8577	17.032	16.9005	16.9414	16.9494	16.9431	16.8672	16.9024	734850000	19	2	19	19	13.3	13.3	13.3	211.46	1906	1906;1955	0	74.975	27
79	A6X919;A6X919-3;A6X919-2	A6X919;A6X919-3;A6X919-2	sp|A6X919|D19L1_MOUSE Probable C-mannosyltransferase DPY19L1 OS=Mus musculus OX=10090 GN=Dpy19l1 PE=1 SV=1;sp|A6X919-3|D19L1_MOUSE Isoform 3 of Probable C-mannosyltransferase DPY19L1 OS=Mus musculus OX=10090 GN=Dpy19l1;sp|A6X919-2|D19L1_MOUSE Isoform 2 of	Probable C-mannosyltransferase DPY19L1	Dpy19l1	0.0879612		0.0817083	0.0083463		0.872148	-0.0953045		0.0625763	-0.0156895		0.762673	15.0804	14.9877	15.1522	15.1629	15.1195	15.2018	15.1286	15.2102	15.1674	15.1952	15.1589	187310000	4	3	4	4	9.1	9.1	9.1	84.186	746	746;195;552	0	39.205	6
80	A6X935;A6X935-2	A6X935;A6X935-2	sp|A6X935|ITIH4_MOUSE Inter alpha-trypsin inhibitor, heavy chain 4 OS=Mus musculus OX=10090 GN=Itih4 PE=1 SV=2;sp|A6X935-2|ITIH4_MOUSE Isoform 2 of Inter alpha-trypsin inhibitor, heavy chain 4 OS=Mus musculus OX=10090 GN=Itih4	Inter alpha-trypsin inhibitor, heavy chain 4	Itih4	-0.0886285		0.148171	-0.278609		0.00147407	-0.046179		0.4321	0.143802		0.0468495	18.7066	18.5764	18.6365	18.5342	18.57	18.5495	18.6357	18.7675	18.6549	18.5015	18.3134	5218200000	33	2	33	30	43.7	43.7	41	104.66	942	942;903	0	323.31	87
81	A7MCT6;A7MCT6-2	A7MCT6;A7MCT6-2	sp|A7MCT6|EKI2_MOUSE Ethanolamine kinase 2 OS=Mus musculus OX=10090 GN=Etnk2 PE=1 SV=1;sp|A7MCT6-2|EKI2_MOUSE Isoform 2 of Ethanolamine kinase 2 OS=Mus musculus OX=10090 GN=Etnk2	Ethanolamine kinase 2	Etnk2	-0.21039		0.00957939	-0.147739		0.0710014	0.0861206		0.21611	0.0234696		0.753613	16.4147	16.3442	16.382	16.1864	16.0921	16.2314	16.3241	16.1872	16.3713	16.2488	16.0441	910060000	12	2	12	12	29.1	29.1	29.1	44.567	385	385;294	0	39.016	21
82	B1AUE5	B1AUE5	sp|B1AUE5|PEX10_MOUSE Peroxisome biogenesis factor 10 OS=Mus musculus OX=10090 GN=Pex10 PE=2 SV=1	Peroxisome biogenesis factor 10	Pex10	-0.0881395		0.029803	-0.112227		0.0164677	-0.0698129		0.0721053	-0.0457254		0.264545	14.7324	14.7234	14.7809	14.6711	14.6806	14.6206	14.7596	14.8341	14.8524	14.7117	14.6946	156700000	6	1	6	5	22.5	22.5	19.4	37.157	324	324	0	12.948	5
83	B1AVY7	B1AVY7	sp|B1AVY7|KI16B_MOUSE Kinesin-like protein KIF16B OS=Mus musculus OX=10090 GN=Kif16b PE=1 SV=1	Kinesin-like protein KIF16B	Kif16b	0.097588		0.0497801	0.0829164		0.120027	0.0786855		0.101636	0.093357		0.0849483	13.5817	13.7115	13.6275	13.8002	13.7306	13.6827	13.521	13.5642	13.5994	13.6493	13.6396	173710000	7	1	6	6	4.6	3.9	3.9	150.06	1312	1312	0.00032305	2.0513	6
84	B1AVZ0	B1AVZ0	sp|B1AVZ0|UPP_MOUSE Uracil phosphoribosyltransferase homolog OS=Mus musculus OX=10090 GN=Uprt PE=1 SV=1	Uracil phosphoribosyltransferase homolog	Uprt	0.0213693		0.534252	0.119413		0.00981535	0.0528314		0.143679	-0.0452128		0.251823	13.1359	13.1418	13.0852	13.1258	13.1077	13.1935	13.0775	13.0359	13.0911	13.1888	13.1863	57128000	1	1	1	1	3.5	3.5	3.5	34.278	310	310	0.0011106	1.7426	3
85	B1AY10;B1AY10-2;B1AY10-3	B1AY10;B1AY10-2;B1AY10-3	sp|B1AY10|NFX1_MOUSE Transcriptional repressor NF-X1 OS=Mus musculus OX=10090 GN=Nfx1 PE=1 SV=1;sp|B1AY10-2|NFX1_MOUSE Isoform 2 of Transcriptional repressor NF-X1 OS=Mus musculus OX=10090 GN=Nfx1;sp|B1AY10-3|NFX1_MOUSE Isoform 3 of Transcriptional repress	Transcriptional repressor NF-X1	Nfx1	0.0920391		0.334494	0.122136		0.256766	-0.156763		0.115724	-0.18686		0.0963248	12.4259	12.5108	12.4678	12.492	12.6512	12.5375	12.5345	12.6773	12.663	12.5489	12.9452	11596000	2	3	2	2	3.2	3.2	3.2	123.81	1114	1114;804;818	0.00016943	3.0919	2
86	B1AY13;B1AY13-2	B1AY13	sp|B1AY13|UBP24_MOUSE Ubiquitin carboxyl-terminal hydrolase 24 OS=Mus musculus OX=10090 GN=Usp24 PE=1 SV=1	Ubiquitin carboxyl-terminal hydrolase 24	Usp24	0.043753		0.163283	0.00744097		0.822998	0.0185962		0.535747	0.0549082		0.122343	17.8344	17.8283	17.8726	17.8708	17.8853	17.9105	17.8127	17.8463	17.8206	17.8607	17.8072	1241500000	42	2	42	41	24.7	24.7	24.5	294	2617	2617;418	0	323.31	67
87	B1AZA5	B1AZA5	sp|B1AZA5|TM245_MOUSE Transmembrane protein 245 OS=Mus musculus OX=10090 GN=Tmem245 PE=1 SV=1	Transmembrane protein 245	Tmem245	-0.055315		0.392767	0.00295154		0.966799	0.10088		0.135305	0.0426132		0.551782	13.676	13.7984	13.6345	13.5933	13.7801	13.5695	13.6438	13.5506	13.6118	13.5894	13.6206	123080000	5	1	5	5	7	7	7	97.356	876	876	0	16.671	7
88	B1AZI6	B1AZI6	sp|B1AZI6|THOC2_MOUSE THO complex subunit 2 OS=Mus musculus OX=10090 GN=Thoc2 PE=1 SV=1	THO complex subunit 2	Thoc2	-0.0753876		0.0548888	-0.0856355		0.0517865	0.0218075		0.54139	0.0320554		0.425416	16.4499	16.3525	16.4324	16.332	16.3578	16.3189	16.427	16.3535	16.389	16.3002	16.3082	440670000	16	1	16	16	11.2	11.2	11.2	182.77	1594	1594	0	37.756	21
89	B1AZP2-3;B1AZP2-2;B1AZP2	B1AZP2-3;B1AZP2-2;B1AZP2	sp|B1AZP2-3|DLGP4_MOUSE Isoform 3 of Disks large-associated protein 4 OS=Mus musculus OX=10090 GN=Dlgap4;sp|B1AZP2-2|DLGP4_MOUSE Isoform 2 of Disks large-associated protein 4 OS=Mus musculus OX=10090 GN=Dlgap4;sp|B1AZP2|DLGP4_MOUSE Disks large-associated p	Disks large-associated protein 4	Dlgap4	-0.0198948		0.54926	-0.0668168		0.0934508	-0.0255564		0.444594	0.0213656		0.56483	15.1806	15.1551	15.2155	15.1811	15.1514	15.1591	15.1833	15.224	15.2206	15.1833	15.1016	122150000	6	3	6	6	15.2	15.2	15.2	49.46	453	453;989;992	0	11.355	7
90	B2RQC6;B2RQC6-2	B2RQC6;B2RQC6-2	sp|B2RQC6|PYR1_MOUSE CAD protein OS=Mus musculus OX=10090 GN=Cad PE=1 SV=1;sp|B2RQC6-2|PYR1_MOUSE Isoform 2 of CAD protein OS=Mus musculus OX=10090 GN=Cad	CAD protein;Glutamine-dependent carbamoyl-phosphate synthase;Aspartate carbamoyltransferase;Dihydroorotase	Cad	0.0210878		0.569616	0.0268556		0.51828	-0.111807		0.0115854	-0.117575		0.0157604	17.229	17.2875	17.1986	17.2445	17.2516	17.2823	17.3456	17.3622	17.3428	17.3262	17.4279	905880000	29	2	25	25	16	15	15	243.24	2225	2225;2154	0	151.95	41
91	B2RQE8	B2RQE8	sp|B2RQE8|RHG42_MOUSE Rho GTPase-activating protein 42 OS=Mus musculus OX=10090 GN=Arhgap42 PE=1 SV=1	Rho GTPase-activating protein 42	Arhgap42	-0.0154022		0.684529	-0.0482987		0.268633	-0.0893462		0.0367584	-0.0564497		0.201265	15.8144	15.8198	15.7661	15.8021	15.748	15.804	15.828	15.9492	15.8912	15.8326	15.8497	794400000	10	1	10	10	16.5	16.5	16.5	94.635	841	841	0	29.022	12
92	B2RR83	B2RR83	sp|B2RR83|YTDC2_MOUSE Probable ATP-dependent RNA helicase YTHDC2 OS=Mus musculus OX=10090 GN=Ythdc2 PE=1 SV=1	Probable ATP-dependent RNA helicase YTHDC2	Ythdc2	-0.0309292		0.484595	-0.0339769		0.492046	-0.0362003		0.415607	-0.0331526		0.502346	15.4539	15.3409	15.4017	15.3228	15.4426	15.3383	15.4785	15.4116	15.415	15.4012	15.4009	203800000	6	1	6	6	5.4	5.4	5.4	161.09	1445	1445	0	20.487	13
93	B2RRE7	B2RRE7	sp|B2RRE7|OTUD4_MOUSE OTU domain-containing protein 4 OS=Mus musculus OX=10090 GN=Otud4 PE=1 SV=1	OTU domain-containing protein 4	Otud4	0.0750827		0.0207669	0.0724304		0.0392294	0.0610091		0.0494866	0.0636614		0.063466	15.0583	15.0469	15.0869	15.1509	15.1483	15.1182	15.0183	14.9867	15.0041	15.0593	15.0916	247290000	9	1	9	9	9.2	9.2	9.2	123.05	1107	1107	0	26.485	11
94	B2RRF6	B2RRF6	sp|B2RRF6|Z518A_MOUSE Zinc finger protein 518A OS=Mus musculus OX=10090 GN=Znf518a PE=2 SV=1	Zinc finger protein 518A	Znf518a	-0.0149589		0.850341	-0.0591709		0.509148	0.0780327		0.336961	0.122245		0.188521	13.4517	13.402	13.6757	13.577	13.5209	13.3866	13.4954	13.3815	13.4185	13.4355	13.3097	161950000	2	1	2	2	2.5	2.5	2.5	165.6	1478	1478	0.0051735	1.0793	2
95	B2RU80	B2RU80	sp|B2RU80|PTPRB_MOUSE Receptor-type tyrosine-protein phosphatase beta OS=Mus musculus OX=10090 GN=Ptprb PE=1 SV=1	Receptor-type tyrosine-protein phosphatase beta	Ptprb	-0.412151		0.0340643	-0.142278		0.463155	-0.0767993		0.654904	-0.346673		0.0938198	9.66017	9.45802	9.96359	9.20124	9.52165	9.12243	9.7839	9.66336	9.86492	9.35987	9.89702	4860500	2	1	1	1	1	0.7	0.7	224.49	1998	1998	0.00032526	2.1659	1
96	B2RUR8;Q8R554	B2RUR8	sp|B2RUR8|OTU7B_MOUSE OTU domain-containing protein 7B OS=Mus musculus OX=10090 GN=Otud7b PE=1 SV=1	OTU domain-containing protein 7B	Otud7b	0.0378938		0.261027	0.0783928		0.0529204	0.101739		0.0100441	0.0612396		0.116467	14.981	14.9712	15.0159	15.0308	15.0164	15.0346	14.9224	14.8562	14.8843	15.004	14.9281	143210000	9	2	9	9	13.7	13.7	13.7	91.982	840	840;926	0	62.749	13
97	B2RVL6	B2RVL6	sp|B2RVL6|ZCH24_MOUSE Zinc finger CCHC domain-containing protein 24 OS=Mus musculus OX=10090 GN=Zcchc24 PE=1 SV=1	Zinc finger CCHC domain-containing protein 24	Zcchc24	-0.0159005		0.797059	0.0572471		0.415402	-0.00412802		0.946681	-0.0772756		0.278517	13.3516	13.2792	13.1048	13.1732	13.2415	13.2733	13.3034	13.2181	13.2266	13.28	13.3332	42776000	2	1	2	2	8.3	8.3	8.3	26.96	241	241	0	5.4826	2
98	B2RWS6	B2RWS6	sp|B2RWS6|EP300_MOUSE Histone acetyltransferase p300 OS=Mus musculus OX=10090 GN=Ep300 PE=1 SV=2	Histone acetyltransferase p300	Ep300	-0.178789		0.19294	0.0731844		0.619527	0.158583		0.243664	-0.09339		0.528082	10.593	10.7542	10.8112	10.3577	10.6891	10.5753	10.6965	10.7282	10.258	10.6054	10.6628	7979700	6	1	2	2	3.6	1.5	1.5	263.3	2412	2412	0	5.3386	3
99	B2RX12-3;B2RX12-2;B2RX12	B2RX12-3;B2RX12-2;B2RX12	sp|B2RX12-3|MRP3_MOUSE Isoform 3 of Canalicular multispecific organic anion transporter 2 OS=Mus musculus OX=10090 GN=Abcc3;sp|B2RX12-2|MRP3_MOUSE Isoform 2 of Canalicular multispecific organic anion transporter 2 OS=Mus musculus OX=10090 GN=Abcc3;sp|B2RX1	Canalicular multispecific organic anion transporter 2	Abcc3	-0.00582483		0.905611	0.148313		0.0207158	0.167132		0.00631317	0.0129941		0.813183	17.9592	17.9314	17.924	17.9492	17.9597	17.8882	17.7219	17.7765	17.8148	18.0101	17.8286	2448300000	26	3	26	26	22.4	22.4	22.4	166.46	1498	1498;1522;1523	0	261.07	50
100	B2RX14	B2RX14	sp|B2RX14|TUT4_MOUSE Terminal uridylyltransferase 4 OS=Mus musculus OX=10090 GN=Zcchc11 PE=1 SV=2	Terminal uridylyltransferase 4	Zcchc11	0.0677161		0.654465	-0.129748		0.447834	0.153457		0.321078	0.350921		0.0594633	12.6939	12.5745	12.5074	12.4905	13.0604	12.4281	12.4252	12.5507	12.3396	12.3881	12.2294	25826000	3	1	3	3	2.7	2.7	2.7	184.65	1644	1644	0	13.345	5
101	B2RXC1	B2RXC1	sp|B2RXC1|TPC11_MOUSE Trafficking protein particle complex subunit 11 OS=Mus musculus OX=10090 GN=Trappc11 PE=1 SV=1	Trafficking protein particle complex subunit 11	Trappc11	-0.0219659		0.549564	-0.0284871		0.48906	-0.0624657		0.109886	-0.0559446		0.189597	16.3344	16.4166	16.4175	16.3176	16.3701	16.415	16.4353	16.4523	16.4684	16.4206	16.4264	288920000	11	1	11	11	11.2	11.2	11.2	128.39	1133	1133	0	52.466	17
102	B2RXR6	B2RXR6	sp|B2RXR6|ANR44_MOUSE Serine/threonine-protein phosphatase 6 regulatory ankyrin repeat subunit B OS=Mus musculus OX=10090 GN=Ankrd44 PE=1 SV=1	Serine/threonine-protein phosphatase 6 regulatory ankyrin repeat subunit B	Ankrd44	-0.126772		0.0526365	-0.119275		0.0936248	0.0638692		0.291944	0.0563725		0.400096	12.7428	12.7772	12.8916	12.7327	12.7256	12.573	12.7968	12.678	12.7451	12.659	12.5824	12047000	4	1	3	3	4.9	3.9	3.9	107.38	993	993	0	5.0687	3
103	B2RXS4	B2RXS4	sp|B2RXS4|PLXB2_MOUSE Plexin-B2 OS=Mus musculus OX=10090 GN=Plxnb2 PE=1 SV=1	Plexin-B2	Plxnb2	-0.0508569		0.15651	-0.0398215		0.307722	0.0220376		0.520658	0.0110023		0.772227	17.292	17.2859	17.252	17.2095	17.2679	17.2	17.2597	17.2116	17.2925	17.1967	17.2328	2017100000	29	1	29	28	18.7	18.7	18.3	206.23	1842	1842	0	165.95	43
104	B2RY04	B2RY04	sp|B2RY04|DOCK5_MOUSE Dedicator of cytokinesis protein 5 OS=Mus musculus OX=10090 GN=Dock5 PE=1 SV=2	Dedicator of cytokinesis protein 5	Dock5	-0.0189589		0.657746	-0.0133106		0.780155	-0.00273088		0.948846	-0.00837927		0.860342	15.5388	15.5096	15.5597	15.5227	15.4738	15.5546	15.4867	15.5894	15.5402	15.5829	15.468	89226000	8	1	8	8	5.3	5.3	5.3	214.43	1868	1868	0	15.992	10
105	B2RY56	B2RY56	sp|B2RY56|RBM25_MOUSE RNA-binding protein 25 OS=Mus musculus OX=10090 GN=Rbm25 PE=1 SV=2	RNA-binding protein 25	Rbm25	0.0520813		0.163642	-0.00741109		0.851608	0.0406397		0.267377	0.100132		0.027816	17.0518	17.0444	17.0787	17.1404	17.0889	17.1017	17.0196	17.0323	17.001	16.9537	17.0667	1816000000	18	1	18	18	26.6	26.6	26.6	99.551	838	838	0	78.507	31
106	B7ZMP1;B7ZMP1-2	B7ZMP1;B7ZMP1-2	sp|B7ZMP1|XPP3_MOUSE Xaa-Pro aminopeptidase 3 OS=Mus musculus OX=10090 GN=Xpnpep3 PE=1 SV=1;sp|B7ZMP1-2|XPP3_MOUSE Isoform 2 of Xaa-Pro aminopeptidase 3 OS=Mus musculus OX=10090 GN=Xpnpep3	Probable Xaa-Pro aminopeptidase 3	Xpnpep3	0.231468		0.000575999	0.23159		0.00124185	0.00401322		0.931691	0.00389105		0.940741	16.9735	16.9978	16.9345	17.2094	17.1388	17.252	16.9229	17.0189	16.952	17.2599	17.1325	853630000	12	2	12	12	32.6	32.6	32.6	56.677	506	506;386	0	129.98	26
107	B8JK39	B8JK39	sp|B8JK39|ITA9_MOUSE Integrin alpha-9 OS=Mus musculus OX=10090 GN=Itga9 PE=1 SV=1	Integrin alpha-9	Itga9	-0.0172045		0.766638	0.017515		0.786894	-0.0312512		0.591891	-0.0659707		0.320895	14.8806	14.8078	14.8826	14.8514	14.7942	14.8738	14.7897	14.9213	14.9538	14.9922	14.8193	160710000	6	1	6	6	11.6	11.6	11.6	114.41	1036	1036	0	118.82	7
108	B8ZXI1	B8ZXI1	sp|B8ZXI1|QTRT2_MOUSE Queuine tRNA-ribosyltransferase accessory subunit 2 OS=Mus musculus OX=10090 GN=Qtrt2 PE=1 SV=2	Queuine tRNA-ribosyltransferase subunit QTRTD1	Qtrtd1	-0.223207		0.0202471	-0.0774287		0.408544	-0.0379533		0.64628	-0.183732		0.0689303	11.6886	11.514	11.6277	11.3543	11.3022	11.5041	11.4837	11.7403	11.72	11.6178	11.5234	6444000	1	1	1	1	2.4	2.4	2.4	46.288	415	415	0.00079859	1.8502	1
109	B9EJ80	B9EJ80	sp|B9EJ80|PDZD8_MOUSE PDZ domain-containing protein 8 OS=Mus musculus OX=10090 GN=Pdzd8 PE=1 SV=1		Pdzd8	0.10067		0.00318617	-0.00406034		0.890388	-0.0673398		0.0265641	0.0373909		0.22323	15.9534	15.9653	15.9543	16.05	16.0578	16.067	16.0477	16.0046	16.0226	16.0332	16.0086	105360000	9	1	9	9	11.8	11.8	11.8	127.74	1147	1147	0	18.52	11
110	B9EJ86;Q9ER64	B9EJ86	sp|B9EJ86|OSBL8_MOUSE Oxysterol-binding protein-related protein 8 OS=Mus musculus OX=10090 GN=Osbpl8 PE=1 SV=1	Oxysterol-binding protein	Osbpl8	0.0641719		0.0736756	0.094342		0.0256841	0.0322086		0.337822	0.00203857		0.955608	17.4804	17.4788	17.4586	17.5015	17.552	17.5567	17.4467	17.4273	17.447	17.5801	17.4893	1192700000	21	2	21	21	26.2	26.2	26.2	101.27	889	889;874	0	138.94	41
111	B9EJR8	B9EJR8	sp|B9EJR8|DAAF5_MOUSE Dynein assembly factor 5, axonemal OS=Mus musculus OX=10090 GN=Dnaaf5 PE=1 SV=1	Dynein assembly factor 5, axonemal	Dnaaf5	-0.0303304		0.53637	0.0179174		0.742005	-0.0187018		0.70116	-0.0669496		0.235604	13.8349	13.7876	13.6868	13.6613	13.7823	13.7747	13.78	13.7683	13.8171	13.776	13.8368	15729000	3	1	3	3	3.5	3.5	3.5	93.85	853	853	0	4.0305	3
112	B9EKI3	B9EKI3	sp|B9EKI3|TMF1_MOUSE TATA element modulatory factor OS=Mus musculus OX=10090 GN=Tmf1 PE=1 SV=2	TATA element modulatory factor	Tmf1	0.200157		0.000328456	0.274106		6.93877e-05	-0.00392289		0.916615	-0.0778713		0.0870785	16.292	16.328	16.2322	16.4891	16.5045	16.459	16.2969	16.2799	16.2872	16.5116	16.6125	332040000	18	1	18	18	20.2	20.2	20.2	121.8	1091	1091	0	40.298	25
113	C0HKD9;C0HKD8	C0HKD9;C0HKD8	sp|C0HKD9|MFA1B_MOUSE Microfibrillar-associated protein 1B OS=Mus musculus OX=10090 GN=Mfap1b PE=1 SV=1;sp|C0HKD8|MFA1A_MOUSE Microfibrillar-associated protein 1A OS=Mus musculus OX=10090 GN=Mfap1a PE=1 SV=1		Mfap1b	0.0301006		0.583303	-0.0648564		0.300846	0.0168556		0.757365	0.111813		0.0902628	15.6323	15.6048	15.6212	15.7751	15.6048	15.5687	15.6407	15.5727	15.5943	15.4888	15.5866	404180000	10	2	10	10	21.9	21.9	21.9	51.954	439	439;439	0	43.266	17
114	C0HKG6;C0HKG5	C0HKG6;C0HKG5	sp|C0HKG6|RNT2B_MOUSE Ribonuclease T2-B OS=Mus musculus OX=10090 GN=Rnaset2b PE=1 SV=1;sp|C0HKG5|RNT2A_MOUSE Ribonuclease T2-A OS=Mus musculus OX=10090 GN=Rnaset2a PE=1 SV=1		Rnaset2b	-0.240664		7.782e-05	-0.204893		0.000603533	0.136826		0.00409004	0.101056		0.0334328	15.9627	16.0219	15.92	15.7627	15.7078	15.7121	15.8189	15.7979	15.8774	15.6393	15.6137	1033300000	4	2	4	4	14.7	14.7	14.7	29.608	259	259;259	0	11.461	13
165	D0QMC3	D0QMC3	sp|D0QMC3|MNDAL_MOUSE Myeloid cell nuclear differentiation antigen-like protein OS=Mus musculus OX=10090 GN=Mndal PE=1 SV=1	Myeloid cell nuclear differentiation antigen-like protein	Mndal	-0.0943312		0.0222085	-0.0660369		0.11974	0.0380645		0.297567	0.00977024		0.805606	14.6882	14.6294	14.6529	14.5236	14.5766	14.5874	14.5737	14.6416	14.6411	14.5835	14.522	73942000	12	1	5	4	25.3	11.7	9.3	60.526	538	538	0	20.84	6
166	D3YXK2	D3YXK2	sp|D3YXK2|SAFB1_MOUSE Scaffold attachment factor B1 OS=Mus musculus OX=10090 GN=Safb PE=1 SV=2	Scaffold attachment factor B1	Safb	0.025829		0.552758	-0.0407635		0.406473	0.0476024		0.284625	0.114195		0.0365743	17.1908	17.22	17.2448	17.3108	17.2448	17.1774	17.2373	17.1427	17.1326	17.1257	17.1345	4060200000	26	1	26	22	27.6	27.6	23.3	105.1	937	937	0	312.87	56
167	D3YZP9	D3YZP9	sp|D3YZP9|CCDC6_MOUSE Coiled-coil domain-containing protein 6 OS=Mus musculus OX=10090 GN=Ccdc6 PE=1 SV=1	Coiled-coil domain-containing protein 6	Ccdc6	-0.00921387		0.832152	-0.0507993		0.30932	-0.138121		0.00915875	-0.096536		0.0701249	16.65	16.6674	16.6315	16.5623	16.6626	16.6964	16.747	16.8351	16.7812	16.6974	16.7766	699130000	12	1	12	12	27.9	27.9	27.9	52.938	469	469	0	55.136	19
168	D3Z4S3	D3Z4S3	sp|D3Z4S3|PTRD1_MOUSE Putative peptidyl-tRNA hydrolase PTRHD1 OS=Mus musculus OX=10090 GN=Ptrhd1 PE=1 SV=1	Putative peptidyl-tRNA hydrolase PTRHD1	Ptrhd1	-0.004222		0.940984	0.0728744		0.269281	0.0507727		0.383337	-0.0263237		0.68108	13.7969	13.781	13.8901	13.7492	13.8895	13.8166	13.6782	13.8054	13.8321	13.7926	13.8969	37117000	2	1	2	2	15.7	15.7	15.7	16.037	140	140	0	7.7926	5
169	D3Z6Q9	D3Z6Q9	sp|D3Z6Q9|BIN2_MOUSE Bridging integrator 2 OS=Mus musculus OX=10090 GN=Bin2 PE=1 SV=1	Bridging integrator 2	Bin2	-0.12862		0.242996	-0.113608		0.34968	0.130791		0.235704	0.115779		0.340984	16.3	16.0946	16.1337	16.1693	16.1944	15.7787	15.9679	16.1068	16.0611	15.9466	15.9168	460350000	10	1	9	9	27.8	26.2	26.2	52.553	489	489	0	61.116	17
170	D3Z7H8	D3Z7H8	sp|D3Z7H8|CILP2_MOUSE Cartilage intermediate layer protein 2 OS=Mus musculus OX=10090 GN=Cilp2 PE=1 SV=1		Cilp2	-0.00317634		0.979239	-0.112669		0.417565	0.0597108		0.626962	0.169203		0.233455	11.4676	11.381	11.1397	11.2629	11.3519	11.364	11.1024	11.3995	11.3072	10.9547	11.3594	37145000	1	1	1	1	0.8	0.8	0.8	125.93	1162	1162	0.0060661	1.031	1
171	D3Z7P3-2;D3Z7P3	D3Z7P3-2;D3Z7P3	sp|D3Z7P3-2|GLSK_MOUSE Isoform 2 of Glutaminase kidney isoform, mitochondrial OS=Mus musculus OX=10090 GN=Gls;sp|D3Z7P3|GLSK_MOUSE Glutaminase kidney isoform, mitochondrial OS=Mus musculus OX=10090 GN=Gls PE=1 SV=1	Glutaminase kidney isoform, mitochondrial	Gls	0.0403771		0.351882	-0.0373595		0.437651	-0.0213529		0.616461	0.0563837		0.250957	15.3998	15.3248	15.3798	15.4516	15.4229	15.351	15.4204	15.4184	15.3296	15.3172	15.387	209060000	8	2	8	8	17.1	17.1	17.1	65.994	603	603;674	0	67.634	12
6317	Q9JMA7	Q9JMA7	sp|Q9JMA7|CP341_MOUSE Cytochrome P450 3A41 OS=Mus musculus OX=10090 GN=Cyp3a41a PE=1 SV=2	Cytochrome P450 3A41	Cyp3a41a	-1.5279	DOWN	0.000517676	-1.04271		0.0111647	0.411893		0.196642	-0.0732951		0.829698	19.4402	19.1285	19.5549	17.7547	17.9368	17.8483	19.3629	18.0989	19.4261	17.9193	17.9205	22847000000	26	1	14	14	54.6	37.3	37.3	57.986	504	504	0	245.34	109
173	E9PV24;E9PV24-2;CON__sw|P02672_CONT|CONT_P02672	E9PV24;E9PV24-2	sp|E9PV24|FIBA_MOUSE Fibrinogen alpha chain OS=Mus musculus OX=10090 GN=Fga PE=1 SV=1;sp|E9PV24-2|FIBA_MOUSE Isoform 2 of Fibrinogen alpha chain OS=Mus musculus OX=10090 GN=Fga	Fibrinogen alpha chain;Fibrinopeptide A;Fibrinogen alpha chain	Fga	0.0242528		0.644332	-0.0743918		0.22179	0.0453115		0.395156	0.143956		0.0310757	19.0427	18.926	19.0432	18.9914	19.1221	18.9711	18.947	18.9626	18.9664	18.9389	18.8296	33467000000	29	3	29	29	42.1	42.1	42.1	87.428	789	789;557;615	0	323.31	131
174	E9PVA8	E9PVA8	sp|E9PVA8|GCN1_MOUSE eIF-2-alpha kinase activator GCN1 OS=Mus musculus OX=10090 GN=Gcn1 PE=1 SV=1		Gcn1l1	0.00930129		0.806853	0.0488897		0.266084	-0.0233461		0.542929	-0.0629346		0.160863	19.6158	19.5613	19.5786	19.531	19.6375	19.6151	19.5737	19.6048	19.6472	19.6359	19.6791	6090600000	90	1	90	90	39.8	39.8	39.8	293.02	2671	2671	0	323.31	172
175	E9PVB5-2;E9PVB5	E9PVB5-2;E9PVB5	sp|E9PVB5-2|TTC17_MOUSE Isoform 2 of Tetratricopeptide repeat protein 17 OS=Mus musculus OX=10090 GN=Ttc17;sp|E9PVB5|TTC17_MOUSE Tetratricopeptide repeat protein 17 OS=Mus musculus OX=10090 GN=Ttc17 PE=1 SV=1	Tetratricopeptide repeat protein 17	Ttc17	-0.0135231		0.86665	0.159248		0.101007	0.0866064		0.296525	-0.0861645		0.349984	12.2581	12.2404	12.5186	12.3668	12.2677	12.3419	12.2477	12.3508	12.1586	12.3538	12.4694	7790100	2	2	2	2	1.8	1.8	1.8	129.32	1141	1141;1198	0	9.5114	2
176	E9PW74	E9PW74	sp|E9PW74|GIMD1_MOUSE GTPase IMAP family member GIMD1 OS=Mus musculus OX=10090 GN=Gimd1 PE=1 SV=1	GTPase IMAP family member GIMD1	Gimd1	-0.0259544		0.664129	-0.028772		0.666775	0.0256908		0.667301	0.0285084		0.669618	14.8151	14.7878	14.916	14.8025	14.7891	14.8495	14.8165	14.8473	14.778	14.8993	14.6711	33973000	2	1	2	2	18.4	18.4	18.4	24.218	217	217	0	25.629	3
177	E9PZJ8;E9PZJ8-2	E9PZJ8	sp|E9PZJ8|ASCC3_MOUSE Activating signal cointegrator 1 complex subunit 3 OS=Mus musculus OX=10090 GN=Ascc3 PE=1 SV=1	Activating signal cointegrator 1 complex subunit 3	Ascc3	-0.0200006		0.548951	0.00603514		0.870316	-0.0305175		0.366589	-0.0565533		0.148868	17.5594	17.5179	17.5256	17.4989	17.5083	17.5357	17.5214	17.6202	17.5529	17.5697	17.5721	680530000	35	2	35	35	19.6	19.6	19.6	250.55	2198	2198;1128	0	145.95	45
178	E9PZM4	E9PZM4	sp|E9PZM4|CHD2_MOUSE Chromodomain-helicase-DNA-binding protein 2 OS=Mus musculus OX=10090 GN=Chd2 PE=1 SV=1	Chromodomain-helicase-DNA-binding protein 2	Chd2	0.0247869		0.693817	0.0391758		0.579459	0.00480084		0.938969	-0.00958808		0.89125	14.0085	13.9524	13.9111	13.9726	14.1012	13.8726	13.9495	14.0058	13.9023	13.9267	14.0567	35668000	8	1	8	7	4.1	4.1	3.7	210.8	1827	1827	0	7.5738	7
179	E9Q1P8	E9Q1P8	sp|E9Q1P8|I2BP2_MOUSE Interferon regulatory factor 2-binding protein 2 OS=Mus musculus OX=10090 GN=Irf2bp2 PE=1 SV=1	Interferon regulatory factor 2-binding protein 2	Irf2bp2	0.180581		0.00323032	0.0692984		0.210365	-0.0408735		0.397474	0.0704087		0.203746	14.4435	14.4664	14.5474	14.6427	14.7061	14.6502	14.5892	14.444	14.5467	14.6329	14.5589	238330000	4	1	4	4	13	13	13	59.291	570	570	0	61.587	7
180	E9Q309	E9Q309	sp|E9Q309|CE350_MOUSE Centrosome-associated protein 350 OS=Mus musculus OX=10090 GN=Cep350 PE=1 SV=1		Cep350	0.148964		0.0578128	0.0749516		0.355492	0.120567		0.112973	0.19458		0.0315523	13.9895	13.9659	13.9002	14.214	14.0168	14.0718	13.764	13.9133	13.8166	14.0135	13.799	48484000	2	1	2	2	0.7	0.7	0.7	346.45	3095	3095	0.0026312	1.3212	3
181	E9Q394-2;E9Q394	E9Q394-2;E9Q394	sp|E9Q394-2|AKP13_MOUSE Isoform 2 of A-kinase anchor protein 13 OS=Mus musculus OX=10090 GN=Akap13;sp|E9Q394|AKP13_MOUSE A-kinase anchor protein 13 OS=Mus musculus OX=10090 GN=Akap13 PE=1 SV=1		Akap13	0.179835		0.00135397	0.178868		0.00287584	0.0534741		0.213601	0.0544413		0.254083	16.3088	16.2611	16.3283	16.4888	16.5079	16.441	16.3148	16.2036	16.2194	16.4628	16.3868	345510000	19	2	19	19	9.8	9.8	9.8	301.5	2754	2754;2776	0	97.801	26
182	E9Q3C1	E9Q3C1	sp|E9Q3C1|C2CD2_MOUSE C2 domain-containing protein 2 OS=Mus musculus OX=10090 GN=C2cd2 PE=1 SV=1		C2cd2	-0.105298		0.00462111	-0.0923089		0.0169921	0.0536475		0.0913734	0.0406582		0.233127	17.4973	17.5371	17.4973	17.3748	17.4108	17.4302	17.4467	17.4415	17.4825	17.3592	17.37	7086700000	21	1	21	21	37.8	37.8	37.8	76.535	696	696	0	268.51	43
2757	Q64481	Q64481	sp|Q64481|CP3AG_MOUSE Cytochrome P450 3A16 OS=Mus musculus OX=10090 GN=Cyp3a16 PE=2 SV=2	Cytochrome P450 3A16	Cyp3a16	-1.24922	DOWN	0.00527884	-0.974564		0.0318833	0.314521		0.386542	0.0398687		0.920169	17.4769	17.4132	17.1214	15.9717	16.2305	16.0617	17.3244	16.0239	17.7197	16.1124	15.9838	1105900000	19	1	11	11	45.6	31.2	31.2	57.869	504	504	0	115.84	25
184	E9Q3L2	E9Q3L2	sp|E9Q3L2|PI4KA_MOUSE Phosphatidylinositol 4-kinase alpha OS=Mus musculus OX=10090 GN=Pi4ka PE=1 SV=2		Pi4ka	-0.0573606		0.0876531	-0.0446937		0.21549	0.0264459		0.401546	0.013779		0.691418	18.6966	18.6717	18.6965	18.5982	18.6512	18.6434	18.6634	18.6338	18.6884	18.644	18.5903	1706300000	45	1	45	45	26.4	26.4	26.4	237.04	2105	2105	0	323.31	83
185	E9Q414;CON__sw|ENSBTAP032840_CONT|CONT_(Bos	E9Q414	sp|E9Q414|APOB_MOUSE Apolipoprotein B-100 OS=Mus musculus OX=10090 GN=Apob PE=1 SV=1	Apolipoprotein B-100;Apolipoprotein B-48	Apob	-0.0154781		0.639819	0.0304949		0.415383	0.0617136		0.0845443	0.0157406		0.670041	21.0471	20.9934	21.0194	20.9647	21.0386	21.0101	20.9832	20.9188	20.9727	20.9934	20.9841	28852000000	162	2	162	162	41.7	41.7	41.7	509.43	4505	4505;825	0	323.31	418
186	E9Q4N7	E9Q4N7	sp|E9Q4N7|ARI1B_MOUSE AT-rich interactive domain-containing protein 1B OS=Mus musculus OX=10090 GN=Arid1b PE=1 SV=1		Arid1b	-0.0914021		0.189883	-0.171491		0.0406581	0.0232942		0.726749	0.103383		0.185227	14.1108	14.039	14.1111	14.1543	13.9331	13.8993	14.0961	14.0965	13.9985	13.8525	13.9319	121740000	6	1	4	4	4	2.3	2.3	237.79	2244	2244	0	32.242	5
187	E9Q4P1	E9Q4P1	sp|E9Q4P1|WDFY1_MOUSE WD repeat and FYVE domain-containing protein 1 OS=Mus musculus OX=10090 GN=Wdfy1 PE=1 SV=1		Wdfy1	-0.152239		0.335322	0.0945534		0.585918	0.0534358		0.729416	-0.193357		0.277168	15.4576	15.6985	15.2315	15.0314	15.4194	15.4801	15.284	15.6167	15.3265	15.4117	15.5956	225310000	6	1	6	6	16.3	16.3	16.3	46.217	410	410	0	9.9603	11
188	E9Q4Z2	E9Q4Z2	sp|E9Q4Z2|ACACB_MOUSE Acetyl-CoA carboxylase 2 OS=Mus musculus OX=10090 GN=Acacb PE=1 SV=1	Acetyl-CoA carboxylase 2;Biotin carboxylase	Acacb	-0.0402716		0.490791	-0.0758685		0.256452	-0.168285		0.014313	-0.132688		0.0624049	19.1437	19.2602	19.1672	19.0897	19.1558	19.2047	19.4064	19.305	19.3644	19.1897	19.3759	6072500000	73	1	58	58	37.7	30.6	30.6	275.75	2448	2448	0	323.31	141
189	E9Q555	E9Q555	sp|E9Q555|RN213_MOUSE E3 ubiquitin-protein ligase RNF213 OS=Mus musculus OX=10090 GN=Rnf213 PE=1 SV=2	E3 ubiquitin-protein ligase RNF213	Rnf213	-0.074285		0.147637	-0.101906		0.0834648	-0.117888		0.0325848	-0.090267		0.119075	18.9882	19.0109	18.9417	18.8328	18.98	18.9052	19.0837	19.1568	19.054	19.0442	18.9483	2062000000	82	1	82	82	19.6	19.6	19.6	584.78	5152	5152	0	323.31	124
190	E9Q557	E9Q557	sp|E9Q557|DESP_MOUSE Desmoplakin OS=Mus musculus OX=10090 GN=Dsp PE=1 SV=1	Desmoplakin	Dsp	0.0864815		0.170909	-0.0759282		0.273041	-0.0881015		0.163804	0.0743082		0.282758	20.2276	20.2917	20.249	20.2033	20.3907	20.4338	20.3322	20.4131	20.2874	20.2719	20.2647	13412000000	130	1	130	130	46.3	46.3	46.3	332.91	2883	2883	0	323.31	272
191	E9Q5C9;E9Q5C9-2	E9Q5C9;E9Q5C9-2	sp|E9Q5C9|NOLC1_MOUSE Nucleolar and coiled-body phosphoprotein 1 OS=Mus musculus OX=10090 GN=Nolc1 PE=1 SV=1;sp|E9Q5C9-2|NOLC1_MOUSE Isoform 2 of Nucleolar and coiled-body phosphoprotein 1 OS=Mus musculus OX=10090 GN=Nolc1		Nolc1	0.198377		0.00259881	-0.0553181		0.337008	0.0489683		0.341765	0.302663	UP	0.000308175	16.8918	16.8666	16.8774	17.0715	17.1798	16.9796	16.8877	16.8121	16.789	16.7629	16.7857	1720100000	19	2	19	19	23.1	23.1	23.1	73.697	702	702;664	0	44.905	42
192	E9Q5F9-2;E9Q5F9	E9Q5F9-2;E9Q5F9	sp|E9Q5F9-2|SETD2_MOUSE Isoform 2 of Histone-lysine N-methyltransferase SETD2 OS=Mus musculus OX=10090 GN=Setd2;sp|E9Q5F9|SETD2_MOUSE Histone-lysine N-methyltransferase SETD2 OS=Mus musculus OX=10090 GN=Setd2 PE=1 SV=1	Histone-lysine N-methyltransferase SETD2	Setd2	-0.0384616		0.498931	-0.029681		0.638496	0.104045		0.0880853	0.0952643		0.152173	13.4115	13.2817	13.3564	13.3453	13.3097	13.2792	13.3009	13.3083	13.1283	13.2552	13.1771	63859000	6	2	6	6	2.6	2.6	2.6	285.56	2536	2536;2537	0	5.7075	7
193	E9Q5K9-3;E9Q5K9-2;E9Q5K9	E9Q5K9-3;E9Q5K9-2;E9Q5K9	sp|E9Q5K9-3|YTDC1_MOUSE Isoform 3 of YTH domain-containing protein 1 OS=Mus musculus OX=10090 GN=Ythdc1;sp|E9Q5K9-2|YTDC1_MOUSE Isoform 2 of YTH domain-containing protein 1 OS=Mus musculus OX=10090 GN=Ythdc1;sp|E9Q5K9|YTDC1_MOUSE YTH domain-containing prot	YTH domain-containing protein 1	Ythdc1	-0.0601796		0.284494	-0.0198031		0.745692	0.0849354		0.142178	0.044559		0.47068	14.6561	14.5614	14.5386	14.6066	14.4168	14.5521	14.5457	14.4463	14.5093	14.4787	14.4826	105730000	5	3	5	5	6.2	6.2	6.2	82.753	710	710;728;736	0	9.4233	6
194	E9Q634;P70248	E9Q634	sp|E9Q634|MYO1E_MOUSE Unconventional myosin-Ie OS=Mus musculus OX=10090 GN=Myo1e PE=1 SV=1	Unconventional myosin-Ie	Myo1e	-0.00415003		0.904695	0.0260174		0.507027	-0.00321103		0.926177	-0.0333785		0.398276	17.7851	17.7973	17.8244	17.7967	17.7768	17.8208	17.8174	17.8247	17.7743	17.8815	17.7815	651460000	26	2	26	26	30.4	30.4	30.4	126.82	1107	1107;1099	0	258.48	42
195	E9Q6J5-2;E9Q6J5;E9Q6J5-3	E9Q6J5-2;E9Q6J5;E9Q6J5-3	sp|E9Q6J5-2|BD1L1_MOUSE Isoform 2 of Biorientation of chromosomes in cell division protein 1-like 1 OS=Mus musculus OX=10090 GN=Bod1l;sp|E9Q6J5|BD1L1_MOUSE Biorientation of chromosomes in cell division protein 1-like 1 OS=Mus musculus OX=10090 GN=Bod1l PE=		Bod1l	0.0593596		0.408959	-0.0126385		0.872762	-0.0278206		0.69451	0.0441774		0.578607	14.4244	14.3496	14.4575	14.6525	14.3574	14.3996	14.4266	14.4639	14.4243	14.4464	14.405	76850000	8	3	8	8	4.5	4.5	4.5	322.3	2985	2985;3032;3035	0	54.436	11
196	E9Q6P5	E9Q6P5	sp|E9Q6P5|TTC7B_MOUSE Tetratricopeptide repeat protein 7B OS=Mus musculus OX=10090 GN=Ttc7b PE=1 SV=1		Ttc7b	-0.0609978		0.345604	-0.0523219		0.464874	0.0136076		0.829444	0.00493169		0.944266	12.9151	12.9754	13.0066	12.9527	12.8832	12.8782	12.8902	12.9472	13.0189	13.0211	12.7785	7815600	1	1	1	1	1.9	1.9	1.9	94.202	843	843	0	6.4603	2
197	E9Q735	E9Q735	sp|E9Q735|UBE4A_MOUSE Ubiquitin conjugation factor E4 A OS=Mus musculus OX=10090 GN=Ube4a PE=1 SV=1	Ubiquitin conjugation factor E4 A	Ube4a	0.0274135		0.61484	0.063649		0.306768	0.0392408		0.474548	0.00300528		0.960375	16.6253	16.5642	16.6497	16.5148	16.744	16.6626	16.5834	16.5555	16.5825	16.6417	16.6333	946460000	18	1	18	18	25.5	25.5	25.5	118.2	1028	1028	0	134.56	33
198	E9Q784	E9Q784	sp|E9Q784|ZC3HD_MOUSE Zinc finger CCCH domain-containing protein 13 OS=Mus musculus OX=10090 GN=Zc3h13 PE=1 SV=1		Zc3h13	-0.0568635		0.418643	-0.00619726		0.936019	0.0947474		0.190896	0.0440812		0.57137	14.5522	14.6375	14.4719	14.5976	14.5001	14.3933	14.5652	14.3623	14.4499	14.4335	14.4724	626200000	6	1	6	6	3.2	3.2	3.2	203.75	1729	1729	0	10.794	7
199	E9Q7D5	E9Q7D5	sp|E9Q7D5|ARHG5_MOUSE Rho guanine nucleotide exchange factor 5 OS=Mus musculus OX=10090 GN=Arhgef5 PE=1 SV=1		Arhgef5	0.113498		0.189937	0.0543589		0.559389	-0.0366348		0.658752	0.0225042		0.807567	12.0712	12.0978	11.8932	11.9672	12.2728	12.1627	12.0421	12.0876	12.0425	12.0431	12.1804	33545000	3	1	3	3	2.8	2.8	2.8	176.66	1581	1581	0	11.227	3
200	E9Q7E2	E9Q7E2	sp|E9Q7E2|ARID2_MOUSE AT-rich interactive domain-containing protein 2 OS=Mus musculus OX=10090 GN=Arid2 PE=1 SV=1		Arid2	-0.0812833		0.657931	0.164177		0.4293	-0.140364		0.449281	-0.385824		0.0827438	10.1538	10.2922	10.3666	10.0176	10.273	10.2782	10.49	9.94676	10.7969	10.555	10.5958	3641000	1	1	1	1	1.2	1.2	1.2	195.99	1828	1828	0	6.5593	1
201	E9Q7F2	E9Q7F2	sp|E9Q7F2|RN169_MOUSE E3 ubiquitin-protein ligase RNF169 OS=Mus musculus OX=10090 GN=Rnf169 PE=1 SV=1	E3 ubiquitin-protein ligase RNF169	Rnf169	-0.219213		0.0689496	-0.262186		0.0544348	-0.332234		0.0118418	-0.289261		0.0373168	9.92738	10.1459	9.77618	9.5884	9.77069	9.83278	10.1141	10.2965	10.4356	10.0284	10.0114	5429600	1	1	1	1	1.3	1.3	1.3	75.795	694	694	0.0067955	0.9647	1
202	E9Q7G0	E9Q7G0	sp|E9Q7G0|NUMA1_MOUSE Nuclear mitotic apparatus protein 1 OS=Mus musculus OX=10090 GN=Numa1 PE=1 SV=1		Numa1	0.0428116		0.139734	-0.00195927		0.948746	-0.00525388		0.847315	0.039517		0.214339	19.4071	19.38	19.3953	19.4571	19.4409	19.4129	19.4	19.394	19.4042	19.3786	19.4162	5126800000	81	1	81	81	45.6	45.6	45.6	235.63	2094	2094	0	323.31	159
203	E9Q8D0	E9Q8D0	sp|E9Q8D0|DJC21_MOUSE DnaJ homolog subfamily C member 21 OS=Mus musculus OX=10090 GN=Dnajc21 PE=1 SV=1		Dnajc21	0.177044		0.00154973	0.0604448		0.210983	-0.0522337		0.225574	0.0643657		0.18524	16.0891	16.0502	16.0174	16.248	16.174	16.2659	16.1029	16.1648	16.0457	16.1463	16.1835	263600000	8	1	8	8	16.9	16.9	16.9	61.734	531	531	0	29.36	13
204	E9Q9D5-3;E9Q9D5	E9Q9D5-3;E9Q9D5	sp|E9Q9D5-3|RBL2A_MOUSE Isoform 3 of Rab-like protein 2A OS=Mus musculus OX=10090 GN=Rabl2;sp|E9Q9D5|RBL2A_MOUSE Rab-like protein 2A OS=Mus musculus OX=10090 GN=Rabl2 PE=1 SV=1	Rab-like protein 2A	Rabl2	-0.0953035		0.281401	-0.0414437		0.666776	0.0156071		0.855538	-0.0382527		0.690833	12.8192	12.6949	12.798	12.4656	12.7105	12.85	12.8094	12.7061	12.7497	12.7311	12.6962	15939000	1	2	1	1	13	13	13	15.634	138	138;223	0	8.4084	2
205	E9QAM5	E9QAM5	sp|E9QAM5|HELZ2_MOUSE Helicase with zinc finger domain 2 OS=Mus musculus OX=10090 GN=Helz2 PE=1 SV=1	Helicase with zinc finger domain 2	Helz2	-0.0220924		0.416401	-0.0302695		0.323557	0.00601067		0.822059	0.0141877		0.636543	17.9928	18.0301	18.0049	17.9648	18.0016	17.9952	18.0007	18.0113	17.9978	17.9806	17.9654	1571200000	45	1	45	45	19.3	19.3	19.3	331.56	2947	2947	0	261.1	65
206	F6ZDS4	F6ZDS4	sp|F6ZDS4|TPR_MOUSE Nucleoprotein TPR OS=Mus musculus OX=10090 GN=Tpr PE=1 SV=1	Nucleoprotein TPR	Tpr	-0.0479937		0.192672	-0.106953		0.01995	-0.0334013		0.353233	0.0255577		0.519986	19.6003	19.599	19.6268	19.5921	19.5295	19.5605	19.6662	19.5955	19.6646	19.4965	19.5738	6264500000	89	1	89	89	41	41	41	273.99	2431	2431	0	323.31	163
207	F7BJB9	F7BJB9	sp|F7BJB9|MORC3_MOUSE MORC family CW-type zinc finger protein 3 OS=Mus musculus OX=10090 GN=Morc3 PE=1 SV=1		Morc3	0.062643		0.383741	0.151639		0.0778853	0.0530909		0.457779	-0.0359048		0.650197	12.2802	12.4167	12.3909	12.5043	12.5208	12.2506	12.3385	12.2974	12.2926	12.4834	12.4389	13544000	2	1	2	2	3.2	3.2	3.2	106.52	942	942	0	4.987	2
208	F8VPU2	F8VPU2	sp|F8VPU2|FARP1_MOUSE FERM, ARHGEF and pleckstrin domain-containing protein 1 OS=Mus musculus OX=10090 GN=Farp1 PE=1 SV=1	FERM, RhoGEF and pleckstrin domain-containing protein 1	Farp1	-0.199552		0.00201014	-0.195571		0.00452976	0.00441932		0.927445	0.000438328		0.993553	16.8418	16.8381	16.82	16.6035	16.6412	16.6565	16.9125	16.7446	16.8296	16.5705	16.6961	725390000	17	1	17	17	17.6	17.6	17.6	118.87	1048	1048	0	33.491	26
209	G3X982	G3X982	sp|G3X982|AOXC_MOUSE Aldehyde oxidase 3 OS=Mus musculus OX=10090 GN=Aox3 PE=1 SV=1	Aldehyde oxidase 3	Aox3	0.0615078		0.269698	-0.0341568		0.573913	-0.0215257		0.690681	0.0741389		0.23649	19.4868	19.4418	19.4909	19.587	19.4838	19.5333	19.3956	19.5738	19.5148	19.3982	19.5229	14046000000	46	1	46	42	45.2	45.2	43.2	146.9	1335	1335	0	323.31	162
210	G3X9K3	G3X9K3	sp|G3X9K3|BIG1_MOUSE Brefeldin A-inhibited guanine nucleotide-exchange protein 1 OS=Mus musculus OX=10090 GN=Arfgef1 PE=1 SV=1	Brefeldin A-inhibited guanine nucleotide-exchange protein 1	Arfgef1	-0.0323748		0.388458	-0.0340298		0.416392	0.0124243		0.736239	0.0140792		0.732818	17.8263	17.7824	17.8562	17.7653	17.7977	17.8047	17.8366	17.7663	17.8247	17.8189	17.7315	1229800000	35	1	26	26	22.9	18.1	18.1	208.5	1846	1846	0	122.55	44
211	G5E829	G5E829	sp|G5E829|AT2B1_MOUSE Plasma membrane calcium-transporting ATPase 1 OS=Mus musculus OX=10090 GN=Atp2b1 PE=1 SV=1	Plasma membrane calcium-transporting ATPase 1	Atp2b1	-0.0327908		0.7382	-0.0380044		0.729039	0.0894651		0.371025	0.0946787		0.396078	16.1661	16.155	16.0453	15.98	16.3552	15.9328	16.0528	15.9794	16.0658	15.9881	16.0013	447200000	23	1	23	13	22.6	22.6	11.8	134.75	1220	1220	0	134.74	17
212	G5E870	G5E870	sp|G5E870|TRIPC_MOUSE E3 ubiquitin-protein ligase TRIP12 OS=Mus musculus OX=10090 GN=Trip12 PE=1 SV=1	E3 ubiquitin-protein ligase TRIP12	Trip12	-0.125951		0.00263103	-0.0706932		0.0712731	-0.0152877		0.634441	-0.0705451		0.0717724	17.0185	16.9911	17.0357	16.8614	16.8784	16.9277	17.0611	17.0102	17.0199	16.9372	16.9822	675180000	26	1	26	26	15.5	15.5	15.5	224.13	2025	2025	0	139.27	40
213	G5E8K5-3;G5E8K5;G5E8K5-5;G5E8K5-4;Q8C8R3-3	G5E8K5-3;G5E8K5;G5E8K5-5;G5E8K5-4	sp|G5E8K5-3|ANK3_MOUSE Isoform 3 of Ankyrin-3 OS=Mus musculus OX=10090 GN=Ank3;sp|G5E8K5|ANK3_MOUSE Ankyrin-3 OS=Mus musculus OX=10090 GN=Ank3 PE=1 SV=1;sp|G5E8K5-5|ANK3_MOUSE Isoform 5 of Ankyrin-3 OS=Mus musculus OX=10090 GN=Ank3;sp|G5E8K5-4|ANK3_MOUSE I	Ankyrin-3	Ank3	0.278191		0.0231868	-0.118506		0.328155	-0.0294244		0.780858	0.367272		0.0102814	13.046	12.8905	12.9914	13.2809	13.2491	13.2325	13.2154	12.9718	12.8289	12.7264	13.0474	37983000	27	5	25	2	17.2	16.2	1.2	209.67	1922	1922;1961;1093;1094;1050	0	323.31	2
214	G5E8K5-2;G5E8K5-6	G5E8K5-2;G5E8K5-6	sp|G5E8K5-2|ANK3_MOUSE Isoform 2 of Ankyrin-3 OS=Mus musculus OX=10090 GN=Ank3;sp|G5E8K5-6|ANK3_MOUSE Isoform 6 of Ankyrin-3 OS=Mus musculus OX=10090 GN=Ank3	Ankyrin-3	Ank3	0.0457725		0.552104	0.139483		0.125615	-0.105618		0.187047	-0.199328		0.038618	11.3847	11.4604	11.3301	11.4671	11.3773	11.4681	11.3838	11.4224	11.6858	11.6691	11.6045	13896000	26	2	1	1	19.6	1.9	1.9	188.25	1726	1726;898	0	4.9653	2
215	G5E8Q8	G5E8Q8	sp|G5E8Q8|AGRF5_MOUSE Adhesion G protein-coupled receptor F5 OS=Mus musculus OX=10090 GN=Adgrf5 PE=1 SV=1		Adgrf5	-0.109691		0.0683224	-0.10266		0.117536	-0.00961734		0.860641	-0.0166486		0.786005	14.298	14.4437	14.3126	14.2679	14.2681	14.1892	14.4077	14.2942	14.3812	14.1941	14.3227	76158000	5	1	5	5	5.3	5.3	5.3	149.39	1348	1348	0	11.315	6
216	O08528	O08528	sp|O08528|HXK2_MOUSE Hexokinase-2 OS=Mus musculus OX=10090 GN=Hk2 PE=1 SV=1	Hexokinase-2	Hk2	-0.109898		0.162994	-0.000837817		0.991982	0.0450934		0.549368	-0.0639664		0.450164	13.4436	13.3654	13.3761	13.1893	13.4206	13.2455	13.2434	13.4662	13.3402	13.4165	13.2816	28648000	4	1	2	2	4.9	2.2	2.2	102.53	917	917	0	5.0028	3
217	O08529	O08529	sp|O08529|CAN2_MOUSE Calpain-2 catalytic subunit OS=Mus musculus OX=10090 GN=Capn2 PE=1 SV=4	Calpain-2 catalytic subunit	Capn2	-0.127659		0.00599672	-0.049339		0.252407	-0.0515061		0.186991	-0.129827		0.0100807	17.9996	18.0326	18.0586	17.8709	17.8703	17.9667	18.0615	18.1247	18.0591	18.0291	18.0358	2864400000	19	1	19	19	36.9	36.9	36.9	79.871	700	700	0	323.31	52
218	O08530	O08530	sp|O08530|S1PR1_MOUSE Sphingosine 1-phosphate receptor 1 OS=Mus musculus OX=10090 GN=S1pr1 PE=1 SV=3	Sphingosine 1-phosphate receptor 1	S1pr1	-0.180989		0.199746	-0.147887		0.338721	0.0241943		0.857655	-0.00890765		0.952864	11.3479	11.2108	11.4902	11.4021	10.9063	11.1974	11.4278	11.1348	11.4136	11.2723	11.0827	14210000	1	1	1	1	3.7	3.7	3.7	42.639	382	382	0.00064288	1.9694	1
219	O08532-2;O08532-5;O08532;O08532-3;O08532-4	O08532-2;O08532-5;O08532;O08532-3;O08532-4	sp|O08532-2|CA2D1_MOUSE Isoform 2B of Voltage-dependent calcium channel subunit alpha-2/delta-1 OS=Mus musculus OX=10090 GN=Cacna2d1;sp|O08532-5|CA2D1_MOUSE Isoform 2E of Voltage-dependent calcium channel subunit alpha-2/delta-1 OS=Mus musculus OX=10090 GN	Voltage-dependent calcium channel subunit alpha-2/delta-1;Voltage-dependent calcium channel subunit alpha-2-1;Voltage-dependent calcium channel subunit delta-1	Cacna2d1	0.251804		0.0147176	-0.0466965		0.632512	-0.183581		0.0565914	0.11492		0.253522	13.1312	13.2176	13.1799	13.3228	13.6179	13.3434	13.2935	13.5049	13.281	13.3547	13.2715	28597000	3	5	3	3	3.5	3.5	3.5	122.52	1084	1084;1091;1103;1079;1086	0.00016658	2.6592	3
220	O08539-2;O08539;Q7TQF7	O08539-2;O08539	sp|O08539-2|BIN1_MOUSE Isoform 2 of Myc box-dependent-interacting protein 1 OS=Mus musculus OX=10090 GN=Bin1;sp|O08539|BIN1_MOUSE Myc box-dependent-interacting protein 1 OS=Mus musculus OX=10090 GN=Bin1 PE=1 SV=1	Myc box-dependent-interacting protein 1	Bin1	0.14804		0.00428329	0.0566774		0.231253	-0.017826		0.662889	0.0735366		0.129686	16.9931	17.046	16.9355	17.0794	17.1625	17.1768	17.0063	17.0388	16.983	17.0899	17.0422	1358000000	18	3	18	17	56.5	56.5	54.6	48.013	434	434;588;686	0	172.23	35
221	O08547	O08547	sp|O08547|SC22B_MOUSE Vesicle-trafficking protein SEC22b OS=Mus musculus OX=10090 GN=Sec22b PE=1 SV=3	Vesicle-trafficking protein SEC22b	Sec22b	0.106235		0.0146712	0.0922221		0.0446512	0.0505874		0.187958	0.0646007		0.137858	17.8172	17.7706	17.8847	17.9313	17.9113	17.9486	17.7608	17.7671	17.7929	17.8995	17.8321	5270000000	14	1	14	14	57.7	57.7	57.7	24.74	215	215	0	215.28	42
222	O08550	O08550	sp|O08550|KMT2B_MOUSE Histone-lysine N-methyltransferase 2B OS=Mus musculus OX=10090 GN=Kmt2b PE=1 SV=3	Histone-lysine N-methyltransferase 2B	Kmt2b	0.268559		0.132918	-0.118557		0.531585	-0.629565	DOWN	0.00355185	-0.242449		0.215427	14.1799	14.1382	13.4617	14.2384	14.1077	14.2394	14.4942	14.6275	14.5469	14.3289	14.5464	2249500000	2	1	2	2	0.8	0.8	0.8	294.82	2713	2713	0.0018721	1.4525	3
223	O08553;P97427	O08553	sp|O08553|DPYL2_MOUSE Dihydropyrimidinase-related protein 2 OS=Mus musculus OX=10090 GN=Dpysl2 PE=1 SV=2	Dihydropyrimidinase-related protein 2	Dpysl2	-0.0885826		0.0562871	-0.0704185		0.15483	-0.0219166		0.602923	-0.0400806		0.400574	18.2226	18.302	18.2797	18.1982	18.2111	18.1292	18.3243	18.2949	18.2508	18.1665	18.2727	8293800000	25	2	25	21	62.9	62.9	54	62.277	572	572;572	0	323.31	71
224	O08573-3;O08573-2;O08573	O08573-3;O08573-2;O08573	sp|O08573-3|LEG9_MOUSE Isoform 3 of Galectin-9 OS=Mus musculus OX=10090 GN=Lgals9;sp|O08573-2|LEG9_MOUSE Isoform 2 of Galectin-9 OS=Mus musculus OX=10090 GN=Lgals9;sp|O08573|LEG9_MOUSE Galectin-9 OS=Mus musculus OX=10090 GN=Lgals9 PE=1 SV=1	Galectin-9	Lgals9	-0.0888312		0.0235955	-0.115819		0.0111992	-0.111504		0.00755464	-0.0845163		0.0461832	17.8553	17.8926	17.8773	17.7579	17.7787	17.8221	17.9581	17.9757	18.0259	17.8377	17.9039	23685000000	9	3	9	9	33.2	33.2	33.2	35.164	310	310;322;353	0	134.1	75
225	O08579	O08579	sp|O08579|EMD_MOUSE Emerin OS=Mus musculus OX=10090 GN=Emd PE=1 SV=1	Emerin	Emd	0.170292		0.00378867	0.118566		0.0403412	0.0136473		0.766478	0.0653729		0.221297	15.4573	15.4222	15.4791	15.7065	15.5706	15.5923	15.5014	15.3806	15.4356	15.5768	15.5387	624500000	6	1	6	6	32.8	32.8	32.8	29.435	259	259	0	78.921	10
226	O08580	O08580	sp|O08580|ERR1_MOUSE Steroid hormone receptor ERR1 OS=Mus musculus OX=10090 GN=Esrra PE=1 SV=4	Steroid hormone receptor ERR1	Esrra	0.0638826		0.288872	-0.0198053		0.762093	-0.0914908		0.140421	-0.00780297		0.904857	14.6096	14.7197	14.4917	14.6288	14.6351	14.7487	14.7018	14.7151	14.6786	14.7108	14.6466	56477000	5	1	5	5	17.3	17.3	17.3	45.464	422	422	0	25.781	6
227	O08582	O08582	sp|O08582|GTPB1_MOUSE GTP-binding protein 1 OS=Mus musculus OX=10090 GN=Gtpbp1 PE=1 SV=2	GTP-binding protein 1	Gtpbp1	0.0252607		0.574706	0.00741143		0.881982	-0.057063		0.220238	-0.0392137		0.439526	16.0836	16.1049	16.0174	16.045	16.1848	16.0518	16.0873	16.1468	16.143	16.1392	16.1271	5571500000	14	1	14	14	30.7	30.7	30.7	72.3	668	668	0	119.85	20
228	O08583;O08583-2;Q9JJW6-2	O08583;O08583-2	sp|O08583|THOC4_MOUSE THO complex subunit 4 OS=Mus musculus OX=10090 GN=Alyref PE=1 SV=3;sp|O08583-2|THOC4_MOUSE Isoform 2 of THO complex subunit 4 OS=Mus musculus OX=10090 GN=Alyref	THO complex subunit 4	Alyref	0.0227728		0.560272	-0.0550457		0.222768	-0.0384054		0.33402	0.039413		0.373334	16.6907	16.6424	16.5856	16.6804	16.6018	16.7049	16.657	16.7003	16.6766	16.6216	16.6243	3545700000	12	3	12	8	57.3	57.3	37.6	26.94	255	255;163;217	0	273.86	28
229	O08585	O08585	sp|O08585|CLCA_MOUSE Clathrin light chain A OS=Mus musculus OX=10090 GN=Clta PE=1 SV=2	Clathrin light chain A	Clta	0.160307		0.0377897	-0.0738467		0.344646	0.0106309		0.876161	0.244785		0.00870038	16.7649	16.6821	16.6865	17.0334	16.8297	16.7513	16.7306	16.742	16.6289	16.63	16.6233	12118000000	9	1	9	9	23.8	23.8	23.8	25.604	235	235	0	11.391	32
230	O08586	O08586	sp|O08586|PTEN_MOUSE Phosphatidylinositol 3,4,5-trisphosphate 3-phosphatase and dual-specificity protein phosphatase PTEN OS=Mus musculus OX=10090 GN=Pten PE=1 SV=1	Phosphatidylinositol 3,4,5-trisphosphate 3-phosphatase and dual-specificity protein phosphatase PTEN	Pten	-0.00483451		0.939096	0.0315944		0.656866	0.0509328		0.428844	0.0145039		0.837714	14.6183	14.6299	14.7222	14.6374	14.7451	14.5734	14.5806	14.7171	14.5199	14.6816	14.5933	125570000	5	1	5	5	14.4	14.4	14.4	47.152	403	403	0	11.52	8
231	O08599;O08599-2	O08599;O08599-2	sp|O08599|STXB1_MOUSE Syntaxin-binding protein 1 OS=Mus musculus OX=10090 GN=Stxbp1 PE=1 SV=2;sp|O08599-2|STXB1_MOUSE Isoform 2 of Syntaxin-binding protein 1 OS=Mus musculus OX=10090 GN=Stxbp1	Syntaxin-binding protein 1	Stxbp1	-0.0275282		0.532062	0.0184581		0.705918	0.0290639		0.50995	-0.0169224		0.729218	15.7414	15.7741	15.6909	15.6696	15.762	15.6922	15.7078	15.6635	15.7479	15.7792	15.6705	245170000	11	2	10	10	20.5	19.4	19.4	67.568	594	594;603	0	50.784	17
232	O08600	O08600	sp|O08600|NUCG_MOUSE Endonuclease G, mitochondrial OS=Mus musculus OX=10090 GN=Endog PE=1 SV=1	Endonuclease G, mitochondrial	Endog	-0.0779241		0.22739	-0.0925235		0.202044	-0.0707942		0.269554	-0.0561948		0.425523	16.7534	16.7892	16.741	16.6299	16.688	16.7319	16.7912	16.7882	16.9165	16.6244	16.8545	3434300000	7	1	7	7	32.7	32.7	32.7	32.19	294	294	0	134.09	21
233	O08601;O08601-2;Q8CGW4	O08601;O08601-2	sp|O08601|MTP_MOUSE Microsomal triglyceride transfer protein large subunit OS=Mus musculus OX=10090 GN=Mttp PE=1 SV=2;sp|O08601-2|MTP_MOUSE Isoform 2 of Microsomal triglyceride transfer protein large subunit OS=Mus musculus OX=10090 GN=Mttp	Microsomal triglyceride transfer protein large subunit	Mttp	0.0596551		0.0956366	0.0959257		0.0249502	-0.0169811		0.610361	-0.0532517		0.17197	20.4481	20.4241	20.4824	20.4779	20.544	20.5117	20.5089	20.4367	20.4599	20.575	20.5539	87416000000	51	3	51	51	58.2	58.2	58.2	99.098	894	894;909;782	0	323.31	323
234	O08605	O08605	sp|O08605|MKNK1_MOUSE MAP kinase-interacting serine/threonine-protein kinase 1 OS=Mus musculus OX=10090 GN=Mknk1 PE=1 SV=2	MAP kinase-interacting serine/threonine-protein kinase 1	Mknk1	0.0684449		0.567254	0.310694		0.0382804	0.0493948		0.678392	-0.192855		0.167871	12.0437	12.0415	11.9572	11.828	12.0257	12.3939	11.9147	11.9335	12.046	12.295	12.2559	33683000	2	1	2	2	5.9	5.9	5.9	47.914	427	427	0	6.206	2
235	O08609-2;O08609-3;O08609	O08609-2;O08609-3;O08609	sp|O08609-2|MLX_MOUSE Isoform Alpha of Max-like protein X OS=Mus musculus OX=10090 GN=Mlx;sp|O08609-3|MLX_MOUSE Isoform Beta of Max-like protein X OS=Mus musculus OX=10090 GN=Mlx;sp|O08609|MLX_MOUSE Max-like protein X OS=Mus musculus OX=10090 GN=Mlx PE=1 S	Max-like protein X	Mlx	0.0583182		0.398797	0.0991525		0.210412	0.0692579		0.320084	0.0284236		0.70859	13.4873	13.6293	13.4637	13.5227	13.5608	13.6718	13.5105	13.5253	13.3368	13.5999	13.5134	120070000	4	3	4	4	19.6	19.6	19.6	24.896	214	214;244;298	0	9.7897	6
236	O08638;O08638-2	O08638;O08638-2	sp|O08638|MYH11_MOUSE Myosin-11 OS=Mus musculus OX=10090 GN=Myh11 PE=1 SV=1;sp|O08638-2|MYH11_MOUSE Isoform 2 of Myosin-11 OS=Mus musculus OX=10090 GN=Myh11	Myosin-11	Myh11	0.181977		0.227311	-0.0234154		0.884976	0.0646562		0.656736	0.270048		0.119117	17.2957	17.3614	17.2931	17.3543	17.2382	17.9036	17.2954	17.1839	17.2769	17.3	17.1573	405760000	41	2	27	27	21.6	16.4	16.4	227.03	1972	1972;1938	0	105.55	34
237	O08648-2;O08648	O08648-2;O08648	sp|O08648-2|M3K4_MOUSE Isoform B of Mitogen-activated protein kinase kinase kinase 4 OS=Mus musculus OX=10090 GN=Map3k4;sp|O08648|M3K4_MOUSE Mitogen-activated protein kinase kinase kinase 4 OS=Mus musculus OX=10090 GN=Map3k4 PE=1 SV=2	Mitogen-activated protein kinase kinase kinase 4	Map3k4	0.12258		0.0661654	0.137844		0.0648648	-0.00606967		0.920229	-0.0213336		0.753477	14.6169	14.7246	14.5761	14.6965	14.8557	14.733	14.5942	14.7317	14.6099	14.8299	14.7362	64646000	9	2	9	9	5.9	5.9	5.9	175.07	1545	1545;1597	0	12.047	9
238	O08663	O08663	sp|O08663|MAP2_MOUSE Methionine aminopeptidase 2 OS=Mus musculus OX=10090 GN=Metap2 PE=1 SV=1	Methionine aminopeptidase 2	Metap2	0.00655551		0.871374	0.0158402		0.727086	0.0233066		0.568087	0.0140219		0.757195	15.904	15.8436	15.9559	15.9555	15.8449	15.9227	15.895	15.8854	15.8531	15.9077	15.8797	1281800000	9	1	9	9	18.8	18.8	18.8	52.921	478	478	0	106.33	18
239	O08664;Q921K9-2;Q9CXE2-2;Q921K9;Q9CXE2	O08664;Q921K9-2;Q9CXE2-2;Q921K9;Q9CXE2	sp|O08664|BCL7C_MOUSE B-cell CLL/lymphoma 7 protein family member C OS=Mus musculus OX=10090 GN=Bcl7c PE=1 SV=1;sp|Q921K9-2|BCL7B_MOUSE Isoform 2 of B-cell CLL/lymphoma 7 protein family member B OS=Mus musculus OX=10090 GN=Bcl7b;sp|Q9CXE2-2|BCL7A_MOUSE Iso	B-cell CLL/lymphoma 7 protein family member C;B-cell CLL/lymphoma 7 protein family member B;B-cell CLL/lymphoma 7 protein family member A	Bcl7c	0.108418		0.130034	0.112647		0.156087	0.0518053		0.447529	0.0475753		0.530598	12.39	12.6398	12.3741	12.5933	12.6238	12.512	12.4022	12.4477	12.3986	12.5267	12.5309	46102000	2	5	2	2	10.1	10.1	10.1	23.445	217	217;58;112;202;210	0.00016787	2.8504	2
240	O08677;O08677-3	O08677;O08677-3	sp|O08677|KNG1_MOUSE Kininogen-1 OS=Mus musculus OX=10090 GN=Kng1 PE=1 SV=1;sp|O08677-3|KNG1_MOUSE Isoform 3 of Kininogen-1 OS=Mus musculus OX=10090 GN=Kng1	Kininogen-1;Kininogen-1 heavy chain;Bradykinin;Kininogen-1 light chain	Kng1	0.0830323		0.292091	0.0765224		0.380582	-0.0408795		0.595501	-0.0343696		0.688737	14.2536	14.1198	14.1713	14.3483	14.1873	14.2583	14.2141	14.1778	14.2755	14.1516	14.4464	233540000	16	2	16	5	26.3	26.3	10.4	73.101	661	661;480	0	82.446	8
241	O08677-2	O08677-2	sp|O08677-2|KNG1_MOUSE Isoform LMW of Kininogen-1 OS=Mus musculus OX=10090 GN=Kng1	Kininogen-1;Kininogen-1 heavy chain;Bradykinin;Kininogen-1 light chain	Kng1	0.0923188		0.409363	-0.128136		0.310471	0.129491		0.255378	0.349945		0.0160452	15.3428	15.0607	14.9989	15.3666	15.3007	15.012	14.9373	14.9737	15.1029	14.8634	14.8896	2687600000	14	1	3	3	28.5	4.2	4.2	47.898	432	432	0	4.6263	10
242	O08688	O08688	sp|O08688|CAN5_MOUSE Calpain-5 OS=Mus musculus OX=10090 GN=Capn5 PE=1 SV=1	Calpain-5	Capn5	-0.0376303		0.682981	0.00896674		0.930333	0.0422549		0.646924	-0.00434222		0.966225	12.6596	12.7363	12.6573	12.5558	12.8616	12.5229	12.632	12.5625	12.7319	12.5598	12.7424	18822000	2	1	2	2	3.1	3.1	3.1	72.954	640	640	0.00032284	2.042	2
243	O08692	O08692	sp|O08692|NGP_MOUSE Neutrophilic granule protein OS=Mus musculus OX=10090 GN=Ngp PE=1 SV=1	Neutrophilic granule protein	Ngp	-0.056339		0.82894	-0.0752045		0.796545	0.347804		0.20201	0.36667		0.226752	16.472	16.0448	16.6271	16.8376	16.357	15.7803	16.2429	16.1373	15.7204	16.0167	15.8999	716520000	6	1	6	6	37.7	37.7	37.7	19.331	167	167	0	67.205	17
244	O08705	O08705	sp|O08705|NTCP_MOUSE Sodium/bile acid cotransporter OS=Mus musculus OX=10090 GN=Slc10a1 PE=1 SV=1	Sodium/bile acid cotransporter	Slc10a1	-0.292715		5.65767e-05	-0.251224		0.000427274	0.173501		0.00247629	0.132009		0.0204636	15.9262	15.9137	15.9897	15.6573	15.6717	15.6225	15.7837	15.6977	15.8277	15.4722	15.5648	4018500000	4	1	4	4	15.2	15.2	15.2	39.413	362	362	0	27.574	15
245	O08709	O08709	sp|O08709|PRDX6_MOUSE Peroxiredoxin-6 OS=Mus musculus OX=10090 GN=Prdx6 PE=1 SV=3	Peroxiredoxin-6	Prdx6	-0.077718		0.120477	-0.317981	DOWN	0.000123167	-0.206145		0.00127182	0.0341183		0.518774	19.9523	19.967	19.9983	19.9465	19.7999	19.9382	20.1297	20.2433	20.1632	19.8632	19.8582	88282000000	21	1	21	21	79.5	79.5	79.5	24.87	224	224	0	323.31	195
246	O08715;O08715-4;O08715-2;O08715-5;O08715-3;O08715-6	O08715;O08715-4;O08715-2;O08715-5;O08715-3;O08715-6	sp|O08715|AKAP1_MOUSE A-kinase anchor protein 1, mitochondrial OS=Mus musculus OX=10090 GN=Akap1 PE=1 SV=4;sp|O08715-4|AKAP1_MOUSE Isoform 4 of A-kinase anchor protein 1, mitochondrial OS=Mus musculus OX=10090 GN=Akap1;sp|O08715-2|AKAP1_MOUSE Isoform 1 of	A-kinase anchor protein 1, mitochondrial	Akap1	0.0122392		0.794045	-0.0686939		0.209077	0.0135487		0.77268	0.0944818		0.0951774	17.2268	17.1097	17.2382	17.2461	17.1476	17.2176	17.2295	17.1397	17.1648	17.1409	17.0777	1259800000	16	6	16	16	22.1	22.1	22.1	92.194	857	857;890;544;547;577;637	0	119.61	31
247	O08717	O08717	sp|O08717|INHBE_MOUSE Inhibin beta E chain OS=Mus musculus OX=10090 GN=Inhbe PE=2 SV=2	Inhibin beta E chain	Inhbe	-0.0936211		0.134864	0.231233		0.00522229	0.179576		0.0113345	-0.145279		0.0481071	13.7433	13.6944	13.7828	13.6481	13.5441	13.7474	13.498	13.5677	13.6161	13.8503	13.7333	3008100	2	1	2	2	6.3	6.3	6.3	39.002	350	350	0.00187	1.4394	2
248	O08734	O08734	sp|O08734|BAK_MOUSE Bcl-2 homologous antagonist/killer OS=Mus musculus OX=10090 GN=Bak1 PE=1 SV=3	Bcl-2 homologous antagonist/killer	Bak1	-0.0715885		0.368088	-0.0068964		0.936785	0.109965		0.178932	0.0452724		0.60523	13.6578	13.6724	13.8469	13.7078	13.5943	13.6603	13.7373	13.5496	13.5603	13.7147	13.503	25606000	3	1	3	3	20.6	20.6	20.6	23.294	209	209	0	36.064	3
249	O08738	O08738	sp|O08738|CASP6_MOUSE Caspase-6 OS=Mus musculus OX=10090 GN=Casp6 PE=1 SV=1	Caspase-6;Caspase-6 subunit p18;Caspase-6 subunit p11	Casp6	-0.257195		0.000747576	-0.216197		0.00469806	0.0359068		0.510962	-0.00509109		0.932775	16.734	16.7406	16.8207	16.5103	16.4365	16.5769	16.6681	16.7941	16.7255	16.5792	16.4468	885510000	11	1	11	11	32.2	32.2	32.2	31.595	276	276	0	281.3	19
250	O08739	O08739	sp|O08739|AMPD3_MOUSE AMP deaminase 3 OS=Mus musculus OX=10090 GN=Ampd3 PE=1 SV=2	AMP deaminase 3	Ampd3	-0.378944		0.0401142	0.202199		0.284283	0.288841		0.101696	-0.292301		0.133636	10.0664	9.80447	10.0382	9.48099	9.51422	9.77699	10.0074	9.31064	9.72444	9.8073	9.95876	2924000	1	1	1	1	1.4	1.4	1.4	88.651	766	766	0.0018785	1.4898	1
251	O08740	O08740	sp|O08740|RPB11_MOUSE DNA-directed RNA polymerase II subunit RPB11 OS=Mus musculus OX=10090 GN=Polr2j PE=1 SV=1	DNA-directed RNA polymerase II subunit RPB11	Polr2j	-0.0742473		0.269212	0.0274991		0.705987	-0.013236		0.838681	-0.114982		0.136837	13.4779	13.4769	13.687	13.4822	13.415	13.5219	13.5306	13.5083	13.6426	13.6282	13.5478	146070000	4	1	4	4	61.5	61.5	61.5	13.251	117	117	0	41.115	11
252	O08749	O08749	sp|O08749|DLDH_MOUSE Dihydrolipoyl dehydrogenase, mitochondrial OS=Mus musculus OX=10090 GN=Dld PE=1 SV=2	Dihydrolipoyl dehydrogenase, mitochondrial	Dld	0.141317		0.0111178	0.0797219		0.145062	0.0267703		0.564923	0.0883652		0.110575	19.3105	19.3335	19.2557	19.5366	19.3697	19.4174	19.2694	19.2972	19.2528	19.324	19.3817	52612000000	19	1	19	19	43.2	43.2	43.2	54.272	509	509	0	199.97	162
253	O08756	O08756	sp|O08756|HCD2_MOUSE 3-hydroxyacyl-CoA dehydrogenase type-2 OS=Mus musculus OX=10090 GN=Hsd17b10 PE=1 SV=4	3-hydroxyacyl-CoA dehydrogenase type-2	Hsd17b10	0.0146654		0.715303	0.0731383		0.126365	0.0419023		0.309517	-0.0165706		0.712433	18.542	18.5647	18.508	18.5119	18.5478	18.599	18.4697	18.4679	18.5514	18.5266	18.6123	21941000000	7	1	7	7	41	41	41	27.418	261	261	0	221.93	102
254	O08759-2;O08759;O08759-3	O08759-2;O08759;O08759-3	sp|O08759-2|UBE3A_MOUSE Isoform 2 of Ubiquitin-protein ligase E3A OS=Mus musculus OX=10090 GN=Ube3a;sp|O08759|UBE3A_MOUSE Ubiquitin-protein ligase E3A OS=Mus musculus OX=10090 GN=Ube3a PE=1 SV=2;sp|O08759-3|UBE3A_MOUSE Isoform 3 of Ubiquitin-protein ligase	Ubiquitin-protein ligase E3A	Ube3a	-0.168519		0.00150717	-0.105082		0.0349321	0.045113		0.266328	-0.0183242		0.677375	17.7923	17.7168	17.8339	17.5931	17.5968	17.6476	17.7465	17.6921	17.7691	17.6115	17.6501	1025500000	24	3	24	24	31.4	31.4	31.4	97.583	849	849;870;762	0	192.19	41
255	O08784	O08784	sp|O08784|TCOF_MOUSE Treacle protein OS=Mus musculus OX=10090 GN=Tcof1 PE=1 SV=1	Treacle protein	Tcof1	0.138858		0.0172	-0.00988439		0.85813	0.0120297		0.807969	0.160772		0.0144994	17.2501	17.1926	17.1472	17.3971	17.3863	17.2231	17.1987	17.1896	17.1656	17.1733	17.1761	1024900000	26	1	26	26	26.1	26.1	26.1	135	1320	1320	0	91.858	37
256	O08785-2;O08785	O08785-2;O08785	sp|O08785-2|CLOCK_MOUSE Isoform Short of Circadian locomoter output cycles protein kaput OS=Mus musculus OX=10090 GN=Clock;sp|O08785|CLOCK_MOUSE Circadian locomoter output cycles protein kaput OS=Mus musculus OX=10090 GN=Clock PE=1 SV=1	Circadian locomoter output cycles protein kaput	Clock	0.123502		0.051984	0.0913168		0.174057	-0.131766		0.0405787	-0.0995809		0.141794	13.2027	13.0595	13.005	13.1427	13.2221	13.2729	13.2597	13.1728	13.23	13.2773	13.3469	29233000	4	2	4	3	4.2	4.2	3.4	93.369	825	825;855	0	3.954	4
257	O08788-2;O08788	O08788-2;O08788	sp|O08788-2|DCTN1_MOUSE Isoform 2 of Dynactin subunit 1 OS=Mus musculus OX=10090 GN=Dctn1;sp|O08788|DCTN1_MOUSE Dynactin subunit 1 OS=Mus musculus OX=10090 GN=Dctn1 PE=1 SV=3	Dynactin subunit 1	Dctn1	0.0171556		0.590955	0.048757		0.189482	0.0133984		0.673717	-0.018203		0.609727	18.2798	18.2681	18.277	18.2457	18.3239	18.3067	18.2652	18.2625	18.257	18.3429	18.2777	2009200000	35	2	35	35	36.5	36.5	36.5	138.2	1243	1243;1281	0	323.31	76
258	O08795-2;O08795	O08795-2;O08795	sp|O08795-2|GLU2B_MOUSE Isoform 2 of Glucosidase 2 subunit beta OS=Mus musculus OX=10090 GN=Prkcsh;sp|O08795|GLU2B_MOUSE Glucosidase 2 subunit beta OS=Mus musculus OX=10090 GN=Prkcsh PE=1 SV=1	Glucosidase 2 subunit beta	Prkcsh	0.0788771		0.0136444	0.0907082		0.0118247	0.0125544		0.641189	0.00072323		0.980727	17.8745	17.8767	17.8578	17.9576	17.9316	17.9564	17.8731	17.8641	17.8341	17.9355	17.9601	10211000000	17	2	17	17	29.4	29.4	29.4	59.559	528	528;521	0	144.7	63
259	O08796	O08796	sp|O08796|EF2K_MOUSE Eukaryotic elongation factor 2 kinase OS=Mus musculus OX=10090 GN=Eef2k PE=1 SV=1	Eukaryotic elongation factor 2 kinase	Eef2k	-0.125032		0.00707198	-0.136512		0.00805972	0.0316306		0.407763	0.0431108		0.317179	15.4113	15.5009	15.3744	15.3012	15.2783	15.332	15.4147	15.3859	15.391	15.2431	15.2783	267350000	5	1	5	5	6.9	6.9	6.9	81.738	724	724	0	7.0664	6
260	O08800	O08800	sp|O08800|SPB8_MOUSE Serpin B8 OS=Mus musculus OX=10090 GN=Serpinb8 PE=1 SV=2	Serpin B8	Serpinb8	-0.0692369		0.461411	-0.217028		0.0584356	0.0420551		0.651547	0.189846		0.0908773	16.3408	16.2307	16.2687	16.4041	16.0756	16.1527	16.2415	16.3494	16.1231	16.1112	15.9307	296950000	8	1	8	8	26.5	26.5	26.5	42.15	374	374	0	123.71	14
261	O08807	O08807	sp|O08807|PRDX4_MOUSE Peroxiredoxin-4 OS=Mus musculus OX=10090 GN=Prdx4 PE=1 SV=1	Peroxiredoxin-4	Prdx4	0.0720531		0.0391346	0.0704029		0.064592	-0.0114263		0.712659	-0.00977609		0.777736	16.996	16.9827	16.9424	17.0197	17.0324	17.0851	16.9905	16.9722	16.9928	17.036	17.075	20703000000	10	1	9	9	37.2	34.3	34.3	31.052	274	274	0	60.414	32
262	O08808	O08808	sp|O08808|DIAP1_MOUSE Protein diaphanous homolog 1 OS=Mus musculus OX=10090 GN=Diaph1 PE=1 SV=1	Protein diaphanous homolog 1	Diaph1	0.0794165		0.0264792	0.0903477		0.0245142	-0.0320979		0.314748	-0.0430291		0.233449	18.176	18.1833	18.1597	18.2471	18.2473	18.2629	18.207	18.2492	18.1591	18.3123	18.2786	2632800000	37	1	37	37	33.4	33.4	33.4	139.34	1255	1255	0	323.31	59
263	O08810	O08810	sp|O08810|U5S1_MOUSE 116 kDa U5 small nuclear ribonucleoprotein component OS=Mus musculus OX=10090 GN=Eftud2 PE=1 SV=1	116 kDa U5 small nuclear ribonucleoprotein component	Eftud2	-0.0300135		0.286695	-0.00232648		0.939231	-0.00640752		0.814649	-0.0340945		0.279501	18.4262	18.4473	18.4397	18.3869	18.4295	18.4067	18.4361	18.4285	18.4678	18.4332	18.4505	2562000000	30	1	29	29	40.9	39.9	39.9	109.36	971	971	0	323.31	65
264	O08811	O08811	sp|O08811|ERCC2_MOUSE General transcription and DNA repair factor IIH helicase subunit XPD OS=Mus musculus OX=10090 GN=Ercc2 PE=1 SV=2	TFIIH basal transcription factor complex helicase XPD subunit	Ercc2	-0.0580639		0.317836	0.0389336		0.542061	-0.00211157		0.970204	-0.0991091		0.140277	14.9896	14.9507	14.8025	14.7905	14.8727	14.9053	14.883	14.9916	14.8745	14.9532	14.9574	73724000	7	1	7	7	12.5	12.5	12.5	86.841	760	760	0	35.114	7
265	O08832	O08832	sp|O08832|GALT4_MOUSE Polypeptide N-acetylgalactosaminyltransferase 4 OS=Mus musculus OX=10090 GN=Galnt4 PE=2 SV=1	Polypeptide N-acetylgalactosaminyltransferase 4	Galnt4	-0.0147684		0.684151	-0.0944434		0.0387052	-0.0190623		0.600624	0.0606127		0.156312	14.1836	14.1604	14.1641	14.2063	14.1096	14.1479	14.1568	14.1937	14.2148	14.0559	14.1321	33372000	3	1	3	3	6.7	6.7	6.7	66.554	578	578	0	5.7846	3
266	O08856	O08856	sp|O08856|ELL_MOUSE RNA polymerase II elongation factor ELL OS=Mus musculus OX=10090 GN=Ell PE=2 SV=2	RNA polymerase II elongation factor ELL	Ell	0.212079		0.00209537	0.013888		0.811139	-0.17265		0.00717789	0.0255407		0.661521	14.6991	14.7558	14.7064	14.963	14.9196	14.915	14.8079	14.9586	14.9128	14.8262	14.9878	72437000	5	1	5	5	8.5	8.5	8.5	67.146	602	602	0	15.301	5
267	O08911	O08911	sp|O08911|MK12_MOUSE Mitogen-activated protein kinase 12 OS=Mus musculus OX=10090 GN=Mapk12 PE=1 SV=1	Mitogen-activated protein kinase 12	Mapk12	0.11278		0.156448	-0.0824996		0.33884	-0.0221861		0.768522	0.173093		0.0622926	13.0935	13.2016	13.0875	13.3749	13.154	13.1921	13.0985	13.2524	13.0983	12.9776	13.1569	10473000	3	1	3	3	12	12	12	42.043	367	367	0	9.3256	3
268	O08912	O08912	sp|O08912|GALT1_MOUSE Polypeptide N-acetylgalactosaminyltransferase 1 OS=Mus musculus OX=10090 GN=Galnt1 PE=1 SV=1	Polypeptide N-acetylgalactosaminyltransferase 1;Polypeptide N-acetylgalactosaminyltransferase 1 soluble form	Galnt1	0.0352742		0.467892	0.0635994		0.252176	-0.0176462		0.713519	-0.0459714		0.399856	14.6885	14.7523	14.5903	14.6455	14.7681	14.7233	14.7118	14.6967	14.6756	14.7335	14.783	75168000	6	1	6	6	13.1	13.1	13.1	64.254	559	559	0	22.054	7
269	O08914	O08914	sp|O08914|FAAH1_MOUSE Fatty-acid amide hydrolase 1 OS=Mus musculus OX=10090 GN=Faah PE=1 SV=1	Fatty-acid amide hydrolase 1	Faah	0.103727		0.0339494	0.0791921		0.123247	-0.0974806		0.0435612	-0.0729458		0.151873	18.5967	18.6289	18.5829	18.644	18.6911	18.7846	18.6522	18.7538	18.6948	18.7929	18.7661	7810800000	15	1	15	15	30.7	30.7	30.7	63.221	579	579	0	323.31	58
270	O08915	O08915	sp|O08915|AIP_MOUSE AH receptor-interacting protein OS=Mus musculus OX=10090 GN=Aip PE=1 SV=1	AH receptor-interacting protein	Aip	-0.00504119		0.911508	0.0386068		0.453436	-0.0188503		0.679063	-0.0624984		0.235954	15.631	15.5673	15.5881	15.6331	15.5838	15.5544	15.6198	15.6089	15.6142	15.5681	15.7378	652460000	9	1	9	8	33.9	33.9	31.8	37.605	330	330	0	56.282	13
271	O08917	O08917	sp|O08917|FLOT1_MOUSE Flotillin-1 OS=Mus musculus OX=10090 GN=Flot1 PE=1 SV=1	Flotillin-1	Flot1	-0.144552		0.00177043	-0.124991		0.00824392	0.0114917		0.739578	-0.00806966		0.834317	17.873	17.8242	17.9009	17.7467	17.6765	17.7412	17.8269	17.8798	17.8568	17.7117	17.7473	1714400000	19	1	19	19	52.3	52.3	52.3	47.513	428	428	0	248.6	39
272	O08919	O08919	sp|O08919|NUMBL_MOUSE Numb-like protein OS=Mus musculus OX=10090 GN=Numbl PE=1 SV=3	Numb-like protein	Numbl	-0.0885713		0.161179	0.0431499		0.523474	0.20854		0.00550362	0.0768189		0.267086	14.9173	14.9022	14.9897	14.8919	14.833	14.8186	14.8462	14.6398	14.6976	14.842	14.7001	169090000	2	1	1	1	3	1.7	1.7	64.13	604	604	0	7.7921	5
1985	Q08857	Q08857	sp|Q08857|CD36_MOUSE Platelet glycoprotein 4 OS=Mus musculus OX=10090 GN=Cd36 PE=1 SV=2	Platelet glycoprotein 4	Cd36	-1.0395	DOWN	0.000479148	-0.410744		0.0972146	0.567353		0.018447	-0.0614057		0.789051	18.38	18.3556	18.5472	17.4198	17.3981	17.3465	18.2546	17.7518	17.5743	17.8247	17.0743	2026000000	7	1	7	7	22.5	22.5	22.5	52.697	472	472	0	203.73	25
274	O08992	O08992	sp|O08992|SDCB1_MOUSE Syntenin-1 OS=Mus musculus OX=10090 GN=Sdcbp PE=1 SV=1	Syntenin-1	Sdcbp	0.171348		0.0237365	-0.014264		0.845362	-0.0435746		0.509994	0.142037		0.0755678	13.3507	13.28	13.2895	13.5895	13.3898	13.4549	13.2656	13.4142	13.371	13.4198	13.2522	32272000	3	1	3	3	17.4	17.4	17.4	32.379	299	299	0	27.498	3
275	O08997	O08997	sp|O08997|ATOX1_MOUSE Copper transport protein ATOX1 OS=Mus musculus OX=10090 GN=Atox1 PE=1 SV=1	Copper transport protein ATOX1	Atox1	-0.127736		0.123302	-0.0549614		0.530409	0.0580032		0.461023	-0.014771		0.864752	16.1193	16.0497	16.0283	15.9719	15.7994	16.0428	15.8891	16.0285	16.1057	16.0326	15.8729	2241000000	3	1	3	3	32.4	32.4	32.4	7.3384	68	68	0	12.003	15
276	O09000	O09000	sp|O09000|NCOA3_MOUSE Nuclear receptor coactivator 3 OS=Mus musculus OX=10090 GN=Ncoa3 PE=1 SV=2	Nuclear receptor coactivator 3	Ncoa3	0.0695926		0.461774	0.0115691		0.911577	-0.0697381		0.460865	-0.0117147		0.91047	12.1019	12.2324	12.2458	12.1328	12.2309	12.4252	12.1817	12.2642	12.3435	12.1359	12.4135	6663900	1	1	1	1	1	1	1	151.57	1398	1398	0.0030779	1.2349	1
277	O09005	O09005	sp|O09005|DEGS1_MOUSE Sphingolipid delta(4)-desaturase DES1 OS=Mus musculus OX=10090 GN=Degs1 PE=1 SV=1	Sphingolipid delta(4)-desaturase DES1	Degs1	0.0607614		0.18874	0.0893198		0.0938972	-0.0327951		0.463176	-0.0613535		0.231301	13.7758	13.716	13.766	13.822	13.7945	13.8236	13.7004	13.7794	13.8764	13.8694	13.88	94356000	3	1	3	3	10.8	10.8	10.8	38.241	323	323	0	28.883	3
278	O09012-2;O09012	O09012-2;O09012	sp|O09012-2|PEX5_MOUSE Isoform 2 of Peroxisomal targeting signal 1 receptor OS=Mus musculus OX=10090 GN=Pex5;sp|O09012|PEX5_MOUSE Peroxisomal targeting signal 1 receptor OS=Mus musculus OX=10090 GN=Pex5 PE=1 SV=2	Peroxisomal targeting signal 1 receptor	Pex5	-0.058601		0.233442	-0.0337193		0.52796	-0.0462685		0.339873	-0.0711502		0.19864	17.9566	17.9556	18.0446	17.8428	17.9362	18.002	18.0796	18.0087	18.0074	18.0167	17.9797	2570200000	26	2	26	26	61.8	61.8	61.8	66.805	602	602;639	0	323.31	51
279	O09043	O09043	sp|O09043|NAPSA_MOUSE Napsin-A OS=Mus musculus OX=10090 GN=Napsa PE=1 SV=1	Napsin-A	Napsa	0.0666502		0.622081	0.0301161		0.841221	0.275096		0.0634086	0.31163		0.0605666	13.0238	12.8014	12.533	13.0544	12.8137	12.69	12.4773	12.6232	12.4324	12.6524	12.4298	353270000	1	1	1	1	2.1	2.1	2.1	45.544	419	419	0.0018695	1.4368	2
280	O09044;P60879	O09044	sp|O09044|SNP23_MOUSE Synaptosomal-associated protein 23 OS=Mus musculus OX=10090 GN=Snap23 PE=1 SV=1	Synaptosomal-associated protein 23	Snap23	0.093866		0.010268	0.0172369		0.611659	0.0649989		0.0528105	0.141628		0.0017503	16.8397	16.8348	16.849	16.9598	16.9379	16.9074	16.7944	16.7677	16.7664	16.8278	16.759	1822200000	12	2	12	12	69	69	69	23.261	210	210;206	0	323.31	34
281	O09061	O09061	sp|O09061|PSB1_MOUSE Proteasome subunit beta type-1 OS=Mus musculus OX=10090 GN=Psmb1 PE=1 SV=1	Proteasome subunit beta type-1	Psmb1	0.0279795		0.518037	-0.0417617		0.392346	-0.155705		0.00428538	-0.0859641		0.0965949	17.4784	17.5123	17.431	17.515	17.4371	17.5536	17.586	17.6738	17.6291	17.5525	17.6232	9810600000	12	1	12	12	55.8	55.8	55.8	26.372	240	240	0	202.62	46
282	O09106	O09106	sp|O09106|HDAC1_MOUSE Histone deacetylase 1 OS=Mus musculus OX=10090 GN=Hdac1 PE=1 SV=1	Histone deacetylase 1	Hdac1	0.0308253		0.401001	-0.00159464		0.968389	0.0326563		0.374724	0.0650762		0.129613	16.8421	16.8242	16.8925	16.9455	16.8635	16.8423	16.8434	16.8	16.8175	16.8106	16.8267	1531800000	14	1	14	9	30.7	30.7	22.2	55.074	482	482	0	74.888	24
283	O09110;O09110-2	O09110;O09110-2	sp|O09110|MP2K3_MOUSE Dual specificity mitogen-activated protein kinase kinase 3 OS=Mus musculus OX=10090 GN=Map2k3 PE=1 SV=2;sp|O09110-2|MP2K3_MOUSE Isoform 1 of Dual specificity mitogen-activated protein kinase kinase 3 OS=Mus musculus OX=10090 GN=Map2k3	Dual specificity mitogen-activated protein kinase kinase 3	Map2k3	-0.124453		0.0202225	-0.0906958		0.100993	0.0504811		0.285984	0.0167242		0.744846	16.0441	16.0307	16.1245	15.9553	15.8751	15.9956	15.9996	15.9857	16.0626	15.9716	15.8789	600760000	11	2	11	9	37.5	37.5	32.9	39.296	347	347;314	0	62.995	20
284	O09111	O09111	sp|O09111|NDUBB_MOUSE NADH dehydrogenase [ubiquinone] 1 beta subcomplex subunit 11, mitochondrial OS=Mus musculus OX=10090 GN=Ndufb11 PE=1 SV=2	NADH dehydrogenase [ubiquinone] 1 beta subcomplex subunit 11, mitochondrial	Ndufb11	0.0729902		0.193237	-0.0719486		0.246622	-0.113638		0.0557198	0.0313006		0.603443	17.3424	17.3324	17.2616	17.4075	17.2908	17.4571	17.3624	17.4993	17.4156	17.318	17.3896	4313400000	8	1	8	8	50.3	50.3	50.3	17.444	151	151	0	101.67	37
285	O09117-2;O09117	O09117-2;O09117	sp|O09117-2|SYPL1_MOUSE Isoform 2 of Synaptophysin-like protein 1 OS=Mus musculus OX=10090 GN=Sypl1;sp|O09117|SYPL1_MOUSE Synaptophysin-like protein 1 OS=Mus musculus OX=10090 GN=Sypl1 PE=1 SV=2	Synaptophysin-like protein 1	Sypl1	0.629747	UP	0.00818443	1.33737	UP	0.000110448	0.421194		0.0513434	-0.286434		0.206436	8.56365	8.80628	8.43677	9.01666	9.11826	9.56103	7.77227	8.41797	8.35289	9.46602	9.57082	22784000	1	2	1	1	10.3	10.3	10.3	26.751	243	243;261	0.0017317	1.6228	2
286	O09131;Q8K2Q2	O09131	sp|O09131|GSTO1_MOUSE Glutathione S-transferase omega-1 OS=Mus musculus OX=10090 GN=Gsto1 PE=1 SV=2	Glutathione S-transferase omega-1	Gsto1	0.220563		0.00212773	0.150409		0.0299782	0.00419513		0.938209	0.0743494		0.23727	18.5142	18.6476	18.5529	18.8533	18.6925	18.8306	18.5626	18.6265	18.5129	18.7039	18.7317	26274000000	17	2	17	17	50.4	50.4	50.4	27.497	240	240;248	0	179.8	87
287	O09158	O09158	sp|O09158|CP3AP_MOUSE Cytochrome P450 3A25 OS=Mus musculus OX=10090 GN=Cyp3a25 PE=1 SV=1	Cytochrome P450 3A25	Cyp3a25	-0.24716		0.0166778	-0.222137		0.0432008	0.104364		0.249867	0.0793412		0.42502	18.7295	18.5285	18.4822	18.3276	18.3941	18.2771	18.4012	18.3643	18.6617	18.2707	18.2365	6590200000	21	1	21	21	35.8	35.8	35.8	58.121	503	503	0	284	71
288	O09159	O09159	sp|O09159|MA2B1_MOUSE Lysosomal alpha-mannosidase OS=Mus musculus OX=10090 GN=Man2b1 PE=1 SV=4	Lysosomal alpha-mannosidase	Man2b1	0.112257		0.0535754	0.00264117		0.963957	-0.0203671		0.698022	0.0892483		0.149798	17.9697	18.0479	17.9305	18.1674	18.0488	18.0687	17.9211	18.086	18.0021	18.0061	18.0053	3345900000	23	1	23	23	28.7	28.7	28.7	114.65	1013	1013	0	323.31	57
289	O09164	O09164	sp|O09164|SODE_MOUSE Extracellular superoxide dismutase [Cu-Zn] OS=Mus musculus OX=10090 GN=Sod3 PE=1 SV=1	Extracellular superoxide dismutase [Cu-Zn]	Sod3	-0.115546		0.114128	0.0388052		0.613044	0.138879		0.0645126	-0.0154728		0.839247	16.122	16.1353	15.9592	15.9162	16.0911	15.8626	15.9813	15.8816	15.937	15.9433	16.0009	1452900000	8	1	8	8	38.6	38.6	38.6	27.392	251	251	0	86.995	18
290	O09167	O09167	sp|O09167|RL21_MOUSE 60S ribosomal protein L21 OS=Mus musculus OX=10090 GN=Rpl21 PE=1 SV=3	60S ribosomal protein L21	Rpl21	0.0089696		0.799335	-0.0200513		0.613144	-0.00603264		0.864115	0.0229883		0.563011	18.1169	18.1107	18.0253	18.1034	18.1054	18.0709	18.0736	18.1087	18.0886	18.0372	18.1034	22686000000	11	1	11	11	47.5	47.5	47.5	18.562	160	160	0	104.84	67
291	O09172	O09172	sp|O09172|GSH0_MOUSE Glutamate--cysteine ligase regulatory subunit OS=Mus musculus OX=10090 GN=Gclm PE=1 SV=1	Glutamate--cysteine ligase regulatory subunit	Gclm	0.0507844		0.376431	0.0310194		0.623717	0.0185892		0.74147	0.0383542		0.545518	17.1745	17.2672	17.2798	17.3055	17.3023	17.266	17.3244	17.2153	17.1261	17.3129	17.193	10580000000	9	1	9	9	45.3	45.3	45.3	30.534	274	274	0	298.29	47
292	O09173	O09173	sp|O09173|HGD_MOUSE Homogentisate 1,2-dioxygenase OS=Mus musculus OX=10090 GN=Hgd PE=1 SV=2	Homogentisate 1,2-dioxygenase	Hgd	-0.00726043		0.886969	-0.0103683		0.855982	-0.0422881		0.416086	-0.0391802		0.497938	19.5892	19.5515	19.624	19.5762	19.5025	19.6642	19.5648	19.6167	19.71	19.6036	19.6367	58315000000	15	1	15	15	49	49	49	49.959	445	445	0	323.31	158
293	O09174	O09174	sp|O09174|AMACR_MOUSE Alpha-methylacyl-CoA racemase OS=Mus musculus OX=10090 GN=Amacr PE=1 SV=4	Alpha-methylacyl-CoA racemase	Amacr	-0.0719673		0.0429064	0.11601		0.00771125	0.0304095		0.347768	-0.157568		0.00117822	19.1601	19.1227	19.1387	19.0553	19.0376	19.1127	19.0761	19.1242	19.1299	19.2228	19.2294	17782000000	23	1	23	23	63.8	63.8	63.8	41.704	381	381	0	323.31	115
294	O35071;Q80TF6	O35071	sp|O35071|KIF1C_MOUSE Kinesin-like protein KIF1C OS=Mus musculus OX=10090 GN=Kif1c PE=1 SV=2	Kinesin-like protein KIF1C	Kif1c	0.0108176		0.747332	-0.0317315		0.405697	-0.0832816		0.0299274	-0.0407324		0.29153	16.4382	16.4763	16.4878	16.4565	16.4767	16.5015	16.5572	16.5181	16.5768	16.48	16.558	325180000	23	2	16	15	24	17.4	16.5	122.43	1100	1100;4561	0	84.179	20
295	O35074	O35074	sp|O35074|PTGIS_MOUSE Prostacyclin synthase OS=Mus musculus OX=10090 GN=Ptgis PE=1 SV=1	Prostacyclin synthase	Ptgis	-0.0187971		0.747475	-0.0970577		0.158549	-0.0383787		0.514701	0.0398819		0.544161	14.2264	14.3516	14.3467	14.3147	14.3363	14.2174	14.4013	14.2381	14.4005	14.2802	14.2189	63081000	6	1	6	6	16.4	16.4	16.4	57.046	501	501	0	36.669	6
296	O35075	O35075	sp|O35075|DSCR3_MOUSE Down syndrome critical region protein 3 homolog OS=Mus musculus OX=10090 GN=Dscr3 PE=1 SV=1	Down syndrome critical region protein 3 homolog	Dscr3	-0.143999		0.151153	0.0845291		0.432346	0.265241		0.0174301	0.0367124		0.729511	13.2056	13.1936	13.2549	13.1835	13.0218	13.0168	12.9452	12.9543	12.9588	13.2519	12.8227	59985000	1	1	1	1	6.4	6.4	6.4	32.97	297	297	0	24.88	1
1730	P70324-2;P70324;Q60707	P70324-2;P70324;Q60707	sp|P70324-2|TBX3_MOUSE Isoform 2 of T-box transcription factor TBX3 OS=Mus musculus OX=10090 GN=Tbx3;sp|P70324|TBX3_MOUSE T-box transcription factor TBX3 OS=Mus musculus OX=10090 GN=Tbx3 PE=1 SV=3;sp|Q60707|TBX2_MOUSE T-box transcription factor TBX2 OS=Mus	T-box transcription factor TBX3;T-box transcription factor TBX2	Tbx3	-1.03424	DOWN	1.36162e-05	-0.655639	DOWN	0.00105919	0.277643		0.0537967	-0.100954		0.491157	15.0373	14.9771	14.5033	13.817	13.8322	13.7658	14.4022	14.6884	14.5942	13.8858	13.9262	59378000	2	3	2	2	3.6	3.6	3.6	76.948	721	721;741;711	0.00032441	2.1167	3
298	O35099;A2AQW0	O35099	sp|O35099|M3K5_MOUSE Mitogen-activated protein kinase kinase kinase 5 OS=Mus musculus OX=10090 GN=Map3k5 PE=1 SV=3	Mitogen-activated protein kinase kinase kinase 5	Map3k5	0.0625214		0.11346	0.0377988		0.368982	-0.0159999		0.665311	0.00872275		0.832282	16.3237	16.371	16.3307	16.362	16.449	16.402	16.361	16.3285	16.3838	16.3527	16.4385	347300000	13	2	13	13	12.6	12.6	12.6	154.51	1380	1380;1331	0	33.748	20
299	O35114	O35114	sp|O35114|SCRB2_MOUSE Lysosome membrane protein 2 OS=Mus musculus OX=10090 GN=Scarb2 PE=1 SV=3	Lysosome membrane protein 2	Scarb2	0.181565		0.000605353	0.0942683		0.0426956	0.0433458		0.25805	0.130642		0.00948709	17.1399	17.1098	17.1282	17.3664	17.306	17.2503	17.0773	17.1158	17.0548	17.2033	17.1505	2336400000	9	1	9	9	20.5	20.5	20.5	54.043	478	478	0	119.06	30
300	O35127	O35127	sp|O35127|C10_MOUSE Protein C10 OS=Mus musculus OX=10090 GN=Grcc10 PE=1 SV=1	Protein C10	Grcc10	0.08739		0.557046	0.0684812		0.679177	-0.0316934		0.829966	-0.0127846		0.938174	9.73118	9.80423	9.67204	9.75978	9.74008	9.96976	10.0877	9.56459	9.65023	10.042	9.62996	5266700	1	1	1	1	14.3	14.3	14.3	13.194	126	126	0	11.629	1
301	O35129	O35129	sp|O35129|PHB2_MOUSE Prohibitin-2 OS=Mus musculus OX=10090 GN=Phb2 PE=1 SV=1	Prohibitin-2	Phb2	-0.0347981		0.27389	-0.0379545		0.285051	0.0886869		0.0151692	0.0918432		0.0218315	19.3599	19.3679	19.2996	19.3088	19.3142	19.3	19.2781	19.2227	19.2605	19.2025	19.2291	95088000000	24	1	24	24	75.6	75.6	75.6	33.296	299	299	0	323.31	180
302	O35130	O35130	sp|O35130|NEP1_MOUSE Ribosomal RNA small subunit methyltransferase NEP1 OS=Mus musculus OX=10090 GN=Emg1 PE=1 SV=1	Ribosomal RNA small subunit methyltransferase NEP1	Emg1	0.0322362		0.543699	0.0294781		0.618258	0.0376181		0.480161	0.0403763		0.497437	15.3296	15.2645	15.2053	15.1943	15.3161	15.3858	15.2344	15.1899	15.2624	15.2585	15.2582	261890000	5	1	5	5	29.5	29.5	29.5	26.974	244	244	0	28.053	9
303	O35134	O35134	sp|O35134|RPA1_MOUSE DNA-directed RNA polymerase I subunit RPA1 OS=Mus musculus OX=10090 GN=Polr1a PE=1 SV=2	DNA-directed RNA polymerase I subunit RPA1	Polr1a	-0.0183697		0.701674	-0.0523702		0.339051	0.0359349		0.4587	0.0699353		0.210136	13.7124	13.5847	13.6175	13.628	13.6331	13.5984	13.5421	13.6805	13.5841	13.5898	13.51	9608100	4	1	4	4	3	3	3	194.11	1717	1717	0.00016932	3.0873	4
304	O35143	O35143	sp|O35143|ATIF1_MOUSE ATPase inhibitor, mitochondrial OS=Mus musculus OX=10090 GN=Atpif1 PE=1 SV=2	ATPase inhibitor, mitochondrial	Atpif1	0.555983	UP	1.93622e-05	0.40583	UP	0.000531679	-0.0380209		0.603146	0.112131		0.188172	15.3433	15.4014	15.2981	16.046	15.9285	15.7362	15.4181	15.4154	15.3234	15.7547	15.8282	2378900000	4	1	4	4	17	17	17	12.159	106	106	0.00016412	2.4015	10
305	O35144-2;O35144	O35144-2;O35144	sp|O35144-2|TERF2_MOUSE Isoform 2 of Telomeric repeat-binding factor 2 OS=Mus musculus OX=10090 GN=Terf2;sp|O35144|TERF2_MOUSE Telomeric repeat-binding factor 2 OS=Mus musculus OX=10090 GN=Terf2 PE=1 SV=3	Telomeric repeat-binding factor 2	Terf2	-0.125278		0.463879	-0.105426		0.578991	0.133664		0.435428	0.113812		0.549732	10.0287	9.85168	10.0165	9.77598	10.1368	9.6083	9.98033	9.47293	10.0426	9.80476	9.64831	4976400	1	2	1	1	2.1	2.1	2.1	51.827	470	470;541	0.00032315	2.0551	2
306	O35153	O35153	sp|O35153|BET1L_MOUSE BET1-like protein OS=Mus musculus OX=10090 GN=Bet1l PE=3 SV=1	BET1-like protein	Bet1l	0.0322372		0.834042	0.193057		0.277	-0.171493		0.280097	-0.332312		0.0768534	11.764	12.0251	11.4991	11.8142	11.5139	12.0567	11.8893	12.0549	11.8585	12.141	12.1136	60646000	1	1	1	1	13.5	13.5	13.5	12.428	111	111	0.00016348	2.2849	1
307	O35166	O35166	sp|O35166|GOSR2_MOUSE Golgi SNAP receptor complex member 2 OS=Mus musculus OX=10090 GN=Gosr2 PE=1 SV=2	Golgi SNAP receptor complex member 2	Gosr2	0.116793		0.0173261	-0.0325928		0.489506	-0.195749		0.000819815	-0.0463633		0.331861	14.9656	14.9215	14.8763	14.9921	15.0185	15.1032	15.0692	15.1658	15.1157	15.0842	15.0844	805720000	8	1	8	8	46.2	46.2	46.2	24.725	212	212	0	97.046	13
308	O35207;Q9CPY4	O35207;Q9CPY4	sp|O35207|CDKA1_MOUSE Cyclin-dependent kinase 2-associated protein 1 OS=Mus musculus OX=10090 GN=Cdk2ap1 PE=1 SV=2;sp|Q9CPY4|CDKA2_MOUSE Cyclin-dependent kinase 2-associated protein 2 OS=Mus musculus OX=10090 GN=Cdk2ap2 PE=1 SV=1	Cyclin-dependent kinase 2-associated protein 1;Cyclin-dependent kinase 2-associated protein 2	Cdk2ap1	0.0952521		0.0948779	0.108305		0.0901607	0.00336438		0.949092	-0.00968835		0.869459	12.6202	12.4363	12.583	12.6842	12.6641	12.577	12.5311	12.5241	12.5742	12.6159	12.687	40819000	2	2	2	2	20.2	20.2	20.2	12.354	114	114;127	0.00016455	2.4745	2
309	O35215	O35215	sp|O35215|DOPD_MOUSE D-dopachrome decarboxylase OS=Mus musculus OX=10090 GN=Ddt PE=1 SV=3	D-dopachrome decarboxylase	Ddt	0.256308		0.0636575	0.0555718		0.692814	0.0537937		0.669218	0.25453		0.0934168	18.8313	18.8495	18.8607	19.457	18.849	19.0045	18.8074	18.8024	18.7704	18.8797	18.8182	57644000000	12	1	12	12	96.6	96.6	96.6	13.077	118	118	0	196.9	119
310	O35216	O35216	sp|O35216|CENPA_MOUSE Histone H3-like centromeric protein A OS=Mus musculus OX=10090 GN=Cenpa PE=2 SV=1	Histone H3-like centromeric protein A	Cenpa	-0.0675828		0.623282	-0.122253		0.431618	0.00517658		0.969787	0.0598469		0.69652	11.6591	11.7873	11.7619	11.8266	11.8145	11.3645	11.5118	11.909	11.7719	11.5271	11.6902	28712000	1	1	1	1	8.2	8.2	8.2	15.509	134	134	0	10.227	2
311	O35218	O35218	sp|O35218|CPSF2_MOUSE Cleavage and polyadenylation specificity factor subunit 2 OS=Mus musculus OX=10090 GN=Cpsf2 PE=1 SV=1	Cleavage and polyadenylation specificity factor subunit 2	Cpsf2	-0.04753		0.149751	-0.0466771		0.200184	-0.073832		0.0364616	-0.0746848		0.0536662	16.0358	16.0576	16.0077	15.9973	16.0043	15.957	16.0699	16.141	16.1118	16.0557	16.066	283500000	10	1	10	10	18.4	18.4	18.4	88.382	782	782	0	73.281	15
312	O35226;O35226-4	O35226;O35226-4	sp|O35226|PSMD4_MOUSE 26S proteasome non-ATPase regulatory subunit 4 OS=Mus musculus OX=10090 GN=Psmd4 PE=1 SV=1;sp|O35226-4|PSMD4_MOUSE Isoform Rpn10D of 26S proteasome non-ATPase regulatory subunit 4 OS=Mus musculus OX=10090 GN=Psmd4	26S proteasome non-ATPase regulatory subunit 4	Psmd4	-0.0586626		0.60909	-0.161308		0.224208	-0.131324		0.265389	-0.0286787		0.822043	13.2938	13.3643	13.6773	13.4993	13.3486	13.3113	13.6989	13.6327	13.3977	13.335	13.4953	113350000	9	2	1	1	27.4	6.6	6.6	40.703	376	376;349	0	35.322	2
313	O35226-2;O35226-3;O35226-5	O35226-2;O35226-3;O35226-5	sp|O35226-2|PSMD4_MOUSE Isoform Rpn10B of 26S proteasome non-ATPase regulatory subunit 4 OS=Mus musculus OX=10090 GN=Psmd4;sp|O35226-3|PSMD4_MOUSE Isoform Rpn10C of 26S proteasome non-ATPase regulatory subunit 4 OS=Mus musculus OX=10090 GN=Psmd4;sp|O35226-	26S proteasome non-ATPase regulatory subunit 4	Psmd4	-0.0366157		0.734425	-0.13045		0.293051	0.0878744		0.42241	0.181708		0.15376	14.0401	13.9188	14.3648	14.1681	13.9854	14.0604	14.0435	13.9398	14.0768	13.9732	13.806	272400000	13	3	13	5	28.2	28.2	7.7	41.046	379	379;368;260	0	318.67	7
314	O35239	O35239	sp|O35239|PTN9_MOUSE Tyrosine-protein phosphatase non-receptor type 9 OS=Mus musculus OX=10090 GN=Ptpn9 PE=1 SV=2	Tyrosine-protein phosphatase non-receptor type 9	Ptpn9	-0.0541694		0.380318	0.0950238		0.181111	0.0449052		0.464137	-0.104288		0.145924	15.2844	15.3341	15.1371	15.0995	15.2801	15.2135	15.1988	15.2249	15.1972	15.2634	15.3406	217100000	8	1	8	8	17	17	17	67.969	593	593	0	41.431	12
315	O35250-2;O35250	O35250-2;O35250	sp|O35250-2|EXOC7_MOUSE Isoform 2 of Exocyst complex component 7 OS=Mus musculus OX=10090 GN=Exoc7;sp|O35250|EXOC7_MOUSE Exocyst complex component 7 OS=Mus musculus OX=10090 GN=Exoc7 PE=1 SV=2	Exocyst complex component 7	Exoc7	-0.00731211		0.917579	0.163796		0.0606972	0.1457		0.0618792	-0.025408		0.74836	16.9355	17.014	16.7947	16.7755	16.965	16.9817	16.7284	16.8426	16.736	16.9352	16.9305	576680000	19	2	19	19	36	36	36	75.158	653	653;697	0	87.373	26
316	O35286	O35286	sp|O35286|DHX15_MOUSE Pre-mRNA-splicing factor ATP-dependent RNA helicase DHX15 OS=Mus musculus OX=10090 GN=Dhx15 PE=1 SV=2	Pre-mRNA-splicing factor ATP-dependent RNA helicase DHX15	Dhx15	-0.0595642		0.0554512	-0.0192413		0.54297	0.0063789		0.820049	-0.033944		0.293143	17.9492	17.9073	17.9693	17.8727	17.8856	17.8888	17.9199	17.9371	17.9496	17.9097	17.9228	3170700000	28	1	28	27	40	40	38.9	91.006	795	795	0	212.63	64
317	O35295;Q8R4E6-2;Q8R4E6	O35295	sp|O35295|PURB_MOUSE Transcriptional activator protein Pur-beta OS=Mus musculus OX=10090 GN=Purb PE=1 SV=3	Transcriptional activator protein Pur-beta	Purb	0.0690772		0.0196269	0.0976304		0.00579912	0.0302632		0.248696	0.00171004		0.951751	16.9603	16.9711	16.9485	17.0186	17.0273	17.0412	16.9305	16.9344	16.9242	17.0364	17.0183	3131400000	12	3	11	11	59.3	57.1	57.1	33.901	324	324;325;350	0	308.83	35
318	O35309	O35309	sp|O35309|NMI_MOUSE N-myc-interactor OS=Mus musculus OX=10090 GN=Nmi PE=1 SV=1	N-myc-interactor	Nmi	-0.0344235		0.266772	0.0232782		0.49256	0.0178738		0.554442	-0.0398278		0.251555	17.2892	17.2661	17.2482	17.1951	17.254	17.2512	17.2656	17.2592	17.2251	17.283	17.2635	1526600000	14	1	14	14	48.4	48.4	48.4	35.235	314	314	0	161.58	29
319	O35326	O35326	sp|O35326|SRSF5_MOUSE Serine/arginine-rich splicing factor 5 OS=Mus musculus OX=10090 GN=Srsf5 PE=1 SV=2	Serine/arginine-rich splicing factor 5	Srsf5	0.0611434		0.334394	-0.23336		0.00654317	-0.134306		0.0510055	0.160197		0.0397692	16.4291	16.3599	16.4372	16.5725	16.3775	16.4596	16.5328	16.6438	16.4525	16.3413	16.2781	1847900000	9	1	8	8	30.9	27.5	27.5	30.891	269	269	0	47.762	21
320	O35343	O35343	sp|O35343|IMA3_MOUSE Importin subunit alpha-3 OS=Mus musculus OX=10090 GN=Kpna4 PE=1 SV=1	Importin subunit alpha-3	Kpna4	0.00692984		0.929407	-0.210341		0.0344384	-0.163808		0.0586139	0.0534626		0.545013	14.1439	14.1485	13.974	14.0632	14.1135	14.1105	14.0828	14.3956	14.2793	14.0798	14.0047	393390000	6	1	3	3	16.7	9.8	9.8	57.922	521	521	0	42.046	5
321	O35344	O35344	sp|O35344|IMA4_MOUSE Importin subunit alpha-4 OS=Mus musculus OX=10090 GN=Kpna3 PE=1 SV=1	Importin subunit alpha-4	Kpna3	0.0565795		0.09968	-0.0662456		0.0867144	-0.0388717		0.23994	0.0839535		0.0372637	15.8503	15.8733	15.9167	15.9273	15.9179	15.9649	15.8959	15.9054	15.9557	15.8433	15.8621	889020000	9	1	9	6	24.2	24.2	17.3	57.772	521	521	0	256.84	14
322	O35345	O35345	sp|O35345|IMA7_MOUSE Importin subunit alpha-7 OS=Mus musculus OX=10090 GN=Kpna6 PE=1 SV=2	Importin subunit alpha-7	Kpna6	-0.00833695		0.877509	0.0275683		0.650144	0.0414025		0.450908	0.00549728		0.92754	14.7408	14.8555	14.6254	14.7601	14.7397	14.6968	14.7277	14.6852	14.6845	14.6988	14.7546	340330000	10	1	7	6	26.3	20.3	17.9	59.964	536	536	0	53.144	6
323	O35350	O35350	sp|O35350|CAN1_MOUSE Calpain-1 catalytic subunit OS=Mus musculus OX=10090 GN=Capn1 PE=1 SV=1	Calpain-1 catalytic subunit	Capn1	0.032169		0.411444	0.0808271		0.0840233	-0.0337337		0.389928	-0.0823918		0.0790582	17.8908	17.8541	17.878	17.9034	17.8929	17.9232	17.8969	17.9191	17.9082	18.0616	17.9162	1163300000	23	1	23	23	36.9	36.9	36.9	82.105	713	713	0	131.4	44
324	O35381;Q64G17	O35381	sp|O35381|AN32A_MOUSE Acidic leucine-rich nuclear phosphoprotein 32 family member A OS=Mus musculus OX=10090 GN=Anp32a PE=1 SV=1	Acidic leucine-rich nuclear phosphoprotein 32 family member A	Anp32a	-0.0129594		0.748211	-0.0515338		0.268556	-0.0396531		0.337068	-0.00107875		0.980879	17.2971	17.2921	17.2746	17.2872	17.298	17.2398	17.3154	17.3952	17.2721	17.2319	17.3202	6284700000	11	2	11	9	37.2	37.2	34	28.537	247	247;123	0	75.917	39
325	O35382	O35382	sp|O35382|EXOC4_MOUSE Exocyst complex component 4 OS=Mus musculus OX=10090 GN=Exoc4 PE=1 SV=2	Exocyst complex component 4	Exoc4	0.0754407		0.0379627	0.0427279		0.25145	-0.0251294		0.441531	0.00758342		0.832946	16.6963	16.7023	16.6595	16.7399	16.7808	16.7637	16.6942	16.7446	16.6946	16.7886	16.7192	731270000	17	1	17	17	22.1	22.1	22.1	110.54	975	975	0	151.65	34
326	O35385	O35385	sp|O35385|PPE2_MOUSE Serine/threonine-protein phosphatase with EF-hands 2 OS=Mus musculus OX=10090 GN=Ppef2 PE=2 SV=1	Serine/threonine-protein phosphatase with EF-hands 2	Ppef2	0.206106		0.0510548	-0.100986		0.352006	-0.216768		0.0421193	0.0903237		0.402959	12.6329	12.8015	12.6625	12.7643	12.8307	13.1202	12.8508	13.0387	12.8576	12.7832	12.8463	11520000	1	1	1	1	1.3	1.3	1.3	86.644	757	757	0.0085317	0.85996	1
327	O35386	O35386	sp|O35386|PAHX_MOUSE Phytanoyl-CoA dioxygenase, peroxisomal OS=Mus musculus OX=10090 GN=Phyh PE=1 SV=1	Phytanoyl-CoA dioxygenase, peroxisomal	Phyh	-0.0623922		0.407179	0.02311		0.780012	0.194854		0.0230771	0.109352		0.205462	18.0585	17.9886	17.927	17.9924	18.0173	17.7772	17.7764	17.7069	17.9063	17.7943	17.8449	29588000000	14	1	14	14	37.6	37.6	37.6	38.607	338	338	0	162	49
328	O35387	O35387	sp|O35387|HAX1_MOUSE HCLS1-associated protein X-1 OS=Mus musculus OX=10090 GN=Hax1 PE=1 SV=1	HCLS1-associated protein X-1	Hax1	0.0941077		0.0341099	0.0596649		0.192392	-0.0139064		0.722541	0.0205364		0.639942	15.5931	15.6219	15.6167	15.6357	15.7122	15.766	15.5771	15.6388	15.6574	15.6811	15.6871	499370000	7	1	7	7	41.4	41.4	41.4	31.654	280	280	0	181.21	16
329	O35403	O35403	sp|O35403|ST3A1_MOUSE Amine sulfotransferase OS=Mus musculus OX=10090 GN=Sult3a1 PE=2 SV=1	Amine sulfotransferase	Sult3a1	-0.59363		0.0651746	-0.680192		0.0598309	-0.248863		0.403473	-0.162301		0.621624	17.7301	17.5997	18.464	17.2618	17.2949	17.4562	18.1441	17.675	18.7213	17.2434	17.7565	3224300000	16	1	16	15	46.1	46.1	46.1	35.181	293	293	0	92.067	37
330	O35405	O35405	sp|O35405|PLD3_MOUSE Phospholipase D3 OS=Mus musculus OX=10090 GN=Pld3 PE=1 SV=1	Phospholipase D3	Pld3	0.182418		0.00194482	0.0951464		0.0775827	-0.0292433		0.512571	0.058028		0.256581	15.7031	15.746	15.7155	15.9798	15.8491	15.883	15.6978	15.7896	15.7649	15.8883	15.8036	362150000	7	1	7	7	15	15	15	54.388	488	488	0	23.496	11
331	O35423-2;O35423	O35423-2;O35423	sp|O35423-2|SPYA_MOUSE Isoform Peroxisomal of Serine--pyruvate aminotransferase, mitochondrial OS=Mus musculus OX=10090 GN=Agxt;sp|O35423|SPYA_MOUSE Serine--pyruvate aminotransferase, mitochondrial OS=Mus musculus OX=10090 GN=Agxt PE=1 SV=3	Serine--pyruvate aminotransferase, mitochondrial	Agxt	0.240999		0.000211853	0.180762		0.00329162	0.0458984		0.295215	0.106135		0.0463492	18.8196	18.7943	18.8479	19.1413	19.0247	19.0189	18.7812	18.7205	18.8225	18.9461	18.9648	33074000000	16	2	16	16	47.4	47.4	47.4	43.52	392	392;414	0	316.36	103
332	O35427	O35427	sp|O35427|RPC9_MOUSE DNA-directed RNA polymerase III subunit RPC9 OS=Mus musculus OX=10090 GN=Crcp PE=2 SV=1	DNA-directed RNA polymerase III subunit RPC9	Crcp	0.00914043		0.834624	0.034867		0.481792	-0.0822529		0.0840067	-0.10798		0.0482648	13.1999	13.1555	13.2023	13.1048	13.2653	13.2151	13.2422	13.2533	13.309	13.2891	13.3169	27078000	2	1	2	2	25	25	25	16.683	148	148	0	17.049	3
333	O35435	O35435	sp|O35435|PYRD_MOUSE Dihydroorotate dehydrogenase (quinone), mitochondrial OS=Mus musculus OX=10090 GN=Dhodh PE=1 SV=2	Dihydroorotate dehydrogenase (quinone), mitochondrial	Dhodh	0.18074		0.000279689	0.0841067		0.0432385	-0.0372955		0.275716	0.0593381		0.132516	16.0167	15.9982	15.9486	16.1907	16.1886	16.1265	16.0355	15.9947	16.0452	16.0974	16.1212	409600000	7	1	7	7	24.8	24.8	24.8	42.699	395	395	0	76.762	13
334	O35448	O35448	sp|O35448|PPT2_MOUSE Lysosomal thioesterase PPT2 OS=Mus musculus OX=10090 GN=Ppt2 PE=1 SV=1	Lysosomal thioesterase PPT2	Ppt2	0.0547947		0.508602	0.0887748		0.344315	0.0282126		0.731313	-0.00576752		0.949778	13.8602	13.9555	13.8939	13.9202	13.92	14.0338	13.6611	13.9777	13.9863	13.9716	13.9559	139980000	2	1	2	2	15.2	15.2	15.2	34.366	302	302	0	47.682	3
335	O35453-2;O35453;P21845-2;Q9QYN3-2;P15949;P00755;Q02844;Q924N9;Q9QYN3;P21845;Q99MS4;Q14B25	O35453-2;O35453	sp|O35453-2|HEPS_MOUSE Isoform 2 of Serine protease hepsin OS=Mus musculus OX=10090 GN=Hpn;sp|O35453|HEPS_MOUSE Serine protease hepsin OS=Mus musculus OX=10090 GN=Hpn PE=1 SV=3	Serine protease hepsin;Serine protease hepsin non-catalytic chain;Serine protease hepsin catalytic chain	Hpn	-0.106136		0.036229	-0.0652904		0.210886	0.0594375		0.203533	0.0185919		0.710739	15.8262	15.8396	15.7973	15.6354	15.701	15.8082	15.726	15.7696	15.7892	15.6778	15.7148	2459000000	7	12	7	7	17.1	17.1	17.1	44.908	416	416;436;230;249;261;261;273;274;276;276;279;312	0	14.505	17
336	O35459	O35459	sp|O35459|ECH1_MOUSE Delta(3,5)-Delta(2,4)-dienoyl-CoA isomerase, mitochondrial OS=Mus musculus OX=10090 GN=Ech1 PE=1 SV=1	Delta(3,5)-Delta(2,4)-dienoyl-CoA isomerase, mitochondrial	Ech1	-0.218109		0.000180283	-0.0767042		0.0928328	0.0897776		0.0358073	-0.051627		0.238477	19.722	19.7131	19.6856	19.4798	19.4923	19.4943	19.6404	19.5365	19.6745	19.5438	19.537	36508000000	18	1	18	18	64.2	64.2	64.2	36.118	327	327	0	323.31	188
337	O35465;O35465-2	O35465;O35465-2	sp|O35465|FKBP8_MOUSE Peptidyl-prolyl cis-trans isomerase FKBP8 OS=Mus musculus OX=10090 GN=Fkbp8 PE=1 SV=2;sp|O35465-2|FKBP8_MOUSE Isoform 2 of Peptidyl-prolyl cis-trans isomerase FKBP8 OS=Mus musculus OX=10090 GN=Fkbp8	Peptidyl-prolyl cis-trans isomerase FKBP8	Fkbp8	-0.203455		0.000223898	-0.0812609		0.067669	0.0838455		0.0399964	-0.0383484		0.354444	16.8683	16.8683	16.8309	16.6169	16.6727	16.6676	16.8184	16.723	16.7746	16.7248	16.6567	3143900000	11	2	11	11	32.8	32.8	32.8	43.528	402	402;403	0	164.82	32
338	O35488	O35488	sp|O35488|S27A2_MOUSE Very long-chain acyl-CoA synthetase OS=Mus musculus OX=10090 GN=Slc27a2 PE=1 SV=2	Very long-chain acyl-CoA synthetase	Slc27a2	-0.0153343		0.755411	0.141281		0.0257872	0.0247725		0.616302	-0.131843		0.0346509	20.2564	20.1589	20.2042	20.1661	20.1696	20.2377	20.1852	20.0931	20.2668	20.3492	20.2968	78426000000	37	1	37	37	53.4	53.4	53.4	70.422	620	620	0	323.31	286
533	O88492;O88492-2	O88492;O88492-2	sp|O88492|PLIN4_MOUSE Perilipin-4 OS=Mus musculus OX=10090 GN=Plin4 PE=1 SV=2;sp|O88492-2|PLIN4_MOUSE Isoform 2 of Perilipin-4 OS=Mus musculus OX=10090 GN=Plin4	Perilipin-4	Plin4	-1.00695	DOWN	4.57986e-06	-0.632815	DOWN	0.000457024	0.49602	UP	0.00115056	0.121887		0.337684	15.9043	15.8299	16.1206	15.0794	15.0165	14.7381	15.575	15.3703	15.4214	14.9291	14.7165	520390000	9	2	9	9	31.8	31.8	31.8	139.41	1403	1403;1002	0	58.395	14
340	O35492	O35492	sp|O35492|CLK3_MOUSE Dual specificity protein kinase CLK3 OS=Mus musculus OX=10090 GN=Clk3 PE=1 SV=2	Dual specificity protein kinase CLK3	Clk3	-0.0491167		0.22898	0.116516		0.0223124	0.131386		0.00688697	-0.0342466		0.442146	12.4192	12.516	12.4525	12.3979	12.4332	12.4092	12.2941	12.3215	12.3779	12.405	12.4904	19356000	2	1	2	2	5.2	5.2	5.2	73.797	638	638	0	12.247	2
341	O35516-2;O35516;Q61982	O35516-2;O35516	sp|O35516-2|NOTC2_MOUSE Isoform 2 of Neurogenic locus notch homolog protein 2 OS=Mus musculus OX=10090 GN=Notch2;sp|O35516|NOTC2_MOUSE Neurogenic locus notch homolog protein 2 OS=Mus musculus OX=10090 GN=Notch2 PE=1 SV=1	Neurogenic locus notch homolog protein 2;Notch 2 extracellular truncation;Notch 2 intracellular domain	Notch2	0.0937466		0.0685255	-0.0629438		0.246826	-0.0925416		0.0715645	0.0641488		0.238535	13.5183	13.5715	13.5009	13.6163	13.6212	13.6344	13.5547	13.7158	13.5977	13.6087	13.511	54587000	4	3	4	3	1.9	1.9	1.9	242.66	2263	2263;2470;2318	0	4.7435	3
342	O35551;O35551-6;O35551-3;O35551-2;O35551-5;O35551-4	O35551;O35551-6;O35551-3;O35551-2;O35551-5;O35551-4	sp|O35551|RABE1_MOUSE Rab GTPase-binding effector protein 1 OS=Mus musculus OX=10090 GN=Rabep1 PE=1 SV=2;sp|O35551-6|RABE1_MOUSE Isoform 6 of Rab GTPase-binding effector protein 1 OS=Mus musculus OX=10090 GN=Rabep1;sp|O35551-3|RABE1_MOUSE Isoform 3 of Rab	Rab GTPase-binding effector protein 1	Rabep1	-0.0234407		0.409198	-0.0367411		0.255443	0.0290535		0.31104	0.0423539		0.194776	17.1308	17.1238	17.1621	17.0959	17.1026	17.1479	17.1082	17.1055	17.1158	17.0664	17.0798	805340000	24	6	24	24	33.8	33.8	33.8	99.523	862	862;864;822;819;827;367	0	115.11	35
343	O35566	O35566	sp|O35566|CD151_MOUSE CD151 antigen OS=Mus musculus OX=10090 GN=Cd151 PE=1 SV=2	CD151 antigen	Cd151	-0.0585148		0.489878	-0.0621434		0.51135	0.0217741		0.794949	0.0254027		0.78628	12.8782	12.7367	13.0398	12.8295	12.7815	12.8682	12.8154	12.7592	13.0148	12.8085	12.7935	42734000	2	1	2	2	9.1	9.1	9.1	28.246	253	253	0.00016504	2.521	2
344	O35593	O35593	sp|O35593|PSDE_MOUSE 26S proteasome non-ATPase regulatory subunit 14 OS=Mus musculus OX=10090 GN=Psmd14 PE=1 SV=2	26S proteasome non-ATPase regulatory subunit 14	Psmd14	-0.0657128		0.0397541	-0.0197154		0.537531	-0.0147641		0.604582	-0.0607616		0.0786525	17.7452	17.7138	17.7348	17.6622	17.6429	17.6915	17.7283	17.7458	17.7639	17.7095	17.7431	5136700000	12	1	12	12	51.6	51.6	51.6	34.577	310	310	0	156.1	49
345	O35598	O35598	sp|O35598|ADA10_MOUSE Disintegrin and metalloproteinase domain-containing protein 10 OS=Mus musculus OX=10090 GN=Adam10 PE=1 SV=2	Disintegrin and metalloproteinase domain-containing protein 10	Adam10	-0.0314625		0.66907	0.0896784		0.288578	0.0962212		0.208823	-0.0249198		0.761462	15.8079	15.9945	15.7438	15.7565	15.9158	15.7796	15.8232	15.6557	15.7787	15.8302	15.8542	145690000	5	1	5	5	7.7	7.7	7.7	83.967	749	749	0	12.046	8
346	O35601-2;O35601	O35601-2;O35601	sp|O35601-2|FYB1_MOUSE Isoform FYB-120 of FYN-binding protein 1 OS=Mus musculus OX=10090 GN=Fyb1;sp|O35601|FYB1_MOUSE FYN-binding protein 1 OS=Mus musculus OX=10090 GN=Fyb1 PE=1 SV=2	FYN-binding protein	Fyb	-0.231354		0.0266349	-0.137893		0.193926	0.124884		0.188879	0.0314232		0.756873	14.9862	14.8799	14.8648	14.7601	14.7605	14.5162	14.6452	14.8689	14.842	14.7566	14.5384	92602000	7	2	7	7	10.1	10.1	10.1	84.869	773	773;819	0	13.676	7
347	O35604	O35604	sp|O35604|NPC1_MOUSE NPC intracellular cholesterol transporter 1 OS=Mus musculus OX=10090 GN=Npc1 PE=1 SV=2	Niemann-Pick C1 protein	Npc1	0.196728		0.00151841	0.184126		0.00461083	-0.00309658		0.946125	0.00950509		0.852938	16.5388	16.5921	16.458	16.7505	16.6833	16.7453	16.4699	16.544	16.5843	16.6879	16.7458	1086100000	13	1	13	13	10.8	10.8	10.8	142.88	1277	1277	0	55.482	26
348	O35607	O35607	sp|O35607|BMPR2_MOUSE Bone morphogenetic protein receptor type-2 OS=Mus musculus OX=10090 GN=Bmpr2 PE=1 SV=1	Bone morphogenetic protein receptor type-2	Bmpr2	0.0822732		0.125979	-0.075741		0.198749	-0.0147394		0.770133	0.143275		0.0270351	13.8975	13.9715	13.8619	13.9824	13.9559	14.0394	13.8358	13.9978	13.9415	13.886	13.8125	34698000	2	1	2	2	2.9	2.9	2.9	115.02	1038	1038	0	11.72	3
349	O35609	O35609	sp|O35609|SCAM3_MOUSE Secretory carrier-associated membrane protein 3 OS=Mus musculus OX=10090 GN=Scamp3 PE=1 SV=3	Secretory carrier-associated membrane protein 3	Scamp3	0.129714		0.027444	0.0123766		0.828757	-0.129286		0.0278424	-0.011948		0.834586	16.7911	16.7353	16.7573	16.7757	16.9748	16.9223	16.8946	16.8684	16.9086	16.8611	16.9446	1454100000	11	1	11	11	45.6	45.6	45.6	38.458	349	349	0	166.32	27
350	O35613	O35613	sp|O35613|DAXX_MOUSE Death domain-associated protein 6 OS=Mus musculus OX=10090 GN=Daxx PE=1 SV=1	Death domain-associated protein 6	Daxx	0.176486		0.0697548	0.181675		0.0908701	-0.0655629		0.46597	-0.0707512		0.481194	13.7622	13.8813	13.611	13.8969	13.9142	13.9727	13.7616	13.7501	13.9394	13.8663	14.1311	27670000	3	1	3	3	5.1	5.1	5.1	81.488	739	739	0	4.9116	3
351	O35615	O35615	sp|O35615|FOG1_MOUSE Zinc finger protein ZFPM1 OS=Mus musculus OX=10090 GN=Zfpm1 PE=1 SV=1	Zinc finger protein ZFPM1	Zfpm1	0.0336455		0.715348	0.0594001		0.566815	0.0996223		0.293337	0.0738678		0.478453	13.3617	13.4261	13.3037	13.2575	13.4641	13.4708	13.471	13.1152	13.2065	13.3119	13.3353	54281000	4	1	4	4	5.7	5.7	5.7	105.98	995	995	0	7.3493	6
352	O35623	O35623	sp|O35623|BET1_MOUSE BET1 homolog OS=Mus musculus OX=10090 GN=Bet1 PE=1 SV=1	BET1 homolog	Bet1	0.29088		0.00167898	0.270202		0.00526777	-0.0135544		0.843966	0.0071228		0.926231	15.7548	15.8039	15.9158	16.0909	16.0123	16.244	15.8429	15.826	15.8463	16.1923	16.0249	726120000	2	1	2	2	24.6	24.6	24.6	13.274	118	118	0	95.701	8
353	O35627;O35627-2	O35627;O35627-2	sp|O35627|NR1I3_MOUSE Nuclear receptor subfamily 1 group I member 3 OS=Mus musculus OX=10090 GN=Nr1i3 PE=1 SV=2;sp|O35627-2|NR1I3_MOUSE Isoform CAR2 of Nuclear receptor subfamily 1 group I member 3 OS=Mus musculus OX=10090 GN=Nr1i3	Nuclear receptor subfamily 1 group I member 3	Nr1i3	-0.13253		0.258327	-0.0974799		0.448159	0.0573879		0.614445	0.0223375		0.859931	11.1204	11.1199	11.0781	10.8945	11.0051	11.0212	11.1372	11.1032	10.9058	11.1981	10.7044	9096900	2	2	2	2	6.7	6.7	6.7	40.912	358	358;286	0.00016639	2.6369	2
354	O35632	O35632	sp|O35632|HYAL2_MOUSE Hyaluronidase-2 OS=Mus musculus OX=10090 GN=Hyal2 PE=1 SV=2	Hyaluronidase-2	Hyal2	-0.104109		0.0343847	-0.165411		0.00614523	-0.00485905		0.910601	0.0564431		0.260066	14.1593	14.1492	14.2626	14.0839	14.0367	14.1382	14.1517	14.2431	14.1908	14.034	14.0257	175460000	4	1	4	4	14	14	14	53.617	473	473	0	21.906	5
355	O35638	O35638	sp|O35638|STAG2_MOUSE Cohesin subunit SA-2 OS=Mus musculus OX=10090 GN=Stag2 PE=1 SV=3	Cohesin subunit SA-2	Stag2	-0.0458147		0.223438	-0.0230096		0.57202	-0.0223244		0.540524	-0.0451295		0.279195	16.6057	16.5951	16.599	16.5534	16.5771	16.5318	16.6494	16.5485	16.6689	16.6093	16.5892	345710000	22	1	22	17	21.4	21.4	17.7	141.28	1231	1231	0	124.55	20
356	O35639	O35639	sp|O35639|ANXA3_MOUSE Annexin A3 OS=Mus musculus OX=10090 GN=Anxa3 PE=1 SV=4	Annexin A3	Anxa3	-0.0935806		0.0545005	-0.131177		0.0215045	-0.0591866		0.19704	-0.0215905		0.660869	17.5696	17.5886	17.4973	17.4874	17.4515	17.4358	17.6695	17.6344	17.5291	17.5039	17.4558	1568400000	17	1	17	17	47.4	47.4	47.4	36.384	323	323	0	259.39	43
357	O35643	O35643	sp|O35643|AP1B1_MOUSE AP-1 complex subunit beta-1 OS=Mus musculus OX=10090 GN=Ap1b1 PE=1 SV=2	AP-1 complex subunit beta-1	Ap1b1	0.0145008		0.655059	0.0338508		0.359537	0.0386051		0.249206	0.0192551		0.596526	19.1914	19.1678	19.2182	19.2167	19.1624	19.2419	19.1406	19.1509	19.1701	19.2113	19.1642	7243200000	38	1	38	26	48.1	48.1	34.5	103.93	943	943	0	323.31	90
358	O35648	O35648	sp|O35648|CETN3_MOUSE Centrin-3 OS=Mus musculus OX=10090 GN=Cetn3 PE=1 SV=1	Centrin-3	Cetn3	-0.0233722		0.639678	-0.0211248		0.704497	-0.062743		0.225033	-0.0649903		0.258368	15.1189	15.1837	15.0803	15.0805	15.0586	15.1737	15.1471	15.2777	15.1464	15.1489	15.1896	138000000	2	1	2	2	16.2	16.2	16.2	19.519	167	167	0	15.808	5
359	O35654	O35654	sp|O35654|DPOD2_MOUSE DNA polymerase delta subunit 2 OS=Mus musculus OX=10090 GN=Pold2 PE=1 SV=2	DNA polymerase delta subunit 2	Pold2	-0.0571319		0.367834	0.00720046		0.917323	0.0366311		0.558535	-0.0277013		0.690829	13.4189	13.4679	13.5844	13.4294	13.3998	13.4706	13.425	13.3784	13.5579	13.5296	13.3924	25196000	3	1	3	3	9	9	9	51.354	469	469	0	6.4955	3
360	O35657	O35657	sp|O35657|NEUR1_MOUSE Sialidase-1 OS=Mus musculus OX=10090 GN=Neu1 PE=1 SV=1	Sialidase-1	Neu1	0.107356		0.0956994	-0.02149		0.747587	-0.0902225		0.152705	0.0386234		0.565448	14.9471	15.1047	14.9656	15.1254	15.0971	15.1169	14.972	15.1416	15.1744	15.0537	15.0954	197940000	5	1	5	5	17.8	17.8	17.8	44.591	409	409	0	52.884	6
361	O35658	O35658	sp|O35658|C1QBP_MOUSE Complement component 1 Q subcomponent-binding protein, mitochondrial OS=Mus musculus OX=10090 GN=C1qbp PE=1 SV=1	Complement component 1 Q subcomponent-binding protein, mitochondrial	C1qbp	0.00453002		0.926658	0.0175814		0.749944	0.158806		0.00846883	0.145755		0.022644	18.2085	18.2179	18.3025	18.2444	18.2175	18.2807	18.1413	17.9892	18.122	18.1438	18.0597	7232500000	7	1	7	7	44.6	44.6	44.6	31.013	278	278	0	323.31	58
362	O35660	O35660	sp|O35660|GSTM6_MOUSE Glutathione S-transferase Mu 6 OS=Mus musculus OX=10090 GN=Gstm6 PE=1 SV=4	Glutathione S-transferase Mu 6	Gstm6	-0.233092		0.000808731	-0.165915		0.0124453	0.122679		0.030313	0.0555015		0.328527	17.9417	17.961	17.9578	17.8042	17.6495	17.7076	17.81	17.8936	17.7889	17.7217	17.6082	4718900000	16	1	12	12	66.5	50	50	25.621	218	218	0	204.64	40
363	O35664-2;O35664-3;O35664	O35664-2;O35664-3;O35664	sp|O35664-2|INAR2_MOUSE Isoform 2 of Interferon alpha/beta receptor 2 OS=Mus musculus OX=10090 GN=Ifnar2;sp|O35664-3|INAR2_MOUSE Isoform 3 of Interferon alpha/beta receptor 2 OS=Mus musculus OX=10090 GN=Ifnar2;sp|O35664|INAR2_MOUSE Interferon alpha/beta re	Interferon alpha/beta receptor 2	Ifnar2	0.0375029		0.569132	-0.0669618		0.369675	0.0379662		0.564454	0.142431		0.0746512	13.6413	13.609	13.4059	13.6531	13.5664	13.5491	13.4894	13.5455	13.5074	13.5138	13.3804	55369000	2	3	2	2	6.1	6.1	6.1	27.609	247	247;248;513	0.0041297	1.1507	3
567	O88833	O88833	sp|O88833|CP4AA_MOUSE Cytochrome P450 4A10 OS=Mus musculus OX=10090 GN=Cyp4a10 PE=2 SV=2	Cytochrome P450 4A10	Cyp4a10	-0.797014	DOWN	0.000538664	-0.528576		0.0132967	0.0700935		0.662352	-0.198345		0.28208	19.4222	19.1601	19.5015	18.6137	18.4523	18.6268	19.3277	18.9506	19.5952	18.6183	18.9069	24384000000	26	1	26	21	57	57	48.9	58.33	509	509	0	323.31	112
365	O35680	O35680	sp|O35680|RT12_MOUSE 28S ribosomal protein S12, mitochondrial OS=Mus musculus OX=10090 GN=Mrps12 PE=2 SV=1	28S ribosomal protein S12, mitochondrial	Mrps12	0.0612014		0.270995	-0.0427689		0.482627	0.0304152		0.574796	0.134385		0.0460199	14.5561	14.4653	14.5263	14.5395	14.6638	14.5281	14.5762	14.4468	14.4335	14.4048	14.4806	695190000	2	1	2	2	13.7	13.7	13.7	15.437	139	139	0.0017247	1.541	5
366	O35682	O35682	sp|O35682|MYADM_MOUSE Myeloid-associated differentiation marker OS=Mus musculus OX=10090 GN=Myadm PE=1 SV=2	Myeloid-associated differentiation marker	Myadm	-0.154577		0.0622122	-0.0941675		0.277597	0.0524876		0.490132	-0.00792152		0.924812	14.816	15.0441	14.8184	14.7316	14.7711	14.7121	14.8859	14.7674	14.8678	14.8544	14.638	186330000	2	1	2	2	8.4	8.4	8.4	35.284	320	320	0	28.861	8
367	O35683	O35683	sp|O35683|NDUA1_MOUSE NADH dehydrogenase [ubiquinone] 1 alpha subcomplex subunit 1 OS=Mus musculus OX=10090 GN=Ndufa1 PE=1 SV=1	NADH dehydrogenase [ubiquinone] 1 alpha subcomplex subunit 1	Ndufa1	0.0577694		0.273146	0.000782398		0.989047	-0.0405511		0.434161	0.0164359		0.773549	14.3109	14.2654	14.166	14.2993	14.2343	14.3819	14.233	14.2991	14.3319	14.2902	14.2873	496470000	1	1	1	1	14.3	14.3	14.3	8.1384	70	70	0.0001692	3.0853	4
368	O35685	O35685	sp|O35685|NUDC_MOUSE Nuclear migration protein nudC OS=Mus musculus OX=10090 GN=Nudc PE=1 SV=1	Nuclear migration protein nudC	Nudc	0.0278423		0.392012	0.00170496		0.961838	0.0443634		0.185184	0.0705007		0.0713143	17.4164	17.3752	17.4723	17.4358	17.4476	17.4641	17.3859	17.3607	17.3843	17.3896	17.3677	3017300000	18	1	18	18	63.9	63.9	63.9	38.358	332	332	0	229.07	42
369	O35691	O35691	sp|O35691|PININ_MOUSE Pinin OS=Mus musculus OX=10090 GN=Pnn PE=1 SV=4	Pinin	Pnn	0.0685611		0.116196	-0.0272169		0.553622	-0.00930603		0.819391	0.0864719		0.0813266	17.3628	17.3698	17.4614	17.5264	17.4478	17.4254	17.4265	17.4272	17.3682	17.366	17.3942	1198600000	15	1	15	15	22.6	22.6	22.6	82.435	725	725	0	78.255	33
370	O35704	O35704	sp|O35704|SPTC1_MOUSE Serine palmitoyltransferase 1 OS=Mus musculus OX=10090 GN=Sptlc1 PE=1 SV=2	Serine palmitoyltransferase 1	Sptlc1	0.0356967		0.616096	0.0761978		0.346979	-0.00614392		0.930765	-0.046645		0.558863	14.2521	14.4033	14.1106	14.2969	14.2789	14.2973	14.2775	14.217	14.29	14.4186	14.2568	121110000	5	1	5	5	13.1	13.1	13.1	52.534	473	473	0	21.556	7
371	O35711-2;O35711;O35711-4;O35711-3	O35711-2;O35711;O35711-4	sp|O35711-2|LIPB2_MOUSE Isoform 2 of Liprin-beta-2 OS=Mus musculus OX=10090 GN=Ppfibp2;sp|O35711|LIPB2_MOUSE Liprin-beta-2 OS=Mus musculus OX=10090 GN=Ppfibp2 PE=1 SV=3;sp|O35711-4|LIPB2_MOUSE Isoform 4 of Liprin-beta-2 OS=Mus musculus OX=10090 GN=Ppfibp2	Liprin-beta-2	Ppfibp2	0.087711		0.0272774	0.0523119		0.195881	-0.0382527		0.283195	-0.00285358		0.941059	16.8229	16.8002	16.8509	16.9475	16.876	16.9137	16.8289	16.8733	16.8867	16.9504	16.8801	605300000	24	4	24	22	35.9	35.9	32	97.584	871	871;882;904;200	0	137.46	32
372	O35728	O35728	sp|O35728|CP4AE_MOUSE Cytochrome P450 4A14 OS=Mus musculus OX=10090 GN=Cyp4a14 PE=1 SV=1	Cytochrome P450 4A14	Cyp4a14	-0.204709		0.0457192	-0.0282608		0.78251	-0.024439		0.789522	-0.200888		0.0727987	18.9433	18.8223	19.1292	18.7974	18.6098	18.8734	19.0151	18.9061	19.0467	18.8953	19.0268	32790000000	22	1	20	18	45	41.8	37.9	58.719	507	507	0	245.9	104
373	O35737	O35737	sp|O35737|HNRH1_MOUSE Heterogeneous nuclear ribonucleoprotein H OS=Mus musculus OX=10090 GN=Hnrnph1 PE=1 SV=3	Heterogeneous nuclear ribonucleoprotein H;Heterogeneous nuclear ribonucleoprotein H, N-terminally processed	Hnrnph1	0.0195189		0.64059	0.0120321		0.796024	-0.0305793		0.468344	-0.0230925		0.621529	15.9341	15.9871	16.0576	16.0202	16.0249	15.9921	16.0131	15.9702	16.0871	16.0396	16.0314	398420000	13	1	5	5	37.2	16	16	49.199	449	449	0	106.77	11
374	O35739	O35739	sp|O35739|KLF9_MOUSE Krueppel-like factor 9 OS=Mus musculus OX=10090 GN=Klf9 PE=2 SV=1	Krueppel-like factor 9	Klf9	-0.0604123		0.705204	0.316014		0.0998422	0.196982		0.233978	-0.179444		0.325992	11.4156	11.4263	11.0095	11.0327	11.539	11.0985	11.0488	10.9328	11.2788	11.3534	11.4523	14547000	1	1	1	1	5.7	5.7	5.7	27.169	244	244	0.00032489	2.1443	2
375	O35744;Q91Z98	O35744;Q91Z98	sp|O35744|CHIL3_MOUSE Chitinase-like protein 3 OS=Mus musculus OX=10090 GN=Chil3 PE=1 SV=2;sp|Q91Z98|CHIL4_MOUSE Chitinase-like protein 4 OS=Mus musculus OX=10090 GN=Chil4 PE=1 SV=2	Chitinase-like protein 3;Chitinase-like protein 4	Chil3	-0.334435		0.0847022	-0.0571992		0.774618	0.238476		0.201331	-0.0387597		0.845965	17.6208	17.6518	17.883	17.5621	17.4902	17.1001	17.5322	17.7473	17.1607	17.6199	17.2259	1575600000	13	2	13	13	40.2	40.2	40.2	44.458	398	398;402	0	294.63	34
376	O35841	O35841	sp|O35841|API5_MOUSE Apoptosis inhibitor 5 OS=Mus musculus OX=10090 GN=Api5 PE=1 SV=2	Apoptosis inhibitor 5	Api5	-0.048731		0.19345	-0.0136785		0.732889	0.00304534		0.932095	-0.0320071		0.431014	17.9347	17.8783	17.9112	17.8207	17.894	17.8634	17.95	17.8557	17.9095	17.8756	17.9072	2375100000	18	1	18	18	38.3	38.3	38.3	56.784	504	504	0	323.31	44
377	O35857	O35857	sp|O35857|TIM44_MOUSE Mitochondrial import inner membrane translocase subunit TIM44 OS=Mus musculus OX=10090 GN=Timm44 PE=1 SV=2	Mitochondrial import inner membrane translocase subunit TIM44	Timm44	0.106372		0.00845716	0.0714873		0.0760184	0.076915		0.0389122	0.1118		0.0117234	17.9742	17.9669	17.9924	18.1195	18.0483	18.0848	17.9348	17.881	17.887	17.9399	18.0049	6734200000	25	1	25	25	49.6	49.6	49.6	51.091	452	452	0	148.14	60
378	O35864	O35864	sp|O35864|CSN5_MOUSE COP9 signalosome complex subunit 5 OS=Mus musculus OX=10090 GN=Cops5 PE=1 SV=3	COP9 signalosome complex subunit 5	Cops5	-0.0611705		0.203274	-0.040384		0.439377	-0.00658204		0.886141	-0.0273685		0.597005	18.0148	17.9646	18.1162	17.987	17.9107	18.0143	18.0312	18.0239	18.0603	17.9662	18.0299	1919200000	16	1	16	16	61.7	61.7	61.7	37.548	334	334	0	289.01	43
2999	Q6TCG2	Q6TCG2	sp|Q6TCG2|PAQR9_MOUSE Membrane progesterone receptor epsilon OS=Mus musculus OX=10090 GN=Paqr9 PE=1 SV=2	Progestin and adipoQ receptor family member 9	Paqr9	-0.711525	DOWN	2.73314e-05	-0.428129	DOWN	0.00258377	0.0717739		0.465333	-0.211622		0.0743125	14.1318	14.0497	13.9555	13.2188	13.4204	13.3631	14.0721	13.7548	14.0948	13.4803	13.6112	999010000	4	1	4	4	17.3	17.3	17.3	42.741	375	375	0	9.9648	6
380	O35887	O35887	sp|O35887|CALU_MOUSE Calumenin OS=Mus musculus OX=10090 GN=Calu PE=1 SV=1	Calumenin	Calu	0.120346		0.054401	0.00040045		0.994922	0.0415106		0.467322	0.161456		0.0261418	18.2252	18.1773	18.3485	18.4738	18.286	18.3523	18.2146	18.1871	18.2248	18.2002	18.2183	7900300000	20	1	20	20	68.3	68.3	68.3	37.063	315	315	0	239.87	56
381	O35892-2;O35892	O35892-2;O35892	sp|O35892-2|SP100_MOUSE Isoform 2 of Nuclear autoantigen Sp-100 OS=Mus musculus OX=10090 GN=Sp100;sp|O35892|SP100_MOUSE Nuclear autoantigen Sp-100 OS=Mus musculus OX=10090 GN=Sp100 PE=1 SV=2	Nuclear autoantigen Sp-100	Sp100	-0.266103		0.01707	-0.28341		0.0214548	0.0535622		0.574405	0.0708687		0.507778	14.1384	13.9478	13.8375	13.7323	13.8476	13.5456	13.8959	14.0241	13.8432	13.6687	13.6066	128640000	3	2	3	3	5	5	5	52.554	464	464;482	0	11.885	5
382	O35900	O35900	sp|O35900|LSM2_MOUSE U6 snRNA-associated Sm-like protein LSm2 OS=Mus musculus OX=10090 GN=Lsm2 PE=1 SV=1	U6 snRNA-associated Sm-like protein LSm2	Lsm2	0.0106128		0.768952	0.0318555		0.436967	0.0463476		0.217861	0.0251049		0.537599	15.6526	15.6433	15.6231	15.7271	15.6123	15.6115	15.5845	15.5886	15.6069	15.625	15.6254	697640000	4	1	4	4	46.3	46.3	46.3	10.834	95	95	0	53.403	11
383	O35930	O35930	sp|O35930|GP1BA_MOUSE Platelet glycoprotein Ib alpha chain OS=Mus musculus OX=10090 GN=Gp1ba PE=1 SV=2	Platelet glycoprotein Ib alpha chain	Gp1ba	-0.0500619		0.535221	-0.137694		0.146321	0.266096		0.00712176	0.353728	UP	0.0025539	12.7053	12.6385	12.7589	12.6864	12.6739	12.5922	12.3008	12.3936	12.6101	12.3833	12.211	58714000	2	1	2	2	4.4	4.4	4.4	80.054	734	734	0	64.637	2
384	O35943	O35943	sp|O35943|FRDA_MOUSE Frataxin, mitochondrial OS=Mus musculus OX=10090 GN=Fxn PE=1 SV=1	Frataxin, mitochondrial;Frataxin intermediate form;Frataxin mature form	Fxn	0.188179		0.0121482	0.12826		0.0903295	0.0434203		0.492458	0.103339		0.161277	16.2431	16.2615	16.2389	16.5293	16.2724	16.5064	16.2316	16.1884	16.1933	16.2966	16.3688	640840000	4	1	4	4	22.7	22.7	22.7	22.924	207	207	0	19.048	15
4348	Q8R2H9	Q8R2H9	sp|Q8R2H9|PHOP1_MOUSE Phosphoethanolamine/phosphocholine phosphatase OS=Mus musculus OX=10090 GN=Phospho1 PE=1 SV=1	Phosphoethanolamine/phosphocholine phosphatase	Phospho1	-0.709222	DOWN	0.000141465	-0.0887782		0.508647	0.558231	UP	0.000818993	-0.0622128		0.641207	14.8632	15.3013	15.1338	14.4557	14.4272	14.2876	14.7296	14.4685	14.4254	14.533	14.3718	154190000	6	1	6	6	19.5	19.5	19.5	29.911	267	267	0	6.0521	6
386	O35955	O35955	sp|O35955|PSB10_MOUSE Proteasome subunit beta type-10 OS=Mus musculus OX=10090 GN=Psmb10 PE=1 SV=1	Proteasome subunit beta type-10	Psmb10	-0.024698		0.574989	-0.087618		0.0969509	-0.0916252		0.058233	-0.0287052		0.560238	15.2751	15.1721	15.2682	15.19	15.18	15.2714	15.333	15.3198	15.3376	15.2968	15.1882	1015400000	6	1	6	6	26.4	26.4	26.4	29.063	273	273	0	30.681	12
387	O35963	O35963	sp|O35963|RB33B_MOUSE Ras-related protein Rab-33B OS=Mus musculus OX=10090 GN=Rab33b PE=1 SV=1	Ras-related protein Rab-33B	Rab33b	0.0265439		0.528418	0.100236		0.0530731	-0.0387954		0.362645	-0.112488		0.0338247	14.4676	14.4933	14.4469	14.4605	14.4387	14.5884	14.4807	14.5284	14.5151	14.6132	14.6035	66655000	4	1	4	4	22.7	22.7	22.7	25.766	229	229	0	8.3969	5
508	O70571	O70571	sp|O70571|PDK4_MOUSE [Pyruvate dehydrogenase (acetyl-transferring)] kinase isozyme 4, mitochondrial OS=Mus musculus OX=10090 GN=Pdk4 PE=1 SV=1	[Pyruvate dehydrogenase (acetyl-transferring)] kinase isozyme 4, mitochondrial	Pdk4	-0.704725	DOWN	0.00330009	-0.117483		0.574307	0.893979	UP	0.000689237	0.306737		0.161515	16.9288	17.057	17.0375	16.6767	16.3481	15.8843	16.1658	15.8402	16.3354	15.9882	16.0044	580180000	10	1	10	10	28.4	28.4	28.4	46.596	412	412	0	106.32	16
389	O35972	O35972	sp|O35972|RM23_MOUSE 39S ribosomal protein L23, mitochondrial OS=Mus musculus OX=10090 GN=Mrpl23 PE=1 SV=1	39S ribosomal protein L23, mitochondrial	Mrpl23	0.0812841		0.0897003	0.0566941		0.267024	-0.0031034		0.943952	0.0214866		0.664895	15.207	15.3079	15.2265	15.2646	15.3979	15.3228	15.2262	15.228	15.2966	15.2926	15.3213	226510000	5	1	5	5	50.7	50.7	50.7	17.121	146	146	0	36.929	9
390	O35980	O35980	sp|O35980|NTH_MOUSE Endonuclease III-like protein 1 OS=Mus musculus OX=10090 GN=Nthl1 PE=2 SV=2	Endonuclease III-like protein 1	Nthl1	0.0382214		0.560968	-0.0453498		0.537703	-0.0270402		0.679431	0.056531		0.444938	12.9479	12.8494	13.0793	12.9692	13.0448	12.9772	12.9631	12.9295	13.0652	12.8735	13.0076	11751000	2	1	2	2	10.3	10.3	10.3	33.636	300	300	0.00017018	3.232	2
391	O35988	O35988	sp|O35988|SDC4_MOUSE Syndecan-4 OS=Mus musculus OX=10090 GN=Sdc4 PE=1 SV=1	Syndecan-4	Sdc4	0.294687		0.00114285	0.0630157		0.40081	-0.133125		0.0660747	0.0985472		0.200636	14.978	15.0012	14.9956	15.1363	15.3439	15.3786	15.0338	15.1305	15.2098	15.1849	15.1905	164600000	3	1	3	3	18.7	18.7	18.7	21.482	198	198	0	6.3405	7
392	O54692	O54692	sp|O54692|ZW10_MOUSE Centromere/kinetochore protein zw10 homolog OS=Mus musculus OX=10090 GN=Zw10 PE=1 SV=3	Centromere/kinetochore protein zw10 homolog	Zw10	0.0322266		0.328501	0.121157		0.00662579	0.0076792		0.811294	-0.0812509		0.0439747	17.724	17.7279	17.7103	17.7283	17.7297	17.8008	17.6905	17.7109	17.7377	17.8594	17.809	508070000	18	1	18	18	29.8	29.8	29.8	88.062	779	779	0	128.48	34
393	O54724	O54724	sp|O54724|CAVN1_MOUSE Caveolae-associated protein 1 OS=Mus musculus OX=10090 GN=Cavin1 PE=1 SV=1	Polymerase I and transcript release factor	Ptrf	0.079429		0.386549	-0.250415		0.0296246	-0.177374		0.0718141	0.15247		0.151949	16.0439	16.0973	16.1363	16.2375	15.9565	16.3218	16.2899	16.2696	16.2502	15.9144	16.1246	698390000	11	1	11	11	37.2	37.2	37.2	43.953	392	392	0	146.21	22
394	O54734	O54734	sp|O54734|OST48_MOUSE Dolichyl-diphosphooligosaccharide--protein glycosyltransferase 48 kDa subunit OS=Mus musculus OX=10090 GN=Ddost PE=1 SV=2	Dolichyl-diphosphooligosaccharide--protein glycosyltransferase 48 kDa subunit	Ddost	-0.0674989		0.0419384	-0.0498766		0.152936	-0.0085085		0.773273	-0.0261308		0.435464	18.7347	18.6752	18.6925	18.6331	18.629	18.6376	18.6927	18.7015	18.7336	18.6374	18.6814	15699000000	16	1	16	16	49.9	49.9	49.9	49.027	441	441	0	323.31	93
3590	Q8BQS5-2;Q8BQS5	Q8BQS5-2;Q8BQS5	sp|Q8BQS5-2|PAQR2_MOUSE Isoform 2 of Adiponectin receptor protein 2 OS=Mus musculus OX=10090 GN=Adipor2;sp|Q8BQS5|PAQR2_MOUSE Adiponectin receptor protein 2 OS=Mus musculus OX=10090 GN=Adipor2 PE=1 SV=2	Adiponectin receptor protein 2	Adipor2	-0.699431	DOWN	0.00129283	-0.358158		0.0671109	0.198343		0.230864	-0.14293		0.429455	12.7289	12.6179	12.8078	12.0803	11.8967	12.0793	12.5874	12.119	12.8532	12.0772	12.2462	83540000	2	2	2	2	6.7	6.7	6.7	32.687	283	283;386	0.0011083	1.7024	2
396	O54750	O54750	sp|O54750|CP2J6_MOUSE Cytochrome P450 2J6 OS=Mus musculus OX=10090 GN=Cyp2j6 PE=2 SV=2	Cytochrome P450 2J6	Cyp2j6	-0.237947		0.029402	-0.179513		0.116053	-0.178569		0.0849371	-0.237003		0.0469235	13.3422	13.1208	13.2888	12.8885	13.0251	13.1243	13.4542	13.3152	13.5181	13.1125	13.3868	14602000	8	1	4	4	18.2	10.2	10.2	57.791	501	501	0	13.138	4
397	O54754	O54754	sp|O54754|AOXA_MOUSE Aldehyde oxidase 1 OS=Mus musculus OX=10090 GN=Aox1 PE=1 SV=2	Aldehyde oxidase 1	Aox1	0.208837		0.0597446	0.240166		0.0539885	0.0965649		0.347296	0.065236		0.564127	17.6214	17.5487	17.733	17.7949	17.8536	17.881	17.5093	17.6243	17.4797	17.9949	17.561	3143200000	32	1	29	29	26.9	26.3	26.3	146.68	1333	1333	0	199.04	51
398	O54774	O54774	sp|O54774|AP3D1_MOUSE AP-3 complex subunit delta-1 OS=Mus musculus OX=10090 GN=Ap3d1 PE=1 SV=1	AP-3 complex subunit delta-1	Ap3d1	-0.037847		0.448403	0.0546169		0.332767	0.0700766		0.175581	-0.0223873		0.684969	17.3543	17.2884	17.4306	17.2534	17.3436	17.3628	17.3377	17.227	17.2984	17.3676	17.3171	1212600000	22	1	22	22	22.9	22.9	22.9	135.08	1199	1199	0	198.5	34
399	O54781	O54781	sp|O54781|SRPK2_MOUSE SRSF protein kinase 2 OS=Mus musculus OX=10090 GN=Srpk2 PE=1 SV=2	SRSF protein kinase 2;SRSF protein kinase 2 N-terminal;SRSF protein kinase 2 C-terminal	Srpk2	-0.12214		0.172941	-0.0583793		0.543433	-0.0576719		0.503089	-0.121433		0.220828	12.5682	12.5062	12.4235	12.378	12.2004	12.5532	12.5145	12.5533	12.6032	12.4197	12.5775	22850000	2	1	2	2	2.8	2.8	2.8	76.756	681	681	0.0018709	1.4454	2
400	O54782	O54782	sp|O54782|MA2B2_MOUSE Epididymis-specific alpha-mannosidase OS=Mus musculus OX=10090 GN=Man2b2 PE=1 SV=2	Epididymis-specific alpha-mannosidase	Man2b2	0.0749249		0.0511261	0.0374159		0.343443	-0.00823336		0.811403	0.0292757		0.454264	17.249	17.257	17.2203	17.309	17.3108	17.3312	17.2035	17.2401	17.3073	17.315	17.2604	1527000000	16	1	16	16	20.5	20.5	20.5	115.61	1018	1018	0	198.77	37
401	O54784	O54784	sp|O54784|DAPK3_MOUSE Death-associated protein kinase 3 OS=Mus musculus OX=10090 GN=Dapk3 PE=1 SV=1	Death-associated protein kinase 3	Dapk3	0.03591		0.785279	-0.171318		0.260838	-0.0622588		0.638049	0.144969		0.336706	11.0102	11.1398	11.0905	10.968	11.4177	10.9625	11.2066	11.0781	11.1426	10.7828	11.1594	8379500	2	1	2	2	4.9	4.9	4.9	51.421	448	448	0.00016367	2.3411	3
402	O54786-2;O54786	O54786-2;O54786	sp|O54786-2|DFFA_MOUSE Isoform ICAD-S of DNA fragmentation factor subunit alpha OS=Mus musculus OX=10090 GN=Dffa;sp|O54786|DFFA_MOUSE DNA fragmentation factor subunit alpha OS=Mus musculus OX=10090 GN=Dffa PE=1 SV=2	DNA fragmentation factor subunit alpha	Dffa	-0.22292		0.0211732	-0.158443		0.111594	0.0414447		0.619552	-0.0230322		0.804091	13.4619	13.4874	13.5397	13.1359	13.3424	13.3419	13.4894	13.3528	13.5224	13.161	13.4318	18574000	2	2	2	2	10.6	10.6	10.6	29.182	265	265;331	0	14.92	2
403	O54788	O54788	sp|O54788|DFFB_MOUSE DNA fragmentation factor subunit beta OS=Mus musculus OX=10090 GN=Dffb PE=1 SV=1	DNA fragmentation factor subunit beta	Dffb	0.013349		0.86819	-0.0508842		0.574583	-0.0386004		0.6332	0.0256329		0.775945	11.7266	11.8424	11.8099	11.6095	11.8791	11.9303	11.7942	11.7834	11.9171	11.7558	11.8056	3797100	1	1	1	1	4.1	4.1	4.1	39.449	344	344	0	7.1116	1
404	O54790;Q61827;O54791	O54790;Q61827	sp|O54790|MAFG_MOUSE Transcription factor MafG OS=Mus musculus OX=10090 GN=Mafg PE=1 SV=1;sp|Q61827|MAFK_MOUSE Transcription factor MafK OS=Mus musculus OX=10090 GN=Mafk PE=1 SV=1	Transcription factor MafG;Transcription factor MafK	Mafg	0.167625		0.015276	-0.0281733		0.666722	-0.0106229		0.855336	0.185175		0.0161988	14.2384	14.2965	14.1331	14.4759	14.4202	14.2748	14.2295	14.2244	14.246	14.2371	14.1731	76096000	3	3	3	3	14.2	14.2	14.2	17.876	162	162;156;156	0.00017262	3.6224	4
405	O54804-2;O54804	O54804-2;O54804	sp|O54804-2|CHKA_MOUSE Isoform 2 of Choline kinase alpha OS=Mus musculus OX=10090 GN=Chka;sp|O54804|CHKA_MOUSE Choline kinase alpha OS=Mus musculus OX=10090 GN=Chka PE=1 SV=3	Choline kinase alpha	Chka	-0.0573775		0.389067	0.0950407		0.212374	-0.0497702		0.452741	-0.202188		0.0183767	14.9569	14.9866	15.1508	14.9934	14.9487	14.9801	15.1814	14.9572	15.105	15.1908	15.1617	69878000	5	2	5	5	10.8	10.8	10.8	49.904	435	435;453	0	7.6137	6
406	O54824-2;O54824	O54824-2;O54824	sp|O54824-2|IL16_MOUSE Isoform 2 of Pro-interleukin-16 OS=Mus musculus OX=10090 GN=Il16;sp|O54824|IL16_MOUSE Pro-interleukin-16 OS=Mus musculus OX=10090 GN=Il16 PE=1 SV=3	Pro-interleukin-16;Interleukin-16	Il16	-0.0940043		0.179036	-0.0222641		0.76513	0.130569		0.0731301	0.0588292		0.436496	14.3958	14.3294	14.2546	14.3607	14.1214	14.2156	14.114	14.2417	14.2324	14.2075	14.14	75753000	3	2	3	3	4.8	4.8	4.8	66.471	624	624;1322	0	3.64	5
407	O54825	O54825	sp|O54825|BYST_MOUSE Bystin OS=Mus musculus OX=10090 GN=Bysl PE=1 SV=3	Bystin	Bysl	0.0280935		0.704294	0.0894627		0.292692	-0.000935277		0.989879	-0.0623045		0.4567	12.9537	13.1056	13.0412	12.9741	13.1753	13.0353	13.176	12.993	12.9341	13.111	13.1367	40248000	3	1	3	3	7.1	7.1	7.1	49.783	436	436	0.00032331	2.0644	3
408	O54833	O54833	sp|O54833|CSK22_MOUSE Casein kinase II subunit alpha OS=Mus musculus OX=10090 GN=Csnk2a2 PE=1 SV=1	Casein kinase II subunit alpha	Csnk2a2	0.147758		0.000779102	0.121196		0.00560613	-0.00851855		0.785201	0.0180438		0.6075	17.3697	17.3973	17.3538	17.5548	17.4779	17.5314	17.3557	17.4019	17.3888	17.5028	17.5038	2210700000	18	1	18	18	59.7	59.7	59.7	41.215	350	350	0	89.376	36
409	O54834-3;O54834-2;O54834-4;O54834	O54834-3;O54834-2;O54834-4;O54834	sp|O54834-3|RHG06_MOUSE Isoform 3 of Rho GTPase-activating protein 6 OS=Mus musculus OX=10090 GN=Arhgap6;sp|O54834-2|RHG06_MOUSE Isoform 2 of Rho GTPase-activating protein 6 OS=Mus musculus OX=10090 GN=Arhgap6;sp|O54834-4|RHG06_MOUSE Isoform 4 of Rho GTPas	Rho GTPase-activating protein 6	Arhgap6	0.146615		0.0240832	0.28106		0.00114013	0.212867		0.00332917	0.0784221		0.229792	12.8357	12.827	12.8342	13.0081	13.0443	12.8843	12.6788	12.5611	12.6183	12.8189	12.9821	12063000	3	4	3	3	4.3	4.3	4.3	89.721	805	805;660;795;987	0.0017312	1.6199	4
410	O54865	O54865	sp|O54865|GCYB1_MOUSE Guanylate cyclase soluble subunit beta-1 OS=Mus musculus OX=10090 GN=Gucy1b1 PE=1 SV=1	Guanylate cyclase soluble subunit beta-1	Gucy1b3	-0.212419		0.0112826	-0.113753		0.165368	0.0551249		0.435304	-0.043541		0.578357	15.804	15.8265	15.9604	15.6416	15.7206	15.5914	15.8433	15.7272	15.855	15.5849	15.8046	209550000	11	1	11	11	21.5	21.5	21.5	70.597	620	620	0	60.915	14
411	O54879	O54879	sp|O54879|HMGB3_MOUSE High mobility group protein B3 OS=Mus musculus OX=10090 GN=Hmgb3 PE=1 SV=3	High mobility group protein B3	Hmgb3	0.109175		0.0676823	-0.0372278		0.544061	0.0294706		0.590486	0.175874		0.0148619	16.5996	16.6145	16.6966	16.8478	16.6817	16.7087	16.6732	16.6125	16.5366	16.593	16.5474	783460000	9	1	9	8	31.5	31.5	28	23.01	200	200	0	45.685	15
412	O54890	O54890	sp|O54890|ITB3_MOUSE Integrin beta-3 OS=Mus musculus OX=10090 GN=Itgb3 PE=1 SV=2	Integrin beta-3	Itgb3	-0.149288		0.12477	-0.114333		0.276865	0.19568		0.0532741	0.160725		0.137629	15.4484	15.3571	15.5089	15.4806	15.2245	15.1615	15.2025	15.1842	15.3407	15.2275	15.0287	243690000	8	1	8	8	11.3	11.3	11.3	86.738	787	787	0	29.751	10
413	O54916-3;O54916-4;O54916;O54916-2	O54916-3;O54916-4;O54916	sp|O54916-3|REPS1_MOUSE Isoform 3 of RalBP1-associated Eps domain-containing protein 1 OS=Mus musculus OX=10090 GN=Reps1;sp|O54916-4|REPS1_MOUSE Isoform 4 of RalBP1-associated Eps domain-containing protein 1 OS=Mus musculus OX=10090 GN=Reps1;sp|O54916|REPS	RalBP1-associated Eps domain-containing protein 1	Reps1	0.11749		0.0444334	0.0505778		0.394414	0.115484		0.0474601	0.182396		0.00991637	15.6705	15.5897	15.7675	15.8029	15.817	15.7603	15.6264	15.4958	15.5591	15.6454	15.5765	269130000	11	4	11	10	20.4	20.4	19	77.613	716	716;743;795;210	0	80.607	15
414	O54931-5;O54931-4;O54931-3;O54931-2;O54931	O54931-5;O54931-4;O54931-3;O54931-2;O54931	sp|O54931-5|AKAP2_MOUSE Isoform 5 of A-kinase anchor protein 2 OS=Mus musculus OX=10090 GN=Akap2;sp|O54931-4|AKAP2_MOUSE Isoform 4 of A-kinase anchor protein 2 OS=Mus musculus OX=10090 GN=Akap2;sp|O54931-3|AKAP2_MOUSE Isoform 3 of A-kinase anchor protein 2	A-kinase anchor protein 2	Akap2	0.0453933		0.269832	-0.121796		0.0193947	-0.0284585		0.480236	0.138731		0.0101368	16.6256	16.5582	16.6148	16.695	16.5996	16.6401	16.6541	16.6224	16.6074	16.456	16.5563	552280000	13	5	13	13	20.1	20.1	20.1	84.076	756	756;769;795;880;893	0	142.21	20
415	O54940	O54940	sp|O54940|BNIP2_MOUSE BCL2/adenovirus E1B 19 kDa protein-interacting protein 2 OS=Mus musculus OX=10090 GN=Bnip2 PE=1 SV=2	BCL2/adenovirus E1B 19 kDa protein-interacting protein 2	Bnip2	-0.304674		0.248163	-0.229448		0.427509	-0.096001		0.706726	-0.171228		0.550726	12.9606	13.7445	12.7766	12.8973	12.8978	12.7726	13.6676	13.2241	12.878	12.971	13.0832	17148000	2	1	2	2	5.8	5.8	5.8	37.768	326	326	0.0079532	0.88717	2
416	O54941	O54941	sp|O54941|SMCE1_MOUSE SWI/SNF-related matrix-associated actin-dependent regulator of chromatin subfamily E member 1 OS=Mus musculus OX=10090 GN=Smarce1 PE=1 SV=1	SWI/SNF-related matrix-associated actin-dependent regulator of chromatin subfamily E member 1	Smarce1	0.00939478		0.767641	-0.00799314		0.821924	0.0363527		0.268138	0.0537406		0.152607	15.0138	15.0353	14.9975	15.0268	15.0037	15.0443	15.0244	14.9768	14.9363	14.9818	14.9606	211550000	7	1	6	6	19.2	17.5	17.5	46.638	411	411	0	115.74	11
417	O54946;Q9QYI8;O35723	O54946	sp|O54946|DNJB6_MOUSE DnaJ homolog subfamily B member 6 OS=Mus musculus OX=10090 GN=Dnajb6 PE=1 SV=4	DnaJ homolog subfamily B member 6	Dnajb6	0.685967		0.103508	0.0714278		0.870248	0.131332		0.737634	0.74587		0.112032	12.1006	11.9087	11.7747	12.0506	13.7384	12.0529	11.8289	11.9822	11.579	11.9305	11.8057	24002000	13	3	13	1	34.2	34.2	4.7	39.807	365	365;312;242	0	66.69	2
418	O54950;Q8BGM7-2;Q8BGM7	O54950	sp|O54950|AAKG1_MOUSE 5-AMP-activated protein kinase subunit gamma-1 OS=Mus musculus OX=10090 GN=Prkag1 PE=1 SV=2	5-AMP-activated protein kinase subunit gamma-1	Prkag1	-0.142801		0.00642345	-0.17173		0.00421102	-0.0425056		0.325556	-0.0135764		0.773438	17.4353	17.5257	17.4223	17.3062	17.3062	17.3424	17.5188	17.5605	17.4313	17.3306	17.333	1653700000	17	3	17	14	67.3	67.3	56.7	37.52	330	330;464;489	0	182.27	31
419	O54965-2;O54965	O54965-2;O54965	sp|O54965-2|RNF13_MOUSE Isoform 2 of E3 ubiquitin-protein ligase RNF13 OS=Mus musculus OX=10090 GN=Rnf13;sp|O54965|RNF13_MOUSE E3 ubiquitin-protein ligase RNF13 OS=Mus musculus OX=10090 GN=Rnf13 PE=1 SV=2	E3 ubiquitin-protein ligase RNF13	Rnf13	0.0893367		0.0841212	0.0878198		0.122307	0.104462		0.0491068	0.105979		0.0693799	15.3992	15.447	15.3837	15.4814	15.5503	15.4661	15.2297	15.318	15.3687	15.4497	15.337	82828000	2	2	2	2	17.9	17.9	17.9	30.249	268	268;381	0	24.41	7
420	O54983	O54983	sp|O54983|CRYM_MOUSE Ketimine reductase mu-crystallin OS=Mus musculus OX=10090 GN=Crym PE=1 SV=1	Ketimine reductase mu-crystallin	Crym	0.192025		0.0136933	0.086564		0.252568	-0.0840548		0.217002	0.0214063		0.76967	15.2804	15.4047	15.2984	15.5981	15.4657	15.4958	15.3794	15.5133	15.3431	15.4133	15.5837	147890000	6	1	6	6	24	24	24	33.523	313	313	0	35.088	8
421	O54984	O54984	sp|O54984|ASNA_MOUSE ATPase Asna1 OS=Mus musculus OX=10090 GN=Asna1 PE=1 SV=2	ATPase Asna1	Asna1	0.070197		0.0680163	0.0572912		0.16528	-0.0301489		0.398177	-0.0172431		0.660995	16.9584	16.967	16.9817	17.0236	16.9862	17.1079	16.9827	17.0117	17.0032	17.0631	17.0498	1025500000	10	1	10	10	47.7	47.7	47.7	38.822	348	348	0	159.14	27
422	O54988;O54988-2	O54988;O54988-2	sp|O54988|SLK_MOUSE STE20-like serine/threonine-protein kinase OS=Mus musculus OX=10090 GN=Slk PE=1 SV=2;sp|O54988-2|SLK_MOUSE Isoform 2 of STE20-like serine/threonine-protein kinase OS=Mus musculus OX=10090 GN=Slk	STE20-like serine/threonine-protein kinase	Slk	0.0408813		0.240408	-0.0390953		0.310516	-0.0674069		0.0674167	0.0125696		0.73798	17.817	17.8522	17.7449	17.8689	17.8354	17.8324	17.8646	17.8886	17.8631	17.833	17.8331	1848000000	33	2	33	33	30.1	30.1	30.1	141.46	1233	1233;1202	0	187.75	53
423	O55003	O55003	sp|O55003|BNIP3_MOUSE BCL2/adenovirus E1B 19 kDa protein-interacting protein 3 OS=Mus musculus OX=10090 GN=Bnip3 PE=1 SV=1	BCL2/adenovirus E1B 19 kDa protein-interacting protein 3	Bnip3	0.111997		0.129111	0.0161265		0.834956	0.0746461		0.295126	0.170517		0.0485083	14.9267	14.866	15.0318	15.1191	15.0868	14.9545	14.8902	14.7429	14.9674	14.861	14.9049	449610000	5	1	5	5	21.9	21.9	21.9	20.978	187	187	0	5.2489	7
424	O55013	O55013	sp|O55013|TPPC3_MOUSE Trafficking protein particle complex subunit 3 OS=Mus musculus OX=10090 GN=Trappc3 PE=1 SV=1	Trafficking protein particle complex subunit 3	Trappc3	-0.0950837		0.021656	-0.0637814		0.132142	-0.0301712		0.404976	-0.0614734		0.145052	15.4178	15.4103	15.4074	15.2578	15.3145	15.378	15.4667	15.4131	15.4462	15.3649	15.3916	545720000	5	1	5	5	27.8	27.8	27.8	20.302	180	180	0	5.6522	9
425	O55022	O55022	sp|O55022|PGRC1_MOUSE Membrane-associated progesterone receptor component 1 OS=Mus musculus OX=10090 GN=Pgrmc1 PE=1 SV=4	Membrane-associated progesterone receptor component 1	Pgrmc1	0.101871		0.124267	0.133354		0.0781599	0.13252		0.0544645	0.101037		0.167126	18.2681	18.2135	18.3771	18.3647	18.3589	18.4407	18.1519	18.1736	18.1357	18.3988	18.1754	21811000000	10	1	10	10	48.7	48.7	48.7	21.694	195	195	0	283.87	65
426	O55023	O55023	sp|O55023|IMPA1_MOUSE Inositol monophosphatase 1 OS=Mus musculus OX=10090 GN=Impa1 PE=1 SV=1	Inositol monophosphatase 1	Impa1	0.229918		0.064539	0.0510861		0.686835	-0.00519591		0.963271	0.173636		0.189699	17.1273	17.1511	17.0979	17.6704	17.1686	17.227	17.1548	17.1766	17.0604	17.1413	17.222	2521600000	9	1	9	9	31	31	31	30.436	277	277	0	95.867	29
427	O55028	O55028	sp|O55028|BCKD_MOUSE [3-methyl-2-oxobutanoate dehydrogenase [lipoamide]] kinase, mitochondrial OS=Mus musculus OX=10090 GN=Bckdk PE=1 SV=1	[3-methyl-2-oxobutanoate dehydrogenase [lipoamide]] kinase, mitochondrial	Bckdk	0.124914		0.0091646	-0.0551404		0.227956	-0.153956		0.00272388	0.0260988		0.556059	12.4807	12.5358	12.4738	12.6905	12.6055	12.569	12.6926	12.6345	12.6251	12.6025	12.5887	38768000	3	1	3	3	11.9	11.9	11.9	46.587	412	412	0	18.116	3
428	O55029	O55029	sp|O55029|COPB2_MOUSE Coatomer subunit beta OS=Mus musculus OX=10090 GN=Copb2 PE=1 SV=2	Coatomer subunit beta	Copb2	-0.0297211		0.420966	0.0160385		0.693732	0.0197436		0.589243	-0.026016		0.525826	19.1546	19.1249	19.1621	19.0634	19.1569	19.1322	19.1711	19.079	19.1322	19.1491	19.1379	18584000000	43	1	43	43	55.2	55.2	55.2	102.45	905	905	0	323.31	145
429	O55033	O55033	sp|O55033|NCK2_MOUSE Cytoplasmic protein NCK2 OS=Mus musculus OX=10090 GN=Nck2 PE=1 SV=1	Cytoplasmic protein NCK2	Nck2	-0.113219		0.319637	-0.229661		0.0875405	0.053984		0.627909	0.170426		0.189394	13.8235	13.8335	13.9323	13.8599	13.7351	13.6546	14.0939	13.7201	13.6132	13.566	13.5929	154870000	3	1	3	3	8.4	8.4	8.4	42.879	380	380	0.00016878	3.0027	6
430	O55042-2;O55042	O55042-2;O55042	sp|O55042-2|SYUA_MOUSE Isoform 2 of Alpha-synuclein OS=Mus musculus OX=10090 GN=Snca;sp|O55042|SYUA_MOUSE Alpha-synuclein OS=Mus musculus OX=10090 GN=Snca PE=1 SV=2	Alpha-synuclein	Snca	0.0335813		0.915614	0.200744		0.574273	-0.700094		0.0481764	-0.867257		0.0320032	14.7966	14.8404	14.9413	14.8059	14.9373	14.9358	14.8176	15.6027	16.2583	16.1314	15.3892	169070000	6	2	6	5	57	57	57	12.345	121	121;140	0	32.966	7
432	O55057	O55057	sp|O55057|PDE6D_MOUSE Retinal rod rhodopsin-sensitive cGMP 3,5-cyclic phosphodiesterase subunit delta OS=Mus musculus OX=10090 GN=Pde6d PE=1 SV=1	Retinal rod rhodopsin-sensitive cGMP 3,5-cyclic phosphodiesterase subunit delta	Pde6d	0.117539		0.0220704	0.000112102		0.998186	-0.0585365		0.204662	0.0588902		0.249893	14.8443	14.8166	14.8138	14.9039	14.9744	14.949	14.7978	14.9483	14.9042	14.9234	14.8437	48584000	2	1	2	2	20.7	20.7	20.7	17.348	150	150	0	18.678	3
433	O55060	O55060	sp|O55060|TPMT_MOUSE Thiopurine S-methyltransferase OS=Mus musculus OX=10090 GN=Tpmt PE=1 SV=1	Thiopurine S-methyltransferase	Tpmt	-0.556326		0.0836306	-0.245156		0.464491	0.309219		0.309084	-0.0019508		0.995286	18.8042	18.7518	17.7372	17.9044	17.7906	17.9292	18.6517	17.8951	17.8187	17.9185	17.8349	7320700000	17	1	17	17	66.7	66.7	66.7	27.585	240	240	0	183.24	57
434	O55070	O55070	sp|O55070|DNSL3_MOUSE Deoxyribonuclease gamma OS=Mus musculus OX=10090 GN=Dnase1l3 PE=1 SV=1	Deoxyribonuclease gamma	Dnase1l3	-0.0455978		0.641699	0.0242747		0.823847	0.0855064		0.389824	0.0156339		0.885912	12.202	11.9955	12.3269	12.0416	12.1869	12.1591	11.9558	12.1745	12.1375	12.0038	12.2233	4920200	1	1	1	1	4.8	4.8	4.8	35.759	310	310	0.0011102	1.7384	1
435	O55071	O55071	sp|O55071|CP2BJ_MOUSE Cytochrome P450 2B19 OS=Mus musculus OX=10090 GN=Cyp2b19 PE=2 SV=1	Cytochrome P450 2B19	Cyp2b19	0.279125		0.0342527	0.457012	UP	0.00514457	0.0783984		0.504	-0.0994883		0.449767	15.6659	15.7875	15.6745	16.2322	15.955	15.7781	15.6869	15.6862	15.5196	16.2289	15.947	647350000	11	1	3	3	18.5	6.3	6.3	55.996	492	492	0	38.378	8
436	O55091	O55091	sp|O55091|IMPCT_MOUSE Protein IMPACT OS=Mus musculus OX=10090 GN=Impact PE=1 SV=2	Protein IMPACT	Impact	0.0359581		0.753862	0.166151		0.213452	0.0785788		0.497561	-0.0516143		0.687794	12.7818	12.638	12.9725	12.7075	13.0071	12.7855	12.7749	12.5225	12.8592	12.8569	12.9131	37998000	2	1	2	2	11.6	11.6	11.6	36.276	318	318	0	13.014	3
437	O55098	O55098	sp|O55098|STK10_MOUSE Serine/threonine-protein kinase 10 OS=Mus musculus OX=10090 GN=Stk10 PE=1 SV=2	Serine/threonine-protein kinase 10	Stk10	-0.0181823		0.856592	-0.0494374		0.661713	0.0036162		0.971304	0.0348713		0.756978	14.9795	14.7954	14.8717	14.9934	14.9449	14.6537	14.8612	14.9414	14.8332	14.9647	14.6936	147360000	7	1	7	7	8.8	8.8	8.8	111.9	966	966	0	34.45	9
438	O55102	O55102	sp|O55102|BL1S1_MOUSE Biogenesis of lysosome-related organelles complex 1 subunit 1 OS=Mus musculus OX=10090 GN=Bloc1s1 PE=1 SV=2	Biogenesis of lysosome-related organelles complex 1 subunit 1	Bloc1s1	0.0225564		0.66089	0.00318637		0.955565	0.0562029		0.287054	0.0755729		0.206351	14.7324	14.6142	14.8209	14.7313	14.7309	14.7729	14.6234	14.6632	14.7123	14.6869	14.652	127370000	4	1	4	4	36.8	36.8	36.8	14.281	125	125	0	10.372	7
439	O55106	O55106	sp|O55106|STRN_MOUSE Striatin OS=Mus musculus OX=10090 GN=Strn PE=1 SV=2	Striatin	Strn	0.0675764		0.0926469	0.0062487		0.880281	-0.0259334		0.490138	0.0353943		0.402517	16.1312	16.2126	16.0725	16.2064	16.2202	16.1925	16.1629	16.1703	16.1609	16.1591	16.1828	393500000	16	1	16	15	31.3	31.3	30.4	85.965	780	780	0	163.8	20
440	O55111	O55111	sp|O55111|DSG2_MOUSE Desmoglein-2 OS=Mus musculus OX=10090 GN=Dsg2 PE=1 SV=3	Desmoglein-2	Dsg2	-0.034917		0.443427	-0.122856		0.0318158	-0.0458484		0.319717	0.042091		0.409813	18.2439	18.3021	18.1861	18.1478	18.2128	18.2667	18.2875	18.3413	18.2409	18.1561	18.1779	2796700000	35	1	35	35	47.1	47.1	47.1	122.38	1122	1122	0	323.31	77
441	O55125	O55125	sp|O55125|NIPS1_MOUSE Protein NipSnap homolog 1 OS=Mus musculus OX=10090 GN=Nipsnap1 PE=1 SV=1	Protein NipSnap homolog 1	Nipsnap1	0.11258		0.00721661	0.13612		0.00461328	0.0657431		0.0760139	0.0422032		0.28077	18.8366	18.9005	18.8065	18.9408	18.9453	18.9952	18.7984	18.7603	18.7877	18.9315	18.905	36439000000	14	1	14	14	42.3	42.3	42.3	33.363	284	284	0	323.31	83
442	O55126	O55126	sp|O55126|NIPS2_MOUSE Protein NipSnap homolog 2 OS=Mus musculus OX=10090 GN=Nipsnap2 PE=1 SV=1	Protein NipSnap homolog 2	Gbas	0.0226067		0.515295	-0.0171211		0.657396	0.0079101		0.818085	0.0476379		0.233151	16.9087	16.9521	16.8699	16.9546	16.9202	16.9237	16.939	16.9086	16.8593	16.8673	16.903	1103500000	7	1	7	7	33.8	33.8	33.8	32.932	281	281	0	56.572	21
443	O55127	O55127	sp|O55127|CP26A_MOUSE Cytochrome P450 26A1 OS=Mus musculus OX=10090 GN=Cyp26a1 PE=1 SV=1	Cytochrome P450 26A1	Cyp26a1	0.219177		0.0138719	0.305792	UP	0.00411606	-0.041784		0.578923	-0.128399		0.14711	12.8978	12.8889	12.9615	13.0856	13.2512	13.0689	12.8227	13.0148	13.036	13.3526	13.1746	37380000	3	1	3	3	7.4	7.4	7.4	56.177	497	497	0	13.774	4
444	O55128	O55128	sp|O55128|SAP18_MOUSE Histone deacetylase complex subunit SAP18 OS=Mus musculus OX=10090 GN=Sap18 PE=1 SV=1	Histone deacetylase complex subunit SAP18	Sap18	-0.00519167		0.973186	0.391723		0.043569	0.163546		0.303922	-0.233369		0.19715	16.4912	16.3514	16.4268	16.3841	16.4567	16.413	16.3172	16.2528	16.2088	16.2681	17.0345	2081500000	9	1	9	9	56.2	56.2	56.2	17.595	153	153	0	38.843	23
445	O55131;Q9DA97	O55131	sp|O55131|SEPT7_MOUSE Septin-7 OS=Mus musculus OX=10090 GN=Sept7 PE=1 SV=1	Septin-7	##SEPT7	-0.0852263		0.0356804	-0.101437		0.0273879	-0.0171411		0.6336	-0.0009304		0.981421	17.5	17.5037	17.4293	17.3954	17.4144	17.3675	17.5358	17.4591	17.4896	17.3645	17.4223	5758100000	18	2	18	15	43.8	43.8	36.5	50.549	436	436;430	0	119	41
446	O55135	O55135	sp|O55135|IF6_MOUSE Eukaryotic translation initiation factor 6 OS=Mus musculus OX=10090 GN=Eif6 PE=1 SV=2	Eukaryotic translation initiation factor 6	Eif6	0.00112759		0.978441	-0.0783916		0.116995	-0.062261		0.158318	0.0172582		0.712458	16.4164	16.3773	16.4669	16.4125	16.4032	16.4482	16.4158	16.5293	16.5022	16.4448	16.3633	3076300000	6	1	6	6	34.7	34.7	34.7	26.511	245	245	0	323.31	20
447	O55137	O55137	sp|O55137|ACOT1_MOUSE Acyl-coenzyme A thioesterase 1 OS=Mus musculus OX=10090 GN=Acot1 PE=1 SV=1	Acyl-coenzyme A thioesterase 1	Acot1	-0.075632		0.352537	-0.0460332		0.606784	0.102684		0.215525	0.0730847		0.418919	16.6776	16.7683	17.0218	16.7302	16.7782	16.7324	16.7742	16.6332	16.7523	16.6804	16.6673	1294100000	21	1	21	6	64	64	17.7	46.135	419	419	0	323.31	23
448	O55142	O55142	sp|O55142|RL35A_MOUSE 60S ribosomal protein L35a OS=Mus musculus OX=10090 GN=Rpl35a PE=1 SV=2	60S ribosomal protein L35a	Rpl35a	-0.0684207		0.15303	-0.0311746		0.541541	0.0931572		0.0620665	0.0559111		0.284023	17.2473	17.1584	17.1904	17.2193	17.0899	17.0815	17.149	17.0646	17.103	17.0735	17.0752	22473000000	10	1	10	10	54.5	54.5	54.5	12.554	110	110	0	12.515	38
449	O55143;O55143-2	O55143;O55143-2	sp|O55143|AT2A2_MOUSE Sarcoplasmic/endoplasmic reticulum calcium ATPase 2 OS=Mus musculus OX=10090 GN=Atp2a2 PE=1 SV=2;sp|O55143-2|AT2A2_MOUSE Isoform 2 of Sarcoplasmic/endoplasmic reticulum calcium ATPase 2 OS=Mus musculus OX=10090 GN=Atp2a2	Sarcoplasmic/endoplasmic reticulum calcium ATPase 2	Atp2a2	-0.0252097		0.670987	0.0429866		0.519792	0.00450757		0.939162	-0.0636888		0.346635	18.3371	18.2481	18.4718	18.3009	18.2836	18.3969	18.3751	18.3138	18.3546	18.4365	18.3451	10663000000	33	2	33	21	33.6	33.6	21.3	114.86	1044	1044;998	0	323.31	72
450	O55176;O55176-5;O55176-4;O55176-2	O55176;O55176-5;O55176-4;O55176-2	sp|O55176|PJA1_MOUSE E3 ubiquitin-protein ligase Praja-1 OS=Mus musculus OX=10090 GN=Pja1 PE=1 SV=3;sp|O55176-5|PJA1_MOUSE Isoform 4 of E3 ubiquitin-protein ligase Praja-1 OS=Mus musculus OX=10090 GN=Pja1;sp|O55176-4|PJA1_MOUSE Isoform 3 of E3 ubiquitin-pr	E3 ubiquitin-protein ligase Praja-1	Pja1	0.0725132		0.0754682	0.0489846		0.256955	0.0286479		0.449489	0.0521765		0.229354	14.4741	14.5392	14.4434	14.5959	14.5209	14.5574	14.4696	14.4126	14.4886	14.5123	14.4995	106510000	4	4	4	4	10.6	10.6	10.6	63.905	578	578;187;363;394	0	33.437	7
451	O55201;O55201-2	O55201;O55201-2	sp|O55201|SPT5H_MOUSE Transcription elongation factor SPT5 OS=Mus musculus OX=10090 GN=Supt5h PE=1 SV=1;sp|O55201-2|SPT5H_MOUSE Isoform 2 of Transcription elongation factor SPT5 OS=Mus musculus OX=10090 GN=Supt5h	Transcription elongation factor SPT5	Supt5h	0.0535626		0.0563688	0.0414655		0.164925	-0.0336999		0.203021	-0.0216028		0.452079	17.6458	17.6288	17.6337	17.6921	17.6717	17.7052	17.6732	17.6693	17.667	17.7124	17.7101	1590100000	27	2	27	27	31.6	31.6	31.6	120.66	1082	1082;888	0	319.94	47
452	O55222	O55222	sp|O55222|ILK_MOUSE Integrin-linked protein kinase OS=Mus musculus OX=10090 GN=Ilk PE=1 SV=2	Integrin-linked protein kinase	Ilk	-0.127681		0.0093432	-0.156773		0.00555863	-0.0173654		0.668035	0.0117265		0.794975	17.9142	17.8718	18.0099	17.794	17.8452	17.7736	17.9447	17.9309	17.9724	17.7802	17.8049	3229600000	18	1	18	18	41.2	41.2	41.2	51.373	452	452	0	89.431	40
453	O55229	O55229	sp|O55229|CHKB_MOUSE Choline/ethanolamine kinase OS=Mus musculus OX=10090 GN=Chkb PE=1 SV=3	Choline/ethanolamine kinase	Chkb	-0.0757712		0.0438815	-0.0362915		0.344108	0.03279		0.339463	-0.00668977		0.858212	16.6049	16.643	16.6204	16.5313	16.5176	16.592	16.5937	16.5479	16.6283	16.5482	16.5591	828260000	13	1	13	13	39.8	39.8	39.8	45.126	394	394	0	48.943	21
454	O55234	O55234	sp|O55234|PSB5_MOUSE Proteasome subunit beta type-5 OS=Mus musculus OX=10090 GN=Psmb5 PE=1 SV=3	Proteasome subunit beta type-5	Psmb5	-0.198369		0.000354279	-0.14879		0.00497236	0.125552		0.00693139	0.0759739		0.0942629	17.5603	17.5525	17.5636	17.3795	17.3591	17.3426	17.3877	17.4331	17.479	17.2291	17.3397	11665000000	13	1	13	13	51.1	51.1	51.1	28.532	264	264	0	178.36	53
455	O55236	O55236	sp|O55236|MCE1_MOUSE mRNA-capping enzyme OS=Mus musculus OX=10090 GN=Rngtt PE=1 SV=1	mRNA-capping enzyme;Polynucleotide 5-triphosphatase;mRNA guanylyltransferase	Rngtt	-0.043026		0.634539	0.0533549		0.598556	-0.0314837		0.72721	-0.127865		0.222665	13.5247	13.429	13.3573	13.3354	13.3539	13.4926	13.3262	13.6834	13.3959	13.5146	13.5291	16276000	2	1	2	2	3.7	3.7	3.7	68.683	597	597	0	10.516	2
456	O55239	O55239	sp|O55239|NNMT_MOUSE Nicotinamide N-methyltransferase OS=Mus musculus OX=10090 GN=Nnmt PE=1 SV=1	Nicotinamide N-methyltransferase	Nnmt	0.148015		0.0638218	0.138548		0.111184	-0.0966514		0.202203	-0.0871844		0.296174	16.2308	16.1228	16.1713	16.2611	16.2504	16.4573	16.2613	16.1562	16.3972	16.4219	16.3984	1168700000	6	1	6	6	32.2	32.2	32.2	29.597	264	264	0	167.27	20
457	O55240	O55240	sp|O55240|RDH1_MOUSE 11-cis retinol dehydrogenase OS=Mus musculus OX=10090 GN=Rdh5 PE=1 SV=1	11-cis retinol dehydrogenase	Rdh5	-0.146421		0.098675	-0.0191551		0.834829	0.0987453		0.246553	-0.0285205		0.756557	12.9212	12.9939	12.9925	12.7942	12.9895	12.6846	13.0102	12.7921	12.809	12.8209	12.8817	15439000	2	1	2	2	14.5	14.5	14.5	34.826	318	318	0	12.972	2
458	O55242;O55242-2	O55242;O55242-2	sp|O55242|SGMR1_MOUSE Sigma non-opioid intracellular receptor 1 OS=Mus musculus OX=10090 GN=Sigmar1 PE=1 SV=1;sp|O55242-2|SGMR1_MOUSE Isoform 2 of Sigma non-opioid intracellular receptor 1 OS=Mus musculus OX=10090 GN=Sigmar1	Sigma non-opioid intracellular receptor 1	Sigmar1	-0.0776131		0.130519	0.0478981		0.383381	0.0492032		0.319891	-0.076308		0.17774	14.847	14.9134	14.818	14.7288	14.8022	14.8146	14.7902	14.7433	14.8973	14.887	14.8293	791060000	4	2	4	4	34.1	34.1	34.1	25.25	223	223;192	0	74.684	11
459	O70131	O70131	sp|O70131|NINJ1_MOUSE Ninjurin-1 OS=Mus musculus OX=10090 GN=Ninj1 PE=1 SV=1	Ninjurin-1	Ninj1	-0.104667		0.213103	0.00424543		0.962372	0.056947		0.485156	-0.0519656		0.567138	14.1723	14.198	14.2781	14.2469	13.9004	14.1871	14.155	14.1159	14.2066	14.1733	14.1536	346130000	2	1	2	2	21.1	21.1	21.1	16.555	152	152	0	62.821	4
460	O70133-2;O70133;O70133-3	O70133-2;O70133;O70133-3	sp|O70133-2|DHX9_MOUSE Isoform 2 of ATP-dependent RNA helicase A OS=Mus musculus OX=10090 GN=Dhx9;sp|O70133|DHX9_MOUSE ATP-dependent RNA helicase A OS=Mus musculus OX=10090 GN=Dhx9 PE=1 SV=2;sp|O70133-3|DHX9_MOUSE Isoform 3 of ATP-dependent RNA helicase A	ATP-dependent RNA helicase A	Dhx9	-0.0315057		0.257085	-0.0144029		0.633114	0.0221437		0.417513	0.00504094		0.866585	18.7139	18.7128	18.739	18.6702	18.7151	18.6859	18.7138	18.6888	18.6967	18.6834	18.6873	8502600000	35	3	35	35	30.6	30.6	30.6	149.54	1381	1381;1380;1164	0	323.31	100
461	O70145	O70145	sp|O70145|NCF2_MOUSE Neutrophil cytosol factor 2 OS=Mus musculus OX=10090 GN=Ncf2 PE=1 SV=1	Neutrophil cytosol factor 2	Ncf2	0.0864805		0.39129	-0.0233585		0.832783	-0.0457511		0.645368	0.0640878		0.565496	14.7287	14.7664	14.5703	14.6671	15.0187	14.6391	14.6769	14.8178	14.708	14.7339	14.6879	63672000	3	1	3	3	6.3	6.3	6.3	59.485	525	525	0	7.4413	4
462	O70152	O70152	sp|O70152|DPM1_MOUSE Dolichol-phosphate mannosyltransferase subunit 1 OS=Mus musculus OX=10090 GN=Dpm1 PE=1 SV=1	Dolichol-phosphate mannosyltransferase subunit 1	Dpm1	0.064055		0.167681	0.0460745		0.36024	-0.0297632		0.504104	-0.0117827		0.811011	16.2985	16.247	16.1341	16.31	16.3018	16.2599	16.2261	16.2494	16.2934	16.2922	16.3125	680270000	12	1	12	12	45.8	45.8	45.8	29.174	260	260	0	58.634	19
463	O70161-2;O70161-3;O70161;P70181-2;P70181	O70161-2;O70161-3;O70161	sp|O70161-2|PI51C_MOUSE Isoform 2 of Phosphatidylinositol 4-phosphate 5-kinase type-1 gamma OS=Mus musculus OX=10090 GN=Pip5k1c;sp|O70161-3|PI51C_MOUSE Isoform 3 of Phosphatidylinositol 4-phosphate 5-kinase type-1 gamma OS=Mus musculus OX=10090 GN=Pip5k1c;	Phosphatidylinositol 4-phosphate 5-kinase type-1 gamma	Pip5k1c	-0.00855519		0.801592	-0.0729041		0.0788768	0.0743168		0.0501067	0.138666		0.00421442	15.5328	15.4966	15.4712	15.5106	15.5287	15.4355	15.4144	15.4451	15.418	15.341	15.3649	321770000	8	5	8	7	13.7	13.7	12.6	69.198	627	627;635;661;487;539	0	41.146	12
464	O70165	O70165	sp|O70165|FCN1_MOUSE Ficolin-1 OS=Mus musculus OX=10090 GN=Fcn1 PE=1 SV=1	Ficolin-1	Fcn1	-0.0946072		0.19633	-0.105418		0.197708	0.0849248		0.242074	0.0957359		0.238474	15.5609	15.5903	15.4767	15.4645	15.5414	15.3383	15.3853	15.3917	15.5962	15.3733	15.3313	123950000	6	1	6	6	15	15	15	36.298	334	334	0	80.712	10
465	O70172	O70172	sp|O70172|PI42A_MOUSE Phosphatidylinositol 5-phosphate 4-kinase type-2 alpha OS=Mus musculus OX=10090 GN=Pip4k2a PE=1 SV=1	Phosphatidylinositol 5-phosphate 4-kinase type-2 alpha	Pip4k2a	-0.0922172		0.0467576	-0.00915663		0.843369	0.064859		0.140663	-0.0182016		0.695413	16.2796	16.2567	16.2055	16.1945	16.1927	16.078	16.2129	16.1479	16.1865	16.1981	16.1485	239580000	10	1	6	6	26.4	17.5	17.5	46.151	405	405	0	50.274	11
466	O70194	O70194	sp|O70194|EIF3D_MOUSE Eukaryotic translation initiation factor 3 subunit D OS=Mus musculus OX=10090 GN=Eif3d PE=1 SV=2	Eukaryotic translation initiation factor 3 subunit D	Eif3d	0.00171656		0.962438	0.020322		0.620368	-0.0243918		0.508511	-0.0429973		0.305526	17.8661	17.7908	17.8819	17.8082	17.8678	17.8678	17.8655	17.8846	17.8618	17.8551	17.9268	4678600000	16	1	16	16	35.6	35.6	35.6	63.988	548	548	0	262.82	44
467	O70200	O70200	sp|O70200|AIF1_MOUSE Allograft inflammatory factor 1 OS=Mus musculus OX=10090 GN=Aif1 PE=1 SV=1	Allograft inflammatory factor 1	Aif1	-0.236934		0.0184859	-0.0962611		0.327455	0.0249867		0.770883	-0.115686		0.244514	14.6479	14.6806	14.6591	14.4312	14.4978	14.3478	14.5634	14.7876	14.5617	14.691	14.3916	210950000	3	1	3	3	26.5	26.5	26.5	16.91	147	147	0	87.945	5
468	O70228	O70228	sp|O70228|ATP9A_MOUSE Probable phospholipid-transporting ATPase IIA OS=Mus musculus OX=10090 GN=Atp9a PE=1 SV=3	Probable phospholipid-transporting ATPase IIA	Atp9a	-0.08302		0.235807	-0.0955195		0.223462	-0.0437195		0.52086	-0.0312199		0.679729	15.6042	15.5596	15.5732	15.4054	15.5575	15.525	15.6522	15.5037	15.7122	15.6167	15.4377	104310000	11	1	8	8	11.1	8.3	8.3	118.61	1047	1047	0	17.175	11
469	O70251	O70251	sp|O70251|EF1B_MOUSE Elongation factor 1-beta OS=Mus musculus OX=10090 GN=Eef1b PE=1 SV=5	Elongation factor 1-beta	Eef1b	0.102221		0.0223474	0.039318		0.371294	-0.00436629		0.90966	0.0585363		0.194255	18.2013	18.1701	18.278	18.3453	18.2811	18.3295	18.2018	18.2175	18.2432	18.2231	18.2971	17979000000	9	1	9	9	54.2	54.2	54.2	24.693	225	225	0	83.489	61
470	O70252	O70252	sp|O70252|HMOX2_MOUSE Heme oxygenase 2 OS=Mus musculus OX=10090 GN=Hmox2 PE=1 SV=1	Heme oxygenase 2	Hmox2	-0.0168841		0.607585	0.0394853		0.294074	0.0297873		0.372088	-0.0265821		0.472716	17.8979	17.8728	17.8932	17.8468	17.894	17.8725	17.855	17.8819	17.8376	17.853	17.9423	3454000000	15	1	15	14	58.7	58.7	54	35.738	315	315	0	206.67	48
471	O70258;O70258-2	O70258;O70258-2	sp|O70258|SGCE_MOUSE Epsilon-sarcoglycan OS=Mus musculus OX=10090 GN=Sgce PE=1 SV=2;sp|O70258-2|SGCE_MOUSE Isoform 2 of Epsilon-sarcoglycan OS=Mus musculus OX=10090 GN=Sgce	Epsilon-sarcoglycan	Sgce	0.00740472		0.93082	-0.0108982		0.909028	-0.108287		0.22321	-0.0899843		0.356694	11.2595	11.3306	11.3363	11.3658	11.4614	11.1215	11.5085	11.3342	11.4086	11.3381	11.4743	13162000	2	2	2	2	7.1	7.1	7.1	49.735	437	437;473	0	4.4327	2
472	O70274	O70274	sp|O70274|TP4A2_MOUSE Protein tyrosine phosphatase type IVA 2 OS=Mus musculus OX=10090 GN=Ptp4a2 PE=1 SV=1	Protein tyrosine phosphatase type IVA 2	Ptp4a2	0.0256412		0.59895	-0.0157947		0.77082	-0.0898419		0.0874514	-0.0484061		0.381077	15.071	15.0068	15.0096	15.0129	15.0657	15.0857	15.0328	15.1117	15.2124	15.0724	15.134	262970000	4	1	4	3	35.3	35.3	31.1	19.127	167	167	0	79.632	10
473	O70279	O70279	sp|O70279|ESS2_MOUSE Splicing factor ESS-2 homolog OS=Mus musculus OX=10090 GN=Ess2 PE=1 SV=2	Protein DGCR14	Dgcr14	0.0519403		0.388523	0.0517799		0.440075	0.103106		0.104804	0.103266		0.140872	13.3433	13.2699	13.112	13.294	13.3145	13.2725	13.1152	13.0837	13.217	13.1777	13.2032	26405000	4	1	4	4	11.9	11.9	11.9	52.603	479	479	0	14.499	4
474	O70281	O70281	sp|O70281|TPST1_MOUSE Protein-tyrosine sulfotransferase 1 OS=Mus musculus OX=10090 GN=Tpst1 PE=1 SV=1	Protein-tyrosine sulfotransferase 1	Tpst1	-0.105865		0.430553	0.0779083		0.600352	0.0778465		0.559099	-0.105927		0.479058	11.2927	10.9559	11.3147	10.9502	11.0939	11.2016	10.9646	11.0067	11.3586	11.089	11.2867	5024300	3	1	3	3	13.8	13.8	13.8	42.132	370	370	0	22.41	3
475	O70303	O70303	sp|O70303|CIDEB_MOUSE Cell death activator CIDE-B OS=Mus musculus OX=10090 GN=Cideb PE=1 SV=2	Cell death activator CIDE-B	Cideb	-0.0666534		0.23754	0.00994809		0.869851	-0.0129162		0.812154	-0.0895177		0.162545	14.7161	14.7677	14.8648	14.6627	14.7061	14.7798	14.8764	14.796	14.7149	14.7959	14.8155	332860000	5	1	5	5	23.3	23.3	23.3	24.8	219	219	0	16.515	8
476	O70305;O70305-2;O70305-3	O70305;O70305-2;O70305-3	sp|O70305|ATX2_MOUSE Ataxin-2 OS=Mus musculus OX=10090 GN=Atxn2 PE=1 SV=1;sp|O70305-2|ATX2_MOUSE Isoform 2 of Ataxin-2 OS=Mus musculus OX=10090 GN=Atxn2;sp|O70305-3|ATX2_MOUSE Isoform 3 of Ataxin-2 OS=Mus musculus OX=10090 GN=Atxn2	Ataxin-2	Atxn2	0.188172		0.00137612	0.0414021		0.400434	0.0302979		0.488713	0.177068		0.00409034	17.5279	17.4782	17.4508	17.7529	17.6529	17.6156	17.4562	17.4489	17.4609	17.5414	17.4521	2122900000	33	3	33	31	31.8	31.8	31.1	136.48	1285	1285;1215;1154	0	323.31	52
477	O70309;O70309-2	O70309;O70309-2	sp|O70309|ITB5_MOUSE Integrin beta-5 OS=Mus musculus OX=10090 GN=Itgb5 PE=1 SV=2;sp|O70309-2|ITB5_MOUSE Isoform Beta-5B of Integrin beta-5 OS=Mus musculus OX=10090 GN=Itgb5	Integrin beta-5	Itgb5	-0.130173		0.0144434	-0.163388		0.00789513	-0.0137983		0.758162	0.0194166		0.698806	15.2105	15.2287	15.2472	15.036	15.1895	15.0704	15.2059	15.2601	15.2618	15.1197	15.0387	120340000	6	2	6	6	11.5	11.5	11.5	87.908	798	798;816	0	20.728	8
478	O70310	O70310	sp|O70310|NMT1_MOUSE Glycylpeptide N-tetradecanoyltransferase 1 OS=Mus musculus OX=10090 GN=Nmt1 PE=1 SV=1	Glycylpeptide N-tetradecanoyltransferase 1	Nmt1	0.0108168		0.751531	0.0670797		0.102497	0.0102237		0.764674	-0.0460393		0.244551	17.299	17.2568	17.3048	17.259	17.2934	17.3407	17.2622	17.2634	17.3044	17.3134	17.374	2746000000	17	1	17	14	42.1	42.1	34.1	56.888	496	496	0	323.31	33
479	O70311	O70311	sp|O70311|NMT2_MOUSE Glycylpeptide N-tetradecanoyltransferase 2 OS=Mus musculus OX=10090 GN=Nmt2 PE=1 SV=1	Glycylpeptide N-tetradecanoyltransferase 2	Nmt2	-0.159712		0.00194134	-0.0859828		0.0698313	0.136831		0.00501857	0.0631026		0.166219	16.5955	16.6203	16.6432	16.4946	16.4494	16.436	16.479	16.4531	16.5164	16.4566	16.3372	1031200000	16	1	13	13	45.6	38	38	60.484	529	529	0	108.25	20
480	O70318;Q9WV92-5;Q9WV92-7;Q9WV92-6;Q9WV92-4;Q9WV92-8	O70318	sp|O70318|E41L2_MOUSE Band 4.1-like protein 2 OS=Mus musculus OX=10090 GN=Epb41l2 PE=1 SV=2	Band 4.1-like protein 2	Epb41l2	0.00407649		0.927298	-0.0874946		0.104038	-0.00330164		0.941085	0.0882694		0.101411	17.9921	18.0143	18.0382	18.1137	17.9739	17.9691	18.0357	18.0443	17.9744	17.9036	17.9577	2596300000	41	6	41	36	46.3	46.3	41.8	109.94	988	988;904;823;882;894;1052	0	283.53	71
481	O70324	O70324	sp|O70324|MOT8_MOUSE Monocarboxylate transporter 8 OS=Mus musculus OX=10090 GN=Slc16a2 PE=1 SV=2	Monocarboxylate transporter 8	Slc16a2	0.00765116		0.919149	-0.186488		0.0478629	-0.111806		0.160444	0.0823331		0.340694	13.9499	13.8552	13.7036	13.7791	13.8606	13.8919	13.8359	14.0002	14.008	13.6848	13.8382	150930000	2	1	2	2	5.5	5.5	5.5	60.024	545	545	0.00016711	2.7599	5
482	O70325-2;O70325;O70325-3	O70325-2;O70325;O70325-3	sp|O70325-2|GPX4_MOUSE Isoform Cytoplasmic of Phospholipid hydroperoxide glutathione peroxidase OS=Mus musculus OX=10090 GN=Gpx4;sp|O70325|GPX4_MOUSE Phospholipid hydroperoxide glutathione peroxidase OS=Mus musculus OX=10090 GN=Gpx4 PE=1 SV=4;sp|O70325-3|G	Phospholipid hydroperoxide glutathione peroxidase, mitochondrial	Gpx4	0.0171447		0.75481	0.0257037		0.676031	0.0229908		0.676022	0.0144318		0.813893	16.1505	16.0462	16.1117	16.1807	16.0385	16.1407	16.0874	16.0989	16.0531	16.1918	16.0192	2956100000	7	3	7	7	36.5	36.5	36.5	19.522	170	170;197;253	0	72.105	19
483	O70362	O70362	sp|O70362|PHLD_MOUSE Phosphatidylinositol-glycan-specific phospholipase D OS=Mus musculus OX=10090 GN=Gpld1 PE=1 SV=1	Phosphatidylinositol-glycan-specific phospholipase D	Gpld1	0.223385		0.000363569	0.171036		0.0044996	0.0578773		0.192939	0.110225		0.039482	17.4597	17.5028	17.5019	17.7687	17.682	17.6838	17.3502	17.4606	17.48	17.6141	17.5885	1945600000	18	1	18	18	26	26	26	93.254	837	837	0	165.94	41
484	O70370	O70370	sp|O70370|CATS_MOUSE Cathepsin S OS=Mus musculus OX=10090 GN=Ctss PE=1 SV=2	Cathepsin S	Ctss	-0.148171		0.175484	-0.0621477		0.595396	-0.0122073		0.906471	-0.0982305		0.406616	16.3053	16.1993	16.3324	16.2964	16.0617	16.0343	16.2113	16.3393	16.323	16.4236	16.0345	391010000	5	1	5	5	19.4	19.4	19.4	38.474	340	340	0	123.7	8
485	O70378	O70378	sp|O70378|EMC8_MOUSE ER membrane protein complex subunit 8 OS=Mus musculus OX=10090 GN=Emc8 PE=1 SV=1	ER membrane protein complex subunit 8	Emc8	-0.0122107		0.727742	0.102052		0.0241948	0.040174		0.2669	-0.0740884		0.0819762	16.3083	16.253	16.2864	16.215	16.2917	16.3044	16.23	16.2638	16.2335	16.3731	16.3158	1252800000	8	1	8	8	41.5	41.5	41.5	23.348	207	207	0	65.939	17
486	O70400	O70400	sp|O70400|PDLI1_MOUSE PDZ and LIM domain protein 1 OS=Mus musculus OX=10090 GN=Pdlim1 PE=1 SV=4	PDZ and LIM domain protein 1	Pdlim1	-0.00393316		0.957193	-0.107664		0.208673	0.0592816		0.426626	0.163012		0.0699661	17.8045	17.7018	17.9306	17.6966	17.9022	17.8264	17.8133	17.7102	17.7356	17.573	17.7178	3859900000	13	1	13	13	55	55	55	35.774	327	327	0	270.36	53
487	O70404	O70404	sp|O70404|VAMP8_MOUSE Vesicle-associated membrane protein 8 OS=Mus musculus OX=10090 GN=Vamp8 PE=1 SV=1	Vesicle-associated membrane protein 8	Vamp8	0.0685774		0.119374	-0.00723317		0.875044	0.00338244		0.934442	0.079193		0.109141	15.608	15.6166	15.6114	15.697	15.7059	15.6388	15.5567	15.6223	15.6467	15.5389	15.6639	1859300000	5	1	5	5	40.6	40.6	40.6	11.451	101	101	0	9.4164	15
488	O70422	O70422	sp|O70422|TF2H4_MOUSE General transcription factor IIH subunit 4 OS=Mus musculus OX=10090 GN=Gtf2h4 PE=1 SV=1	General transcription factor IIH subunit 4	Gtf2h4	-0.177696		0.0248427	-0.117134		0.148995	0.057929		0.406476	-0.00263253		0.972563	13.7358	13.706	13.5859	13.457	13.453	13.5844	13.5313	13.6131	13.7095	13.4132	13.5884	9147900	2	1	2	2	4.5	4.5	4.5	52.224	463	463	0.00016784	2.8437	2
489	O70423-2;Q812C9;O70423	O70423-2;Q812C9;O70423	sp|O70423-2|AOC3_MOUSE Isoform 2 of Membrane primary amine oxidase OS=Mus musculus OX=10090 GN=Aoc3;sp|Q812C9|AOC2_MOUSE Retina-specific copper amine oxidase OS=Mus musculus OX=10090 GN=Aoc2 PE=2 SV=2;sp|O70423|AOC3_MOUSE Membrane primary amine oxidase OS=	Membrane primary amine oxidase;Retina-specific copper amine oxidase	Aoc3	-0.0139661		0.94194	0.657108		0.011134	-0.101189		0.600439	-0.772263	DOWN	0.00454812	11.4685	11.3971	11.1778	11.2973	11.2346	11.4695	11.4721	11.3296	11.5452	11.667	12.5452	8753200	1	3	1	1	1.4	1.4	1.4	69.526	629	629;757;765	0.0048818	1.1073	1
490	O70435	O70435	sp|O70435|PSA3_MOUSE Proteasome subunit alpha type-3 OS=Mus musculus OX=10090 GN=Psma3 PE=1 SV=3	Proteasome subunit alpha type-3	Psma3	-0.0301423		0.430254	-0.00526177		0.900325	0.0586921		0.141513	0.0338116		0.428783	17.5225	17.5049	17.6174	17.5299	17.478	17.5464	17.4986	17.4949	17.4752	17.5055	17.4631	13416000000	16	1	16	16	59.2	59.2	59.2	28.405	255	255	0	107.06	49
491	O70439	O70439	sp|O70439|STX7_MOUSE Syntaxin-7 OS=Mus musculus OX=10090 GN=Stx7 PE=1 SV=3	Syntaxin-7	Stx7	0.0558479		0.108174	0.00207042		0.954303	0.0425864		0.207525	0.0963639		0.0219676	16.5279	16.5322	16.5363	16.6039	16.5769	16.5831	16.5084	16.4753	16.4849	16.5424	16.4409	527850000	8	1	8	8	45.2	45.2	45.2	29.82	261	261	0	190.15	22
492	O70451	O70451	sp|O70451|MOT2_MOUSE Monocarboxylate transporter 2 OS=Mus musculus OX=10090 GN=Slc16a7 PE=1 SV=1	Monocarboxylate transporter 2	Slc16a7	-0.205475		0.00498361	-0.0685673		0.304032	0.219338		0.00337633	0.0824305		0.222253	15.7902	15.6693	15.7272	15.5164	15.618	15.4359	15.4531	15.5285	15.5471	15.5053	15.3767	835910000	8	1	8	8	13.4	13.4	13.4	52.603	484	484	0	6.6718	11
493	O70456	O70456	sp|O70456|1433S_MOUSE 14-3-3 protein sigma OS=Mus musculus OX=10090 GN=Sfn PE=1 SV=2	14-3-3 protein sigma	Sfn	0.0624431		0.231448	-0.0187914		0.738185	-0.0746637		0.158992	0.0065707		0.906704	14.7583	14.7283	14.6459	14.785	14.8195	14.7153	14.8608	14.7919	14.7037	14.7437	14.7897	5132200000	4	1	2	2	15.3	8.1	8.1	27.706	248	248	0.00016393	2.3708	7
494	O70472	O70472	sp|O70472|TM131_MOUSE Transmembrane protein 131 OS=Mus musculus OX=10090 GN=Tmem131 PE=2 SV=2	Transmembrane protein 131	Tmem131	0.118587		0.392759	0.323932		0.0550966	-0.0190543		0.888607	-0.224399		0.162358	12.2278	11.9729	12.2918	12.1826	12.4359	12.2298	12.1416	12.132	12.2761	12.2484	12.7659	16263000	4	1	4	4	2.8	2.8	2.8	204.65	1877	1877	0	10.745	6
495	O70475	O70475	sp|O70475|UGDH_MOUSE UDP-glucose 6-dehydrogenase OS=Mus musculus OX=10090 GN=Ugdh PE=1 SV=1	UDP-glucose 6-dehydrogenase	Ugdh	0.00622972		0.940528	0.0362941		0.698598	0.0993812		0.251277	0.0693168		0.464398	19.3887	19.3937	19.3629	19.372	19.3796	19.4123	19.1983	19.4127	19.2361	19.489	19.1484	30056000000	22	1	22	22	51.3	51.3	51.3	54.831	493	493	0	323.31	132
496	O70479	O70479	sp|O70479|BACD2_MOUSE BTB/POZ domain-containing adapter for CUL3-mediated RhoA degradation protein 2 OS=Mus musculus OX=10090 GN=Tnfaip1 PE=2 SV=1	BTB/POZ domain-containing adapter for CUL3-mediated RhoA degradation protein 2	Tnfaip1	0.0650695		0.445569	0.155227		0.122088	-0.00555113		0.947273	-0.095709		0.321064	13.124	13.0933	12.8493	13.0164	13.1699	13.0754	12.9845	12.9657	13.1329	13.2622	13.1037	19786000	4	1	4	3	12.7	12.7	10.4	36.134	316	316	0	19.959	3
497	O70480	O70480	sp|O70480|VAMP4_MOUSE Vesicle-associated membrane protein 4 OS=Mus musculus OX=10090 GN=Vamp4 PE=1 SV=1	Vesicle-associated membrane protein 4	Vamp4	0.0729286		0.248379	0.012894		0.849861	0.0934173		0.147947	0.153452		0.0445827	14.8891	14.7377	14.9128	14.9907	14.8587	14.9089	14.7542	14.6698	14.8353	14.7908	14.7412	179930000	4	1	4	4	36.9	36.9	36.9	16.353	141	141	0	20.566	8
498	O70481	O70481	sp|O70481|UBR1_MOUSE E3 ubiquitin-protein ligase UBR1 OS=Mus musculus OX=10090 GN=Ubr1 PE=1 SV=2	E3 ubiquitin-protein ligase UBR1	Ubr1	-0.0478398		0.407536	-0.0505348		0.432986	-0.0777561		0.190967	-0.0750611		0.253362	13.518	13.445	13.5819	13.4676	13.3794	13.5543	13.5701	13.5749	13.6331	13.6058	13.4786	16142000	2	1	2	2	2.2	2.2	2.2	200.24	1757	1757	0	8.9536	4
499	O70492	O70492	sp|O70492|SNX3_MOUSE Sorting nexin-3 OS=Mus musculus OX=10090 GN=Snx3 PE=1 SV=3	Sorting nexin-3	Snx3	0.0139593		0.688162	-0.00416971		0.914254	0.0736485		0.0554721	0.0917774		0.0365649	16.7964	16.7673	16.7555	16.8343	16.7448	16.782	16.6801	16.713	16.7051	16.7322	16.6583	5303100000	7	1	7	5	28.4	28.4	24.1	18.757	162	162	0	21.59	23
500	O70493	O70493	sp|O70493|SNX12_MOUSE Sorting nexin-12 OS=Mus musculus OX=10090 GN=Snx12 PE=1 SV=1	Sorting nexin-12	Snx12	0.0563928		0.197618	0.0245825		0.601428	-0.00526105		0.899826	0.0265493		0.573136	16.0236	15.9541	16	16.0121	16.0376	16.097	15.92	16.0464	16.027	16.0204	16.0244	959310000	7	1	5	5	47.3	43	43	19.116	165	165	0	59.164	14
501	O70494-3;O70494-2;O70494	O70494-3;O70494-2;O70494	sp|O70494-3|SP3_MOUSE Isoform 3 of Transcription factor Sp3 OS=Mus musculus OX=10090 GN=Sp3;sp|O70494-2|SP3_MOUSE Isoform 2 of Transcription factor Sp3 OS=Mus musculus OX=10090 GN=Sp3;sp|O70494|SP3_MOUSE Transcription factor Sp3 OS=Mus musculus OX=10090 GN	Transcription factor Sp3	Sp3	0.0122338		0.881585	-0.188877		0.0623387	-0.245274		0.0126911	-0.0441628		0.6325	13.2348	13.4251	13.2092	13.3667	13.2227	13.3165	13.4584	13.6679	13.4786	13.2531	13.4391	130730000	2	3	2	2	6.3	6.3	6.3	76.728	719	719;739;783	0	18.583	4
502	O70496	O70496	sp|O70496|CLCN7_MOUSE H(+)/Cl(-) exchange transporter 7 OS=Mus musculus OX=10090 GN=Clcn7 PE=1 SV=1	H(+)/Cl(-) exchange transporter 7	Clcn7	0.0926768		0.0110201	0.0495336		0.16438	-0.0889932		0.0135587	-0.04585		0.194831	15.17	15.1374	15.0901	15.2189	15.2133	15.2433	15.2221	15.2136	15.2287	15.2548	15.2872	173350000	8	1	8	8	12.8	12.8	12.8	88.712	803	803	0	48.609	10
503	O70503;O70503-2	O70503	sp|O70503|DHB12_MOUSE Very-long-chain 3-oxoacyl-CoA reductase OS=Mus musculus OX=10090 GN=Hsd17b12 PE=1 SV=1	Very-long-chain 3-oxoacyl-CoA reductase	Hsd17b12	-0.00717096		0.850694	0.118094		0.0182537	0.0182446		0.633813	-0.107021		0.0285338	17.6909	17.6498	17.6819	17.6189	17.6634	17.7188	17.6649	17.6533	17.6498	17.8266	17.7215	6562900000	10	2	10	10	38.5	38.5	38.5	34.741	312	312;177	0	162.25	44
504	O70546;O70546-2	O70546;O70546-2	sp|O70546|KDM6A_MOUSE Lysine-specific demethylase 6A OS=Mus musculus OX=10090 GN=Kdm6a PE=1 SV=2;sp|O70546-2|KDM6A_MOUSE Isoform 2 of Lysine-specific demethylase 6A OS=Mus musculus OX=10090 GN=Kdm6a	Lysine-specific demethylase 6A	Kdm6a	0.00713781		0.947977	0.014851		0.903384	0.00784578		0.942827	0.000132568		0.999135	12.0909	12.0658	12.0129	12.1334	12.2149	11.8426	12.1537	11.829	12.1633	12.0495	12.0776	23952000	2	2	2	2	1.7	1.7	1.7	154.35	1401	1401;1424	0.00016442	2.4397	2
505	O70551	O70551	sp|O70551|SRPK1_MOUSE SRSF protein kinase 1 OS=Mus musculus OX=10090 GN=Srpk1 PE=1 SV=2	SRSF protein kinase 1	Srpk1	0.0335683		0.627319	0.138124		0.0963521	0.0524153		0.452549	-0.0521408		0.502541	14.2157	14.3552	14.2425	14.2458	14.3645	14.3039	14.288	14.0801	14.288	14.4225	14.2912	79977000	4	1	4	4	8.5	8.5	8.5	73.088	648	648	0	34.419	6
506	O70566	O70566	sp|O70566|DIAP2_MOUSE Protein diaphanous homolog 2 OS=Mus musculus OX=10090 GN=Diaph2 PE=1 SV=2	Protein diaphanous homolog 2	Diaph2	-0.0201341		0.665006	0.0163351		0.752769	0.0302773		0.517646	-0.00619183		0.904737	16.9893	16.9408	16.9197	16.8986	17.005	16.8856	16.8617	16.9247	16.9725	16.9781	16.8938	531620000	15	1	15	15	14.4	14.4	14.4	124.87	1098	1098	0	94.699	23
507	O70570	O70570	sp|O70570|PIGR_MOUSE Polymeric immunoglobulin receptor OS=Mus musculus OX=10090 GN=Pigr PE=1 SV=1	Polymeric immunoglobulin receptor;Secretory component	Pigr	0.436156	UP	0.000300711	0.249101		0.0186597	0.142585		0.101356	0.32964	UP	0.00417107	16.973	16.8628	16.7119	17.3382	17.3484	17.1695	16.798	16.7276	16.5942	16.9971	16.9144	2903900000	15	1	15	15	26.1	26.1	26.1	84.998	771	771	0	196.17	44
4778	Q91Y47	Q91Y47	sp|Q91Y47|FA11_MOUSE Coagulation factor XI OS=Mus musculus OX=10090 GN=F11 PE=2 SV=2	Coagulation factor XI;Coagulation factor XIa heavy chain;Coagulation factor XIa light chain	F11	-0.68307	DOWN	0.00751363	-0.448463		0.0764423	-0.0591893		0.775466	-0.293796		0.223424	13.1547	13.5008	13.3036	12.4964	12.7516	12.662	13.4253	13.1536	13.5578	12.4898	13.3711	37886000	2	1	2	2	5.4	5.4	5.4	69.788	624	624	0	12.902	2
509	O70572	O70572	sp|O70572|NSMA_MOUSE Sphingomyelin phosphodiesterase 2 OS=Mus musculus OX=10090 GN=Smpd2 PE=1 SV=1	Sphingomyelin phosphodiesterase 2	Smpd2	-0.049394		0.366432	-0.08463		0.178428	-0.0586417		0.28786	-0.0234056		0.696568	15.5424	15.4249	15.579	15.4935	15.4008	15.5038	15.5253	15.5654	15.6316	15.5411	15.4378	341760000	8	1	8	8	23.4	23.4	23.4	47.466	419	419	0	69.663	13
510	O70579	O70579	sp|O70579|PM34_MOUSE Peroxisomal membrane protein PMP34 OS=Mus musculus OX=10090 GN=Slc25a17 PE=1 SV=1	Peroxisomal membrane protein PMP34	Slc25a17	-0.00617059		0.901069	0.147913		0.0220042	0.0369312		0.463394	-0.117152		0.0569174	13.8738	13.8875	13.8595	13.9485	13.815	13.8388	13.7622	13.8403	13.9075	14.0297	13.9394	42387000	3	1	3	3	20.5	20.5	20.5	34.412	307	307	0	30.058	4
511	O70585-2;O70585;Q9D2N4-7;Q9D2N4-4;Q9D2N4-3;Q9D2N4-2;Q9D2N4	O70585-2;O70585	sp|O70585-2|DTNB_MOUSE Isoform 2 of Dystrobrevin beta OS=Mus musculus OX=10090 GN=Dtnb;sp|O70585|DTNB_MOUSE Dystrobrevin beta OS=Mus musculus OX=10090 GN=Dtnb PE=1 SV=3	Dystrobrevin beta	Dtnb	0.0205273		0.666947	-0.0104652		0.843802	-0.0931297		0.073283	-0.0621373		0.258481	16.3821	16.3213	16.2601	16.3239	16.3308	16.3704	16.3576	16.473	16.4123	16.3447	16.463	330740000	10	7	10	10	22.9	22.9	22.9	69.636	615	615;659;513;567;570;688;746	0	58.842	19
512	O70589-3;O70589-4;O70589-5;O70589;O70589-2	O70589-3;O70589-4;O70589-5;O70589;O70589-2	sp|O70589-3|CSKP_MOUSE Isoform 3 of Peripheral plasma membrane protein CASK OS=Mus musculus OX=10090 GN=Cask;sp|O70589-4|CSKP_MOUSE Isoform 4 of Peripheral plasma membrane protein CASK OS=Mus musculus OX=10090 GN=Cask;sp|O70589-5|CSKP_MOUSE Isoform 5 of Pe	Peripheral plasma membrane protein CASK	Cask	0.0377849		0.304151	-0.0213426		0.59574	-0.00961264		0.788149	0.0495148		0.23325	17.1655	17.0992	17.112	17.1706	17.1053	17.2141	17.1203	17.1315	17.1537	17.1241	17.1036	789040000	17	5	17	17	24	24	24	102.1	897	897;908;920;926;664	0	77.036	25
513	O70591	O70591	sp|O70591|PFD2_MOUSE Prefoldin subunit 2 OS=Mus musculus OX=10090 GN=Pfdn2 PE=1 SV=2	Prefoldin subunit 2	Pfdn2	0.112238		0.138299	-0.0304533		0.703072	-0.178603		0.0288107	-0.0359112		0.653582	15.607	15.6086	15.6785	15.8215	15.6749	15.7344	15.7042	15.9834	15.7422	15.7839	15.7751	543090000	6	1	6	6	42.2	42.2	42.2	16.534	154	154	0	45.855	10
514	O88188	O88188	sp|O88188|LY86_MOUSE Lymphocyte antigen 86 OS=Mus musculus OX=10090 GN=Ly86 PE=1 SV=1	Lymphocyte antigen 86	Ly86	-0.00806659		0.93701	0.0179973		0.874753	-0.0235013		0.818135	-0.0495652		0.665629	12.553	12.7631	12.6536	12.5935	12.726	12.6258	12.4326	12.7817	12.8259	12.7588	12.6372	10418000	1	1	1	1	21	21	21	17.811	162	162	0	12.437	2
515	O88207;Q61245-2;Q61245	O88207;Q61245-2;Q61245	sp|O88207|CO5A1_MOUSE Collagen alpha-1(V) chain OS=Mus musculus OX=10090 GN=Col5a1 PE=1 SV=2;sp|Q61245-2|COBA1_MOUSE Isoform Short of Collagen alpha-1(XI) chain OS=Mus musculus OX=10090 GN=Col11a1;sp|Q61245|COBA1_MOUSE Collagen alpha-1(XI) chain OS=Mus mus	Collagen alpha-1(V) chain;Collagen alpha-1(XI) chain	Col5a1	0.623658		0.330967	-0.455566		0.51914	-0.263251		0.675006	0.815973		0.259635	13.5771	13.6449	13.0698	13.0415	15.8135	13.3077	13.7766	13.8796	13.4253	12.8928	13.5837	175600000	2	3	2	2	1	1	1	183.67	1838	1838;1719;1804	0.00095618	1.8139	4
516	O88271	O88271	sp|O88271|CFDP1_MOUSE Craniofacial development protein 1 OS=Mus musculus OX=10090 GN=Cfdp1 PE=1 SV=1	Craniofacial development protein 1	Cfdp1	0.167548		0.0188522	-0.0330552		0.628903	-0.0108631		0.858281	0.18974		0.0177387	15.4947	15.4584	15.5001	15.7584	15.6314	15.5661	15.6033	15.4825	15.4001	15.4438	15.4807	463520000	7	1	7	7	30.5	30.5	30.5	32.921	295	295	0	31.909	9
517	O88291;O88291-3;O88291-2	O88291	sp|O88291|ZN326_MOUSE DBIRD complex subunit ZNF326 OS=Mus musculus OX=10090 GN=Znf326 PE=1 SV=1	DBIRD complex subunit ZNF326	Znf326	-0.0520272		0.440436	-0.0148663		0.841295	0.18447		0.0180771	0.147309		0.0703947	14.0732	14.0449	14.2056	14.0394	14.0135	14.1146	13.9881	13.8186	13.9635	13.9927	13.8244	243560000	9	3	9	9	19.7	19.7	19.7	65.225	580	580;67;374	0	63.944	10
518	O88322	O88322	sp|O88322|NID2_MOUSE Nidogen-2 OS=Mus musculus OX=10090 GN=Nid2 PE=1 SV=2	Nidogen-2	Nid2	-0.123639		0.0442515	-0.116638		0.0805067	-0.00961489		0.860644	-0.0166158		0.786367	15.7076	15.7857	15.68	15.5017	15.7062	15.5945	15.7704	15.6849	15.7468	15.5905	15.6443	277550000	9	1	8	8	10	9.3	9.3	153.91	1403	1403	0	64.784	11
519	O88342	O88342	sp|O88342|WDR1_MOUSE WD repeat-containing protein 1 OS=Mus musculus OX=10090 GN=Wdr1 PE=1 SV=3	WD repeat-containing protein 1	Wdr1	-0.047069		0.134614	0.0257719		0.442587	0.0426487		0.170745	-0.0301922		0.371191	18.3656	18.4027	18.3338	18.3111	18.3227	18.3271	18.3293	18.3311	18.3137	18.3264	18.3746	10358000000	26	1	26	26	48	48	48	66.406	606	606	0	315.43	71
4847	Q920E5	Q920E5	sp|Q920E5|FPPS_MOUSE Farnesyl pyrophosphate synthase OS=Mus musculus OX=10090 GN=Fdps PE=1 SV=1	Farnesyl pyrophosphate synthase	Fdps	-0.674832	DOWN	8.84714e-06	-0.715254	DOWN	1.38644e-05	0.00209306		0.97919	0.042516		0.637625	19.9217	19.8728	19.871	19.2116	19.3203	19.1092	19.8739	19.9117	19.8736	19.0075	19.3349	27438000000	18	1	18	18	54.4	54.4	54.4	40.581	353	353	0	323.31	119
521	O88351	O88351	sp|O88351|IKKB_MOUSE Inhibitor of nuclear factor kappa-B kinase subunit beta OS=Mus musculus OX=10090 GN=Ikbkb PE=1 SV=1	Inhibitor of nuclear factor kappa-B kinase subunit beta	Ikbkb	0.074429		0.225292	-0.0461536		0.489185	-0.0242886		0.681477	0.096294		0.165955	15.0528	15.0488	15.0339	15.024	15.2702	15.0645	15.0668	15.0988	15.0428	15.0554	14.9912	637210000	11	1	11	10	17.7	17.7	16.6	86.689	757	757	0	28.094	12
522	O88384	O88384	sp|O88384|VTI1B_MOUSE Vesicle transport through interaction with t-SNAREs homolog 1B OS=Mus musculus OX=10090 GN=Vti1b PE=1 SV=1	Vesicle transport through interaction with t-SNAREs homolog 1B	Vti1b	-0.0098026		0.806863	0.0128058		0.775273	0.0551254		0.189515	0.0325171		0.473833	15.6165	15.5495	15.5926	15.5547	15.5388	15.6357	15.5094	15.503	15.5809	15.5771	15.5107	391340000	8	1	8	8	40.9	40.9	40.9	26.713	232	232	0	137.8	13
523	O88425	O88425	sp|O88425|NDK6_MOUSE Nucleoside diphosphate kinase 6 OS=Mus musculus OX=10090 GN=Nme6 PE=1 SV=1	Nucleoside diphosphate kinase 6	Nme6	0.048699		0.559766	-0.178031		0.0780406	0.0339919		0.682519	0.260722		0.0169357	12.1765	12.1432	11.9478	12.1725	12.151	12.0901	12.1157	12.1324	11.9175	11.7743	11.98	19082000	1	1	1	1	5.3	5.3	5.3	21.778	189	189	0.00016835	2.9296	1
524	O88428	O88428	sp|O88428|PAPS2_MOUSE Bifunctional 3-phosphoadenosine 5-phosphosulfate synthase 2 OS=Mus musculus OX=10090 GN=Papss2 PE=1 SV=2	Bifunctional 3-phosphoadenosine 5-phosphosulfate synthase 2;Sulfate adenylyltransferase;Adenylyl-sulfate kinase	Papss2	-0.0183235		0.65643	0.0978168		0.0546529	0.0220908		0.592656	-0.0940495		0.0628455	19.562	19.5678	19.4835	19.5392	19.5397	19.4794	19.4643	19.4978	19.5848	19.6205	19.6064	34554000000	34	1	34	32	53.5	53.5	50.2	70.35	621	621	0	323.31	165
525	O88441	O88441	sp|O88441|MTX2_MOUSE Metaxin-2 OS=Mus musculus OX=10090 GN=Mtx2 PE=1 SV=1	Metaxin-2	Mtx2	-0.0280873		0.403275	0.0316888		0.399166	0.124337		0.00345106	0.0645606		0.104033	16.8823	16.865	16.8818	16.8175	16.8655	16.8619	16.7637	16.7003	16.7921	16.8023	16.7651	6081800000	9	1	9	9	48.3	48.3	48.3	29.758	263	263	0	172.24	36
526	O88447	O88447	sp|O88447|KLC1_MOUSE Kinesin light chain 1 OS=Mus musculus OX=10090 GN=Klc1 PE=1 SV=3	Kinesin light chain 1	Klc1	-0.0393402		0.274023	-0.0129189		0.740478	-0.03571		0.318029	-0.0621313		0.133756	15.2628	15.2025	15.2602	15.2025	15.2353	15.1698	15.2683	15.3235	15.241	15.2507	15.2786	101480000	10	1	9	8	23.1	19.8	17.2	61.449	541	541	0	26.758	10
527	O88448	O88448	sp|O88448|KLC2_MOUSE Kinesin light chain 2 OS=Mus musculus OX=10090 GN=Klc2 PE=1 SV=1	Kinesin light chain 2	Klc2	-0.0121171		0.815778	0.0373051		0.525204	-0.0647191		0.231256	-0.114141		0.0728626	13.3918	13.3043	13.4377	13.3034	13.3426	13.4515	13.4257	13.4088	13.4935	13.521	13.4389	54344000	5	1	3	3	12	6.7	6.7	66.662	599	599	0	29.105	4
528	O88451	O88451	sp|O88451|RDH7_MOUSE Retinol dehydrogenase 7 OS=Mus musculus OX=10090 GN=Rdh7 PE=1 SV=1	Retinol dehydrogenase 7	Rdh7	-0.00736501		0.877268	-0.0491551		0.367158	-0.0480557		0.326323	-0.00626564		0.906429	18.4815	18.5027	18.4056	18.4403	18.4211	18.5063	18.4372	18.567	18.5297	18.4148	18.5096	75622000000	16	1	16	11	38.3	38.3	24.7	35.66	316	316	0	147.83	81
529	O88455	O88455	sp|O88455|DHCR7_MOUSE 7-dehydrocholesterol reductase OS=Mus musculus OX=10090 GN=Dhcr7 PE=1 SV=1	7-dehydrocholesterol reductase	Dhcr7	-0.25622		0.000126746	-0.0721658		0.149827	0.130637		0.0106747	-0.0534175		0.274369	15.5142	15.6008	15.4912	15.2977	15.3273	15.2125	15.4164	15.3757	15.4221	15.3096	15.3555	1041500000	5	1	5	5	11.3	11.3	11.3	53.918	471	471	0	19.134	11
530	O88456;Q9D7J7	O88456	sp|O88456|CPNS1_MOUSE Calpain small subunit 1 OS=Mus musculus OX=10090 GN=Capns1 PE=1 SV=1	Calpain small subunit 1	Capns1	-0.0562713		0.150431	-0.0461082		0.27959	0.0174125		0.639185	0.00724945		0.860683	16.5527	16.4953	16.5607	16.5154	16.4387	16.4858	16.5644	16.5016	16.4905	16.502	16.4434	1303800000	9	2	9	9	50.2	50.2	50.2	28.463	269	269;247	0	170.73	23
531	O88466-2;O88466;O88466-3	O88466-2;O88466;O88466-3	sp|O88466-2|ZN106_MOUSE Isoform 2 of Zinc finger protein 106 OS=Mus musculus OX=10090 GN=Znf106;sp|O88466|ZN106_MOUSE Zinc finger protein 106 OS=Mus musculus OX=10090 GN=Znf106 PE=1 SV=3;sp|O88466-3|ZN106_MOUSE Isoform 3 of Zinc finger protein 106 OS=Mus m	Zinc finger protein 106	Znf106	-0.0109317		0.831394	-0.173594		0.0118659	-0.154551		0.0121507	0.00811161		0.887548	12.2587	12.2858	12.2417	12.2518	12.323	12.1787	12.3181	12.4884	12.4435	12.2581	12.228	5599000	2	3	2	2	1.6	1.6	1.6	138.48	1246	1246;1888;839	0.0027825	1.3111	2
532	O88487	O88487	sp|O88487|DC1I2_MOUSE Cytoplasmic dynein 1 intermediate chain 2 OS=Mus musculus OX=10090 GN=Dync1i2 PE=1 SV=1	Cytoplasmic dynein 1 intermediate chain 2	Dync1i2	0.0650278		0.137993	0.0490389		0.301452	0.037657		0.371381	0.0536459		0.260947	17.0015	17.0034	17.113	17.1325	17.0626	17.1179	17.0234	16.9681	17.0135	17.0848	17.0166	2500100000	17	1	17	17	32.5	32.5	32.5	68.393	612	612	0	270.91	42
6647	Q9Z0K8	Q9Z0K8	sp|Q9Z0K8|VNN1_MOUSE Pantetheinase OS=Mus musculus OX=10090 GN=Vnn1 PE=1 SV=3	Pantetheinase	Vnn1	-0.640874	DOWN	0.00474841	-0.304882		0.151065	0.25799		0.171941	-0.0780021		0.698231	17.5303	17.3475	17.4697	16.7968	16.9465	16.6817	17.3918	16.6983	17.4834	16.9152	16.8574	1668800000	11	1	11	11	27.1	27.1	27.1	57.091	512	512	0	122.24	29
534	O88502	O88502	sp|O88502|PDE8A_MOUSE High affinity cAMP-specific and IBMX-insensitive 3,5-cyclic phosphodiesterase 8A OS=Mus musculus OX=10090 GN=Pde8a PE=1 SV=1	High affinity cAMP-specific and IBMX-insensitive 3,5-cyclic phosphodiesterase 8A	Pde8a	0.0691821		0.0811816	-0.0559036		0.190339	-0.0831468		0.0423346	0.0419389		0.316132	14.5962	14.6006	14.646	14.6592	14.6449	14.7463	14.6899	14.7214	14.681	14.6686	14.6144	102430000	6	1	6	6	10	10	10	93.17	823	823	0	23.044	7
535	O88520	O88520	sp|O88520|SHOC2_MOUSE Leucine-rich repeat protein SHOC-2 OS=Mus musculus OX=10090 GN=Shoc2 PE=1 SV=2	Leucine-rich repeat protein SHOC-2	Shoc2	0.0413106		0.477926	-0.0517782		0.427907	-0.0170968		0.766384	0.075992		0.253618	14.7122	14.7177	14.5947	14.7062	14.8052	14.6371	14.7517	14.6084	14.7158	14.6145	14.6658	154300000	7	1	7	7	14.6	14.6	14.6	64.892	582	582	0	38.507	9
536	O88522	O88522	sp|O88522|NEMO_MOUSE NF-kappa-B essential modulator OS=Mus musculus OX=10090 GN=Ikbkg PE=1 SV=2	NF-kappa-B essential modulator	Ikbkg	-0.0249569		0.537208	0.109424		0.0321555	0.0160505		0.689681	-0.118331		0.0228416	15.7641	15.6675	15.7541	15.6885	15.6858	15.7367	15.6901	15.7264	15.7212	15.7691	15.8749	226100000	7	1	7	7	20.6	20.6	20.6	47.972	412	412	0	58.874	11
537	O88531	O88531	sp|O88531|PPT1_MOUSE Palmitoyl-protein thioesterase 1 OS=Mus musculus OX=10090 GN=Ppt1 PE=1 SV=2	Palmitoyl-protein thioesterase 1	Ppt1	0.156029		0.00561201	0.065851		0.209506	-0.00556638		0.901386	0.0846113		0.116053	16.831	16.8235	16.8487	17.0027	16.9064	17.0621	16.8305	16.8826	16.8067	16.9476	16.8639	2831800000	8	1	8	8	30.7	30.7	30.7	34.49	306	306	0	141.85	26
538	O88532	O88532	sp|O88532|ZFR_MOUSE Zinc finger RNA-binding protein OS=Mus musculus OX=10090 GN=Zfr PE=1 SV=2	Zinc finger RNA-binding protein	Zfr	-0.0649369		0.178173	-0.0181103		0.72467	0.0694215		0.152757	0.0225949		0.660943	16.6115	16.5703	16.5778	16.441	16.5776	16.5462	16.5774	16.4751	16.4989	16.5403	16.4578	790460000	19	1	19	19	28.7	28.7	28.7	116.86	1074	1074	0	271.64	32
539	O88533	O88533	sp|O88533|DDC_MOUSE Aromatic-L-amino-acid decarboxylase OS=Mus musculus OX=10090 GN=Ddc PE=1 SV=1	Aromatic-L-amino-acid decarboxylase	Ddc	-0.180948		0.00157777	-0.156793		0.00739926	0.0535835		0.225155	0.0294278		0.538922	18.3661	18.394	18.4343	18.1935	18.1718	18.2861	18.3209	18.3069	18.4058	18.2078	18.1677	6592400000	19	1	19	19	50.4	50.4	50.4	53.873	480	480	0	323.31	70
540	O88543	O88543	sp|O88543|CSN3_MOUSE COP9 signalosome complex subunit 3 OS=Mus musculus OX=10090 GN=Cops3 PE=1 SV=3	COP9 signalosome complex subunit 3	Cops3	-0.0615215		0.0854203	-0.0611062		0.120522	-0.00420962		0.898176	-0.00462501		0.899929	16.6914	16.7041	16.622	16.5862	16.627	16.6197	16.6684	16.6793	16.6824	16.5864	16.6448	1427200000	9	1	9	9	27.9	27.9	27.9	47.832	423	423	0	98.859	24
541	O88544	O88544	sp|O88544|CSN4_MOUSE COP9 signalosome complex subunit 4 OS=Mus musculus OX=10090 GN=Cops4 PE=1 SV=1	COP9 signalosome complex subunit 4	Cops4	-0.0502938		0.0911799	-0.0390886		0.222016	0.00970396		0.72467	-0.00150127		0.960996	18.1422	18.1651	18.134	18.0704	18.0971	18.123	18.1265	18.1352	18.1506	18.0923	18.1044	4222100000	22	1	22	22	65.8	65.8	65.8	46.284	406	406	0	301.09	63
542	O88545	O88545	sp|O88545|CSN6_MOUSE COP9 signalosome complex subunit 6 OS=Mus musculus OX=10090 GN=Cops6 PE=1 SV=1	COP9 signalosome complex subunit 6	Cops6	0.0201276		0.78994	-0.0195337		0.817045	-0.180116		0.0354646	-0.140455		0.119785	17.1733	17.1971	16.9226	17.1293	17.0522	17.172	17.2095	17.3515	17.2724	17.2099	17.3066	2865300000	7	1	7	7	34.3	34.3	34.3	35.88	324	324	0	77.625	25
543	O88551	O88551	sp|O88551|CLD1_MOUSE Claudin-1 OS=Mus musculus OX=10090 GN=Cldn1 PE=1 SV=1	Claudin-1	Cldn1	0.15587		0.00407955	0.138212		0.0144978	0.0095304		0.822725	0.0271883		0.570464	13.9472	13.9588	13.9426	14.0538	14.1882	14.0743	13.9939	13.9393	13.8868	14.0786	14.0779	70067000	3	1	3	3	11.4	11.4	11.4	22.881	211	211	0	4.9493	4
544	O88569;O88569-2	O88569;O88569-2	sp|O88569|ROA2_MOUSE Heterogeneous nuclear ribonucleoproteins A2/B1 OS=Mus musculus OX=10090 GN=Hnrnpa2b1 PE=1 SV=2;sp|O88569-2|ROA2_MOUSE Isoform 2 of Heterogeneous nuclear ribonucleoproteins A2/B1 OS=Mus musculus OX=10090 GN=Hnrnpa2b1	Heterogeneous nuclear ribonucleoproteins A2/B1	Hnrnpa2b1	0.0397134		0.342338	0.0246406		0.591888	0.0161255		0.693804	0.0311982		0.499304	15.4234	15.5036	15.4557	15.4535	15.5656	15.4828	15.4507	15.4362	15.4475	15.4228	15.516	3487800000	23	2	23	2	70	70	10.5	37.402	353	353;341	0	323.31	16
545	O88569-3	O88569-3	sp|O88569-3|ROA2_MOUSE Isoform 3 of Heterogeneous nuclear ribonucleoproteins A2/B1 OS=Mus musculus OX=10090 GN=Hnrnpa2b1	Heterogeneous nuclear ribonucleoproteins A2/B1	Hnrnpa2b1	-0.249229		0.0561561	-0.25601		0.0751401	0.0827608		0.487351	0.0895421		0.50116	13.6738	13.1924	13.5595	13.0875	13.2159	13.3746	13.3333	13.4297	13.4144	13.0901	13.1829	68259000	22	1	1	1	82.7	13	13	32.46	301	301	0	16.71	2
546	O88574	O88574	sp|O88574|SAP30_MOUSE Histone deacetylase complex subunit SAP30 OS=Mus musculus OX=10090 GN=Sap30 PE=1 SV=1	Histone deacetylase complex subunit SAP30	Sap30	0.136781		0.195354	-0.0450464		0.690566	-0.0825771		0.420917	0.0992506		0.38821	12.3371	12.4355	12.387	12.6315	12.6886	12.2497	12.5337	12.3961	12.4774	12.4292	12.4189	9088300	1	1	1	1	4.1	4.1	4.1	23.231	220	220	0.0070794	0.92777	1
547	O88587-2;O88587	O88587-2;O88587	sp|O88587-2|COMT_MOUSE Isoform Soluble of Catechol O-methyltransferase OS=Mus musculus OX=10090 GN=Comt;sp|O88587|COMT_MOUSE Catechol O-methyltransferase OS=Mus musculus OX=10090 GN=Comt PE=1 SV=2	Catechol O-methyltransferase	Comt	-0.00447148		0.933427	-0.00529836		0.929456	-0.0618883		0.264123	-0.0610615		0.320823	19.0964	19.0711	19.1628	19.0681	19.061	19.1878	19.0971	19.2531	19.1658	19.1236	19.2098	22516000000	13	2	13	13	57.7	57.7	57.7	24.707	222	222;265	0	323.31	97
548	O88597	O88597	sp|O88597|BECN1_MOUSE Beclin-1 OS=Mus musculus OX=10090 GN=Becn1 PE=1 SV=3	Beclin-1	Becn1	0.137678		0.00961244	0.213466		0.00134707	-0.0116186		0.790614	-0.0874074		0.0977099	14.5961	14.6168	14.4839	14.71	14.7263	14.6735	14.5369	14.6384	14.5563	14.7796	14.8017	87755000	8	1	8	8	23.4	23.4	23.4	51.588	448	448	0	33.38	9
549	O88622-2;O88622	O88622-2;O88622	sp|O88622-2|PARG_MOUSE Isoform 2 of Poly(ADP-ribose) glycohydrolase OS=Mus musculus OX=10090 GN=Parg;sp|O88622|PARG_MOUSE Poly(ADP-ribose) glycohydrolase OS=Mus musculus OX=10090 GN=Parg PE=1 SV=2	Poly(ADP-ribose) glycohydrolase	Parg	0.0179425		0.696932	-0.0183913		0.720867	0.0702172		0.148956	0.106551		0.0603498	14.0443	14.0052	13.9693	13.941	14.0769	14.0547	13.9437	13.9631	13.9013	13.9674	13.8679	81169000	4	2	4	4	5.4	5.4	5.4	103.77	920	920;969	0	3.8086	5
550	O88630	O88630	sp|O88630|GOSR1_MOUSE Golgi SNAP receptor complex member 1 OS=Mus musculus OX=10090 GN=Gosr1 PE=1 SV=2	Golgi SNAP receptor complex member 1	Gosr1	-0.10614		0.0793937	-0.0636418		0.317961	0.00286133		0.958836	-0.0396371		0.527069	16.33	16.25	16.3221	16.2498	16.0949	16.2389	16.2929	16.2608	16.3398	16.1587	16.3097	632170000	11	1	11	11	48.8	48.8	48.8	28.489	250	250	0	140.35	19
551	O88653	O88653	sp|O88653|LTOR3_MOUSE Ragulator complex protein LAMTOR3 OS=Mus musculus OX=10090 GN=Lamtor3 PE=1 SV=1	Ragulator complex protein LAMTOR3	Lamtor3	-0.0968076		0.11896	-0.0958616		0.161577	0.126593		0.0503312	0.125647		0.0762444	15.2425	15.2424	15.3674	15.1773	15.1979	15.1868	15.18	15.1094	15.1832	15.1692	14.9541	274920000	3	1	3	3	37.1	37.1	37.1	13.553	124	124	0	45.627	5
552	O88668	O88668	sp|O88668|CREG1_MOUSE Protein CREG1 OS=Mus musculus OX=10090 GN=Creg1 PE=1 SV=1	Protein CREG1	Creg1	-0.117191		0.175119	-0.071843		0.441203	0.210997		0.0259201	0.16565		0.0952703	17.7002	17.7183	17.6896	17.6331	17.6035	17.5198	17.477	17.3479	17.6502	17.5406	17.2991	1834000000	5	1	5	5	26.4	26.4	26.4	24.452	220	220	0	40.638	20
553	O88685	O88685	sp|O88685|PRS6A_MOUSE 26S proteasome regulatory subunit 6A OS=Mus musculus OX=10090 GN=Psmc3 PE=1 SV=2	26S protease regulatory subunit 6A	Psmc3	-0.0686783		0.0619396	-0.0243716		0.51768	-0.0198693		0.554647	-0.064176		0.109046	19.5028	19.481	19.5477	19.422	19.4169	19.4866	19.5164	19.5273	19.5475	19.4813	19.5307	10790000000	27	1	27	27	72.9	72.9	72.9	49.548	442	442	0	323.31	120
554	O88696	O88696	sp|O88696|CLPP_MOUSE ATP-dependent Clp protease proteolytic subunit, mitochondrial OS=Mus musculus OX=10090 GN=Clpp PE=1 SV=1	ATP-dependent Clp protease proteolytic subunit, mitochondrial	Clpp	0.0413235		0.287555	-0.0341034		0.425983	-0.0280916		0.462297	0.0473354		0.276601	17.6555	17.666	17.6943	17.7281	17.6452	17.7665	17.7089	17.6704	17.7208	17.6406	17.6912	2876800000	9	1	9	9	37.5	37.5	37.5	29.8	272	272	0	82.362	38
555	O88697	O88697	sp|O88697|STK16_MOUSE Serine/threonine-protein kinase 16 OS=Mus musculus OX=10090 GN=Stk16 PE=1 SV=3	Serine/threonine-protein kinase 16	Stk16	-0.0914046		0.0297602	0.0390994		0.35228	0.0789058		0.0533367	-0.0515982		0.227375	14.3701	14.3801	14.3927	14.2725	14.2422	14.354	14.3198	14.2558	14.3307	14.3433	14.339	116420000	4	1	4	4	18.4	18.4	18.4	34.381	305	305	0	33.162	6
556	O88712-2;O88712;O88712-3	O88712-2;O88712;O88712-3	sp|O88712-2|CTBP1_MOUSE Isoform 2 of C-terminal-binding protein 1 OS=Mus musculus OX=10090 GN=Ctbp1;sp|O88712|CTBP1_MOUSE C-terminal-binding protein 1 OS=Mus musculus OX=10090 GN=Ctbp1 PE=1 SV=2;sp|O88712-3|CTBP1_MOUSE Isoform 3 of C-terminal-binding prote	C-terminal-binding protein 1	Ctbp1	-0.0626699		0.279096	-0.000838075		0.989327	0.0218341		0.69799	-0.0399978		0.527767	15.9012	16.0703	15.9167	15.9134	15.8799	15.9069	16.0426	15.8725	15.9076	15.9349	15.9452	568240000	11	3	11	7	29.3	29.3	22.1	46.614	430	430;441;367	0	38.89	15
557	O88735;O88735-2	O88735;O88735-2	sp|O88735|MAP7_MOUSE Ensconsin OS=Mus musculus OX=10090 GN=Map7 PE=1 SV=1;sp|O88735-2|MAP7_MOUSE Isoform 2 of Ensconsin OS=Mus musculus OX=10090 GN=Map7	Ensconsin	Map7	0.0455509		0.291904	0.0237574		0.614525	0.00132953		0.974685	0.023123		0.623883	15.6362	15.6523	15.5661	15.6963	15.6204	15.6745	15.6547	15.6541	15.5418	15.642	15.6392	865300000	12	2	12	12	18.2	18.2	18.2	82.021	730	730;738	0	17.357	15
558	O88736	O88736	sp|O88736|DHB7_MOUSE 3-keto-steroid reductase OS=Mus musculus OX=10090 GN=Hsd17b7 PE=1 SV=1	3-keto-steroid reductase	Hsd17b7	-0.226222		0.0547953	0.0833845		0.487534	0.289773		0.0196026	-0.0198342		0.867187	16.8557	16.7853	17.1773	16.6923	16.7985	16.6489	16.6467	16.5921	16.7102	16.8684	16.5977	3100500000	8	1	8	8	32	32	32	37.316	334	334	0	230.58	21
559	O88738-3;O88738-2;O88738;REV__Q5NCS9	O88738-3;O88738-2;O88738	sp|O88738-3|BIRC6_MOUSE Isoform 3 of Baculoviral IAP repeat-containing protein 6 OS=Mus musculus OX=10090 GN=Birc6;sp|O88738-2|BIRC6_MOUSE Isoform 2 of Baculoviral IAP repeat-containing protein 6 OS=Mus musculus OX=10090 GN=Birc6;sp|O88738|BIRC6_MOUSE Bacu	Baculoviral IAP repeat-containing protein 6	Birc6	-0.0268053		0.514604	0.139593		0.0110199	-0.0346438		0.403253	-0.201042		0.00124476	17.7952	17.8202	17.7737	17.7285	17.7661	17.8141	17.8301	17.8574	17.8056	17.9065	18.0347	716620000	35	4	35	34	9.9	9.9	9.8	530.51	4867	4867;4873;4882;454	0	272.32	46
560	O88746;O88746-2	O88746	sp|O88746|TOM1_MOUSE Target of Myb protein 1 OS=Mus musculus OX=10090 GN=Tom1 PE=1 SV=1	Target of Myb protein 1	Tom1	-0.0423709		0.383069	-0.0399662		0.459123	-0.0409548		0.398534	-0.0433595		0.423106	16.1175	16.139	16.1045	16.019	16.1043	16.1106	16.0759	16.255	16.1531	16.1051	16.1376	1027500000	13	2	13	13	50.6	50.6	50.6	54.325	492	492;168	0	323.31	28
561	O88783	O88783	sp|O88783|FA5_MOUSE Coagulation factor V OS=Mus musculus OX=10090 GN=F5 PE=1 SV=1	Coagulation factor V;Coagulation factor V heavy chain;Coagulation factor V light chain	F5	0.0277307		0.584985	0.00523198		0.92598	-0.0688722		0.192304	-0.0463735		0.418649	17.6919	17.6449	17.6493	17.6658	17.6623	17.7411	17.6395	17.7167	17.8365	17.7603	17.7119	566930000	26	1	26	23	15.2	15.2	14.3	247.23	2183	2183	0	134.66	40
562	O88792	O88792	sp|O88792|JAM1_MOUSE Junctional adhesion molecule A OS=Mus musculus OX=10090 GN=F11r PE=1 SV=2	Junctional adhesion molecule A	F11r	0.00241488		0.960537	0.0432863		0.43539	0.0816321		0.118473	0.0407607		0.461811	15.0926	15.1543	15.2291	15.2131	15.0748	15.1953	15.0423	15.088	15.1008	15.1483	15.0924	222890000	4	1	4	4	18	18	18	32.423	300	300	0	66.162	7
563	O88796	O88796	sp|O88796|RPP30_MOUSE Ribonuclease P protein subunit p30 OS=Mus musculus OX=10090 GN=Rpp30 PE=1 SV=1	Ribonuclease P protein subunit p30	Rpp30	-0.123841		0.118602	-0.0261098		0.753187	-0.0282244		0.704278	-0.125956		0.151231	12.9191	12.8138	12.933	12.7821	12.731	12.7814	12.8883	12.8378	13.0246	13.0265	12.755	24487000	2	1	2	1	11.2	11.2	7.5	29.473	268	268	0	15.948	1
564	O88811-2;O88811	O88811-2;O88811	sp|O88811-2|STAM2_MOUSE Isoform 2 of Signal transducing adapter molecule 2 OS=Mus musculus OX=10090 GN=Stam2;sp|O88811|STAM2_MOUSE Signal transducing adapter molecule 2 OS=Mus musculus OX=10090 GN=Stam2 PE=1 SV=1	Signal transducing adapter molecule 2	Stam2	0.0017465		0.953437	-0.00380843		0.909352	0.00329279		0.91236	0.00884772		0.791708	15.874	15.8487	15.9096	15.8859	15.846	15.9057	15.8688	15.8819	15.8718	15.8836	15.8571	210880000	8	2	8	7	21.2	21.2	18.8	46.259	415	415;523	0	39.876	13
565	O88822	O88822	sp|O88822|SC5D_MOUSE Lathosterol oxidase OS=Mus musculus OX=10090 GN=Sc5d PE=2 SV=2	Lathosterol oxidase	Sc5d	-0.190715		0.0169354	-0.13286		0.103261	0.0582531		0.398579	0.000398517		0.995796	14.3238	14.4493	14.321	14.281	14.1137	14.1271	14.3193	14.3618	14.2382	14.2675	14.0797	366120000	3	1	3	3	7.4	7.4	7.4	35.062	299	299	0.0063579	1.0101	6
566	O88829-2;O88829	O88829-2;O88829	sp|O88829-2|SIAT9_MOUSE Isoform 2 of Lactosylceramide alpha-2,3-sialyltransferase OS=Mus musculus OX=10090 GN=St3gal5;sp|O88829|SIAT9_MOUSE Lactosylceramide alpha-2,3-sialyltransferase OS=Mus musculus OX=10090 GN=St3gal5 PE=2 SV=2	Lactosylceramide alpha-2,3-sialyltransferase	St3gal5	-0.239808		0.0594866	0.00913161		0.943372	0.104138		0.375522	-0.144801		0.275848	16.3359	16.315	16.4712	16.1402	16.0573	16.2051	16.3737	16.0163	16.4196	16.1264	16.4316	422140000	8	2	8	8	27	27	27	46.127	403	403;414	0	72.465	12
1418	P55104	P55104	sp|P55104|INHBC_MOUSE Inhibin beta C chain OS=Mus musculus OX=10090 GN=Inhbc PE=2 SV=2	Inhibin beta C chain	Inhbc	-0.5838	DOWN	0.000108365	-0.186066		0.102169	0.210835		0.0462525	-0.186898		0.100849	13.6369	13.7031	13.5303	13.1189	13.068	12.932	13.393	13.3431	13.5017	13.0467	13.4063	48214000	3	1	3	3	7.1	7.1	7.1	39.401	352	352	0	5.0811	4
568	O88843	O88843	sp|O88843|CRADD_MOUSE Death domain-containing protein CRADD OS=Mus musculus OX=10090 GN=Cradd PE=1 SV=2	Death domain-containing protein CRADD	Cradd	-0.101785		0.0618445	0.0596184		0.294612	0.110537		0.0457201	-0.050867		0.367353	15.4291	15.3715	15.3257	15.2166	15.3383	15.2659	15.1923	15.2912	15.3111	15.2806	15.3684	153630000	4	1	4	4	37.2	37.2	37.2	22.656	199	199	0	47.776	8
569	O88844	O88844	sp|O88844|IDHC_MOUSE Isocitrate dehydrogenase [NADP] cytoplasmic OS=Mus musculus OX=10090 GN=Idh1 PE=1 SV=2	Isocitrate dehydrogenase [NADP] cytoplasmic	Idh1	-0.11685		0.0165308	-0.12928		0.0173881	-0.0375543		0.373114	-0.025125		0.588859	20.6203	20.6652	20.6329	20.5223	20.5251	20.5205	20.613	20.7696	20.6485	20.5333	20.5621	146000000000	32	1	32	30	68.8	68.8	65	46.674	414	414	0	323.31	339
570	O88845;O88845-2;O88845-3	O88845;O88845-2;O88845-3	sp|O88845|AKA10_MOUSE A-kinase anchor protein 10, mitochondrial OS=Mus musculus OX=10090 GN=Akap10 PE=1 SV=3;sp|O88845-2|AKA10_MOUSE Isoform 2 of A-kinase anchor protein 10, mitochondrial OS=Mus musculus OX=10090 GN=Akap10;sp|O88845-3|AKA10_MOUSE Isoform 3	A-kinase anchor protein 10, mitochondrial	Akap10	0.112344		0.0328329	0.0295286		0.570718	-0.00647742		0.88848	0.0763378		0.161656	14.4564	14.3577	14.3471	14.5256	14.4293	14.5434	14.3878	14.3959	14.3969	14.4773	14.3688	80103000	7	3	7	7	16.9	16.9	16.9	73.631	662	662;505;560	0	23.412	8
571	O88851	O88851	sp|O88851|RBBP9_MOUSE Putative hydrolase RBBP9 OS=Mus musculus OX=10090 GN=Rbbp9 PE=1 SV=2	Putative hydrolase RBBP9	Rbbp9	-0.0331858		0.336675	0.015768		0.676716	0.0627315		0.0864867	0.0137778		0.715308	16.5675	16.5832	16.5199	16.5006	16.4985	16.5719	16.4681	16.4997	16.5145	16.4929	16.5269	1629700000	7	1	7	7	60.8	60.8	60.8	20.911	186	186	0	55.233	19
572	O88856	O88856	sp|O88856|TPST2_MOUSE Protein-tyrosine sulfotransferase 2 OS=Mus musculus OX=10090 GN=Tpst2 PE=1 SV=1	Protein-tyrosine sulfotransferase 2	Tpst2	-0.274063		0.0112476	-0.277731		0.0183245	-0.0542522		0.548763	-0.0505842		0.615979	11.4485	11.4282	11.5929	11.0123	11.2624	11.3727	11.4996	11.4888	11.644	11.2814	11.2513	14741000	1	1	1	1	6.6	6.6	6.6	42.067	376	376	0	40.612	3
573	O88874	O88874	sp|O88874|CCNK_MOUSE Cyclin-K OS=Mus musculus OX=10090 GN=Ccnk PE=1 SV=3	Cyclin-K	Ccnk	0.0989166		0.0183553	0.140151		0.00526882	0.0219847		0.542006	-0.0192496		0.631624	13.7044	13.6955	13.7018	13.8546	13.7866	13.7574	13.6473	13.6607	13.7279	13.8346	13.803	69412000	3	1	3	3	7.2	7.2	7.2	61.363	554	554	0	8.2262	5
574	O88876;O88876-2	O88876;O88876-2	sp|O88876|DHRS3_MOUSE Short-chain dehydrogenase/reductase 3 OS=Mus musculus OX=10090 GN=Dhrs3 PE=1 SV=2;sp|O88876-2|DHRS3_MOUSE Isoform 2 of Short-chain dehydrogenase/reductase 3 OS=Mus musculus OX=10090 GN=Dhrs3	Short-chain dehydrogenase/reductase 3	Dhrs3	0.0509478		0.390507	0.09769		0.155558	0.0863246		0.160075	0.0395824		0.546522	16.0377	16.1142	16.1031	16.1326	16.1317	16.1436	16.0291	15.9381	16.0289	16.2157	15.9771	1038500000	5	2	5	5	21.2	21.2	21.2	33.652	302	302;236	0	45.11	13
575	O88878	O88878	sp|O88878|ZFAN5_MOUSE AN1-type zinc finger protein 5 OS=Mus musculus OX=10090 GN=Zfand5 PE=1 SV=1	AN1-type zinc finger protein 5	Zfand5	-0.144593		0.328791	-0.166423		0.315477	0.222138		0.146555	0.243968		0.153046	12.9562	13.024	13.0634	13.1204	12.9743	12.515	12.5956	12.8423	12.9392	12.5893	12.6626	15307000	2	1	2	2	4.7	4.7	4.7	23.058	213	213	0.00032483	2.1418	3
576	O88879-2;O88879	O88879-2;O88879	sp|O88879-2|APAF_MOUSE Isoform 2 of Apoptotic protease-activating factor 1 OS=Mus musculus OX=10090 GN=Apaf1;sp|O88879|APAF_MOUSE Apoptotic protease-activating factor 1 OS=Mus musculus OX=10090 GN=Apaf1 PE=1 SV=3	Apoptotic protease-activating factor 1	Apaf1	-0.16063		0.049708	-0.0963173		0.25692	-0.0013531		0.985272	-0.0656659		0.430968	12.8103	12.7564	12.8656	12.5305	12.7814	12.6386	12.9136	12.753	12.7699	12.79	12.6416	20723000	3	2	3	3	2.6	2.6	2.6	139.89	1238	1238;1249	0.00017056	3.2816	3
577	O88888	O88888	sp|O88888|APBA3_MOUSE Amyloid-beta A4 precursor protein-binding family A member 3 OS=Mus musculus OX=10090 GN=Apba3 PE=1 SV=1	Amyloid beta A4 precursor protein-binding family A member 3	Apba3	-0.0175182		0.548332	0.0810096		0.0288974	0.00546276		0.850188	-0.093065		0.0152386	14.2779	14.2723	14.2821	14.2409	14.2789	14.2599	14.2344	14.291	14.2905	14.3376	14.3684	23078000	4	1	4	4	12.8	12.8	12.8	60.717	571	571	0	14.285	5
578	O88895	O88895	sp|O88895|HDAC3_MOUSE Histone deacetylase 3 OS=Mus musculus OX=10090 GN=Hdac3 PE=1 SV=1	Histone deacetylase 3	Hdac3	-0.0625836		0.439456	0.0855643		0.348268	0.105464		0.205394	-0.0426839		0.633702	12.6886	12.7396	12.8981	12.6533	12.7157	12.7695	12.8391	12.6112	12.5596	12.7217	12.7894	16329000	3	1	2	2	6.6	4.7	4.7	48.364	424	424	0	5.1295	2
579	O88907	O88907	sp|O88907|PIAS1_MOUSE E3 SUMO-protein ligase PIAS1 OS=Mus musculus OX=10090 GN=Pias1 PE=1 SV=2	E3 SUMO-protein ligase PIAS1	Pias1	0.0479396		0.629484	-0.134476		0.241094	-0.254897		0.0254418	-0.0724813		0.516333	12.0307	11.8222	12.1447	12.0448	11.9997	12.0968	12.4083	12.0815	12.2724	12.0462	12.193	20639000	1	1	1	1	2.9	2.9	2.9	71.617	651	651	0	9.9831	4
580	O88908	O88908	sp|O88908|SOAT2_MOUSE Sterol O-acyltransferase 2 OS=Mus musculus OX=10090 GN=Soat2 PE=1 SV=2	Sterol O-acyltransferase 2	Soat2	-0.101837		0.0177275	-0.0805822		0.071591	0.0781487		0.0539909	0.056894		0.184232	17.024	17.0441	17.0251	16.8841	16.961	16.9425	16.9404	17.0148	16.9034	16.8656	16.879	2249800000	12	1	12	12	20.8	20.8	20.8	60.597	525	525	0	75.243	25
581	O88939-2;O88939	O88939-2;O88939	sp|O88939-2|ZBT7A_MOUSE Isoform 2 of Zinc finger and BTB domain-containing protein 7A OS=Mus musculus OX=10090 GN=Zbtb7a;sp|O88939|ZBT7A_MOUSE Zinc finger and BTB domain-containing protein 7A OS=Mus musculus OX=10090 GN=Zbtb7a PE=1 SV=2	Zinc finger and BTB domain-containing protein 7A	Zbtb7a	0.261813		0.000437552	0.190598		0.00695423	0.0349181		0.498674	0.106133		0.0865804	12.7114	12.7092	12.5396	12.899	12.9368	12.9099	12.6436	12.6075	12.6044	12.755	12.8632	45940000	2	2	2	2	7.1	7.1	7.1	59.778	565	565;569	0	12.313	2
582	O88947	O88947	sp|O88947|FA10_MOUSE Coagulation factor X OS=Mus musculus OX=10090 GN=F10 PE=1 SV=1	Coagulation factor X;Factor X light chain;Factor X heavy chain;Activated factor Xa heavy chain	F10	0.0661864		0.171362	-0.0858076		0.118621	0.0338876		0.466959	0.185882		0.00440766	14.8211	14.8114	14.868	14.9326	14.8553	14.9112	14.7534	14.8774	14.7681	14.7696	14.658	180400000	5	1	5	5	11.9	11.9	11.9	54.017	481	481	0	30.793	6
583	O88952	O88952	sp|O88952|LIN7C_MOUSE Protein lin-7 homolog C OS=Mus musculus OX=10090 GN=Lin7c PE=1 SV=2	Protein lin-7 homolog C	Lin7c	0.0956685		0.229927	-0.0816368		0.3517	-0.112631		0.163505	0.0646745		0.456691	15.1562	15.2654	15.1465	15.3514	15.214	15.2896	15.4633	15.2407	15.202	15.3002	15.1405	258960000	7	1	3	3	43.7	20.3	20.3	21.834	197	197	0	29.221	6
584	O88958	O88958	sp|O88958|GNPI1_MOUSE Glucosamine-6-phosphate isomerase 1 OS=Mus musculus OX=10090 GN=Gnpda1 PE=1 SV=3	Glucosamine-6-phosphate isomerase 1	Gnpda1	0.0301463		0.652322	0.00153561		0.983531	0.105304		0.137051	0.133915		0.0960893	16.8421	16.8316	16.8155	16.8347	16.852	16.8929	16.7113	16.6623	16.7996	16.8668	16.585	1810000000	11	1	11	9	45.7	45.7	37.7	32.549	289	289	0	75.261	25
585	O88962	O88962	sp|O88962|CP8B1_MOUSE 7-alpha-hydroxycholest-4-en-3-one 12-alpha-hydroxylase OS=Mus musculus OX=10090 GN=Cyp8b1 PE=1 SV=1	7-alpha-hydroxycholest-4-en-3-one 12-alpha-hydroxylase	Cyp8b1	0.162541		0.0706669	0.182043		0.0702565	0.0159744		0.84556	-0.00352745		0.969281	18.3715	18.2013	18.2476	18.4218	18.467	18.4192	18.2749	18.083	18.4145	18.3694	18.5096	7304800000	25	1	25	25	48.4	48.4	48.4	57.706	500	500	0	105.34	69
586	O88967	O88967	sp|O88967|YMEL1_MOUSE ATP-dependent zinc metalloprotease YME1L1 OS=Mus musculus OX=10090 GN=Yme1l1 PE=1 SV=1	ATP-dependent zinc metalloprotease YME1L1	Yme1l1	-0.00530774		0.892722	0.0529884		0.245966	0.0454352		0.264653	-0.0128609		0.77049	17.6233	17.6182	17.582	17.6043	17.595	17.6082	17.6427	17.4895	17.555	17.616	17.6148	1647100000	20	1	20	20	32.6	32.6	32.6	80.027	715	715	0	164.23	42
587	O88968	O88968	sp|O88968|TCO2_MOUSE Transcobalamin-2 OS=Mus musculus OX=10090 GN=Tcn2 PE=1 SV=1	Transcobalamin-2	Tcn2	-0.0185419		0.635024	-0.0660179		0.15122	0.055162		0.177036	0.102638		0.0369352	14.8326	14.9405	14.8773	14.9236	14.8343	14.8371	14.8452	14.7986	14.8412	14.7643	14.7603	89736000	3	1	3	3	14	14	14	47.585	430	430	0	48.895	6
588	O88974-2;O88974-5;O88974-6;O88974-7;O88974;O88974-4	O88974-2;O88974-5;O88974-6;O88974-7;O88974;O88974-4	sp|O88974-2|SETB1_MOUSE Isoform 2 of Histone-lysine N-methyltransferase SETDB1 OS=Mus musculus OX=10090 GN=Setdb1;sp|O88974-5|SETB1_MOUSE Isoform 5 of Histone-lysine N-methyltransferase SETDB1 OS=Mus musculus OX=10090 GN=Setdb1;sp|O88974-6|SETB1_MOUSE Isof	Histone-lysine N-methyltransferase SETDB1	Setdb1	0.0515318		0.547933	-0.13145		0.187296	-0.25811		0.0116267	-0.0751282		0.436464	12.097	12.1689	12.4241	12.3975	12.262	12.1852	12.5002	12.4766	12.4877	12.4132	12.3001	13163000	2	6	2	2	3.5	3.5	3.5	54.696	488	488;526;527;755;1307;1308	0.00032222	2.0023	2
589	O88983	O88983	sp|O88983|STX8_MOUSE Syntaxin-8 OS=Mus musculus OX=10090 GN=Stx8 PE=1 SV=1	Syntaxin-8	Stx8	0.0005719		0.987263	-0.0234082		0.562565	-0.0111716		0.755786	0.0128085		0.749801	16.0478	15.9848	16.0368	15.9924	16.0024	16.0764	16.0067	16.0188	16.0774	16.0154	16.0064	265010000	6	1	6	6	33.5	33.5	33.5	26.925	236	236	0	161.25	11
590	O88986	O88986	sp|O88986|KBL_MOUSE 2-amino-3-ketobutyrate coenzyme A ligase, mitochondrial OS=Mus musculus OX=10090 GN=Gcat PE=1 SV=2	2-amino-3-ketobutyrate coenzyme A ligase, mitochondrial	Gcat	0.0611484		0.283239	0.0926263		0.156003	-0.00484868		0.929992	-0.0363265		0.559683	18.5349	18.6758	18.5507	18.6053	18.623	18.7165	18.577	18.624	18.575	18.6058	18.7634	9956100000	9	1	9	9	28.1	28.1	28.1	44.93	416	416	0	323.31	64
591	O89001	O89001	sp|O89001|CBPD_MOUSE Carboxypeptidase D OS=Mus musculus OX=10090 GN=Cpd PE=1 SV=2	Carboxypeptidase D	Cpd	-0.104634		0.463839	-0.0435278		0.782485	0.0722283		0.61034	0.0111218		0.943652	11.5838	11.7235	11.1943	11.2676	11.3729	11.5471	11.5232	11.3615	11.4002	11.2217	11.5478	18104000	2	1	2	2	2	2	2	152.4	1377	1377	0	9.6203	2
592	O89016	O89016	sp|O89016|ABCD4_MOUSE ATP-binding cassette sub-family D member 4 OS=Mus musculus OX=10090 GN=Abcd4 PE=1 SV=2	ATP-binding cassette sub-family D member 4	Abcd4	0.0434116		0.294987	0.0353271		0.43951	-0.0493609		0.237692	-0.0412765		0.369222	15.2544	15.2399	15.2469	15.2676	15.2647	15.3392	15.2445	15.2902	15.3546	15.3768	15.2867	84684000	9	1	9	9	17.2	17.2	17.2	68.582	606	606	0	100.57	10
593	O89017	O89017	sp|O89017|LGMN_MOUSE Legumain OS=Mus musculus OX=10090 GN=Lgmn PE=1 SV=1	Legumain	Lgmn	0.0231786		0.663135	0.0758979		0.21899	-0.0673478		0.22237	-0.120067		0.0655224	17.4427	17.4606	17.3962	17.4947	17.4017	17.4726	17.4064	17.6102	17.4849	17.6055	17.5473	4624700000	5	1	5	5	18.6	18.6	18.6	49.372	435	435	0	165.12	24
594	O89020;O89020-3;O89020-2;CON__sw|585019_CONT|CONT_(Bos	O89020;O89020-3;O89020-2	sp|O89020|AFAM_MOUSE Afamin OS=Mus musculus OX=10090 GN=Afm PE=1 SV=2;sp|O89020-3|AFAM_MOUSE Isoform 3 of Afamin OS=Mus musculus OX=10090 GN=Afm;sp|O89020-2|AFAM_MOUSE Isoform 2 of Afamin OS=Mus musculus OX=10090 GN=Afm	Afamin	Afm	-0.179696		0.0113253	-0.295722		0.00111341	0.124167		0.0569779	0.240193		0.00419018	17.2798	17.2806	17.201	17.0832	17.132	17.0072	17.0825	17.0682	17.2382	16.8998	16.7681	761010000	13	4	13	13	25.8	25.8	25.8	69.378	608	608;611;430;604	0	68.161	22
595	O89023	O89023	sp|O89023|TPP1_MOUSE Tripeptidyl-peptidase 1 OS=Mus musculus OX=10090 GN=Tpp1 PE=1 SV=2	Tripeptidyl-peptidase 1	Tpp1	-0.046989		0.146953	-0.015311		0.655537	0.0755794		0.0305417	0.0439014		0.217782	17.0202	17.0559	16.9962	17.0039	16.9592	16.9682	16.9357	16.9301	16.9797	16.9448	16.9216	7353100000	6	1	6	6	16.4	16.4	16.4	61.341	562	562	0	48.545	25
596	O89026	O89026	sp|O89026|ROBO1_MOUSE Roundabout homolog 1 OS=Mus musculus OX=10090 GN=Robo1 PE=1 SV=1	Roundabout homolog 1	Robo1	-0.229007		0.00355024	-0.0233309		0.733052	0.164482		0.0208765	-0.0411934		0.54973	13.4238	13.3942	13.4882	13.2029	13.2729	13.1433	13.2875	13.372	13.1532	13.2959	13.1992	19248000	3	1	3	3	2.4	2.4	2.4	176.4	1612	1612	0.00017227	3.5766	5
6637	Q9Z0E8;Q9WTN6	Q9Z0E8;Q9WTN6	sp|Q9Z0E8|S22A5_MOUSE Solute carrier family 22 member 5 OS=Mus musculus OX=10090 GN=Slc22a5 PE=1 SV=1;sp|Q9WTN6|S22AL_MOUSE Solute carrier family 22 member 21 OS=Mus musculus OX=10090 GN=Slc22a21 PE=2 SV=1	Solute carrier family 22 member 5;Solute carrier family 22 member 21	Slc22a5	-0.581686	DOWN	0.0045787	-0.249411		0.188646	0.193643		0.248474	-0.138632		0.450239	14.6455	14.7234	14.5635	14.0636	14.1963	13.9275	14.7236	14.0146	14.6133	14.1651	14.2371	171140000	4	2	4	4	7.2	7.2	7.2	62.779	557	557;564	0	49.8	5
598	O89050	O89050	sp|O89050|MKLN1_MOUSE Muskelin OS=Mus musculus OX=10090 GN=Mkln1 PE=1 SV=1	Muskelin	Mkln1	0.0726026		0.137756	0.0156009		0.762045	-0.133497		0.0146449	-0.0764948		0.159249	15.3055	15.3393	15.3368	15.3874	15.328	15.484	15.4311	15.5274	15.4236	15.4948	15.4578	69059000	9	1	9	9	19.2	19.2	19.2	84.877	735	735	0	66.494	10
599	O89051	O89051	sp|O89051|ITM2B_MOUSE Integral membrane protein 2B OS=Mus musculus OX=10090 GN=Itm2b PE=1 SV=1	Integral membrane protein 2B;BRI2, membrane form;BRI2 intracellular domain;BRI2C, soluble form;Bri23 peptide	Itm2b	0.0376543		0.356337	-0.0340367		0.452213	-0.0227921		0.570954	0.0488989		0.287801	16.0749	16.0371	16.0091	16.047	16.0777	16.1093	16.0494	16.054	16.0861	16.0946	15.9637	402040000	7	1	7	7	37.6	37.6	37.6	30.26	266	266	0	139.92	14
2670	Q62264	Q62264	sp|Q62264|THRSP_MOUSE Thyroid hormone-inducible hepatic protein OS=Mus musculus OX=10090 GN=Thrsp PE=1 SV=1	Thyroid hormone-inducible hepatic protein	Thrsp	-0.566689	DOWN	0.000146196	-0.515903	DOWN	0.000665625	-0.127023		0.202592	-0.177809		0.119032	16.1639	16.2843	16.2807	15.6907	15.6401	15.6979	16.1771	16.57	16.3628	15.7419	15.9663	620610000	4	1	4	4	37.3	37.3	37.3	17.093	150	150	0	50.421	12
601	O89079	O89079	sp|O89079|COPE_MOUSE Coatomer subunit epsilon OS=Mus musculus OX=10090 GN=Cope PE=1 SV=3	Coatomer subunit epsilon	Cope	-0.00826536		0.873003	0.00669111		0.907828	-0.0462559		0.380912	-0.0612124		0.303632	17.6889	17.6592	17.8009	17.6411	17.6856	17.7975	17.7325	17.7431	17.8122	17.7633	17.7753	3239500000	11	1	11	11	51.3	51.3	51.3	34.567	308	308	0	323.31	47
602	O89086	O89086	sp|O89086|RBM3_MOUSE RNA-binding protein 3 OS=Mus musculus OX=10090 GN=Rbm3 PE=1 SV=1	RNA-binding protein 3	Rbm3	0.0179256		0.902859	-0.0676615		0.681584	0.039078		0.7905	0.124665		0.454592	16.0512	15.8268	15.8051	16.0703	15.8134	15.8531	15.6221	16.2185	15.7252	15.7517	15.8235	1521300000	8	1	8	8	67.3	67.3	67.3	16.604	153	153	0	179.53	19
603	O89090;O89090-2	O89090;O89090-2	sp|O89090|SP1_MOUSE Transcription factor Sp1 OS=Mus musculus OX=10090 GN=Sp1 PE=1 SV=2;sp|O89090-2|SP1_MOUSE Isoform 2 of Transcription factor Sp1 OS=Mus musculus OX=10090 GN=Sp1	Transcription factor Sp1	Sp1	0.0568761		0.599198	-0.104037		0.39576	-0.0613411		0.571317	0.0995719		0.415585	12.596	12.2035	12.468	12.6177	12.4325	12.388	12.4731	12.3721	12.6063	12.311	12.4486	31576000	2	2	2	2	5.5	5.5	5.5	80.731	784	784;467	0	58.25	3
604	O89103	O89103	sp|O89103|C1QR1_MOUSE Complement component C1q receptor OS=Mus musculus OX=10090 GN=Cd93 PE=1 SV=1	Complement component C1q receptor	Cd93	-0.0143931		0.829396	-0.122503		0.124442	-0.22329		0.0069353	-0.11518		0.145738	13.1771	13.0221	13.1239	13.1189	13.1583	13.0027	13.4218	13.2049	13.3664	13.2304	13.1866	7487100	1	1	1	1	1.7	1.7	1.7	69.354	644	644	0.0085355	0.86341	2
605	O89106	O89106	sp|O89106|FHIT_MOUSE Bis(5-adenosyl)-triphosphatase OS=Mus musculus OX=10090 GN=Fhit PE=1 SV=3	Bis(5-adenosyl)-triphosphatase	Fhit	-0.246432		0.0201848	-0.108786		0.298039	0.124133		0.192063	-0.0135135		0.894051	16.3525	16.2236	16.3805	16.1153	16.0025	16.0995	16.3331	15.9677	16.2835	16.1212	16.0507	465220000	7	1	7	7	54	54	54	17.234	150	150	0	51.992	18
606	O89110	O89110	sp|O89110|CASP8_MOUSE Caspase-8 OS=Mus musculus OX=10090 GN=Casp8 PE=1 SV=1	Caspase-8;Caspase-8 subunit p18;Caspase-8 subunit p10	Casp8	-0.202286		0.000886983	-0.062475		0.218373	-0.00124644		0.977145	-0.141058		0.0147547	17.8465	17.7997	17.9415	17.6547	17.6335	17.6927	17.8847	17.8091	17.8976	17.8205	17.7822	1627400000	17	1	17	17	39	39	39	55.356	480	480	0	169.7	40
607	O89112	O89112	sp|O89112|LANC1_MOUSE LanC-like protein 1 OS=Mus musculus OX=10090 GN=Lancl1 PE=1 SV=1	LanC-like protein 1	Lancl1	-0.0208983		0.713309	0.0997003		0.139044	0.0724102		0.220534	-0.0481884		0.453962	14.3893	14.3965	14.296	14.2508	14.354	14.4143	14.2606	14.23	14.3739	14.3445	14.4312	267910000	3	1	3	3	7.8	7.8	7.8	45.341	399	399	0	4.9438	7
608	O89116	O89116	sp|O89116|VTI1A_MOUSE Vesicle transport through interaction with t-SNAREs homolog 1A OS=Mus musculus OX=10090 GN=Vti1a PE=1 SV=1	Vesicle transport through interaction with t-SNAREs homolog 1A	Vti1a	0.0773184		0.0575315	0.0701459		0.111737	-0.0874654		0.0358722	-0.0802929		0.0741199	14.863	14.8371	14.7704	14.8953	14.8997	14.9075	14.8943	14.9698	14.8687	14.9744	14.9878	223350000	8	1	8	8	47.9	47.9	47.9	24.986	217	217	0	49.791	11
609	P00186;P00184	P00186	sp|P00186|CP1A2_MOUSE Cytochrome P450 1A2 OS=Mus musculus OX=10090 GN=Cyp1a2 PE=1 SV=1	Cytochrome P450 1A2	Cyp1a2	-0.315858		0.020147	-0.276168		0.0556234	0.0369637		0.751119	-0.00272694		0.983257	19.7226	19.8169	19.5769	19.3928	19.3773	19.3988	19.3922	19.8975	19.7159	19.4725	19.3122	22371000000	30	2	30	30	58.1	58.1	58.1	58.183	513	513;524	0	323.31	144
610	P00329	P00329	sp|P00329|ADH1_MOUSE Alcohol dehydrogenase 1 OS=Mus musculus OX=10090 GN=Adh1 PE=1 SV=2	Alcohol dehydrogenase 1	Adh1	0.0263768		0.569646	0.0396137		0.448209	0.0454295		0.335624	0.0321926		0.535503	20.5931	20.7545	20.6364	20.713	20.6482	20.7019	20.6146	20.6619	20.5713	20.6514	20.6596	159000000000	18	1	18	17	44.3	44.3	42.4	39.771	375	375	0	162.11	372
611	P00375	P00375	sp|P00375|DYR_MOUSE Dihydrofolate reductase OS=Mus musculus OX=10090 GN=Dhfr PE=1 SV=3	Dihydrofolate reductase	Dhfr	-0.018253		0.787833	-0.0243401		0.748425	-0.125355		0.0881707	-0.119268		0.13852	18.1023	18.1009	17.9188	18.0227	17.9706	18.074	18.0843	18.2926	18.1212	18.1163	18.1671	8938300000	15	1	15	15	76.5	76.5	76.5	21.606	187	187	0	145.5	54
612	P00397	P00397	sp|P00397|COX1_MOUSE Cytochrome c oxidase subunit 1 OS=Mus musculus OX=10090 GN=Mtco1 PE=1 SV=2	Cytochrome c oxidase subunit 1	Mtco1	-0.0692097		0.164449	0.0289527		0.585892	0.100086		0.0558478	0.00192325		0.970893	14.9063	14.9374	14.938	14.8705	14.8298	14.8738	14.7331	14.8908	14.8575	14.8	14.9122	350160000	3	1	3	3	7.6	7.6	7.6	56.909	514	514	0	25.645	6
613	P00405	P00405	sp|P00405|COX2_MOUSE Cytochrome c oxidase subunit 2 OS=Mus musculus OX=10090 GN=Mtco2 PE=1 SV=1	Cytochrome c oxidase subunit 2	Mtco2	-0.0170323		0.702923	-0.0172711		0.729235	0.0941472		0.0564593	0.094386		0.0816581	18.9014	18.9521	18.8251	18.8572	18.8509	18.9194	18.7837	18.7509	18.8616	18.8058	18.7571	23900000000	7	1	7	7	35.2	35.2	35.2	25.976	227	227	0	165.43	76
614	P00416	P00416	sp|P00416|COX3_MOUSE Cytochrome c oxidase subunit 3 OS=Mus musculus OX=10090 GN=mt-Co3 PE=1 SV=2	Cytochrome c oxidase subunit 3	mt-Co3	-0.0636197		0.396537	0.145879		0.10034	0.403791	UP	0.000268851	0.194292		0.0370696	13.186	13.2619	12.9698	12.9969	13.1044	13.1256	12.7889	12.6589	12.7585	12.8784	12.8843	1741300000	1	1	1	1	5.4	5.4	5.4	29.922	261	261	0.0001665	2.6519	5
615	P00493	P00493	sp|P00493|HPRT_MOUSE Hypoxanthine-guanine phosphoribosyltransferase OS=Mus musculus OX=10090 GN=Hprt1 PE=1 SV=3	Hypoxanthine-guanine phosphoribosyltransferase	Hprt1	0.177245		0.151767	-0.00743634		0.954553	0.0479457		0.682576	0.232627		0.0988677	17.0681	16.9662	17.0741	17.5052	17.0032	17.1318	16.9168	17.053	16.9948	17.0859	16.8756	2098100000	9	1	9	9	47.7	47.7	47.7	24.57	218	218	0	97.505	24
616	P00687;CON__sw|P04745_CONT|CONT_AMY1_HUMAN;CON__sw|Q3MHH8_CONT|CONT_Q3MHH8	P00687	sp|P00687|AMY1_MOUSE Alpha-amylase 1 OS=Mus musculus OX=10090 GN=Amy1 PE=1 SV=2	Alpha-amylase 1	Amy1	-0.232128		0.0547323	-0.268736		0.0481003	-0.0841059		0.446572	-0.0474983		0.697213	16.0476	16.0845	15.8006	15.7657	15.7684	15.7022	15.8716	16.2938	16.0196	15.7276	15.8582	425660000	11	3	7	7	31.7	22.7	22.7	57.643	511	511;511;511	0	73.266	10
617	P00688	P00688	sp|P00688|AMYP_MOUSE Pancreatic alpha-amylase OS=Mus musculus OX=10090 GN=Amy2 PE=1 SV=2	Pancreatic alpha-amylase	Amy2	0.664664		0.411817	-0.969735		0.290217	-0.5859		0.46759	1.0485		0.255177	16.5776	17.9305	16.3836	16.3795	19.3211	17.1851	17.2691	18.7175	16.6628	16.8917	16.2685	1557800000	18	1	18	14	47	47	38	57.318	508	508	0	323.31	25
618	P00848	P00848	sp|P00848|ATP6_MOUSE ATP synthase subunit a OS=Mus musculus OX=10090 GN=Mtatp6 PE=1 SV=1	ATP synthase subunit a	Mtatp6	0.0636921		0.667667	0.125582		0.453698	0.27257		0.0889297	0.21068		0.220881	13.1954	13.2358	13.5685	13.5054	13.0535	13.632	13.122	13	13.06	13.2499	13.1227	418760000	2	1	2	2	8.4	8.4	8.4	25.095	226	226	0.00016458	2.4792	5
619	P00920;CON__sw|P00921_CONT|CONT_CAH2_BOVIN	P00920	sp|P00920|CAH2_MOUSE Carbonic anhydrase 2 OS=Mus musculus OX=10090 GN=Ca2 PE=1 SV=4	Carbonic anhydrase 2	Ca2	0.0596564		0.478113	-0.144601		0.142229	-0.0600259		0.475467	0.144232		0.143139	18.4713	18.5306	18.2987	18.5117	18.5192	18.4487	18.3785	18.4809	18.6212	18.4554	18.2425	22907000000	13	2	13	13	65.8	65.8	65.8	29.032	260	260;260	0	323.31	83
620	P01027;P01027-2	P01027	sp|P01027|CO3_MOUSE Complement C3 OS=Mus musculus OX=10090 GN=C3 PE=1 SV=3	Complement C3;Complement C3 beta chain;C3-beta-c;Complement C3 alpha chain;C3a anaphylatoxin;Acylation stimulating protein;Complement C3b alpha chain;Complement C3c alpha chain fragment 1;Complement C3dg fragment;Complement C3g fragment;Complement C3d fragment;Complement C3f fragment;Complement C3c alpha chain fragment 2	C3	-0.00451302		0.93656	-0.163993		0.0252011	-0.102111		0.0959292	0.0573697		0.375856	20.8341	20.8243	20.9073	20.8222	20.8313	20.8985	20.8833	20.8966	21.092	20.7793	20.8074	83251000000	87	2	87	79	61.5	61.5	56.5	186.48	1663	1663;535	0	323.31	402
621	P01029;CON__sw|P01030_CONT|CONT_CO4_BOVIN	P01029	sp|P01029|CO4B_MOUSE Complement C4-B OS=Mus musculus OX=10090 GN=C4b PE=1 SV=3	Complement C4-B;Complement C4 beta chain;Complement C4 alpha chain;C4a anaphylatoxin;Complement C4 gamma chain	C4b	-0.190195		0.00701431	-0.10778		0.114603	-0.0327141		0.569088	-0.115129		0.0947734	19.0981	18.9894	19.0961	18.818	18.8845	18.9104	18.984	19.1266	19.1712	18.9401	19.0322	6940400000	51	2	51	48	37.9	37.9	36.2	192.91	1738	1738;920	0	323.31	122
622	P01592	P01592	sp|P01592|IGJ_MOUSE Immunoglobulin J chain OS=Mus musculus OX=10090 GN=Jchain PE=1 SV=4	Immunoglobulin J chain	Igj	0.0807313		0.585821	-0.268799		0.125717	0.0781659		0.5976	0.427696		0.0245179	11.1145	11.5001	11.7154	11.6163	11.5527	11.4032	11.2293	11.2941	11.5721	11.1516	11.0412	254290000	2	1	2	2	14.5	14.5	14.5	18.013	159	159	0	8.2774	3
624	P01633	P01633	sp|P01633|KV5A1_MOUSE Ig kappa chain V19-17 OS=Mus musculus OX=10090 GN=Igk-V19-17 PE=1 SV=1	Ig kappa chain V19-17	Igk-V19-17	-0.203705		0.0458769	-0.172332		0.114489	0.174632		0.0788488	0.143259		0.180667	13.8439	14.005	13.7879	13.6559	13.8423	13.5275	13.8108	13.6867	13.6154	13.5958	13.4681	416730000	1	1	1	1	6	6	6	16.433	149	149	0.00063969	1.8695	3
625	P01634;P01632	P01634;P01632	sp|P01634|KV5A2_MOUSE Ig kappa chain V-V region MOPC 21 OS=Mus musculus OX=10090 PE=1 SV=1;sp|P01632|KV1A1_MOUSE Ig kappa chain V-I region S107A OS=Mus musculus OX=10090 GN=Igkv7-33 PE=2 SV=1	Ig kappa chain V-V region MOPC 21;Ig kappa chain V-I region S107A	Igkv7-33	-0.676915		0.239507	0.722729		0.259797	0.869419		0.139758	-0.530225		0.400922	13.2761	11.9377	14.4346	12.9541	12.7168	11.9467	12.459	12.2645	12.3166	13.5194	12.6195	97570000	2	2	2	1	13.2	13.2	6.6	14.902	136	136;114	0	7.8221	3
629	P01639	P01639	sp|P01639|KV5A7_MOUSE Ig kappa chain V-V region MOPC 41 OS=Mus musculus OX=10090 GN=Gm5571 PE=1 SV=1	Ig kappa chain V-V region MOPC 41	Gm5571	0.140295		0.331153	-0.0652481		0.67954	0.00303696		0.982768	0.20858		0.204733	12.0001	12.189	11.9314	12.4569	12.1493	11.9351	12.1846	12.0776	11.8491	11.8592	12.0846	10432000	1	1	1	1	10.8	10.8	10.8	14.311	130	130	0	10.833	1
630	P01642	P01642	sp|P01642|KV5A9_MOUSE Ig kappa chain V-V region L7 (Fragment) OS=Mus musculus OX=10090 GN=Gm10881 PE=1 SV=1	Ig kappa chain V-V region L7	Gm10881	-0.27105		0.446462	-0.0701349		0.858011	0.590256		0.116143	0.389342		0.33287	12.8577	11.6975	12.6717	12.6794	12.1707	11.5636	11.8689	11.9751	11.6121	11.4589	12.0382	80289000	1	1	1	1	10.4	10.4	10.4	12.615	115	115	0	26.103	3
642	P01749	P01749	sp|P01749|HVM05_MOUSE Ig heavy chain V region 3 OS=Mus musculus OX=10090 GN=Ighv1-61 PE=1 SV=1	Ig heavy chain V region 3	Ighv1-61	-0.305343		0.103579	-0.146674		0.457825	-0.0583881		0.738	-0.217057		0.280204	13.319	13.6498	13.1624	12.9495	13.2422	13.0235	13.5268	13.715	13.0645	13.3333	13.2442	44963000	3	1	2	2	40.2	34.2	34.2	13.016	117	117	0	21.206	3
644	P01758	P01758	sp|P01758|HVM14_MOUSE Ig heavy chain V region 108A OS=Mus musculus OX=10090 GN=Igh-VJ558 PE=4 SV=1	Ig heavy chain V region 108A	Igh-VJ558	0.195861		0.0869261	-0.0317485		0.787772	-0.184692		0.103632	0.0429173		0.716376	13.9613	13.9463	14.0924	14.1402	14.3626	14.0847	13.9953	14.1566	14.4021	14.1712	14.1347	33947000	1	1	1	1	12.8	12.8	12.8	12.971	117	117	0	8.0095	2
648	P01831	P01831	sp|P01831|THY1_MOUSE Thy-1 membrane glycoprotein OS=Mus musculus OX=10090 GN=Thy1 PE=1 SV=1	Thy-1 membrane glycoprotein	Thy1	-0.109806		0.267724	-0.137035		0.219669	0.166409		0.106395	0.193639		0.094646	11.9558	11.7841	11.8393	11.8069	11.7516	11.6913	11.8267	11.7504	11.5029	11.6899	11.4227	17067000	1	1	1	1	6.2	6.2	6.2	18.08	162	162	0.00079872	1.8516	1
649	P01872;P01872-2	P01872;P01872-2	sp|P01872|IGHM_MOUSE Immunoglobulin heavy constant mu OS=Mus musculus OX=10090 GN=Ighm PE=1 SV=2;sp|P01872-2|IGHM_MOUSE Isoform 2 of Immunoglobulin heavy constant mu OS=Mus musculus OX=10090 GN=Ighm	Ig mu chain C region	Ighm	0.00969131		0.964942	-0.145321		0.559241	0.493072		0.0460309	0.648085		0.0234583	18.2825	17.7367	18.1587	17.9583	18.3116	17.9371	17.6588	17.921	17.119	17.5904	17.2515	8689700000	13	2	13	13	28.2	28.2	28.2	49.971	454	454;475	0	209.4	53
651	P01887	P01887	sp|P01887|B2MG_MOUSE Beta-2-microglobulin OS=Mus musculus OX=10090 GN=B2m PE=1 SV=2	Beta-2-microglobulin	B2m	0.0434799		0.474969	0.0943262		0.181194	0.0584142		0.342449	0.00756792		0.910212	16.4152	16.3829	16.3073	16.4216	16.4273	16.3869	16.3019	16.2935	16.3347	16.5317	16.2771	4175800000	3	1	3	3	22.7	22.7	22.7	13.779	119	119	0	10.161	27
652	P01898	P01898	sp|P01898|HA10_MOUSE H-2 class I histocompatibility antigen, Q10 alpha chain OS=Mus musculus OX=10090 GN=H2-Q10 PE=1 SV=3	H-2 class I histocompatibility antigen, Q10 alpha chain	H2-Q10	0.00139534		0.986648	0.0934068		0.329199	0.0515738		0.540435	-0.0404376		0.666061	16.0836	16.1572	15.8166	15.9737	16.0727	16.0152	15.8883	16.0539	15.9605	16.0958	16.0261	1508000000	15	1	15	8	46.2	46.2	24.9	37.251	325	325	0	203.78	18
653	P01899;P01896;P14427	P01899	sp|P01899|HA11_MOUSE H-2 class I histocompatibility antigen, D-B alpha chain OS=Mus musculus OX=10090 GN=H2-D1 PE=1 SV=2	H-2 class I histocompatibility antigen, D-B alpha chain	H2-D1	0.0513367		0.365063	0.0744598		0.246904	-0.0239187		0.667504	-0.0470418		0.454571	15.5182	15.5806	15.5507	15.6497	15.5596	15.5942	15.6023	15.5765	15.5424	15.761	15.5355	2933200000	13	3	9	3	39.2	27.3	7.5	40.836	362	362;185;368	0	48.626	9
654	P01901;P14428;P03991;P04223;P04223-2;P14432	P01901	sp|P01901|HA1B_MOUSE H-2 class I histocompatibility antigen, K-B alpha chain OS=Mus musculus OX=10090 GN=H2-K1 PE=1 SV=1	H-2 class I histocompatibility antigen, K-B alpha chain	H2-K1	-0.0401964		0.719497	-0.00215624		0.986203	-0.0910902		0.422416	-0.12913		0.31409	15.7865	15.9764	15.8125	15.8239	15.819	15.8119	16.1965	15.8868	15.7652	16.0866	15.8081	3204400000	11	6	9	4	29.8	24.7	9.2	41.301	369	369;328;368;369;360;384	0	81.732	19
655	P01902	P01902	sp|P01902|HA1D_MOUSE H-2 class I histocompatibility antigen, K-D alpha chain OS=Mus musculus OX=10090 GN=H2-K1 PE=1 SV=1	H-2 class I histocompatibility antigen, K-D alpha chain	H2-K1	0.114028		0.283433	0.163459		0.17723	0.00597229		0.953738	-0.0434582		0.706821	11.0021	11.1477	11.1006	11.1101	11.2107	11.2717	11.1602	11.258	10.8142	11.2654	11.2164	20580000	5	1	1	1	14.7	2.7	2.7	41.489	368	368	0.0011129	1.788	1
656	P04231;P20040;P18469;P18468;P04230;P01915	P04231;P20040;P18469;P18468;P04230;P01915	sp|P04231|HB23_MOUSE H-2 class II histocompatibility antigen, E-S beta chain (Fragment) OS=Mus musculus OX=10090 GN=H2-Eb1 PE=1 SV=1;sp|P20040|HB24_MOUSE H-2 class II histocompatibility antigen, E-Q beta chain OS=Mus musculus OX=10090 PE=1 SV=1;sp|P18469|H	H-2 class II histocompatibility antigen, E-S beta chain;H-2 class II histocompatibility antigen, E-Q beta chain;H-2 class II histocompatibility antigen, I-E beta chain;H-2 class II histocompatibility antigen, I-A beta chain;H-2 class II histocompatibility antigen, E-B beta chain;H-2 class II histocompatibility antigen, E-D beta chain	H2-Eb1	-0.721605		0.0119231	-0.156701		0.560529	0.468156		0.0732693	-0.0967479		0.717763	12.9215	12.8037	12.6637	12.1778	12.2216	11.8247	12.4526	12.1855	12.3465	12.7151	11.6278	14559000	1	6	1	1	3.9	3.9	3.9	26.647	232	232;264;264;264;264;264	0.00016844	2.9337	2
657	P01942;P06467	P01942	sp|P01942|HBA_MOUSE Hemoglobin subunit alpha OS=Mus musculus OX=10090 GN=Hba PE=1 SV=2	Hemoglobin subunit alpha	Hba	-1.67167e-05		0.99987	-0.177673		0.143941	0.0366049		0.721655	0.214261		0.0853243	20.2737	20.4448	20.2826	20.3655	20.3376	20.2979	20.2809	20.1682	20.4421	20.3118	19.927	298000000000	11	2	11	9	54.9	54.9	48.6	15.085	142	142;142	0	234.84	355
658	P02088;P02089;CON__sw|Q3SX09_CONT|CONT_Q3SX09;CON__sw|P02070_CONT|CONT_P02070;P02104	P02088;P02089	sp|P02088|HBB1_MOUSE Hemoglobin subunit beta-1 OS=Mus musculus OX=10090 GN=Hbb-b1 PE=1 SV=2;sp|P02089|HBB2_MOUSE Hemoglobin subunit beta-2 OS=Mus musculus OX=10090 GN=Hbb-b2 PE=1 SV=2	Hemoglobin subunit beta-1;Hemoglobin subunit beta-2	Hbb-b1	0.0619782		0.54731	-0.129887		0.270726	-0.0189305		0.852841	0.172935		0.152188	20.8752	21.0255	20.7809	20.9678	20.9706	20.9291	20.8369	20.8364	21.0651	20.9635	20.6023	250000000000	15	5	15	15	89.8	89.8	89.8	15.84	147	147;147;201;145;147	0	323.31	406
659	P84244;P02301	P84244;P02301	sp|P84244|H33_MOUSE Histone H3.3 OS=Mus musculus OX=10090 GN=H3f3a PE=1 SV=2;sp|P02301|H3C_MOUSE Histone H3.3C OS=Mus musculus OX=10090 GN=H3f3c PE=3 SV=3	Histone H3.3;Histone H3.3C	H3f3a	-0.0484754		0.447649	-0.0741204		0.305481	0.00698003		0.911561	0.032625		0.644256	15.0727	14.9802	14.9558	15.0102	15.0385	14.8146	15.0643	14.9629	14.9606	14.9025	14.9411	1060300000	7	2	7	4	47.1	47.1	31.6	15.328	136	136;136	0	24.293	13
660	P02463	P02463	sp|P02463|CO4A1_MOUSE Collagen alpha-1(IV) chain OS=Mus musculus OX=10090 GN=Col4a1 PE=1 SV=4	Collagen alpha-1(IV) chain;Arresten	Col4a1	0.177293		0.204699	0.0309602		0.836005	0.00522354		0.968816	0.151556		0.323504	14.4718	14.2919	14.3798	14.342	14.9248	14.4086	14.2962	14.3813	14.4503	14.4078	14.406	102270000	2	1	2	2	2.8	2.8	2.8	160.68	1669	1669	0	12.549	4
661	P02468;Q9R0B6	P02468	sp|P02468|LAMC1_MOUSE Laminin subunit gamma-1 OS=Mus musculus OX=10090 GN=Lamc1 PE=1 SV=2	Laminin subunit gamma-1	Lamc1	0.139987		0.462677	-0.0996913		0.636953	-0.0559611		0.766228	0.183717		0.391222	17.2562	17.2706	17.2637	17.0575	17.95	17.2029	17.3656	17.2679	17.3249	17.1932	17.2463	916740000	25	2	25	25	19.8	19.8	19.8	177.3	1607	1607;1581	0	188.8	34
662	P02469	P02469	sp|P02469|LAMB1_MOUSE Laminin subunit beta-1 OS=Mus musculus OX=10090 GN=Lamb1 PE=1 SV=3	Laminin subunit beta-1	Lamb1	0.0154904		0.830963	0.0464169		0.570212	-0.00495743		0.945472	-0.0358839		0.659591	13.7218	13.7624	13.7336	13.6804	13.951	13.6328	13.7453	13.7088	13.7786	13.8042	13.7771	21739000	4	1	4	4	2.7	2.7	2.7	197.09	1786	1786	0	17.315	4
663	P03888	P03888	sp|P03888|NU1M_MOUSE NADH-ubiquinone oxidoreductase chain 1 OS=Mus musculus OX=10090 GN=Mtnd1 PE=1 SV=3	NADH-ubiquinone oxidoreductase chain 1	Mtnd1	0.121076		0.145153	-0.152384		0.105902	0.114857		0.164634	0.388317	UP	0.00121939	14.7466	14.7407	14.8544	15.0611	14.7816	14.8623	14.6791	14.6391	14.679	14.6222	14.4045	424240000	4	1	4	4	14.2	14.2	14.2	36.059	318	318	0	34.562	6
664	P03893	P03893	sp|P03893|NU2M_MOUSE NADH-ubiquinone oxidoreductase chain 2 OS=Mus musculus OX=10090 GN=Mtnd2 PE=1 SV=2	NADH-ubiquinone oxidoreductase chain 2	Mtnd2	0.119681		0.0330984	0.0411806		0.461562	0.0880875		0.0981113	0.166588		0.0119499	14.0271	13.9832	13.8688	14.0594	14.1337	14.0452	13.9226	13.8666	13.8257	13.8802	13.9454	158710000	3	1	3	3	9	9	9	38.752	345	345	0	16.379	4
665	P03911	P03911	sp|P03911|NU4M_MOUSE NADH-ubiquinone oxidoreductase chain 4 OS=Mus musculus OX=10090 GN=Mtnd4 PE=1 SV=1	NADH-ubiquinone oxidoreductase chain 4	Mtnd4	0.0188039		0.760261	0.119635		0.105963	0.158845		0.0253351	0.0580132		0.407553	14.9344	14.9752	14.7439	14.8426	14.9297	14.9376	14.7746	14.6973	14.7051	14.8851	14.8055	274110000	4	1	4	4	8.9	8.9	8.9	51.881	459	459	0	4.2378	11
666	P03921	P03921	sp|P03921|NU5M_MOUSE NADH-ubiquinone oxidoreductase chain 5 OS=Mus musculus OX=10090 GN=Mtnd5 PE=1 SV=3	NADH-ubiquinone oxidoreductase chain 5	Mtnd5	-0.0696294		0.127733	-0.0697888		0.167082	0.0691382		0.130124	0.0692977		0.169793	17.1195	17.1145	16.9856	17.0296	16.9755	17.0056	16.9727	16.9863	17.0531	16.9396	16.9289	2963400000	6	1	6	6	13	13	13	68.474	607	607	0	94.195	26
667	P03930	P03930	sp|P03930|ATP8_MOUSE ATP synthase protein 8 OS=Mus musculus OX=10090 GN=Mtatp8 PE=1 SV=1	ATP synthase protein 8	Mtatp8	0.198066		0.108185	0.00779421		0.9515	-0.00294421		0.979505	0.187328		0.166029	14.2177	14.2394	14.1746	14.6461	14.1041	14.4757	14.2258	14.2427	14.172	14.2914	14.1512	2468100000	2	1	2	2	34.3	34.3	34.3	7.7662	67	67	0.00017167	3.4667	7
668	P03953-2;P03953	P03953-2;P03953	sp|P03953-2|CFAD_MOUSE Isoform 2 of Complement factor D OS=Mus musculus OX=10090 GN=Cfd;sp|P03953|CFAD_MOUSE Complement factor D OS=Mus musculus OX=10090 GN=Cfd PE=1 SV=1	Complement factor D	Cfd	-0.0117881		0.891511	0.165847		0.110164	0.0733979		0.404625	-0.104237		0.295229	14.2353	14.1784	14.042	14.1147	14.1225	14.183	14.1161	13.9217	14.1977	14.1229	14.3658	244890000	2	2	2	2	14.7	14.7	14.7	27.985	258	258;259	0	13.373	4
669	P03958	P03958	sp|P03958|ADA_MOUSE Adenosine deaminase OS=Mus musculus OX=10090 GN=Ada PE=1 SV=3	Adenosine deaminase	Ada	0.0281517		0.567158	-0.023566		0.66708	0.00167029		0.972669	0.053388		0.339629	17.5412	17.4872	17.6146	17.6521	17.5455	17.5299	17.5415	17.4942	17.6023	17.5464	17.4985	1437300000	12	1	12	12	51.1	51.1	51.1	39.991	352	352	0	83.91	35
670	P03975	P03975	sp|P03975|IGEB_MOUSE IgE-binding protein OS=Mus musculus OX=10090 GN=Iap PE=2 SV=1	IgE-binding protein	Iap	0.0728384		0.502217	0.201895		0.116215	-0.00901206		0.933016	-0.138069		0.265831	14.2064	14.1294	14.4773	14.3371	14.3427	14.3519	14.4632	14.1683	14.2087	14.3631	14.6008	69208000	4	1	4	4	9.3	9.3	9.3	62.747	557	557	0	5.8601	4
673	P03995-2;P03995	P03995-2;P03995	sp|P03995-2|GFAP_MOUSE Isoform 2 of Glial fibrillary acidic protein OS=Mus musculus OX=10090 GN=Gfap;sp|P03995|GFAP_MOUSE Glial fibrillary acidic protein OS=Mus musculus OX=10090 GN=Gfap PE=1 SV=4	Glial fibrillary acidic protein	Gfap	-0.109705		0.150898	-0.211677		0.0235254	-0.0704102		0.340757	0.0315615		0.696457	14.8786	14.9935	15.017	14.999	14.7807	14.7802	15.0721	14.9436	15.0846	14.8801	14.7634	35593000	5	2	3	3	10	6.5	6.5	49.364	428	428;430	0.00017206	3.5398	3
674	P04117;P24526;O08716	P04117	sp|P04117|FABP4_MOUSE Fatty acid-binding protein, adipocyte OS=Mus musculus OX=10090 GN=Fabp4 PE=1 SV=3	Fatty acid-binding protein, adipocyte	Fabp4	-0.112967		0.130569	-0.134871		0.109269	-0.0126446		0.856873	0.00925995		0.905912	16.7362	16.7296	16.6486	16.5785	16.5721	16.6249	16.5601	16.8095	16.7827	16.4988	16.6664	1610800000	6	3	6	6	43.2	43.2	43.2	14.65	132	132;132;132	0	101.24	18
675	P04186	P04186	sp|P04186|CFAB_MOUSE Complement factor B OS=Mus musculus OX=10090 GN=Cfb PE=1 SV=2	Complement factor B;Complement factor B Ba fragment;Complement factor B Bb fragment	Cfb	0.004048		0.932929	-0.0476751		0.385242	-0.00671364		0.889029	0.0450095		0.411334	17.9938	17.9362	17.9587	17.934	17.9737	17.9931	17.91	17.9781	18.0207	18.0039	17.84	3729700000	22	1	22	22	29.6	29.6	29.6	85.004	761	761	0	134.81	52
676	P04202	P04202	sp|P04202|TGFB1_MOUSE Transforming growth factor beta-1 OS=Mus musculus OX=10090 GN=Tgfb1 PE=1 SV=1	Transforming growth factor beta-1;Latency-associated peptide	Tgfb1	-0.072164		0.596648	0.047434		0.754493	0.123828		0.370797	0.00423021		0.977691	11.5697	11.4342	11.4091	11.4952	11.3375	11.3638	11.0226	11.6575	11.3614	11.337	11.4522	7565700	1	1	1	1	5.1	5.1	5.1	44.309	390	390	0	9.132	1
677	P04247	P04247	sp|P04247|MYG_MOUSE Myoglobin OS=Mus musculus OX=10090 GN=Mb PE=1 SV=3	Myoglobin	Mb	0.455105		0.0664585	0.0905261		0.720205	0.360646		0.13305	0.725224		0.01527	14.0893	14.3352	14.4951	14.2514	15.312	14.7214	13.9305	13.8451	14.062	14.0234	14.0494	48485000	4	1	4	4	42.9	42.9	42.9	17.069	154	154	0	11.066	5
678	P04441-2;P04441	P04441-2;P04441	sp|P04441-2|HG2A_MOUSE Isoform Short of H-2 class II histocompatibility antigen gamma chain OS=Mus musculus OX=10090 GN=Cd74;sp|P04441|HG2A_MOUSE H-2 class II histocompatibility antigen gamma chain OS=Mus musculus OX=10090 GN=Cd74 PE=1 SV=3	H-2 class II histocompatibility antigen gamma chain	Cd74	-0.194197		0.0581962	-0.120422		0.261176	0.00409779		0.964678	-0.0696768		0.505863	12.7878	12.827	12.967	12.7636	12.7067	12.529	12.8505	12.8272	12.8918	12.9051	12.5671	6283400	1	2	1	1	4.2	4.2	4.2	24.454	215	215;279	0.0063559	1.0076	1
679	P04627	P04627	sp|P04627|ARAF_MOUSE Serine/threonine-protein kinase A-Raf OS=Mus musculus OX=10090 GN=Araf PE=1 SV=2	Serine/threonine-protein kinase A-Raf	Araf	-0.0870337		0.0415082	-0.0854848		0.0667611	0.00197623		0.958411	0.00042732		0.991952	16.674	16.6084	16.699	16.5746	16.5268	16.6188	16.6209	16.6907	16.6637	16.5858	16.5601	669500000	15	1	15	10	33.4	33.4	24.8	67.581	604	604	0	102.75	23
680	P04919;P04919-2	P04919;P04919-2	sp|P04919|B3AT_MOUSE Band 3 anion transport protein OS=Mus musculus OX=10090 GN=Slc4a1 PE=1 SV=1;sp|P04919-2|B3AT_MOUSE Isoform 2 of Band 3 anion transport protein OS=Mus musculus OX=10090 GN=Slc4a1	Band 3 anion transport protein	Slc4a1	0.107641		0.221273	-0.102372		0.292794	-0.0450189		0.596552	0.164994		0.104586	17.5208	17.628	17.4373	17.5866	17.7279	17.5945	17.5293	17.5054	17.6864	17.6082	17.3345	5775100000	16	2	16	16	21.1	21.1	21.1	103.13	929	929;850	0	96.079	43
681	P04939;P11590	P04939	sp|P04939|MUP3_MOUSE Major urinary protein 3 OS=Mus musculus OX=10090 GN=Mup3 PE=1 SV=1	Major urinary protein 3	Mup3	0.432901		0.0133401	-0.206041		0.226648	-0.173909		0.251889	0.465033		0.0162573	15.4776	15.7554	15.7183	16.0517	16.2048	15.9935	16.1568	15.5149	15.8014	15.6576	15.5791	651390000	7	2	7	4	29.3	29.3	16.3	21.464	184	184;178	0	30.517	13
683	P05017;P05017-2	P05017;P05017-2	sp|P05017|IGF1_MOUSE Insulin-like growth factor I OS=Mus musculus OX=10090 GN=Igf1 PE=1 SV=2;sp|P05017-2|IGF1_MOUSE Isoform IGF-IB of Insulin-like growth factor I OS=Mus musculus OX=10090 GN=Igf1	Insulin-like growth factor I	Igf1	0.00109894		0.988307	-0.0755675		0.377772	-0.0704558		0.358749	0.00621059		0.940957	14.331	14.2536	14.5383	14.4079	14.3215	14.3967	14.3889	14.4232	14.5222	14.2977	14.4407	49967000	1	2	1	1	9.8	9.8	9.8	17.093	153	153;157	0.00032473	2.1402	2
684	P05063	P05063	sp|P05063|ALDOC_MOUSE Fructose-bisphosphate aldolase C OS=Mus musculus OX=10090 GN=Aldoc PE=1 SV=4	Fructose-bisphosphate aldolase C	Aldoc	0.0650549		0.333837	0.00457484		0.950255	-0.0353186		0.593144	0.0251614		0.732316	16.293	16.2701	16.2169	16.4133	16.3168	16.2449	16.212	16.3888	16.2851	16.2084	16.3914	750300000	19	1	17	17	53.2	49	49	39.394	363	363	0	93.328	25
686	P05132;P05132-2	P05132;P05132-2	sp|P05132|KAPCA_MOUSE cAMP-dependent protein kinase catalytic subunit alpha OS=Mus musculus OX=10090 GN=Prkaca PE=1 SV=3;sp|P05132-2|KAPCA_MOUSE Isoform 2 of cAMP-dependent protein kinase catalytic subunit alpha OS=Mus musculus OX=10090 GN=Prkaca	cAMP-dependent protein kinase catalytic subunit alpha	Prkaca	0.782505	UP	8.42226e-07	-0.209716		0.0228327	-0.212968		0.0123808	0.779254	UP	2.32404e-06	13.8432	13.9548	14.0498	14.6648	14.7741	14.7566	14.0703	14.2934	14.123	13.9981	13.9069	138900000	12	2	4	4	39.3	13.7	13.7	40.57	351	351;343	0	27.939	7
687	P05201	P05201	sp|P05201|AATC_MOUSE Aspartate aminotransferase, cytoplasmic OS=Mus musculus OX=10090 GN=Got1 PE=1 SV=3	Aspartate aminotransferase, cytoplasmic	Got1	-0.00331368		0.969072	-0.134402		0.181039	-0.0379106		0.659062	0.0931778		0.341671	19.483	19.4197	19.4058	19.6147	19.3142	19.3697	19.4182	19.4508	19.5533	19.2264	19.4529	68448000000	26	1	26	26	66.6	66.6	66.6	46.247	413	413	0	323.31	158
688	P05202	P05202	sp|P05202|AATM_MOUSE Aspartate aminotransferase, mitochondrial OS=Mus musculus OX=10090 GN=Got2 PE=1 SV=1	Aspartate aminotransferase, mitochondrial	Got2	0.0170366		0.595678	0.00784312		0.825939	0.025769		0.426734	0.0349625		0.338644	20.5797	20.6075	20.5735	20.6049	20.5724	20.6344	20.598	20.5201	20.5652	20.5607	20.5772	221000000000	32	1	32	32	54.9	54.9	54.9	47.411	430	430	0	323.31	380
689	P05208	P05208	sp|P05208|CEL2A_MOUSE Chymotrypsin-like elastase family member 2A OS=Mus musculus OX=10090 GN=Cela2a PE=1 SV=1	Chymotrypsin-like elastase family member 2A	Cela2a	0.286672		0.37193	-0.307449		0.39092	-0.370626		0.255026	0.223495		0.528938	14.5805	14.9358	14.5221	14.4381	15.5457	14.9146	14.8617	15.6436	14.6451	14.8929	14.5924	102500000	2	1	2	2	12.5	12.5	12.5	28.913	271	271	0	28.128	4
691	P05977-2;P05977;P09542	P05977-2;P05977;P09542	sp|P05977-2|MYL1_MOUSE Isoform MLC3 of Myosin light chain 1/3, skeletal muscle isoform OS=Mus musculus OX=10090 GN=Myl1;sp|P05977|MYL1_MOUSE Myosin light chain 1/3, skeletal muscle isoform OS=Mus musculus OX=10090 GN=Myl1 PE=1 SV=2;sp|P09542|MYL3_MOUSE Myo	Myosin light chain 1/3, skeletal muscle isoform;Myosin light chain 3	Myl1	-0.0808442		0.531569	0.232895		0.127057	-0.0205531		0.87235	-0.334293		0.0386023	15.1803	15.1445	15.0122	15.0671	15.0275	14.9999	15.3308	15.1282	14.9397	15.1241	15.6074	2842500000	2	3	2	2	10.7	10.7	10.7	16.6	150	150;188;204	0	33.539	7
692	P06151;P00342	P06151	sp|P06151|LDHA_MOUSE L-lactate dehydrogenase A chain OS=Mus musculus OX=10090 GN=Ldha PE=1 SV=3	L-lactate dehydrogenase A chain	Ldha	-0.161696		0.0321646	-0.0819444		0.283143	0.0197029		0.766278	-0.0600483		0.424881	20.5954	20.4744	20.6413	20.4234	20.3693	20.4333	20.6257	20.5492	20.477	20.5748	20.3626	131000000000	22	2	22	20	61.1	61.1	56.3	36.498	332	332;332	0	323.31	263
694	P06339	P06339	sp|P06339|HA15_MOUSE H-2 class I histocompatibility antigen, D-37 alpha chain OS=Mus musculus OX=10090 GN=H2-T23 PE=1 SV=1	H-2 class I histocompatibility antigen, D-37 alpha chain	H2-T23	0.0951397		0.246219	0.258457		0.0141161	-0.0169911		0.829945	-0.180308		0.0641727	13.8105	13.7496	13.5181	13.7454	13.7128	13.9054	13.681	13.7327	13.7155	14.0215	13.9149	141410000	6	1	4	3	17.6	11.2	7.8	40.875	357	357	0	45.117	4
695	P06537-3;P06537-4;P06537;P06537-2;P06537-5	P06537-3;P06537-4;P06537;P06537-2;P06537-5	sp|P06537-3|GCR_MOUSE Isoform 1-B of Glucocorticoid receptor OS=Mus musculus OX=10090 GN=Nr3c1;sp|P06537-4|GCR_MOUSE Isoform 2-B of Glucocorticoid receptor OS=Mus musculus OX=10090 GN=Nr3c1;sp|P06537|GCR_MOUSE Glucocorticoid receptor OS=Mus musculus OX=100	Glucocorticoid receptor	Nr3c1	0.0161977		0.724301	-0.0719187		0.181334	0.0607916		0.20425	0.148908		0.0144948	15.7678	15.7035	15.6689	15.7046	15.7932	15.691	15.7115	15.6654	15.581	15.5685	15.5929	462100000	14	5	14	14	23.9	23.9	23.9	83.272	756	756;757;783;784;748	0	83.666	21
696	P06683	P06683	sp|P06683|CO9_MOUSE Complement component C9 OS=Mus musculus OX=10090 GN=C9 PE=1 SV=2	Complement component C9	C9	0.345544		0.0117676	0.307217		0.0340789	-0.154603		0.195497	-0.116276		0.372004	13.9345	13.7156	13.9461	14.0371	14.2033	14.3923	14.1528	13.9229	13.9842	14.4704	14.184	43619000	4	1	4	4	8	8	8	62.002	548	548	0	49.198	6
697	P06684;CON__sw|Q1A7A4_CONT|CONT_Q1A7A4	P06684	sp|P06684|CO5_MOUSE Complement C5 OS=Mus musculus OX=10090 GN=C5 PE=1 SV=2	Complement C5;Complement C5 beta chain;Complement C5 alpha chain;C5a anaphylatoxin;Complement C5 alpha chain	C5	0.138021		0.0123758	-0.00196686		0.969468	-0.0517671		0.27591	0.0882206		0.110223	18.0142	17.8756	17.9356	18.0608	18.1067	18.0719	17.931	18.0374	18.0123	18.0334	17.9498	1487400000	34	2	34	33	26.9	26.9	26	188.88	1680	1680;1677	0	294.74	49
698	P06728	P06728	sp|P06728|APOA4_MOUSE Apolipoprotein A-IV OS=Mus musculus OX=10090 GN=Apoa4 PE=1 SV=3	Apolipoprotein A-IV	Apoa4	-0.0785056		0.702103	0.050722		0.824603	0.0104396		0.959273	-0.118788		0.60591	18.8835	18.7876	19.0603	18.9559	18.8989	18.641	19.4163	18.4939	18.7898	19.0355	18.866	18888000000	30	1	30	30	74.9	74.9	74.9	45.029	395	395	0	323.31	124
699	P06745;CON__sw|Q3ZBD7_CONT|CONT_Q3ZBD7;CON__sw|Q3ZBD7_CONT|CONT_G6PI_BOVIN	P06745	sp|P06745|G6PI_MOUSE Glucose-6-phosphate isomerase OS=Mus musculus OX=10090 GN=Gpi PE=1 SV=4	Glucose-6-phosphate isomerase	Gpi	-0.201688		0.00295232	-0.286016		0.000607086	-0.114815		0.0487359	-0.0304858		0.60357	19.6721	19.7443	19.6337	19.4803	19.4407	19.5241	19.7725	19.8572	19.7648	19.4299	19.5944	35256000000	28	3	28	28	59.5	59.5	59.5	62.766	558	558;557;557	0	323.31	166
700	P06797	P06797	sp|P06797|CATL1_MOUSE Cathepsin L1 OS=Mus musculus OX=10090 GN=Ctsl PE=1 SV=2	Cathepsin L1;Cathepsin L1 heavy chain;Cathepsin L1 light chain	Ctsl	0.121882		0.0168755	0.169376		0.00532452	0.0989975		0.0418853	0.0515041		0.30074	16.6046	16.5367	16.5938	16.7699	16.687	16.6439	16.4781	16.4238	16.5362	16.6456	16.6518	1319700000	5	1	5	5	20.7	20.7	20.7	37.547	334	334	0	102.33	21
701	P06800-6;P06800-5;P06800	P06800-6;P06800-5;P06800	sp|P06800-6|PTPRC_MOUSE Isoform 3 of Receptor-type tyrosine-protein phosphatase C OS=Mus musculus OX=10090 GN=Ptprc;sp|P06800-5|PTPRC_MOUSE Isoform 2 of Receptor-type tyrosine-protein phosphatase C OS=Mus musculus OX=10090 GN=Ptprc;sp|P06800|PTPRC_MOUSE Re	Receptor-type tyrosine-protein phosphatase C	Ptprc	-0.261702		0.0006895	-0.0731094		0.246069	0.124025		0.0423829	-0.064567		0.301816	16.5533	16.5096	16.5398	16.2885	16.3259	16.2031	16.4145	16.4511	16.3649	16.4346	16.2396	423670000	17	3	17	17	18.3	18.3	18.3	130.85	1154	1154;1250;1293	0	119.89	24
702	P06801	P06801	sp|P06801|MAOX_MOUSE NADP-dependent malic enzyme OS=Mus musculus OX=10090 GN=Me1 PE=1 SV=2	NADP-dependent malic enzyme	Me1	-0.0732937		0.355958	-0.204352		0.0374108	-0.147923		0.0803177	-0.0168642		0.845909	19.7648	19.9442	19.6855	19.6512	19.7611	19.7623	19.9451	19.8998	19.9933	19.8538	19.6296	64484000000	26	1	26	26	47	47	47	63.953	572	572	0	323.31	186
703	P06802-2;P06802	P06802-2;P06802	sp|P06802-2|ENPP1_MOUSE Isoform 1 of Ectonucleotide pyrophosphatase/phosphodiesterase family member 1 OS=Mus musculus OX=10090 GN=Enpp1;sp|P06802|ENPP1_MOUSE Ectonucleotide pyrophosphatase/phosphodiesterase family member 1 OS=Mus musculus OX=10090 GN=Enpp1	Ectonucleotide pyrophosphatase/phosphodiesterase family member 1;Alkaline phosphodiesterase I;Nucleotide pyrophosphatase	Enpp1	0.0522081		0.110778	0.0122082		0.720956	0.0387985		0.221935	0.0787984		0.0403283	18.318	18.3232	18.3069	18.3393	18.3977	18.3677	18.3068	18.2448	18.2801	18.3098	18.269	3102500000	21	2	21	21	29.4	29.4	29.4	103.08	905	905;906	0	323.01	60
704	P06909	P06909	sp|P06909|CFAH_MOUSE Complement factor H OS=Mus musculus OX=10090 GN=Cfh PE=1 SV=2	Complement factor H	Cfh	0.051199		0.461995	-0.000160838		0.998326	-0.0783709		0.26932	-0.0270111		0.725469	17.4818	17.3682	17.4978	17.4213	17.5153	17.5647	17.4438	17.4641	17.6749	17.4968	17.5581	2758100000	11	1	11	11	10.4	10.4	10.4	139.14	1234	1234	0	178.49	26
705	P07091	P07091	sp|P07091|S10A4_MOUSE Protein S100-A4 OS=Mus musculus OX=10090 GN=S100a4 PE=1 SV=1	Protein S100-A4	S100a4	-0.206492		0.131914	-0.0362454		0.801227	0.176983		0.189591	0.00673653		0.962616	16.1463	15.8919	16.0127	15.7874	15.8415	15.8026	15.9291	15.9452	15.6458	16.0519	15.5557	142460000	3	1	3	2	32.7	32.7	15.8	11.721	101	101	0.0070751	0.92449	7
706	P07146	P07146	sp|P07146|TRY2_MOUSE Anionic trypsin-2 OS=Mus musculus OX=10090 GN=Prss2 PE=1 SV=1	Anionic trypsin-2	Prss2	0.465326		0.237093	-0.432471		0.320102	-0.277624		0.469689	0.620172		0.165063	12.9292	13.5641	13.0552	13.113	14.5965	13.2349	13.3885	13.8516	13.1412	13.2156	12.8403	112170000	2	1	2	2	12.2	12.2	12.2	26.203	246	246	0	9.0366	2
707	P07309	P07309	sp|P07309|TTHY_MOUSE Transthyretin OS=Mus musculus OX=10090 GN=Ttr PE=1 SV=1	Transthyretin	Ttr	0.581891	UP	0.00325037	0.0972686		0.572353	0.0442685		0.772454	0.52889		0.0105514	17.4477	17.4711	17.3594	18.3802	17.9385	17.7052	17.2574	17.556	17.332	17.5651	17.393	18474000000	8	1	8	8	67.3	67.3	67.3	15.776	147	147	0	191.15	55
708	P07310	P07310	sp|P07310|KCRM_MOUSE Creatine kinase M-type OS=Mus musculus OX=10090 GN=Ckm PE=1 SV=1	Creatine kinase M-type	Ckm	-0.0356139		0.89876	-0.152134		0.628964	0.614311		0.0493529	0.730831		0.0387926	15.0685	16.0536	15.409	14.945	15.9033	15.5759	14.832	14.7583	15.0978	14.784	14.7038	145430000	8	1	7	7	25.7	23.6	23.6	43.044	381	381	0	25.782	10
709	P07356;REV__Q8BND4	P07356	sp|P07356|ANXA2_MOUSE Annexin A2 OS=Mus musculus OX=10090 GN=Anxa2 PE=1 SV=2	Annexin A2	Anxa2	-0.0647371		0.269109	-0.19191		0.0117807	-0.14854		0.023668	-0.021367		0.736467	17.8787	17.9471	17.7766	17.8072	17.8014	17.7995	18.0672	18.0743	17.9064	17.7898	17.8584	5337500000	22	2	22	22	56.9	56.9	56.9	38.676	339	339;861	0	147.05	56
710	P07607	P07607	sp|P07607|TYSY_MOUSE Thymidylate synthase OS=Mus musculus OX=10090 GN=Tyms PE=1 SV=1	Thymidylate synthase	Tyms	0.0921274		0.342131	0.0706257		0.509287	-0.0442483		0.641856	-0.0227466		0.829872	11.7714	11.6614	11.5332	11.745	11.832	11.6654	11.559	11.6282	11.9115	11.7736	11.7668	12793000	1	1	1	1	5.2	5.2	5.2	34.958	307	307	0.00063908	1.8566	1
711	P07724	P07724	sp|P07724|ALBU_MOUSE Serum albumin OS=Mus musculus OX=10090 GN=Alb PE=1 SV=3	Serum albumin	Alb	0.0473514		0.676376	-0.140843		0.280128	0.157576		0.184108	0.345771		0.019411	20.2202	20.1778	19.9406	20.3313	20.192	19.9575	19.9513	19.9319	19.9827	19.9645	19.6645	351000000000	31	1	31	27	49.7	49.7	46.4	68.692	608	608	0	323.31	290
712	P07742	P07742	sp|P07742|RIR1_MOUSE Ribonucleoside-diphosphate reductase large subunit OS=Mus musculus OX=10090 GN=Rrm1 PE=1 SV=2	Ribonucleoside-diphosphate reductase large subunit	Rrm1	-0.0453773		0.277457	0.000608258		0.989262	0.000988753		0.980487	-0.0449968		0.332162	16.1622	16.1847	16.1935	16.0988	16.1307	16.1747	16.1413	16.2481	16.1481	16.2216	16.1379	179510000	9	1	9	9	12.8	12.8	12.8	90.209	792	792	0	29.51	14
713	P07743	P07743	sp|P07743|BPIA2_MOUSE BPI fold-containing family A member 2 OS=Mus musculus OX=10090 GN=Bpifa2 PE=1 SV=1	BPI fold-containing family A member 2	Bpifa2	0.673433	UP	0.00473884	0.0306508		0.884273	-0.067898		0.719286	0.574884		0.0196743	14.2104	13.998	13.9129	15.1159	14.6028	14.4228	13.9593	13.9424	14.4232	14.059	14.2189	18300000	2	1	2	2	9.8	9.8	9.8	24.753	235	235	0	8.7328	2
714	P07758	P07758	sp|P07758|A1AT1_MOUSE Alpha-1-antitrypsin 1-1 OS=Mus musculus OX=10090 GN=Serpina1a PE=1 SV=4	Alpha-1-antitrypsin 1-1	Serpina1a	0.230254		0.0129294	0.00662658		0.938919	-0.023857		0.758325	0.19977		0.0405456	17.1752	16.9909	17.1981	17.4622	17.2485	17.3443	17.0658	17.1619	17.2082	17.2328	17.071	1636100000	18	1	18	2	51.6	51.6	12.6	46.002	413	413	0	323.31	25
715	P07759;Q80X76	P07759	sp|P07759|SPA3K_MOUSE Serine protease inhibitor A3K OS=Mus musculus OX=10090 GN=Serpina3k PE=1 SV=2	Serine protease inhibitor A3K	Serpina3k	-0.023994		0.909895	0.0151633		0.948983	-0.000577157		0.997827	-0.0397345		0.866933	17.8035	17.7551	18.2307	17.8912	17.8736	17.9526	17.9239	17.5605	18.3067	17.6491	18.242	4458100000	14	2	9	9	36.6	25.8	25.8	46.879	418	418;445	0	180.42	47
716	P07901	P07901	sp|P07901|HS90A_MOUSE Heat shock protein HSP 90-alpha OS=Mus musculus OX=10090 GN=Hsp90aa1 PE=1 SV=4	Heat shock protein HSP 90-alpha	Hsp90aa1	0.0916846		0.0154442	0.0932681		0.024069	-0.0673477		0.0570547	-0.0689312		0.0771287	19.2878	19.3052	19.3414	19.388	19.3982	19.4233	19.4164	19.3623	19.3578	19.4443	19.4999	54021000000	43	1	25	25	52	29.2	29.2	84.787	733	733	0	317.7	224
717	P08003	P08003	sp|P08003|PDIA4_MOUSE Protein disulfide-isomerase A4 OS=Mus musculus OX=10090 GN=Pdia4 PE=1 SV=3	Protein disulfide-isomerase A4	Pdia4	-0.0134012		0.740664	0.00491927		0.913233	-0.0587735		0.167609	-0.077094		0.111805	20.1843	20.1522	20.1761	20.1519	20.13	20.1906	20.197	20.2964	20.1955	20.1851	20.284	57169000000	47	1	47	47	62.7	62.7	62.7	71.982	638	638	0	323.31	245
718	P08030	P08030	sp|P08030|APT_MOUSE Adenine phosphoribosyltransferase OS=Mus musculus OX=10090 GN=Aprt PE=1 SV=2	Adenine phosphoribosyltransferase	Aprt	-0.095064		0.179981	-0.0988445		0.209512	-0.0776402		0.265863	-0.0738597		0.339352	16.5499	16.6178	16.5998	16.5056	16.4346	16.5421	16.6268	16.7112	16.6624	16.4247	16.7112	2126200000	9	1	9	9	48.3	48.3	48.3	19.724	180	180	0	45.198	21
719	P08032;REV__Q6P6L0-3;REV__Q6P6L0	P08032	sp|P08032|SPTA1_MOUSE Spectrin alpha chain, erythrocytic 1 OS=Mus musculus OX=10090 GN=Spta1 PE=1 SV=3	Spectrin alpha chain, erythrocytic 1	Spta1	0.0847575		0.260464	-0.0690075		0.404958	-0.0336792		0.645104	0.120086		0.162024	19.9254	20.0148	19.8549	20.0066	20.0623	19.9804	19.8897	19.9329	20.0735	20.0152	19.7775	6986100000	103	3	102	102	55	54.5	54.5	279.86	2415	2415;893;1131	0	323.31	197
720	P08071;CON__sw|P02788_CONT|CONT_TRFL_HUMAN	P08071	sp|P08071|TRFL_MOUSE Lactotransferrin OS=Mus musculus OX=10090 GN=Ltf PE=1 SV=4	Lactotransferrin	Ltf	-0.199466		0.167536	-0.0763214		0.620602	0.209192		0.149748	0.0860471		0.577485	16.2663	16.1471	16.3729	16.2674	16.1143	15.8062	16.0856	16.261	15.8122	16.0298	15.9234	366050000	11	2	11	11	15.4	15.4	15.4	77.837	707	707;710	0	33.039	18
721	P08101-2;P08101-3;P08101;P08508	P08101-2;P08101-3;P08101	sp|P08101-2|FCGR2_MOUSE Isoform IIB2 of Low affinity immunoglobulin gamma Fc region receptor II OS=Mus musculus OX=10090 GN=Fcgr2;sp|P08101-3|FCGR2_MOUSE Isoform IIB1 of Low affinity immunoglobulin gamma Fc region receptor II OS=Mus musculus OX=10090 GN=F	Low affinity immunoglobulin gamma Fc region receptor II	Fcgr2	-0.0500303		0.424181	-0.0210705		0.759863	0.146608		0.0357429	0.117648		0.111273	16.5769	16.5606	16.4101	16.5656	16.4773	16.3545	16.356	16.4121	16.3397	16.3656	16.3308	2208600000	8	4	8	8	31.1	31.1	31.1	31.881	283	283;302;330;261	0	64.42	23
722	P08103-2;P08103	P08103-2;P08103	sp|P08103-2|HCK_MOUSE Isoform 2 of Tyrosine-protein kinase HCK OS=Mus musculus OX=10090 GN=Hck;sp|P08103|HCK_MOUSE Tyrosine-protein kinase HCK OS=Mus musculus OX=10090 GN=Hck PE=1 SV=4	Tyrosine-protein kinase HCK	Hck	-0.224674		0.0263216	-0.1475		0.155272	0.0223069		0.799556	-0.0548673		0.578992	12.7419	12.6591	12.6303	12.5484	12.5102	12.2987	12.5975	12.7464	12.6206	12.648	12.3667	54443000	4	2	2	2	7.4	4.4	4.4	56.941	503	503;524	0.00016477	2.4919	3
723	P08113	P08113	sp|P08113|ENPL_MOUSE Endoplasmin OS=Mus musculus OX=10090 GN=Hsp90b1 PE=1 SV=2	Endoplasmin	Hsp90b1	-0.0965226		0.0988372	-0.0745297		0.236409	-0.0824041		0.150928	-0.104397		0.108766	20.9114	20.8712	20.9556	20.7973	20.804	20.8474	20.9382	21.078	20.9693	20.8322	21.0091	132000000000	53	1	53	51	60	60	58.2	92.475	802	802	0	323.31	428
724	P08121	P08121	sp|P08121|CO3A1_MOUSE Collagen alpha-1(III) chain OS=Mus musculus OX=10090 GN=Col3a1 PE=1 SV=4	Collagen alpha-1(III) chain	Col3a1	0.82948		0.320333	-0.411724		0.651997	0.0429799		0.957788	1.28418		0.178803	13.8937	13.6061	13.1463	13.5119	16.7131	12.9095	13.482	13.7246	13.3106	12.866	13.322	189920000	5	1	5	5	3.1	3.1	3.1	138.94	1464	1464	0	10.951	6
725	P08122	P08122	sp|P08122|CO4A2_MOUSE Collagen alpha-2(IV) chain OS=Mus musculus OX=10090 GN=Col4a2 PE=1 SV=4	Collagen alpha-2(IV) chain;Canstatin	Col4a2	0.376176		0.549493	-0.0175655		0.979858	0.101472		0.870562	0.495214		0.482623	15.7452	15.219	14.8172	14.7079	17.3673	14.8348	15.2416	15.4581	14.7774	15.2127	15.0702	1108200000	6	1	6	6	5	5	5	167.32	1707	1707	0	74.8	14
726	P08207	P08207	sp|P08207|S10AA_MOUSE Protein S100-A10 OS=Mus musculus OX=10090 GN=S100a10 PE=1 SV=2	Protein S100-A10	S100a10	-0.241669		0.0517804	-0.218119		0.104442	-0.0729865		0.517626	-0.0965366		0.446077	14.7204	14.6908	15.0178	14.588	14.4082	14.7078	15.0376	14.8506	14.7598	14.6017	14.7273	307610000	2	1	2	2	35.1	35.1	35.1	11.186	97	97	0	28.858	5
727	P08226	P08226	sp|P08226|APOE_MOUSE Apolipoprotein E OS=Mus musculus OX=10090 GN=Apoe PE=1 SV=2	Apolipoprotein E	Apoe	0.103843		0.0957732	0.0834478		0.214775	0.0580263		0.326912	0.0784219		0.241452	18.3491	18.2815	18.2855	18.4114	18.514	18.3022	18.2397	18.1903	18.3121	18.3747	18.2869	49173000000	20	1	20	20	63.7	63.7	63.7	35.866	311	311	0	171.23	115
728	P08228	P08228	sp|P08228|SODC_MOUSE Superoxide dismutase [Cu-Zn] OS=Mus musculus OX=10090 GN=Sod1 PE=1 SV=2	Superoxide dismutase [Cu-Zn]	Sod1	0.149139		0.315996	-0.165208		0.320231	-0.114794		0.435128	0.199554		0.235444	19.1283	19.3429	19.0704	19.6767	19.0877	19.2246	19.3689	19.3861	19.131	19.111	19.1492	225000000000	12	1	12	12	63.6	63.6	63.6	15.942	154	154	0	115.48	206
729	P08249	P08249	sp|P08249|MDHM_MOUSE Malate dehydrogenase, mitochondrial OS=Mus musculus OX=10090 GN=Mdh2 PE=1 SV=3	Malate dehydrogenase, mitochondrial	Mdh2	0.11821		0.00554911	0.0988651		0.0244743	-0.00461506		0.891935	0.0147301		0.699175	19.5549	19.5704	19.4811	19.6728	19.6189	19.6695	19.5352	19.5564	19.5287	19.6187	19.6592	107000000000	15	1	15	15	49.4	49.4	49.4	35.611	338	338	0	323.31	183
730	P08607	P08607	sp|P08607|C4BPA_MOUSE C4b-binding protein OS=Mus musculus OX=10090 GN=C4bpa PE=1 SV=3	C4b-binding protein	C4bpa	-0.2453		0.256453	-0.521442		0.0459875	-0.435534		0.0591804	-0.159392		0.499577	12.7076	13.267	13.4172	13.0188	12.646	12.9911	13.8811	13.5823	13.2349	13.0385	13.0509	316570000	1	1	1	1	2.6	2.6	2.6	51.523	469	469	0.00016507	2.5233	2
731	P08752;B2RSH2;P18872-2;P20612;Q3V3I2;P50149;P18872	P08752;B2RSH2	sp|P08752|GNAI2_MOUSE Guanine nucleotide-binding protein G(i) subunit alpha-2 OS=Mus musculus OX=10090 GN=Gnai2 PE=1 SV=5;sp|B2RSH2|GNAI1_MOUSE Guanine nucleotide-binding protein G(i) subunit alpha-1 OS=Mus musculus OX=10090 GN=Gnai1 PE=1 SV=1	Guanine nucleotide-binding protein G(i) subunit alpha-2;Guanine nucleotide-binding protein G(i) subunit alpha-1	Gnai2	-0.221341		9.92973e-05	-0.0831312		0.0579786	-0.0278645		0.438748	-0.166075		0.00176207	17.2071	17.2017	17.2066	16.9259	17.0035	17.0218	17.1845	17.2609	17.2536	17.16	17.1396	912100000	10	7	9	5	38.3	35.2	21.7	40.489	355	355;354;354;350;354;354;354	0	296.14	17
732	P08775	P08775	sp|P08775|RPB1_MOUSE DNA-directed RNA polymerase II subunit RPB1 OS=Mus musculus OX=10090 GN=Polr2a PE=1 SV=3	DNA-directed RNA polymerase II subunit RPB1	Polr2a	-0.0109793		0.740057	0.0242159		0.51642	-0.0212006		0.525144	-0.0563957		0.149346	17.2774	17.3068	17.2817	17.257	17.3047	17.2711	17.3605	17.2714	17.2975	17.3132	17.3548	884910000	27	1	27	27	18.9	18.9	18.9	217.17	1970	1970	0	126.79	40
733	P09055;P09055-2	P09055;P09055-2	sp|P09055|ITB1_MOUSE Integrin beta-1 OS=Mus musculus OX=10090 GN=Itgb1 PE=1 SV=1;sp|P09055-2|ITB1_MOUSE Isoform 2 of Integrin beta-1 OS=Mus musculus OX=10090 GN=Itgb1	Integrin beta-1	Itgb1	-0.0887499		0.0334054	-0.166029		0.00220095	-0.0948453		0.0250966	-0.0175659		0.669492	18.117	18.1408	18.0673	18.0093	18.0177	18.0319	18.1545	18.2462	18.209	17.9996	18.0748	3426800000	15	2	15	15	18.3	18.3	18.3	88.231	798	798;801	0	323.31	49
734	P09103	P09103	sp|P09103|PDIA1_MOUSE Protein disulfide-isomerase OS=Mus musculus OX=10090 GN=P4hb PE=1 SV=2	Protein disulfide-isomerase	P4hb	-0.0123953		0.739671	0.0245319		0.558923	-0.0216345		0.564344	-0.0585618		0.180523	20.8802	20.8535	20.9256	20.8494	20.8678	20.9049	20.9278	20.9337	20.8627	20.9735	20.8917	317000000000	45	1	45	45	77.4	77.4	77.4	57.058	509	509	0	323.31	470
735	P09405	P09405	sp|P09405|NUCL_MOUSE Nucleolin OS=Mus musculus OX=10090 GN=Ncl PE=1 SV=2	Nucleolin	Ncl	0.0644814		0.286475	-0.0867845		0.205437	-0.0450128		0.449664	0.106253		0.128697	19.7644	19.7199	19.7462	19.9073	19.7597	19.7569	19.7434	19.9069	19.7152	19.6797	19.7238	32868000000	44	1	44	44	49.4	49.4	49.4	76.722	707	707	0	323.31	160
736	P09411;P09041	P09411	sp|P09411|PGK1_MOUSE Phosphoglycerate kinase 1 OS=Mus musculus OX=10090 GN=Pgk1 PE=1 SV=4	Phosphoglycerate kinase 1	Pgk1	-0.0100507		0.806409	0.0076848		0.866787	-0.0250633		0.544574	-0.0427988		0.361027	20.3243	20.3848	20.3361	20.349	20.2774	20.3886	20.3508	20.4353	20.3343	20.3676	20.3947	117000000000	30	2	30	30	73.1	73.1	73.1	44.55	417	417;417	0	323.31	285
737	P09528	P09528	sp|P09528|FRIH_MOUSE Ferritin heavy chain OS=Mus musculus OX=10090 GN=Fth1 PE=1 SV=2	Ferritin heavy chain;Ferritin heavy chain, N-terminally processed	Fth1	0.113356		0.242235	0.172857		0.121474	0.272072		0.0143415	0.212571		0.0645022	18.7776	18.6788	18.7621	18.9214	18.9477	18.6894	18.504	18.44	18.4583	18.8144	18.4661	41495000000	12	1	12	12	49.5	49.5	49.5	21.066	182	182	0	165.71	93
738	P09581;P05532-2;P05532;Q00342	P09581	sp|P09581|CSF1R_MOUSE Macrophage colony-stimulating factor 1 receptor OS=Mus musculus OX=10090 GN=Csf1r PE=1 SV=3	Macrophage colony-stimulating factor 1 receptor	Csf1r	-0.175791		0.0204874	-0.0970632		0.201453	0.118698		0.0916833	0.0399697		0.584948	14.8059	14.8376	14.7496	14.6002	14.7106	14.5549	14.5857	14.6422	14.8091	14.6314	14.5325	71604000	8	4	8	8	9.1	9.1	9.1	109.18	977	977;975;979;1000	0	11.293	8
739	P09602	P09602	sp|P09602|HMGN2_MOUSE Non-histone chromosomal protein HMG-17 OS=Mus musculus OX=10090 GN=Hmgn2 PE=1 SV=2	Non-histone chromosomal protein HMG-17	Hmgn2	-0.345226		0.0470188	-0.624775	DOWN	0.0045689	-0.111999		0.476832	0.167549		0.346303	15.8978	15.6738	15.7033	15.5772	15.4581	15.204	15.9127	16.1228	15.5754	15.0716	15.4195	5244100000	7	1	7	7	61.1	61.1	61.1	9.4226	90	90	0	38.759	20
740	P09671	P09671	sp|P09671|SODM_MOUSE Superoxide dismutase [Mn], mitochondrial OS=Mus musculus OX=10090 GN=Sod2 PE=1 SV=3	Superoxide dismutase [Mn], mitochondrial	Sod2	0.453053	UP	0.00868466	0.148884		0.356443	0.127019		0.378095	0.431188		0.0195653	18.7088	18.7497	18.6931	19.5706	18.888	19.0522	18.6192	18.5983	18.553	18.761	18.7171	90741000000	13	1	13	13	54.5	54.5	54.5	24.603	222	222	0	250.51	100
741	P09803	P09803	sp|P09803|CADH1_MOUSE Cadherin-1 OS=Mus musculus OX=10090 GN=Cdh1 PE=1 SV=1	Cadherin-1;E-Cad/CTF1;E-Cad/CTF2;E-Cad/CTF3	Cdh1	0.328038		0.080246	0.146839		0.451977	-0.394872		0.0414791	-0.213673		0.281769	15.3429	15.6795	15.4668	15.7867	15.7293	15.9573	16.122	15.7462	15.8056	15.7059	16.3703	229680000	8	1	8	8	17.4	17.4	17.4	98.255	884	884	0	157.09	17
742	P09813	P09813	sp|P09813|APOA2_MOUSE Apolipoprotein A-II OS=Mus musculus OX=10090 GN=Apoa2 PE=1 SV=2	Apolipoprotein A-II;Proapolipoprotein A-II	Apoa2	-0.0232278		0.755294	0.0219615		0.791959	0.243725		0.00777004	0.198535		0.0354297	14.9572	15.0249	15.0974	14.9593	15.0126	15.038	14.8374	14.6755	14.8355	14.9388	14.6707	1273900000	3	1	3	3	41.2	41.2	41.2	11.309	102	102	0	43.947	10
743	P09925	P09925	sp|P09925|SURF1_MOUSE Surfeit locus protein 1 OS=Mus musculus OX=10090 GN=Surf1 PE=1 SV=3	Surfeit locus protein 1	Surf1	0.0948936		0.0626514	0.12308		0.0357196	0.00995012		0.829586	-0.0182364		0.724786	15.0152	15.152	15.0405	15.1352	15.2117	15.1455	15.0835	15.079	15.0155	15.1387	15.2261	282320000	6	1	6	6	27.1	27.1	27.1	34.798	306	306	0	38.139	10
744	P0C0A3	P0C0A3	sp|P0C0A3|CHMP6_MOUSE Charged multivesicular body protein 6 OS=Mus musculus OX=10090 GN=Chmp6 PE=1 SV=2	Charged multivesicular body protein 6	Chmp6	-0.028106		0.583632	-0.072919		0.218981	-0.0169442		0.739757	0.0278688		0.626297	15.6811	15.5787	15.6325	15.6075	15.5623	15.6382	15.6348	15.6322	15.6762	15.6683	15.4813	286590000	3	1	3	3	24	24	24	23.415	200	200	0	63.872	10
745	Q3THW5;P0C0S6	Q3THW5;P0C0S6	sp|Q3THW5|H2AV_MOUSE Histone H2A.V OS=Mus musculus OX=10090 GN=H2afv PE=1 SV=3;sp|P0C0S6|H2AZ_MOUSE Histone H2A.Z OS=Mus musculus OX=10090 GN=H2afz PE=1 SV=2	Histone H2A.V;Histone H2A.Z	H2afv	-0.0312268		0.515834	-0.110079		0.0608046	-0.104759		0.0485138	-0.0259064		0.627902	16.567	16.5415	16.47	16.5587	16.4573	16.4688	16.5967	16.7031	16.5929	16.4799	16.5618	9233800000	6	2	4	4	53.9	46.9	46.9	13.509	128	128;128	0	35.187	27
746	P0C605;P0C605-2	P0C605;P0C605-2	sp|P0C605|KGP1_MOUSE cGMP-dependent protein kinase 1 OS=Mus musculus OX=10090 GN=Prkg1 PE=1 SV=1;sp|P0C605-2|KGP1_MOUSE Isoform Beta of cGMP-dependent protein kinase 1 OS=Mus musculus OX=10090 GN=Prkg1	cGMP-dependent protein kinase 1	Prkg1	-0.0776084		0.335548	-0.0142761		0.870927	0.0570178		0.474122	-0.00631447		0.942674	13.9098	13.8876	13.9462	13.791	13.8826	13.8371	13.8817	13.7392	13.9516	13.6924	13.9941	55574000	4	2	4	4	6.7	6.7	6.7	76.35	671	671;686	0	16.983	5
747	P0C7L0-2;P0C7L0	P0C7L0-2;P0C7L0	sp|P0C7L0-2|WIPF3_MOUSE Isoform 2 of WAS/WASL-interacting protein family member 3 OS=Mus musculus OX=10090 GN=Wipf3;sp|P0C7L0|WIPF3_MOUSE WAS/WASL-interacting protein family member 3 OS=Mus musculus OX=10090 GN=Wipf3 PE=1 SV=1	WAS/WASL-interacting protein family member 3	Wipf3	0.38532		0.089994	-0.0269396		0.908445	0.0782982		0.7096	0.490558		0.0585849	12.9263	12.7233	12.773	13.0907	13.7577	12.7302	12.7286	12.7908	12.6684	12.7621	12.6426	35221000	3	2	3	3	6.2	6.2	6.2	45.333	451	451;485	0.00032289	2.0473	4
748	P0C7N9	P0C7N9	sp|P0C7N9|PSMG4_MOUSE Proteasome assembly chaperone 4 OS=Mus musculus OX=10090 GN=Psmg4 PE=1 SV=1	Proteasome assembly chaperone 4	Psmg4	-0.182475		0.296788	-0.0693529		0.715634	0.0669203		0.694484	-0.0462018		0.807861	10.0028	10.2858	10.3998	10.0697	9.84447	10.2268	10.4864	10.1786	9.82263	10.0901	10.0963	8181300	1	1	1	1	9.8	9.8	9.8	13.974	123	123	0.00064164	1.9309	1
749	P0C7T6	P0C7T6	sp|P0C7T6|ATX1L_MOUSE Ataxin-1-like OS=Mus musculus OX=10090 GN=Atxn1l PE=1 SV=1	Ataxin-1-like	Atxn1l	-0.0744926		0.488049	-0.11242		0.354367	0.0798256		0.458316	0.117754		0.333079	11.6397	11.4612	11.3319	11.43	11.5241	11.2551	11.559	11.3858	11.2484	11.3538	11.2169	6044800	1	1	1	1	1.6	1.6	1.6	73.373	687	687	0.0041373	1.172	1
750	P0C872	P0C872	sp|P0C872|JMJD7_MOUSE JmjC domain-containing protein 7 OS=Mus musculus OX=10090 GN=Jmjd7 PE=1 SV=1	JmjC domain-containing protein 7	Jmjd7	0.0776682		0.259012	-0.0616581		0.414879	-0.114965		0.10762	0.0243615		0.74352	13.8074	13.8462	13.8025	14.0059	13.8815	13.8016	13.9598	13.9878	13.8533	13.9692	13.7748	31846000	2	1	2	2	5.7	5.7	5.7	35.916	316	316	0.00016375	2.3493	4
751	P0C8K7	P0C8K7	sp|P0C8K7|SMIM1_MOUSE Small integral membrane protein 1 OS=Mus musculus OX=10090 GN=Smim1 PE=1 SV=1	Small integral membrane protein 1	Smim1	-0.548878		0.0395868	0.32304		0.2392	0.285337		0.244675	-0.586581		0.0471866	9.02619	9.1041	9.61032	8.63516	8.6708	8.78802	9.14558	8.38892	9.3501	9.2031	9.36604	18834000	1	1	1	1	15.4	15.4	15.4	8.764	78	78	0.00016989	3.1741	1
752	P0CG14	P0CG14	sp|P0CG14|CTF8A_MOUSE Chromosome transmission fidelity protein 8 homolog isoform 2 OS=Mus musculus OX=10090 GN=Chtf8 PE=1 SV=1	Chromosome transmission fidelity protein 8 homolog isoform 2	Chtf8	0.13273		0.124696	0.071468		0.437028	-0.0880571		0.291232	-0.0267955		0.767512	13.2607	13.1486	12.956	13.1754	13.331	13.2571	13.2661	13.245	13.1184	13.22	13.3425	28130000	3	1	3	3	10.1	10.1	10.1	52.244	533	533	0	32.478	3
753	P0DN34	P0DN34	sp|P0DN34|NDUB1_MOUSE NADH dehydrogenase [ubiquinone] 1 beta subcomplex subunit 1 OS=Mus musculus OX=10090 GN=Ndufb1 PE=3 SV=1		Ndufb1	0.10975		0.399157	0.079759		0.579399	0.0207766		0.870765	0.0507671		0.722907	12.9701	12.932	12.539	12.8188	12.8673	13.0841	12.9164	12.8607	12.6016	12.8852	12.8601	908830000	1	1	1	1	19.3	19.3	19.3	6.954	57	57	0.00064236	1.9577	3
754	P0DN91;P0DN90;P0DN89	P0DN91;P0DN90;P0DN89	sp|P0DN91|T254C_MOUSE Transmembrane protein 254c OS=Mus musculus OX=10090 GN=Tmem254c PE=1 SV=1;sp|P0DN90|T254B_MOUSE Transmembrane protein 254b OS=Mus musculus OX=10090 GN=Tmem254b PE=1 SV=1;sp|P0DN89|T254A_MOUSE Transmembrane protein 254 OS=Mus musculus		Tmem254c	0.227906		0.27973	-0.113511		0.621182	-0.282386		0.18755	0.0590308		0.796203	13.1935	13.7004	13.3964	13.7481	14.0077	13.2181	13.8638	13.5866	13.687	13.7679	13.43	711900000	2	3	2	1	17.9	17.9	8.9	14.238	123	123;123;123	0	9.7124	5
755	P0DOV1;P0DOV1-2;Q8CGE8	P0DOV1;P0DOV1-2;Q8CGE8	sp|P0DOV1|IFI5B_MOUSE Interferon-activable protein 205-B OS=Mus musculus OX=10090 GN=Mnda PE=1 SV=1;sp|P0DOV1-2|IFI5B_MOUSE Isoform 2 of Interferon-activable protein 205-B OS=Mus musculus OX=10090 GN=Mnda;sp|Q8CGE8|IFI5A_MOUSE Interferon-activable protein	Interferon-activable protein 205-A	Ifi205a	-0.186711		0.0100116	-0.11736		0.102896	-0.0539588		0.376399	-0.123309		0.0887714	16.1854	16.1087	16.0623	15.9217	15.9916	15.8829	16.093	16.2733	16.1519	16.1233	15.9874	161920000	14	3	5	4	46.4	19.3	17.2	46.977	425	425;423;404	0	82.373	11
756	P0DOV2	P0DOV2	sp|P0DOV2|IFI4_MOUSE Interferon-activable protein 204 OS=Mus musculus OX=10090 GN=Ifi204 PE=1 SV=1		Ifi204	-0.125547		0.0235262	-0.0902047		0.115464	-0.0642844		0.19901	-0.0996267		0.0863004	15.3603	15.3761	15.3515	15.2845	15.285	15.1418	15.3703	15.4791	15.4314	15.2986	15.3749	256050000	19	1	19	8	39.9	39.9	18.3	69.437	619	619	0	177.03	14
757	P0DP28;P0DP27;P0DP26;Q9D6P8;P20801	P0DP28;P0DP27;P0DP26	sp|P0DP28|CALM3_MOUSE Calmodulin-3 OS=Mus musculus OX=10090 GN=Calm3 PE=1 SV=1;sp|P0DP27|CALM2_MOUSE Calmodulin-2 OS=Mus musculus OX=10090 GN=Calm2 PE=1 SV=1;sp|P0DP26|CALM1_MOUSE Calmodulin-1 OS=Mus musculus OX=10090 GN=Calm1 PE=1 SV=1		Calm3	-0.146194		0.142628	-0.153842		0.164932	-0.0448923		0.634528	-0.0372446		0.723536	19.8584	19.7918	20.0604	19.9237	19.5795	19.7689	19.9552	20.0095	19.8806	19.7538	19.8354	49270000000	12	5	12	12	83.2	83.2	83.2	16.837	149	149;149;149;149;160	0	323.31	156
758	P10107	P10107	sp|P10107|ANXA1_MOUSE Annexin A1 OS=Mus musculus OX=10090 GN=Anxa1 PE=1 SV=2	Annexin A1	Anxa1	-0.264834		0.00119774	-0.181261		0.0199469	0.045043		0.45622	-0.0385299		0.56619	17.2987	17.3624	17.3432	17.1222	17.1388	16.9487	17.3743	17.2916	17.2032	17.0892	17.1276	1184700000	17	1	16	15	50.3	50.3	48	38.734	346	346	0	89.484	29
759	P10126;P62631	P10126	sp|P10126|EF1A1_MOUSE Elongation factor 1-alpha 1 OS=Mus musculus OX=10090 GN=Eef1a1 PE=1 SV=3	Elongation factor 1-alpha 1	Eef1a1	0.0221025		0.539186	0.0241045		0.548996	-0.0769599		0.0523861	-0.0789619		0.0708194	20.9285	20.9302	20.8664	20.8954	20.9412	20.9549	20.9824	21.0067	20.9669	20.9659	21.053	393000000000	33	2	33	33	58.9	58.9	58.9	50.113	462	462;463	0	211.62	483
760	P10404;P11370	P10404;P11370	sp|P10404|ENV1_MOUSE MLV-related proviral Env polyprotein OS=Mus musculus OX=10090 PE=1 SV=3;sp|P11370|ENV2_MOUSE Retrovirus-related Env polyprotein from Fv-4 locus OS=Mus musculus OX=10090 GN=Fv4 PE=1 SV=2	MLV-related proviral Env polyprotein;Surface protein;Transmembrane protein;Retrovirus-related Env polyprotein from Fv-4 locus	Fv4	0.020325		0.77421	0.166151		0.0578489	0.0635105		0.379247	-0.0823153		0.311474	11.5764	11.6866	11.715	11.7496	11.7316	11.5578	11.6052	11.5814	11.6009	11.6486	11.8753	12999000	2	2	2	2	3.4	3.4	3.4	69.612	641	641;679	0	3.7018	2
761	P10493	P10493	sp|P10493|NID1_MOUSE Nidogen-1 OS=Mus musculus OX=10090 GN=Nid1 PE=1 SV=2	Nidogen-1	Nid1	-0.0282703		0.790753	-0.0656107		0.584181	0.0234099		0.825988	0.0607503		0.611917	15.8268	15.9107	15.9258	15.6979	16.1517	15.7288	15.94	15.8145	15.8386	15.8174	15.7801	350000000	14	1	14	13	14.5	14.5	13.7	136.54	1245	1245	0	55.937	16
762	P10518	P10518	sp|P10518|HEM2_MOUSE Delta-aminolevulinic acid dehydratase OS=Mus musculus OX=10090 GN=Alad PE=1 SV=1	Delta-aminolevulinic acid dehydratase	Alad	-0.218663		0.0562892	-0.170922		0.16112	0.110353		0.299552	0.0626116		0.590446	18.9017	18.9559	18.9253	18.8125	18.6349	18.6794	18.5438	18.997	18.9109	18.6646	18.628	23514000000	17	1	17	17	63.6	63.6	63.6	36.023	330	330	0	323.31	101
763	P10605	P10605	sp|P10605|CATB_MOUSE Cathepsin B OS=Mus musculus OX=10090 GN=Ctsb PE=1 SV=2	Cathepsin B;Cathepsin B light chain;Cathepsin B heavy chain	Ctsb	0.0648125		0.360402	0.0285269		0.71348	-0.0103977		0.880687	0.0258879		0.738805	18.4662	18.4391	18.3311	18.4645	18.5176	18.4488	18.3282	18.4894	18.45	18.5725	18.3296	18067000000	11	1	11	11	41.6	41.6	41.6	37.279	339	339	0	140.75	93
764	P10630;P10630-2	P10630;P10630-2	sp|P10630|IF4A2_MOUSE Eukaryotic initiation factor 4A-II OS=Mus musculus OX=10090 GN=Eif4a2 PE=1 SV=2;sp|P10630-2|IF4A2_MOUSE Isoform 2 of Eukaryotic initiation factor 4A-II OS=Mus musculus OX=10090 GN=Eif4a2	Eukaryotic initiation factor 4A-II;Eukaryotic initiation factor 4A-II, N-terminally processed	Eif4a2	0.104278		0.0423848	0.1113		0.0505957	-0.00608783		0.893949	-0.01311		0.797619	17.5501	17.5104	17.5829	17.5929	17.6479	17.7155	17.508	17.5226	17.6311	17.6441	17.6863	4923100000	23	2	9	9	59.5	31.2	31.2	46.402	407	407;408	0	160.96	45
765	P10637;P10637-2;P10637-4;P10637-6;P10637-3;P10637-5	P10637;P10637-2;P10637-4;P10637-6;P10637-3;P10637-5	sp|P10637|TAU_MOUSE Microtubule-associated protein tau OS=Mus musculus OX=10090 GN=Mapt PE=1 SV=3;sp|P10637-2|TAU_MOUSE Isoform Tau-A of Microtubule-associated protein tau OS=Mus musculus OX=10090 GN=Mapt;sp|P10637-4|TAU_MOUSE Isoform Tau-C of Microtubule-	Microtubule-associated protein tau	Mapt	0.105369		0.107134	0.0160781		0.813185	0.0426945		0.488087	0.131985		0.0757265	13.5361	13.5115	13.504	13.6856	13.6356	13.5466	13.4332	13.3758	13.6145	13.4994	13.4818	44344000	4	6	4	4	8.7	8.7	8.7	76.243	733	733;430;341;350;364;372	0	16.228	5
766	P10639	P10639	sp|P10639|THIO_MOUSE Thioredoxin OS=Mus musculus OX=10090 GN=Txn PE=1 SV=3	Thioredoxin	Txn	0.141243		0.0317274	0.0375626		0.563143	0.0164859		0.775099	0.120166		0.0860044	16.651	16.673	16.7775	16.9326	16.7814	16.8112	16.7076	16.6679	16.6766	16.8046	16.6386	17440000000	5	1	5	3	31.4	31.4	22.9	11.675	105	105	0	38.185	34
767	P10648	P10648	sp|P10648|GSTA2_MOUSE Glutathione S-transferase A2 OS=Mus musculus OX=10090 GN=Gsta2 PE=1 SV=3	Glutathione S-transferase A2	Gsta2	0.761219	UP	0.00296831	0.939725	UP	0.00157656	0.407209		0.0612865	0.228702		0.312593	14.7005	14.9036	14.6549	15.569	15.4102	15.5635	14.2173	14.6008	14.2193	15.7116	14.8594	3783400000	13	1	2	2	52.3	6.8	6.8	25.542	222	222	1	-2	6
768	P10649	P10649	sp|P10649|GSTM1_MOUSE Glutathione S-transferase Mu 1 OS=Mus musculus OX=10090 GN=Gstm1 PE=1 SV=2	Glutathione S-transferase Mu 1	Gstm1	0.379749	UP	0.000449623	0.317565	UP	0.00315383	-0.0376208		0.614589	0.0245633		0.767674	20.7198	20.8492	20.7938	21.1801	21.0605	21.2615	20.7821	20.9588	20.7348	21.2108	21.0748	320000000000	24	1	24	13	78.9	78.9	41.7	25.97	218	218	0	323.31	503
769	P10711;P10711-2	P10711;P10711-2	sp|P10711|TCEA1_MOUSE Transcription elongation factor A protein 1 OS=Mus musculus OX=10090 GN=Tcea1 PE=1 SV=2;sp|P10711-2|TCEA1_MOUSE Isoform 1 of Transcription elongation factor A protein 1 OS=Mus musculus OX=10090 GN=Tcea1	Transcription elongation factor A protein 1	Tcea1	0.0125043		0.733466	-0.0437538		0.299526	-0.0157756		0.668073	0.0404825		0.335108	16.8892	16.85	16.9127	16.9532	16.8485	16.8878	16.8938	16.9081	16.8973	16.8212	16.8908	3100100000	9	2	9	9	39.9	39.9	39.9	33.88	301	301;266	0	201.64	28
770	P10810	P10810	sp|P10810|CD14_MOUSE Monocyte differentiation antigen CD14 OS=Mus musculus OX=10090 GN=Cd14 PE=1 SV=1	Monocyte differentiation antigen CD14	Cd14	-0.206637		0.000989963	-0.203453		0.00229069	0.0317272		0.488171	0.028543		0.575204	15.5456	15.5673	15.6033	15.4101	15.332	15.3542	15.4947	15.6384	15.4878	15.3445	15.3292	53110000	3	1	3	3	9.8	9.8	9.8	39.203	366	366	0	7.2007	4
771	P10833	P10833	sp|P10833|RRAS_MOUSE Ras-related protein R-Ras OS=Mus musculus OX=10090 GN=Rras PE=1 SV=1	Ras-related protein R-Ras	Rras	0.019308		0.667506	-0.0710167		0.177183	-0.124566		0.0179349	-0.0342417		0.498888	14.5739	14.605	14.6161	14.6785	14.5991	14.5753	14.7168	14.7583	14.6937	14.7228	14.581	346030000	8	1	8	6	45.9	45.9	33.5	23.764	218	218	0	179.84	9
772	P10852;P10852-2	P10852;P10852-2	sp|P10852|4F2_MOUSE 4F2 cell-surface antigen heavy chain OS=Mus musculus OX=10090 GN=Slc3a2 PE=1 SV=1;sp|P10852-2|4F2_MOUSE Isoform 2 of 4F2 cell-surface antigen heavy chain OS=Mus musculus OX=10090 GN=Slc3a2	4F2 cell-surface antigen heavy chain	Slc3a2	-0.069783		0.078242	-0.00464342		0.908892	0.082488		0.043184	0.0173484		0.67043	17.0462	17.0492	17.068	16.9601	17.0491	16.945	16.9505	16.9677	16.9978	16.9352	16.9995	806030000	15	2	15	15	33.5	33.5	33.5	58.336	526	526;565	0	143.61	33
773	P10922	P10922	sp|P10922|H10_MOUSE Histone H1.0 OS=Mus musculus OX=10090 GN=H1f0 PE=2 SV=4	Histone H1.0;Histone H1.0, N-terminally processed	H1f0	-0.181958		0.039205	-0.259443		0.0130571	0.067713		0.395423	0.145198		0.120348	18.4819	18.5619	18.5469	18.3388	18.4706	18.2354	18.5935	18.4229	18.3711	18.1152	18.2909	65931000000	10	1	10	10	35.6	35.6	35.6	20.861	194	194	0	59.544	88
774	P11031	P11031	sp|P11031|TCP4_MOUSE Activated RNA polymerase II transcriptional coactivator p15 OS=Mus musculus OX=10090 GN=Sub1 PE=1 SV=3	Activated RNA polymerase II transcriptional coactivator p15	Sub1	-0.0940362		0.0122541	-0.102285		0.0140789	0.111848		0.00472879	0.120096		0.00597269	16.8339	16.7875	16.8193	16.7536	16.719	16.6859	16.7305	16.6996	16.675	16.5872	16.6117	1235300000	9	1	9	9	52	52	52	14.427	127	127	0	94.794	17
775	P11087;P11087-2	P11087;P11087-2	sp|P11087|CO1A1_MOUSE Collagen alpha-1(I) chain OS=Mus musculus OX=10090 GN=Col1a1 PE=1 SV=4;sp|P11087-2|CO1A1_MOUSE Isoform 2 of Collagen alpha-1(I) chain OS=Mus musculus OX=10090 GN=Col1a1	Collagen alpha-1(I) chain	Col1a1	0.747604		0.36289	-0.276299		0.758848	-0.0126837		0.987396	1.01122		0.275858	17.0892	16.6666	16.0769	16.2762	19.6471	16.1522	16.577	16.9341	16.3597	16.1372	16.5573	14479000000	20	2	20	20	15.3	15.3	15.3	138.03	1453	1453;1225	0	263.22	60
776	P11103;P11103-2	P11103;P11103-2	sp|P11103|PARP1_MOUSE Poly [ADP-ribose] polymerase 1 OS=Mus musculus OX=10090 GN=Parp1 PE=1 SV=3;sp|P11103-2|PARP1_MOUSE Isoform 2 of Poly [ADP-ribose] polymerase 1 OS=Mus musculus OX=10090 GN=Parp1	Poly [ADP-ribose] polymerase 1	Parp1	-0.0574819		0.0811857	-0.0690517		0.06397	-0.0152128		0.617256	-0.00364297		0.914196	17.7077	17.6659	17.6329	17.6277	17.6015	17.6047	17.6798	17.7068	17.6656	17.6021	17.6278	1218000000	24	2	24	24	27	27	27	113.1	1013	1013;492	0	134.76	34
777	P11247	P11247	sp|P11247|PERM_MOUSE Myeloperoxidase OS=Mus musculus OX=10090 GN=Mpo PE=1 SV=2	Myeloperoxidase;Myeloperoxidase light chain;Myeloperoxidase heavy chain	Mpo	-0.0964666		0.496577	-0.0916757		0.561955	0.0454026		0.746547	0.0406117		0.795759	14.9456	14.9002	14.9827	14.8639	15.1263	14.5489	14.8392	15.1251	14.7279	14.8258	14.7857	177120000	5	1	5	5	9.5	9.5	9.5	81.181	718	718	0	50.394	7
778	P11276	P11276	sp|P11276|FINC_MOUSE Fibronectin OS=Mus musculus OX=10090 GN=Fn1 PE=1 SV=4	Fibronectin;Anastellin	Fn1	0.141309		0.187697	-0.00243278		0.983006	-0.0594625		0.564109	0.0842792		0.467126	20.0654	19.9855	19.9801	19.9753	20.4078	20.0718	20.006	20.1959	20.0074	20.0503	20.0844	29501000000	70	1	70	70	39.3	39.3	39.3	272.53	2477	2477	0	323.31	249
779	P11352	P11352	sp|P11352|GPX1_MOUSE Glutathione peroxidase 1 OS=Mus musculus OX=10090 GN=Gpx1 PE=1 SV=2	Glutathione peroxidase 1	Gpx1	0.17107		0.0713878	0.0406326		0.675809	-0.0114464		0.894757	0.118991		0.236723	19.6628	19.6522	19.5685	19.9909	19.611	19.7948	19.584	19.7088	19.625	19.7384	19.6214	80629000000	13	1	13	13	65.7	65.7	65.7	22.329	201	201	0	294.53	193
780	P11404	P11404	sp|P11404|FABPH_MOUSE Fatty acid-binding protein, heart OS=Mus musculus OX=10090 GN=Fabp3 PE=1 SV=5	Fatty acid-binding protein, heart	Fabp3	0.329828		0.0370259	-0.0472377		0.762661	-0.0289294		0.835969	0.348136		0.0464343	11.7791	11.9855	11.9396	11.9579	12.5206	12.2152	11.8538	11.7922	12.1449	11.8752	11.891	2072900	1	1	1	1	6.8	6.8	6.8	14.819	133	133	0.0096654	0.79084	1
781	P11438	P11438	sp|P11438|LAMP1_MOUSE Lysosome-associated membrane glycoprotein 1 OS=Mus musculus OX=10090 GN=Lamp1 PE=1 SV=2	Lysosome-associated membrane glycoprotein 1	Lamp1	0.197656		0.025308	0.115498		0.197286	0.0529992		0.49388	0.135157		0.137426	16.8251	16.7543	16.7845	17.1584	16.9332	16.8653	16.7355	16.7579	16.7115	16.9503	16.7507	3670600000	3	1	3	3	9.1	9.1	9.1	43.865	406	406	0	66.468	23
782	P11499	P11499	sp|P11499|HS90B_MOUSE Heat shock protein HSP 90-beta OS=Mus musculus OX=10090 GN=Hsp90ab1 PE=1 SV=3	Heat shock protein HSP 90-beta	Hsp90ab1	0.0199139		0.571925	0.0393204		0.326876	-0.0251554		0.47751	-0.0445619		0.269972	20.0417	20.0206	20.085	20.0559	20.0515	20.0996	20.1225	20.0267	20.0734	20.1001	20.127	135000000000	49	1	47	29	72	70.3	47	83.28	724	724	0	323.31	335
783	P11531	P11531	sp|P11531|DMD_MOUSE Dystrophin OS=Mus musculus OX=10090 GN=Dmd PE=1 SV=3	Dystrophin	Dmd	-0.0384123		0.383878	-0.0539305		0.27973	-0.0742122		0.109972	-0.058694		0.242099	16.8132	16.7248	16.6954	16.6983	16.677	16.7428	16.7918	16.8841	16.78	16.7432	16.7862	816300000	12	1	12	12	3.9	3.9	3.9	425.83	3678	3678	0	116.83	26
784	P11589	P11589	sp|P11589|MUP2_MOUSE Major urinary protein 2 OS=Mus musculus OX=10090 GN=Mup2 PE=1 SV=1	Major urinary protein 2	Mup2	0.45185		0.114343	0.531981		0.098641	0.127271		0.635285	0.0471397		0.874453	15.5645	15.3791	15.8847	16.2284	16.0746	15.8808	15.5698	14.8316	16.045	15.9567	16.0716	2707500000	15	1	1	1	69.4	6.1	6.1	20.663	180	180	0	5.2611	9
785	P11609;P11610	P11609;P11610	sp|P11609|CD1D1_MOUSE Antigen-presenting glycoprotein CD1d1 OS=Mus musculus OX=10090 GN=Cd1d1 PE=1 SV=3;sp|P11610|CD1D2_MOUSE Antigen-presenting glycoprotein CD1d2 OS=Mus musculus OX=10090 GN=Cd1d2 PE=1 SV=2	Antigen-presenting glycoprotein CD1d1;Antigen-presenting glycoprotein CD1d2	Cd1d1	-0.0253049		0.801915	-0.214076		0.0811654	0.04226		0.676192	0.231031		0.0629829	15.4715	15.4227	15.2341	15.3811	15.4168	15.2544	15.2606	15.2489	15.492	14.9705	15.269	1228100000	5	2	5	5	19.6	19.6	19.6	38.554	336	336;336	0	65.878	8
786	P11672	P11672	sp|P11672|NGAL_MOUSE Neutrophil gelatinase-associated lipocalin OS=Mus musculus OX=10090 GN=Lcn2 PE=1 SV=1	Neutrophil gelatinase-associated lipocalin	Lcn2	-0.157184		0.228037	-0.21676		0.144716	0.0401905		0.748868	0.0997665		0.482013	15.3069	15.2007	15.3668	15.2856	15.2253	14.8919	15.2934	15.4463	15.0141	15.0677	15.0013	249560000	4	1	4	4	16.5	16.5	16.5	22.875	200	200	0	5.9094	7
788	P11688	P11688	sp|P11688|ITA5_MOUSE Integrin alpha-5 OS=Mus musculus OX=10090 GN=Itga5 PE=1 SV=3	Integrin alpha-5;Integrin alpha-5 heavy chain;Integrin alpha-5 light chain	Itga5	0.0288035		0.507022	-0.0277778		0.565919	-0.0323952		0.456961	0.024186		0.616414	17.0351	17.1079	17.0274	17.0395	17.1031	17.1142	17.0335	17.1653	17.0688	17.0489	17.0739	918350000	17	1	17	17	16.5	16.5	16.5	115.04	1053	1053	0	95.9	34
789	P11714	P11714	sp|P11714|CP2D9_MOUSE Cytochrome P450 2D9 OS=Mus musculus OX=10090 GN=Cyp2d9 PE=1 SV=2	Cytochrome P450 2D9	Cyp2d9	0.14615		0.139063	0.225275		0.0516015	-0.0139462		0.880714	-0.0930711		0.380343	16.2846	16.386	16.2636	16.4908	16.3294	16.5525	16.1556	16.4525	16.368	16.4367	16.6646	411530000	17	1	9	9	38.7	21.8	21.8	56.949	504	504	0	45.142	16
790	P11725	P11725	sp|P11725|OTC_MOUSE Ornithine carbamoyltransferase, mitochondrial OS=Mus musculus OX=10090 GN=Otc PE=1 SV=1	Ornithine carbamoyltransferase, mitochondrial	Otc	0.517391	UP	8.20003e-08	0.468038	UP	5.49849e-07	-0.0204209		0.575583	0.0289326		0.480305	21.1263	21.181	21.0619	21.6661	21.6035	21.6517	21.13	21.1591	21.1414	21.6134	21.6097	262000000000	24	1	24	24	70.3	70.3	70.3	39.764	354	354	0	323.31	598
791	P11835	P11835	sp|P11835|ITB2_MOUSE Integrin beta-2 OS=Mus musculus OX=10090 GN=Itgb2 PE=1 SV=2	Integrin beta-2	Itgb2	-0.151066		0.0414633	-0.138025		0.0845009	0.0607851		0.366208	0.0477442		0.520848	16.2005	16.1278	16.2011	16.0175	16.0534	16.0054	16.0504	16.2074	16.0893	16.1041	15.8512	356330000	8	1	8	8	15.3	15.3	15.3	85.025	771	771	0	26.523	14
792	P11859	P11859	sp|P11859|ANGT_MOUSE Angiotensinogen OS=Mus musculus OX=10090 GN=Agt PE=1 SV=1	Angiotensinogen;Angiotensin-1;Angiotensin-2;Angiotensin-3;Angiotensin-4;Angiotensin 1-9;Angiotensin 1-7;Angiotensin 1-5;Angiotensin 1-4	Agt	-0.0344832		0.568776	-0.110464		0.123418	0.076897		0.219055	0.152878		0.0427076	16.8301	16.7204	16.72	16.7486	16.7615	16.6569	16.6764	16.5922	16.7711	16.6396	16.4994	688620000	7	1	7	7	15.5	15.5	15.5	51.99	477	477	0	82.98	20
793	P11862	P11862	sp|P11862|GAS2_MOUSE Growth arrest-specific protein 2 OS=Mus musculus OX=10090 GN=Gas2 PE=1 SV=1	Growth arrest-specific protein 2	Gas2	0.298782		0.0316539	0.337966		0.0301265	0.0938515		0.447974	0.0546681		0.689198	17.0078	17.0003	16.9481	17.2314	17.2433	17.3779	16.9953	16.9981	16.6812	17.4631	16.9959	742770000	12	1	12	12	40.1	40.1	40.1	34.9	314	314	0	147.31	25
794	P11881-8;P11881-7;P11881-6;P11881-5;P11881-4;P11881-2;P11881-3;P11881	P11881-8;P11881-7;P11881-6;P11881-5;P11881-4;P11881-2;P11881-3;P11881	sp|P11881-8|ITPR1_MOUSE Isoform 8 of Inositol 1,4,5-trisphosphate receptor type 1 OS=Mus musculus OX=10090 GN=Itpr1;sp|P11881-7|ITPR1_MOUSE Isoform 7 of Inositol 1,4,5-trisphosphate receptor type 1 OS=Mus musculus OX=10090 GN=Itpr1;sp|P11881-6|ITPR1_MOUSE	Inositol 1,4,5-trisphosphate receptor type 1	Itpr1	-0.169159		0.00139116	-0.0988709		0.0431284	0.0873852		0.0451635	0.0170968		0.695335	18.0667	18.11	18.1448	17.8789	17.9857	17.9495	18.0571	17.9764	18.0259	17.9301	17.9117	957120000	41	8	33	32	16.1	14.1	13.8	306.86	2694	2694;2709;2717;2732;2733;2734;2748;2749	0	215.02	47
795	P11928	P11928	sp|P11928|OAS1A_MOUSE 2-5-oligoadenylate synthase 1A OS=Mus musculus OX=10090 GN=Oas1a PE=1 SV=2	2-5-oligoadenylate synthase 1A	Oas1a	0.0656595		0.636623	0.0765847		0.622301	-0.0547838		0.692908	-0.0657089		0.672014	14.3043	14.2638	14.4152	14.4253	14.4705	14.2843	14.2754	14.5015	14.3707	14.7682	14.15	113520000	4	1	4	4	16.1	16.1	16.1	42.428	367	367	0	81.461	5
796	P11930	P11930	sp|P11930|NUD19_MOUSE Nucleoside diphosphate-linked moiety X motif 19 OS=Mus musculus OX=10090 GN=Nudt19 PE=1 SV=2	Nucleoside diphosphate-linked moiety X motif 19, mitochondrial	Nudt19	0.125433		0.0150444	0.06446		0.204465	-0.0308933		0.482852	0.0300798		0.539807	16.9711	17.0528	16.9775	17.0702	17.1186	17.1889	16.9841	17.0913	17.0187	17.1061	17.0856	2894600000	12	1	12	12	43.1	43.1	43.1	40.32	357	357	0	296.52	32
797	P11983;P11983-2	P11983;P11983-2	sp|P11983|TCPA_MOUSE T-complex protein 1 subunit alpha OS=Mus musculus OX=10090 GN=Tcp1 PE=1 SV=3;sp|P11983-2|TCPA_MOUSE Isoform 2 of T-complex protein 1 subunit alpha OS=Mus musculus OX=10090 GN=Tcp1	T-complex protein 1 subunit alpha	Tcp1	-0.047571		0.186807	-0.0139302		0.717499	-0.0278516		0.425188	-0.0614925		0.132654	18.9347	18.9383	19.0008	18.8695	18.903	18.9586	18.9769	18.9718	19.0087	18.985	18.9587	16664000000	28	2	28	28	65.8	65.8	65.8	60.448	556	556;507	0	323.31	143
798	P12023-2;P12023-3;P12023	P12023-2;P12023-3;P12023	sp|P12023-2|A4_MOUSE Isoform APP695 of Amyloid-beta A4 protein OS=Mus musculus OX=10090 GN=App;sp|P12023-3|A4_MOUSE Isoform APP751 of Amyloid-beta A4 protein OS=Mus musculus OX=10090 GN=App;sp|P12023|A4_MOUSE Amyloid-beta A4 protein OS=Mus musculus OX=1009	Amyloid beta A4 protein;N-APP;Soluble APP-alpha;Soluble APP-beta;C99;Beta-amyloid protein 42;Beta-amyloid protein 40;C83;P3(42);P3(40);C80;Gamma-secretase C-terminal fragment 59;Gamma-secretase C-terminal fragment 57;Gamma-secretase C-terminal fragment 50;C31	App	-0.0811828		0.492385	0.0787349		0.550219	0.240906		0.0617242	0.080988		0.539096	13.2991	13.1044	13.0596	13.052	13.2804	12.8871	13.1155	12.7755	12.8493	13.0072	12.9772	19238000	2	3	2	2	2.6	2.6	2.6	78.442	695	695;735;770	0.0011086	1.7111	2
799	P12246	P12246	sp|P12246|SAMP_MOUSE Serum amyloid P-component OS=Mus musculus OX=10090 GN=Apcs PE=1 SV=2	Serum amyloid P-component	Apcs	-0.104235		0.156406	-0.282056		0.00434904	-0.220286		0.00933624	-0.0424646		0.587766	14.4652	14.3494	14.6038	14.281	14.4621	14.3627	14.658	14.7018	14.7195	14.3561	14.466	160350000	5	1	5	5	29.5	29.5	29.5	26.247	224	224	0	18.637	6
800	P12265	P12265	sp|P12265|BGLR_MOUSE Beta-glucuronidase OS=Mus musculus OX=10090 GN=Gusb PE=1 SV=2	Beta-glucuronidase	Gusb	0.333465	UP	0.000646117	0.204212		0.0220574	-0.0324521		0.637936	0.096801		0.225428	18.0067	18.0518	17.881	18.3528	18.2501	18.337	17.9045	18.1021	18.0302	18.1347	18.2983	7431600000	21	1	21	21	38.1	38.1	38.1	74.194	648	648	0	323.31	67
801	P12367	P12367	sp|P12367|KAP2_MOUSE cAMP-dependent protein kinase type II-alpha regulatory subunit OS=Mus musculus OX=10090 GN=Prkar2a PE=1 SV=2	cAMP-dependent protein kinase type II-alpha regulatory subunit	Prkar2a	0.0291577		0.460754	0.0312405		0.479122	0.056353		0.169898	0.0542702		0.231105	17.1099	17.0154	17.082	17.0945	17.0644	17.1359	17.04	16.9611	17.0373	17.0684	17.0196	3917700000	12	1	12	10	34.7	34.7	27.4	45.389	401	401	0	160.4	26
802	P12382	P12382	sp|P12382|PFKAL_MOUSE ATP-dependent 6-phosphofructokinase, liver type OS=Mus musculus OX=10090 GN=Pfkl PE=1 SV=4	ATP-dependent 6-phosphofructokinase, liver type	Pfkl	0.0962542		0.0154472	0.0742585		0.0708579	-0.047004		0.182074	-0.0250083		0.509505	17.8977	17.9392	17.9064	17.9802	18.0251	18.0268	17.9589	18.0047	17.9208	18.01	18.0615	3226400000	27	1	27	22	41.2	41.2	34.4	85.359	780	780	0	224.38	51
803	P12710	P12710	sp|P12710|FABPL_MOUSE Fatty acid-binding protein, liver OS=Mus musculus OX=10090 GN=Fabp1 PE=1 SV=2	Fatty acid-binding protein, liver	Fabp1	-0.206798		0.00430814	-0.22128		0.00556614	-0.0126808		0.823813	0.00180112		0.977405	22.0126	22.1396	22.0102	21.898	21.7594	21.8846	22.1493	21.998	22.0531	21.8698	21.8213	408000000000	11	1	11	10	81.1	81.1	76.4	14.245	127	127	0	323.31	757
804	P12787	P12787	sp|P12787|COX5A_MOUSE Cytochrome c oxidase subunit 5A, mitochondrial OS=Mus musculus OX=10090 GN=Cox5a PE=1 SV=2	Cytochrome c oxidase subunit 5A, mitochondrial	Cox5a	-0.0923885		0.341247	-0.0457945		0.666818	-0.0580819		0.543603	-0.104676		0.33514	18.6609	18.6809	18.8015	18.6421	18.4396	18.7845	18.6596	18.8053	18.8528	18.6258	18.8277	16581000000	10	1	10	10	58.9	58.9	58.9	16.101	146	146	0	92.651	61
805	P12790	P12790	sp|P12790|CP2B9_MOUSE Cytochrome P450 2B9 OS=Mus musculus OX=10090 GN=Cyp2b9 PE=1 SV=2	Cytochrome P450 2B9	Cyp2b9	-0.0343157		0.62618	-0.0483119		0.541157	0.02072		0.767728	0.0347162		0.659003	17.7952	17.7353	17.5871	17.6549	17.6369	17.7229	17.5611	17.7802	17.7142	17.6894	17.5843	7808200000	20	1	20	13	38.5	38.5	28.7	55.74	491	491	0	168.14	53
806	P12791-2	P12791-2	sp|P12791-2|CP2BA_MOUSE Isoform 2 of Cytochrome P450 2B10 OS=Mus musculus OX=10090 GN=Cyp2b10	Cytochrome P450 2B10	Cyp2b10	0.324561		0.0217107	0.335389		0.0307449	0.0250422		0.83672	0.0142138		0.9166	15.3825	15.395	15.3012	15.921	15.6022	15.5292	15.3386	15.4663	15.1988	15.8459	15.494	524210000	16	1	12	2	27.5	22.6	2.4	55.74	491	491	0	69.24	9
807	P12815	P12815	sp|P12815|PDCD6_MOUSE Programmed cell death protein 6 OS=Mus musculus OX=10090 GN=Pdcd6 PE=1 SV=2	Programmed cell death protein 6	Pdcd6	-0.0939234		0.420158	-0.371094		0.0147279	-0.163335		0.175242	0.113836		0.383624	10.7338	11.0037	10.9069	10.88	10.7162	10.7665	10.8204	11.2826	11.0315	10.606	10.7415	483660000	11	1	11	1	71.7	71.7	4.7	21.867	191	191	0	185.41	1
808	P12815-2	P12815-2	sp|P12815-2|PDCD6_MOUSE Isoform 2 of Programmed cell death protein 6 OS=Mus musculus OX=10090 GN=Pdcd6	Programmed cell death protein 6	Pdcd6	0.0921437		0.42065	-0.0161153		0.897983	-0.170924		0.151237	-0.0626648		0.620326	11.4077	11.8714	11.8391	11.8871	11.7049	11.8027	11.8218	11.9604	11.8489	11.8556	11.8663	59481000	11	1	1	1	71.4	3.7	3.7	21.663	189	189	1	-2	1
809	P12970	P12970	sp|P12970|RL7A_MOUSE 60S ribosomal protein L7a OS=Mus musculus OX=10090 GN=Rpl7a PE=1 SV=2	60S ribosomal protein L7a	Rpl7a	-0.045734		0.262291	-0.0921331		0.0588473	0.0275794		0.489578	0.0739784		0.117081	17.7089	17.6125	17.6539	17.6243	17.5989	17.6149	17.625	17.6366	17.6309	17.4759	17.6015	22659000000	15	1	15	15	40.2	40.2	40.2	29.976	266	266	0	118.51	60
811	P13439	P13439	sp|P13439|UMPS_MOUSE Uridine 5-monophosphate synthase OS=Mus musculus OX=10090 GN=Umps PE=1 SV=3	Uridine 5-monophosphate synthase;Orotate phosphoribosyltransferase;Orotidine 5-phosphate decarboxylase	Umps	-0.235547		0.000212474	-0.197768		0.00161318	0.00777211		0.851863	-0.0300066		0.523333	17.9806	17.9833	17.9196	17.6706	17.7755	17.7308	17.9149	17.9838	17.9615	17.8043	17.7069	3225200000	19	1	19	19	36	36	36	52.292	481	481	0	163.35	47
812	P13516;Q99PL7;Q6T707	P13516	sp|P13516|ACOD1_MOUSE Acyl-CoA desaturase 1 OS=Mus musculus OX=10090 GN=Scd1 PE=1 SV=2	Acyl-CoA desaturase 1	Scd1	0.173948		0.145776	0.03834		0.761407	-0.115998		0.316704	0.0196098		0.876354	15.1271	15.1626	15.2167	15.5147	15.1953	15.3183	15.2129	15.4647	15.1768	15.4922	15.1541	870010000	5	3	5	3	25.9	25.9	20.6	41.046	355	355;359;353	0	21.487	8
813	P13597-2;P13597	P13597-2;P13597	sp|P13597-2|ICAM1_MOUSE Isoform 2 of Intercellular adhesion molecule 1 OS=Mus musculus OX=10090 GN=Icam1;sp|P13597|ICAM1_MOUSE Intercellular adhesion molecule 1 OS=Mus musculus OX=10090 GN=Icam1 PE=1 SV=1	Intercellular adhesion molecule 1	Icam1	-0.145607		0.0342298	-0.106001		0.140157	0.0132164		0.827128	-0.0263896		0.697347	15.2978	15.24	15.3122	15.1457	15.2441	15.0234	15.267	15.3543	15.1891	15.1717	15.1565	508310000	7	2	7	7	11.5	11.5	11.5	58.752	531	531;537	0	11.604	11
814	P13634	P13634	sp|P13634|CAH1_MOUSE Carbonic anhydrase 1 OS=Mus musculus OX=10090 GN=Ca1 PE=1 SV=4	Carbonic anhydrase 1	Ca1	0.116356		0.34201	-0.189813		0.176805	0.0146842		0.902165	0.320853		0.0345699	17.2905	17.4712	17.2667	17.5396	17.4388	17.399	17.2213	17.305	17.4581	17.3822	16.8944	6545000000	11	1	11	11	60.5	60.5	60.5	28.33	261	261	0	144.12	41
815	P13707	P13707	sp|P13707|GPDA_MOUSE Glycerol-3-phosphate dehydrogenase [NAD(+)], cytoplasmic OS=Mus musculus OX=10090 GN=Gpd1 PE=1 SV=3	Glycerol-3-phosphate dehydrogenase [NAD(+)], cytoplasmic	Gpd1	-0.287498		6.22718e-05	-0.18469		0.00323718	0.143641		0.00731744	0.0408336		0.408258	19.4582	19.4201	19.5259	19.1549	19.1768	19.21	19.3102	19.3326	19.3305	19.2096	19.0699	48378000000	19	1	19	17	49.6	49.6	44.4	37.572	349	349	0	262.81	143
816	P13745	P13745	sp|P13745|GSTA1_MOUSE Glutathione S-transferase A1 OS=Mus musculus OX=10090 GN=Gsta1 PE=1 SV=2	Glutathione S-transferase A1;Glutathione S-transferase A1, N-terminally processed	Gsta1	1.05193		0.0325657	1.45929		0.0119186	0.55653		0.216534	0.149171		0.757751	11.6541	11.5973	11.4871	12.6863	12.3734	12.8346	11.2738	11.2377	10.5574	13.4916	11.4729	47190000	13	1	9	1	52	36.3	3.1	25.608	223	223	0	44.777	1
817	P13808-2;P13808-3;P13808	P13808-2;P13808-3;P13808	sp|P13808-2|B3A2_MOUSE Isoform B1 of Anion exchange protein 2 OS=Mus musculus OX=10090 GN=Slc4a2;sp|P13808-3|B3A2_MOUSE Isoform B2 of Anion exchange protein 2 OS=Mus musculus OX=10090 GN=Slc4a2;sp|P13808|B3A2_MOUSE Anion exchange protein 2 OS=Mus musculus	Anion exchange protein 2	Slc4a2	0.0834382		0.297392	0.0341728		0.695192	-0.173932		0.0458094	-0.124666		0.17307	11.5616	11.8269	11.5314	11.665	11.7656	11.7396	11.8854	11.7533	11.8029	11.7939	11.9022	10413000	1	3	1	1	0.9	0.9	0.9	135.45	1223	1223;1228;1237	0.00016581	2.5841	1
818	P13864;P13864-2	P13864;P13864-2	sp|P13864|DNMT1_MOUSE DNA (cytosine-5)-methyltransferase 1 OS=Mus musculus OX=10090 GN=Dnmt1 PE=1 SV=5;sp|P13864-2|DNMT1_MOUSE Isoform 2 of DNA (cytosine-5)-methyltransferase 1 OS=Mus musculus OX=10090 GN=Dnmt1	DNA (cytosine-5)-methyltransferase 1	Dnmt1	-0.0047648		0.943201	0.00672869		0.9283	-0.18024		0.0209317	-0.191734		0.0262047	14.8225	14.8068	14.7446	14.7555	14.788	14.8161	14.8944	15.1479	14.8723	14.9792	14.9773	64157000	7	2	7	7	5.4	5.4	5.4	183.19	1620	1620;1502	0	13.524	8
819	P14069	P14069	sp|P14069|S10A6_MOUSE Protein S100-A6 OS=Mus musculus OX=10090 GN=S100a6 PE=1 SV=3	Protein S100-A6	S100a6	-0.124878		0.466878	-0.227739		0.246121	0.0489299		0.772857	0.151791		0.430144	13.7154	13.4758	13.998	13.4686	13.5746	13.7714	13.9404	13.7365	13.3656	13.3481	13.5581	123470000	3	1	3	3	46.1	46.1	46.1	10.051	89	89	0	34.653	4
820	P14094	P14094	sp|P14094|AT1B1_MOUSE Sodium/potassium-transporting ATPase subunit beta-1 OS=Mus musculus OX=10090 GN=Atp1b1 PE=1 SV=1	Sodium/potassium-transporting ATPase subunit beta-1	Atp1b1	-0.0902393		0.154273	-0.153783		0.0413254	0.00322319		0.957033	0.0667671		0.33091	17.6479	17.748	17.4788	17.5487	17.5114	17.5439	17.6252	17.6296	17.6102	17.4356	17.5002	10416000000	12	1	12	12	31.9	31.9	31.9	35.194	304	304	0	89.298	42
821	P14106	P14106	sp|P14106|C1QB_MOUSE Complement C1q subcomponent subunit B OS=Mus musculus OX=10090 GN=C1qb PE=1 SV=2	Complement C1q subcomponent subunit B	C1qb	-0.185859		0.0793323	-0.0712995		0.516022	-0.0703261		0.474938	-0.184886		0.112564	12.477	12.6251	12.3534	12.435	12.2613	12.2017	12.4811	12.4622	12.7232	12.5539	12.4145	21206000	3	1	3	3	17	17	17	26.717	253	253	0	4.1777	3
822	P14115	P14115	sp|P14115|RL27A_MOUSE 60S ribosomal protein L27a OS=Mus musculus OX=10090 GN=Rpl27a PE=1 SV=5	60S ribosomal protein L27a	Rpl27a	0.110768		0.237389	-0.0412724		0.683562	-0.16593		0.0898544	-0.0138899		0.890447	16.045	16.0403	15.9462	16.2043	16.0653	16.0942	16.0249	16.3814	16.123	16.0447	16.2256	6424900000	4	1	4	4	23	23	23	16.605	148	148	0	13.82	15
823	P14131	P14131	sp|P14131|RS16_MOUSE 40S ribosomal protein S16 OS=Mus musculus OX=10090 GN=Rps16 PE=1 SV=4	40S ribosomal protein S16	Rps16	-0.0277589		0.443892	-0.0403479		0.324765	0.0262873		0.467691	0.0388763		0.341825	17.0089	16.9328	16.972	16.9804	16.9538	16.8962	16.9532	16.9614	16.9202	16.8757	16.9335	25704000000	15	1	15	15	71.2	71.2	71.2	16.445	146	146	0	34.027	45
824	P14148	P14148	sp|P14148|RL7_MOUSE 60S ribosomal protein L7 OS=Mus musculus OX=10090 GN=Rpl7 PE=1 SV=2	60S ribosomal protein L7	Rpl7	0.0584975		0.23416	-0.0338248		0.526655	-0.0391196		0.416372	0.0532028		0.326932	18.8594	18.8276	18.7494	18.9097	18.8554	18.8467	18.8583	18.8923	18.8032	18.7491	18.8857	49465000000	26	1	26	26	54.1	54.1	54.1	31.419	270	270	0	188.07	125
825	P14152	P14152	sp|P14152|MDHC_MOUSE Malate dehydrogenase, cytoplasmic OS=Mus musculus OX=10090 GN=Mdh1 PE=1 SV=3	Malate dehydrogenase, cytoplasmic	Mdh1	-0.0185199		0.764782	-0.0349323		0.615314	-0.0688122		0.280688	-0.0523999		0.454843	19.7326	19.768	19.5799	19.6751	19.6213	19.7286	19.7309	19.8376	19.7185	19.6605	19.7943	137000000000	15	1	15	15	40.4	40.4	40.4	36.511	334	334	0	208.76	184
826	P14206	P14206	sp|P14206|RSSA_MOUSE 40S ribosomal protein SA OS=Mus musculus OX=10090 GN=Rpsa PE=1 SV=4	40S ribosomal protein SA	Rpsa	-0.0236783		0.435214	-0.034631		0.312936	-0.0482435		0.129673	-0.0372908		0.279289	19.3728	19.327	19.3169	19.3146	19.3046	19.3264	19.3823	19.3935	19.3856	19.3207	19.3843	32563000000	15	1	15	15	46.1	46.1	46.1	32.838	295	295	0	323.31	114
827	P14211	P14211	sp|P14211|CALR_MOUSE Calreticulin OS=Mus musculus OX=10090 GN=Calr PE=1 SV=1	Calreticulin	Calr	-0.0298		0.493397	-0.0288448		0.551923	-0.0499793		0.261276	-0.0509345		0.303089	20.2168	20.162	20.2745	20.1842	20.1602	20.2195	20.234	20.3318	20.2374	20.2026	20.2751	148000000000	28	1	28	28	71.2	71.2	71.2	47.994	416	416	0	323.31	302
828	P14234	P14234	sp|P14234|FGR_MOUSE Tyrosine-protein kinase Fgr OS=Mus musculus OX=10090 GN=Fgr PE=1 SV=2	Tyrosine-protein kinase Fgr	Fgr	-0.242741		0.219003	-0.0413416		0.845275	0.0586437		0.757317	-0.142756		0.505218	9.44789	9.79844	10.099	9.49452	9.46205	9.66056	9.48532	10.1159	9.56818	9.64491	9.71869	4006500	2	1	1	1	4.6	3.1	3.1	58.866	517	517	0	4.4621	1
829	P14246	P14246	sp|P14246|GTR2_MOUSE Solute carrier family 2, facilitated glucose transporter member 2 OS=Mus musculus OX=10090 GN=Slc2a2 PE=1 SV=3	Solute carrier family 2, facilitated glucose transporter member 2	Slc2a2	-0.147958		0.0543422	-0.300252	DOWN	0.00289257	-0.16524		0.0354408	-0.0129463		0.86715	17.1957	17.2495	17.0867	17.0248	17.0235	17.0396	17.2723	17.4574	17.2978	16.9367	17.1478	6367000000	13	1	13	13	19.1	19.1	19.1	57.106	523	523	0	48.73	35
830	P14426	P14426	sp|P14426|HA13_MOUSE H-2 class I histocompatibility antigen, D-K alpha chain OS=Mus musculus OX=10090 GN=H2-D1 PE=1 SV=1	H-2 class I histocompatibility antigen, D-K alpha chain	H2-D1	0.0514508		0.432467	0.0260223		0.71888	-0.0544452		0.407099	-0.0290167		0.6884	12.7395	12.7607	12.7105	12.8203	12.9059	12.6389	12.8238	12.823	12.7272	12.8576	12.7771	12476000	6	1	1	1	18	3.9	3.9	40.619	362	362	0	18.679	1
831	P14429;P14431	P14429;P14431	sp|P14429|HA17_MOUSE H-2 class I histocompatibility antigen, Q7 alpha chain OS=Mus musculus OX=10090 GN=H2-Q7 PE=1 SV=1;sp|P14431|HA19_MOUSE H-2 class I histocompatibility antigen, Q9 alpha chain (Fragment) OS=Mus musculus OX=10090 GN=H2-Q9 PE=3 SV=1	H-2 class I histocompatibility antigen, Q7 alpha chain;H-2 class I histocompatibility antigen, Q9 alpha chain	H2-Q7	0.109884		0.172428	0.0268914		0.753613	-0.0545049		0.481761	0.0284872		0.73959	12.3055	12.3768	12.3376	12.5624	12.485	12.3021	12.3972	12.4922	12.294	12.5005	12.3422	20493000	6	2	1	1	19.2	3.9	3.9	37.924	334	334;200	0	9.8256	2
832	P14434;P14438;P14437;P14436;P14435;P23150;P04228;P01910	P14434;P14438	sp|P14434|HA2B_MOUSE H-2 class II histocompatibility antigen, A-B alpha chain OS=Mus musculus OX=10090 GN=H2-Aa PE=1 SV=2;sp|P14438|HA2U_MOUSE H-2 class II histocompatibility antigen, A-U alpha chain (Fragment) OS=Mus musculus OX=10090 GN=H2-Aa PE=1 SV=1	H-2 class II histocompatibility antigen, A-B alpha chain;H-2 class II histocompatibility antigen, A-U alpha chain	H2-Aa	-0.12776		0.21727	-0.0268825		0.808817	0.0926277		0.361677	-0.00824933		0.940727	14.4815	14.5138	14.4867	14.5921	14.2267	14.28	14.3673	14.4308	14.4061	14.5222	14.2268	116230000	4	8	4	4	24.6	24.6	24.6	28.093	256	256;227;233;233;233;254;256;256	0	50.401	4
833	P14483;P06342;P01921;P06346;P06344;P06343;P06345	P14483;P06342;P01921	sp|P14483|HB2A_MOUSE H-2 class II histocompatibility antigen, A beta chain OS=Mus musculus OX=10090 GN=H2-Ab1 PE=1 SV=1;sp|P06342|HB2Q_MOUSE H-2 class II histocompatibility antigen, A-Q beta chain OS=Mus musculus OX=10090 GN=H2-Ab1 PE=1 SV=1;sp|P01921|HB2D	H-2 class II histocompatibility antigen, A beta chain;H-2 class II histocompatibility antigen, A-Q beta chain;H-2 class II histocompatibility antigen, A-D beta chain	H2-Ab1	-0.208461		0.0640714	-0.0495762		0.665648	0.116448		0.270226	-0.0424363		0.711082	14.9468	14.9237	14.8993	14.8087	14.7267	14.6089	14.8187	14.8328	14.769	14.99	14.5244	299010000	5	7	5	5	25.7	25.7	25.7	30.128	265	265;265;265;252;263;263;263	0	73.055	11
834	P14576;P14576-2	P14576	sp|P14576|SRP54_MOUSE Signal recognition particle 54 kDa protein OS=Mus musculus OX=10090 GN=Srp54 PE=1 SV=2	Signal recognition particle 54 kDa protein	Srp54	-0.0179991		0.604653	0.0434406		0.276078	0.045115		0.210885	-0.0163247		0.67372	18.6551	18.6127	18.7196	18.6245	18.6594	18.6495	18.6421	18.5894	18.6205	18.6486	18.673	3867600000	26	2	26	26	59.1	59.1	59.1	55.72	504	504;103	0	323.31	72
835	P14602;P14602-2;P14602-3	P14602;P14602-2;P14602-3	sp|P14602|HSPB1_MOUSE Heat shock protein beta-1 OS=Mus musculus OX=10090 GN=Hspb1 PE=1 SV=3;sp|P14602-2|HSPB1_MOUSE Isoform B of Heat shock protein beta-1 OS=Mus musculus OX=10090 GN=Hspb1;sp|P14602-3|HSPB1_MOUSE Isoform C of Heat shock protein beta-1 OS=M	Heat shock protein beta-1	Hspb1	0.835539	UP	1.25296e-05	1.19294	UP	1.53546e-06	-0.0628307		0.547981	-0.420233	DOWN	0.00434743	16.6665	16.7679	16.8288	17.7742	17.4244	17.5713	16.9427	16.7751	16.734	17.8754	18.145	5841000000	14	3	14	14	69.4	69.4	69.4	23.014	209	209;197;175	0	188.31	47
836	P14685	P14685	sp|P14685|PSMD3_MOUSE 26S proteasome non-ATPase regulatory subunit 3 OS=Mus musculus OX=10090 GN=Psmd3 PE=1 SV=3	26S proteasome non-ATPase regulatory subunit 3	Psmd3	-0.0651477		0.0474247	-0.0550772		0.117482	0.0260035		0.385786	0.015933		0.629623	19.1307	19.1127	19.1704	19.0911	19.0451	19.0821	19.1064	19.1021	19.1272	19.0715	19.0422	11007000000	32	1	32	32	57.2	57.2	57.2	60.718	530	530	0	276.53	110
837	P14733	P14733	sp|P14733|LMNB1_MOUSE Lamin-B1 OS=Mus musculus OX=10090 GN=Lmnb1 PE=1 SV=3	Lamin-B1	Lmnb1	-0.0980433		0.0286255	-0.164806		0.00341766	0.0428734		0.28701	0.109636		0.0286027	18.8577	18.855	18.8555	18.7973	18.7772	18.6995	18.8762	18.8031	18.7602	18.635	18.6618	13115000000	34	1	32	32	52.2	48.8	48.8	66.785	588	588	0	323.31	98
838	P14824	P14824	sp|P14824|ANXA6_MOUSE Annexin A6 OS=Mus musculus OX=10090 GN=Anxa6 PE=1 SV=3	Annexin A6	Anxa6	0.0377974		0.315918	0.091203		0.0468434	-0.00912725		0.80363	-0.0625328		0.149968	20.3125	20.3663	20.2732	20.3471	20.3184	20.3999	20.3328	20.3562	20.2904	20.4089	20.4264	61763000000	45	1	45	43	64.6	64.6	63.6	75.884	673	673	0	323.31	229
839	P14847	P14847	sp|P14847|CRP_MOUSE C-reactive protein OS=Mus musculus OX=10090 GN=Crp PE=1 SV=2	C-reactive protein	Crp	0.0164969		0.835018	0.0881943		0.331471	0.0599817		0.455369	-0.0117157		0.894678	16.8763	16.8569	16.9096	16.9597	16.8174	16.9152	16.7826	16.6842	16.9961	16.8278	16.9905	415250000	8	1	8	8	56.4	56.4	56.4	25.36	225	225	0	110.06	19
840	P14869	P14869	sp|P14869|RLA0_MOUSE 60S acidic ribosomal protein P0 OS=Mus musculus OX=10090 GN=Rplp0 PE=1 SV=3	60S acidic ribosomal protein P0	Rplp0	-0.0606021		0.0630506	-0.0508788		0.146609	0.00595718		0.840354	-0.00376618		0.909242	19.0292	18.9553	19.0264	18.9448	18.9552	18.929	18.9988	18.9962	18.9979	18.948	18.9456	33196000000	14	1	14	14	48.3	48.3	48.3	34.216	317	317	0	210.47	107
841	P14901	P14901	sp|P14901|HMOX1_MOUSE Heme oxygenase 1 OS=Mus musculus OX=10090 GN=Hmox1 PE=1 SV=1	Heme oxygenase 1	Hmox1	-0.226153		0.0576513	0.161635		0.199047	0.191162		0.0995586	-0.196626		0.125667	15.7301	15.5949	15.7803	15.6317	15.4388	15.3565	15.4787	15.6424	15.4108	15.8461	15.4984	829110000	8	1	8	8	37.7	37.7	37.7	32.928	289	289	0	81.897	13
842	P15105	P15105	sp|P15105|GLNA_MOUSE Glutamine synthetase OS=Mus musculus OX=10090 GN=Glul PE=1 SV=6	Glutamine synthetase	Glul	-0.0816975		0.260684	0.0200077		0.798873	0.00043391		0.995062	-0.101271		0.215843	19.2712	19.3027	19.2163	19.0739	19.3469	19.1244	19.1982	19.2946	19.2962	19.2294	19.3366	66775000000	13	1	13	13	39.1	39.1	39.1	42.119	373	373	0	315.55	183
843	P15116;P39038	P15116	sp|P15116|CADH2_MOUSE Cadherin-2 OS=Mus musculus OX=10090 GN=Cdh2 PE=1 SV=2	Cadherin-2	Cdh2	-0.0325593		0.435779	-0.0483346		0.306709	0.0621805		0.152998	0.0779558		0.11379	17.9946	17.9249	17.9642	17.9255	17.9279	17.9326	17.8398	17.8711	17.9863	17.8655	17.836	4333300000	18	2	18	18	26.9	26.9	26.9	99.795	906	906;913	0	298.99	50
844	P15208	P15208	sp|P15208|INSR_MOUSE Insulin receptor OS=Mus musculus OX=10090 GN=Insr PE=1 SV=2	Insulin receptor;Insulin receptor subunit alpha;Insulin receptor subunit beta	Insr	-0.0822522		0.117658	-0.0678143		0.234605	0.0493664		0.327166	0.0349285		0.528728	17.5196	17.4486	17.5184	17.3723	17.4829	17.3847	17.4517	17.3757	17.5111	17.3305	17.4262	1578300000	23	1	23	20	18.7	18.7	16.5	155.61	1372	1372	0	87.476	36
845	P15307	P15307	sp|P15307|REL_MOUSE Proto-oncogene c-Rel OS=Mus musculus OX=10090 GN=Rel PE=1 SV=2	Proto-oncogene c-Rel	Rel	-0.112576		0.0768954	-0.0394558		0.548386	0.0286337		0.62511	-0.0444861		0.499738	13.4017	13.4099	13.516	13.3033	13.24	13.4466	13.3711	13.4659	13.4046	13.4095	13.3394	13045000	2	1	1	1	3.1	1.5	1.5	64.959	587	587	0.001873	1.4597	1
846	P15327	P15327	sp|P15327|PMGE_MOUSE Bisphosphoglycerate mutase OS=Mus musculus OX=10090 GN=Bpgm PE=1 SV=2	Bisphosphoglycerate mutase	Bpgm	0.108317		0.266916	-0.0972663		0.366916	-0.0330355		0.726862	0.172548		0.125474	15.8053	15.9032	15.6312	15.9019	15.9603	15.8024	15.7375	15.7321	15.9692	15.8251	15.6062	3119900000	12	1	12	12	66	66	66	29.978	259	259	0	118.56	25
847	P15375	P15375	sp|P15375|MYF6_MOUSE Myogenic factor 6 OS=Mus musculus OX=10090 GN=Myf6 PE=2 SV=1	Myogenic factor 6	Myf6	-0.167721		0.37478	-0.495084		0.0350499	0.122904		0.511239	0.450267		0.050808	10.4141	10.9038	10.1118	10.1999	10.3715	10.3551	10.2765	10.2817	10.5028	10.0581	9.65902	8266500	1	1	1	1	2.9	2.9	2.9	26.986	242	242	0.0067945	0.9641	2
848	P15379-2;P15379-3;P15379-6;P15379-11;P15379-5;P15379-10;P15379-9;P15379-4;P15379-8;P15379-7;P15379;P15379-12;P15379-13	P15379-2;P15379-3;P15379-6;P15379-11;P15379-5;P15379-10;P15379-9;P15379-4;P15379-8;P15379-7;P15379;P15379-12;P15379-13	sp|P15379-2|CD44_MOUSE Isoform 13 of CD44 antigen OS=Mus musculus OX=10090 GN=Cd44;sp|P15379-3|CD44_MOUSE Isoform 12 of CD44 antigen OS=Mus musculus OX=10090 GN=Cd44;sp|P15379-6|CD44_MOUSE Isoform 7 of CD44 antigen OS=Mus musculus OX=10090 GN=Cd44;sp|P1537	CD44 antigen	Cd44	-0.131827		0.0915556	-0.114743		0.176163	0.0405359		0.577069	0.0234521		0.771508	15.4198	15.4699	15.4189	15.4163	15.2835	15.2133	15.3572	15.4335	15.3964	15.415	15.1469	253450000	4	13	4	4	11.6	11.6	11.6	39.998	363	363;461;496;575;576;616;617;654;697;736;778;580;592	0	8.7983	9
849	P15392	P15392	sp|P15392|CP2A4_MOUSE Cytochrome P450 2A4 OS=Mus musculus OX=10090 GN=Cyp2a4 PE=2 SV=3	Cytochrome P450 2A4	Cyp2a4	-0.588978		0.0163852	-0.502419		0.0519345	0.0212691		0.918382	-0.0652904		0.778848	16.7912	17.3545	16.6427	16.3199	16.4381	16.2634	17.1833	16.8746	16.6666	16.6671	16.1444	2509700000	32	1	8	8	60.3	21.7	21.7	56.781	494	494	0	93.538	29
850	P15508	P15508	sp|P15508|SPTB1_MOUSE Spectrin beta chain, erythrocytic OS=Mus musculus OX=10090 GN=Sptb PE=1 SV=4	Spectrin beta chain, erythrocytic	Sptb	0.0894114		0.300051	-0.0786895		0.409458	-0.0358931		0.669711	0.132208		0.17943	19.3077	19.3806	19.215	19.3807	19.4323	19.3587	19.2333	19.3142	19.4636	19.4037	19.113	5503100000	85	1	81	81	46.6	44.6	44.6	245.25	2128	2128	0	323.31	143
851	P15532	P15532	sp|P15532|NDKA_MOUSE Nucleoside diphosphate kinase A OS=Mus musculus OX=10090 GN=Nme1 PE=1 SV=1	Nucleoside diphosphate kinase A	Nme1	-0.0161632		0.731855	-0.0142272		0.787079	-0.0212139		0.653657	-0.0231499		0.661345	17.3571	17.3663	17.3001	17.3118	17.2767	17.3864	17.2781	17.4112	17.3978	17.3148	17.3815	4835700000	12	1	12	7	71.7	71.7	46.7	17.208	152	152	0	118.36	29
852	P15535-2;P15535	P15535-2;P15535	sp|P15535-2|B4GT1_MOUSE Isoform Short of Beta-1,4-galactosyltransferase 1 OS=Mus musculus OX=10090 GN=B4galt1;sp|P15535|B4GT1_MOUSE Beta-1,4-galactosyltransferase 1 OS=Mus musculus OX=10090 GN=B4galt1 PE=1 SV=1	Beta-1,4-galactosyltransferase 1;Lactose synthase A protein;N-acetyllactosamine synthase;Beta-N-acetylglucosaminylglycopeptide beta-1,4-galactosyltransferase;Beta-N-acetylglucosaminyl-glycolipid beta-1,4-galactosyltransferase;Processed beta-1,4-galactosyltransferase 1	B4galt1	-0.0964993		0.137914	-0.0363705		0.597426	-0.0224753		0.714114	-0.0826042		0.244537	14.0792	14.0634	14.1016	13.8372	14.0519	14.0657	14.0513	14.0836	14.1767	14.057	14.078	98637000	3	2	3	3	9.8	9.8	9.8	42.959	386	386;399	0	4.8078	3
1386	P53798	P53798	sp|P53798|FDFT_MOUSE Squalene synthase OS=Mus musculus OX=10090 GN=Fdft1 PE=1 SV=2	Squalene synthase	Fdft1	-0.560534	DOWN	0.000481208	-0.266409		0.0528384	-0.0297601		0.788178	-0.323885		0.0238031	16.3658	16.5344	16.3863	15.902	15.7556	15.9473	16.3943	16.67	16.3115	16.0364	16.348	604110000	7	1	7	7	22.1	22.1	22.1	48.154	416	416	0	61.463	15
854	P15864;Q07133	P15864	sp|P15864|H12_MOUSE Histone H1.2 OS=Mus musculus OX=10090 GN=Hist1h1c PE=1 SV=2	Histone H1.2	Hist1h1c	-0.0135898		0.849469	-0.0185597		0.81675	0.0659901		0.36714	0.07096		0.384951	16.5357	16.4402	16.3154	16.5152	16.4435	16.2918	16.3301	16.4156	16.3476	16.2899	16.4019	16828000000	19	2	6	6	53.3	22.6	22.6	21.266	212	212;208	0	18.384	28
855	P15920	P15920	sp|P15920|VPP2_MOUSE V-type proton ATPase 116 kDa subunit a isoform 2 OS=Mus musculus OX=10090 GN=Atp6v0a2 PE=1 SV=2	V-type proton ATPase 116 kDa subunit a isoform 2	Atp6v0a2	-0.146345		0.0368844	-0.0147183		0.831689	0.127205		0.0625495	-0.0044218		0.94903	14.8302	14.7155	14.7617	14.5781	14.6822	14.6081	14.6229	14.5279	14.7749	14.6299	14.6245	54600000	5	1	5	5	7.6	7.6	7.6	98.144	856	856	0	13.138	7
2261	Q3UVU3;Q3UVU3-2	Q3UVU3;Q3UVU3-2	sp|Q3UVU3|ZNT10_MOUSE Zinc transporter 10 OS=Mus musculus OX=10090 GN=Slc30a10 PE=1 SV=1;sp|Q3UVU3-2|ZNT10_MOUSE Isoform 2 of Zinc transporter 10 OS=Mus musculus OX=10090 GN=Slc30a10	Zinc transporter 10	Slc30a10	-0.560408	DOWN	0.00145495	-0.286605		0.0715452	0.0839441		0.52219	-0.189859		0.210214	15.1264	15.1999	15.1038	14.2951	14.7168	14.737	15.2377	14.9336	15.0069	14.6353	14.9103	299840000	6	2	6	6	18.1	18.1	18.1	50.91	470	470;233	0	58.542	9
379	O35874	O35874	sp|O35874|SATT_MOUSE Neutral amino acid transporter A OS=Mus musculus OX=10090 GN=Slc1a4 PE=1 SV=1	Neutral amino acid transporter A	Slc1a4	-0.54549	DOWN	0.00018144	-0.371335	DOWN	0.00519259	0.120881		0.219213	-0.0532736		0.615845	13.5797	13.4548	13.333	12.8563	13.0615	12.8132	13.3217	13.2506	13.4324	13.084	12.8432	14740000	1	1	1	1	1.9	1.9	1.9	56.061	532	532	0.0018779	1.488	1
858	P16054	P16054	sp|P16054|KPCE_MOUSE Protein kinase C epsilon type OS=Mus musculus OX=10090 GN=Prkce PE=1 SV=1	Protein kinase C epsilon type	Prkce	-0.0155145		0.627436	-0.0999686		0.0170417	-0.0799512		0.0284166	0.00450291		0.899128	14.4287	14.3821	14.435	14.3762	14.3973	14.4257	14.4577	14.5169	14.5109	14.377	14.4135	42707000	4	1	4	4	5.7	5.7	5.7	83.56	737	737	0	5.8182	5
859	P16056	P16056	sp|P16056|MET_MOUSE Hepatocyte growth factor receptor OS=Mus musculus OX=10090 GN=Met PE=1 SV=1	Hepatocyte growth factor receptor	Met	-0.0836061		0.122624	-0.0513568		0.374725	0.0478493		0.356012	0.0156		0.78328	16.1949	16.1525	16.0945	16.0144	16.1172	16.0595	16.0184	16.0841	16.1959	16.0435	16.0527	314160000	13	1	13	13	10.2	10.2	10.2	153.55	1379	1379	0	44.2	19
860	P16110	P16110	sp|P16110|LEG3_MOUSE Galectin-3 OS=Mus musculus OX=10090 GN=Lgals3 PE=1 SV=3	Galectin-3	Lgals3	-0.170364		0.266056	-0.0144752		0.930287	-0.0308106		0.835242	-0.186699		0.275026	15.8269	15.6211	15.6003	15.6275	15.5335	15.3762	15.6853	15.9259	15.5295	15.9659	15.4323	1060500000	6	1	6	6	22.7	22.7	22.7	27.515	264	264	0	32.971	13
861	P16125	P16125	sp|P16125|LDHB_MOUSE L-lactate dehydrogenase B chain OS=Mus musculus OX=10090 GN=Ldhb PE=1 SV=2	L-lactate dehydrogenase B chain	Ldhb	-0.122038		0.0662673	-0.117091		0.106937	0.0733685		0.242031	0.068421		0.323736	16.7004	16.7436	16.8824	16.6864	16.6774	16.5964	16.7894	16.6011	16.7158	16.5854	16.5846	620960000	12	1	11	11	41.3	37.7	37.7	36.572	334	334	0	104.8	18
862	P16254	P16254	sp|P16254|SRP14_MOUSE Signal recognition particle 14 kDa protein OS=Mus musculus OX=10090 GN=Srp14 PE=1 SV=1	Signal recognition particle 14 kDa protein;Signal recognition particle 14 kDa protein, N-terminally processed	Srp14	-0.0160904		0.627149	-0.0135477		0.71374	-0.0093906		0.775866	-0.0119333		0.746397	16.0605	16.0475	16.0734	16.0575	16.006	16.0696	16.0863	16.0317	16.0916	16.087	16.0257	1269300000	7	1	7	7	44.5	44.5	44.5	12.51	110	110	0	18.177	18
172	E0CYR6;Q9JIY8	E0CYR6;Q9JIY8	sp|E0CYR6|NT8F7_MOUSE N-acetyltransferase family 8 member 7 OS=Mus musculus OX=10090 GN=Nat8f7 PE=1 SV=1;sp|Q9JIY8|NT8F3_MOUSE N-acetyltransferase family 8 member 3 OS=Mus musculus OX=10090 GN=Nat8f3 PE=1 SV=1	Probable N-acetyltransferase CML3	Gm4477	-0.53785	DOWN	0.0068117	-0.740568	DOWN	0.00194001	-0.0958375		0.553496	0.10688		0.554475	12.9335	12.8703	13.0035	12.3305	12.4054	12.4578	13.2286	12.5723	13.294	12.3074	12.2747	18309000	4	2	4	4	16.3	16.3	16.3	26.1	227	227;226	0.00016523	2.5358	4
864	P16301	P16301	sp|P16301|LCAT_MOUSE Phosphatidylcholine-sterol acyltransferase OS=Mus musculus OX=10090 GN=Lcat PE=1 SV=2	Phosphatidylcholine-sterol acyltransferase	Lcat	-0.108913		0.0383176	-0.0527546		0.323178	0.0556789		0.248452	-0.000479747		0.992633	15.808	15.7915	15.8607	15.7405	15.712	15.681	15.8021	15.6789	15.8121	15.7652	15.6581	1105700000	7	1	7	7	17.6	17.6	17.6	49.746	438	438	0	21.588	19
865	P16330-2;P16330	P16330-2;P16330	sp|P16330-2|CN37_MOUSE Isoform CNPI of 2,3-cyclic-nucleotide 3-phosphodiesterase OS=Mus musculus OX=10090 GN=Cnp;sp|P16330|CN37_MOUSE 2,3-cyclic-nucleotide 3-phosphodiesterase OS=Mus musculus OX=10090 GN=Cnp PE=1 SV=3	2,3-cyclic-nucleotide 3-phosphodiesterase	Cnp	-0.0297618		0.453379	-0.0709194		0.128371	-0.106737		0.0196793	-0.0655795		0.156109	16.6841	16.6653	16.6148	16.6273	16.6268	16.6208	16.7282	16.84	16.7163	16.6714	16.7097	1798900000	13	2	13	13	29	29	29	44.654	400	400;420	0	60.715	21
866	P16331	P16331	sp|P16331|PH4H_MOUSE Phenylalanine-4-hydroxylase OS=Mus musculus OX=10090 GN=Pah PE=1 SV=4	Phenylalanine-4-hydroxylase	Pah	0.273776		0.000221533	0.230723		0.00163253	0.0707197		0.167796	0.113773		0.0586682	19.6613	19.635	19.7073	19.9312	19.9648	19.9289	19.5056	19.594	19.6917	19.8667	19.789	73069000000	27	1	27	27	52.3	52.3	52.3	51.899	453	453	0	323.31	149
867	P16332	P16332	sp|P16332|MUTA_MOUSE Methylmalonyl-CoA mutase, mitochondrial OS=Mus musculus OX=10090 GN=Mut PE=1 SV=2	Methylmalonyl-CoA mutase, mitochondrial	Mut	0.00795824		0.841357	0.0261073		0.56027	0.0365717		0.367987	0.0184227		0.679655	19.8639	19.9172	19.7771	19.8365	19.8407	19.9049	19.8116	19.8057	19.8312	19.8399	19.8446	20782000000	36	1	36	35	57.6	57.6	56.7	82.843	748	748	0	323.31	174
868	P16406	P16406	sp|P16406|AMPE_MOUSE Glutamyl aminopeptidase OS=Mus musculus OX=10090 GN=Enpep PE=1 SV=1	Glutamyl aminopeptidase	Enpep	0.0566654		0.195681	-0.0712346		0.150277	0.00913196		0.827203	0.137032		0.013928	18.6484	18.7826	18.6532	18.7825	18.7574	18.7142	18.6714	18.7065	18.6788	18.6357	18.593	6440900000	35	1	35	35	41	41	41	107.96	945	945	0	323.31	91
869	P16460	P16460	sp|P16460|ASSY_MOUSE Argininosuccinate synthase OS=Mus musculus OX=10090 GN=Ass1 PE=1 SV=1	Argininosuccinate synthase	Ass1	0.0954572		0.0701914	0.0715501		0.202855	-0.0912661		0.0812749	-0.067359		0.228322	21.7658	21.8725	21.763	21.8906	21.8234	21.9737	21.9248	21.902	21.8483	21.984	21.9425	594000000000	33	1	33	33	75	75	75	46.584	412	412	0	323.31	1028
870	P16546	P16546	sp|P16546|SPTN1_MOUSE Spectrin alpha chain, non-erythrocytic 1 OS=Mus musculus OX=10090 GN=Sptan1 PE=1 SV=4	Spectrin alpha chain, non-erythrocytic 1	Sptan1	0.139381		0.120433	0.0704532		0.459115	-0.203844		0.0329373	-0.134916		0.172003	15.2639	15.2117	15.0572	15.33	15.2542	15.3667	15.2741	15.556	15.3141	15.3804	15.5233	774980000	160	1	160	4	69.4	69.4	1.3	284.59	2472	2472	0	323.31	7
871	P16546-2	P16546-2	sp|P16546-2|SPTN1_MOUSE Isoform 2 of Spectrin alpha chain, non-erythrocytic 1 OS=Mus musculus OX=10090 GN=Sptan1	Spectrin alpha chain, non-erythrocytic 1	Sptan1	-0.146114		0.0272306	-0.0929439		0.17013	0.0497649		0.396063	-0.00340482		0.957745	12.8692	12.9303	12.8474	12.7676	12.6458	12.7952	12.8473	12.7895	12.8608	12.8325	12.6467	26742000	157	1	1	1	69.3	0.7	0.7	282.34	2452	2452	0	6.6652	1
872	P16675	P16675	sp|P16675|PPGB_MOUSE Lysosomal protective protein OS=Mus musculus OX=10090 GN=Ctsa PE=1 SV=1	Lysosomal protective protein;Lysosomal protective protein 32 kDa chain;Lysosomal protective protein 20 kDa chain	Ctsa	-0.0460185		0.315077	-0.156729		0.00968599	0.0149971		0.737084	0.125708		0.028061	16.6115	16.6169	16.5508	16.5642	16.5078	16.5691	16.5002	16.665	16.5691	16.417	16.4257	3550500000	9	1	9	9	21.1	21.1	21.1	53.844	474	474	0	42.62	24
873	P16858;Q64467	P16858	sp|P16858|G3P_MOUSE Glyceraldehyde-3-phosphate dehydrogenase OS=Mus musculus OX=10090 GN=Gapdh PE=1 SV=2	Glyceraldehyde-3-phosphate dehydrogenase	Gapdh	0.0118323		0.804425	-0.040387		0.455889	-0.111582		0.038602	-0.0593626		0.281268	21.4724	21.5717	21.4213	21.4605	21.488	21.5524	21.5783	21.6538	21.5681	21.5267	21.5926	330000000000	21	2	21	21	69.7	69.7	69.7	35.81	333	333;440	0	323.31	626
874	P17012;P23607	P17012;P23607	sp|P17012|ZFX_MOUSE Zinc finger X-chromosomal protein OS=Mus musculus OX=10090 GN=Zfx PE=1 SV=2;sp|P23607|ZFA_MOUSE Zinc finger autosomal protein OS=Mus musculus OX=10090 GN=Zfa PE=3 SV=1	Zinc finger X-chromosomal protein;Zinc finger autosomal protein	Zfx	0.086531		0.155099	0.0463698		0.47688	0.0106494		0.85318	0.0508107		0.436972	15.1424	15.1098	15.0468	15.2299	15.1095	15.2192	14.9801	15.0931	15.1939	15.1361	15.1347	40191000	2	2	2	2	2.4	2.4	2.4	90.025	799	799;742	0.0079651	0.89644	4
875	P17047-3	P17047-3	sp|P17047-3|LAMP2_MOUSE Isoform LAMP-2C of Lysosome-associated membrane glycoprotein 2 OS=Mus musculus OX=10090 GN=Lamp2	Lysosome-associated membrane glycoprotein 2	Lamp2	0.12411		0.45085	0.076592		0.673931	0.0552906		0.733728	0.102808		0.573713	10.6015	10.5454	10.4361	10.3242	10.9227	10.7085	10.6974	10.1746	10.5452	10.5211	10.5769	38613000	6	1	6	1	11.6	11.6	1.9	45.655	415	415	0	6.5155	1
876	P17095;P17095-1	P17095;P17095-1	sp|P17095|HMGA1_MOUSE High mobility group protein HMG-I/HMG-Y OS=Mus musculus OX=10090 GN=Hmga1 PE=1 SV=4;sp|P17095-1|HMGA1_MOUSE Isoform HMG-Y of High mobility group protein HMG-I/HMG-Y OS=Mus musculus OX=10090 GN=Hmga1	High mobility group protein HMG-I/HMG-Y	Hmga1	0.0224292		0.726931	-0.0520839		0.473119	0.0422026		0.514685	0.116716		0.126804	15.6357	15.5328	15.6876	15.7586	15.6269	15.538	15.5926	15.6196	15.5173	15.4773	15.5716	2160800000	7	2	7	7	63.6	63.6	63.6	11.614	107	107;96	0	11.395	16
877	P17156	P17156	sp|P17156|HSP72_MOUSE Heat shock-related 70 kDa protein 2 OS=Mus musculus OX=10090 GN=Hspa2 PE=1 SV=2	Heat shock-related 70 kDa protein 2	Hspa2	0.0189275		0.795213	0.00877464		0.914164	0.0452553		0.538406	0.0554081		0.501364	15.6667	15.7271	15.8478	15.8286	15.7808	15.6889	15.8481	15.6304	15.6273	15.756	15.6654	306300000	28	1	13	11	42.8	25	22.6	69.641	633	633	0	65.306	17
878	P17182;P17183	P17182	sp|P17182|ENOA_MOUSE Alpha-enolase OS=Mus musculus OX=10090 GN=Eno1 PE=1 SV=3	Alpha-enolase	Eno1	-0.0619286		0.238734	-0.108762		0.078155	-0.0824644		0.126752	-0.0356316		0.532894	21.2274	21.3081	21.1471	21.1516	21.1469	21.1983	21.2943	21.3797	21.2559	21.1574	21.245	236000000000	28	2	28	26	69.6	69.6	66.4	47.14	434	434;434	0	323.31	509
879	P17225	P17225	sp|P17225|PTBP1_MOUSE Polypyrimidine tract-binding protein 1 OS=Mus musculus OX=10090 GN=Ptbp1 PE=1 SV=2	Polypyrimidine tract-binding protein 1	Ptbp1	-0.0679552		0.0574256	-0.0480705		0.202842	-0.0240237		0.463152	-0.0439084		0.241394	17.6686	17.6555	17.7038	17.5899	17.5996	17.6347	17.6874	17.7085	17.7042	17.61	17.6939	8147500000	16	1	16	13	47.2	47.2	42.5	56.477	527	527	0	323.31	43
880	P17426-2;P17426	P17426-2;P17426	sp|P17426-2|AP2A1_MOUSE Isoform B of AP-2 complex subunit alpha-1 OS=Mus musculus OX=10090 GN=Ap2a1;sp|P17426|AP2A1_MOUSE AP-2 complex subunit alpha-1 OS=Mus musculus OX=10090 GN=Ap2a1 PE=1 SV=1	AP-2 complex subunit alpha-1	Ap2a1	-0.0439677		0.154018	-0.0294848		0.375707	-0.021106		0.474969	-0.0355889		0.289546	18.0737	18.0728	18.0732	18.0447	18.0232	18.0198	18.1371	18.0627	18.0831	18.0753	18.0544	3352300000	35	2	24	24	43.8	34.2	34.2	105.48	955	955;977	0	323.31	70
881	P17427	P17427	sp|P17427|AP2A2_MOUSE AP-2 complex subunit alpha-2 OS=Mus musculus OX=10090 GN=Ap2a2 PE=1 SV=2	AP-2 complex subunit alpha-2	Ap2a2	-0.0485501		0.163943	-0.0613681		0.12056	-0.0203321		0.54232	-0.00751405		0.838929	18.4963	18.4702	18.5583	18.4371	18.4681	18.4739	18.5201	18.5541	18.5116	18.4885	18.4459	7593600000	40	1	40	29	46.9	46.9	38.2	104.02	938	938	0	323.31	84
882	P17439	P17439	sp|P17439|GLCM_MOUSE Glucosylceramidase OS=Mus musculus OX=10090 GN=Gba PE=1 SV=1	Glucosylceramidase	Gba	0.0792231		0.0784371	0.154047		0.00698679	0.067172		0.127057	-0.00765165		0.868229	17.0903	17.1098	17.0617	17.2021	17.1259	17.1715	16.9475	17.0183	17.0945	17.1699	17.1784	1200500000	10	1	10	10	28.5	28.5	28.5	57.621	515	515	0	294.66	23
883	P17563	P17563	sp|P17563|SBP1_MOUSE Methanethiol oxidase OS=Mus musculus OX=10090 GN=Selenbp1 PE=1 SV=2	Selenium-binding protein 1	Selenbp1	0.385434	UP	9.97081e-05	0.206475		0.0125457	-0.0546834		0.385175	0.124276		0.0956857	18.9241	18.9789	18.862	19.3576	19.22	19.3437	18.882	19.0803	18.9668	19.1326	19.233	21839000000	32	1	32	6	76.3	76.3	16.1	52.513	472	472	0	323.31	106
884	P17665	P17665	sp|P17665|COX7C_MOUSE Cytochrome c oxidase subunit 7C, mitochondrial OS=Mus musculus OX=10090 GN=Cox7c PE=1 SV=1	Cytochrome c oxidase subunit 7C, mitochondrial	Cox7c	-0.138683		0.093006	-0.179232		0.0577166	0.121018		0.135869	0.161567		0.0818818	14.5423	14.5345	14.5893	14.5163	14.2969	14.4369	14.4773	14.3098	14.516	14.3541	14.1562	2851300000	2	1	2	2	28.6	28.6	28.6	7.3325	63	63	0	4.3498	7
885	P17710-3;P17710-4;P17710;P17710-2	P17710-3;P17710-4;P17710;P17710-2	sp|P17710-3|HXK1_MOUSE Isoform HK1 of Hexokinase-1 OS=Mus musculus OX=10090 GN=Hk1;sp|P17710-4|HXK1_MOUSE Isoform HK1-SC of Hexokinase-1 OS=Mus musculus OX=10090 GN=Hk1;sp|P17710|HXK1_MOUSE Hexokinase-1 OS=Mus musculus OX=10090 GN=Hk1 PE=1 SV=3;sp|P17710-2	Hexokinase-1	Hk1	-0.158094		0.00722519	-0.0847864		0.134621	0.0527523		0.283052	-0.0205548		0.700385	17.0781	17.0788	17.0521	16.9017	16.9779	16.8551	17.0377	17.0145	16.9984	17.0146	16.8496	792850000	18	4	18	17	19.8	19.8	18.6	102.3	918	918;922;974;945	0	50.918	34
886	P17717	P17717	sp|P17717|UDB17_MOUSE UDP-glucuronosyltransferase 2B17 OS=Mus musculus OX=10090 GN=Ugt2b17 PE=1 SV=1	UDP-glucuronosyltransferase 2B17	Ugt2b17	0.225431		0.00394122	0.19452		0.0161121	-0.0629812		0.316099	-0.0320698		0.640673	19.7142	19.7378	19.7641	19.9051	19.8957	20.0917	19.7879	19.7863	19.8309	20.0835	19.9089	63805000000	21	1	21	19	39.1	39.1	34.9	60.855	530	530	0	323.31	158
887	P17742	P17742	sp|P17742|PPIA_MOUSE Peptidyl-prolyl cis-trans isomerase A OS=Mus musculus OX=10090 GN=Ppia PE=1 SV=2	Peptidyl-prolyl cis-trans isomerase A;Peptidyl-prolyl cis-trans isomerase A, N-terminally processed	Ppia	-0.0142958		0.777143	-0.034745		0.541654	-0.0451587		0.380448	-0.0247094		0.662663	18.999	19.0213	18.9025	18.9971	18.9289	18.954	19.0133	19.1114	18.9336	18.9833	18.9861	107000000000	12	1	12	12	69.5	69.5	69.5	17.971	164	164	0	259.27	121
888	P17751	P17751	sp|P17751|TPIS_MOUSE Triosephosphate isomerase OS=Mus musculus OX=10090 GN=Tpi1 PE=1 SV=4	Triosephosphate isomerase	Tpi1	-0.0115119		0.777955	-0.0281299		0.541014	-0.0102894		0.800924	0.00632863		0.88954	19.0256	19.0617	18.9979	19.0491	18.9585	19.0429	19.0709	19.0746	18.9705	18.999	19.022	111000000000	13	1	13	13	42.5	42.5	42.5	32.191	299	299	0	270.7	142
889	Q61696;P17879	Q61696;P17879	sp|Q61696|HS71A_MOUSE Heat shock 70 kDa protein 1A OS=Mus musculus OX=10090 GN=Hspa1a PE=1 SV=2;sp|P17879|HS71B_MOUSE Heat shock 70 kDa protein 1B OS=Mus musculus OX=10090 GN=Hspa1b PE=1 SV=3	Heat shock 70 kDa protein 1A;Heat shock 70 kDa protein 1B	Hspa1a	0.226781		0.0292156	0.0711929		0.488293	-0.122921		0.195836	0.0326669		0.747944	17.215	17.2674	17.3124	17.48	17.3793	17.6159	17.3324	17.5935	17.2378	17.4307	17.4874	3201700000	26	2	19	12	43.2	32	22	70.078	641	641;642	0	224.3	43
890	P17918	P17918	sp|P17918|PCNA_MOUSE Proliferating cell nuclear antigen OS=Mus musculus OX=10090 GN=Pcna PE=1 SV=2	Proliferating cell nuclear antigen	Pcna	0.0507697		0.527862	-0.0310229		0.728071	-0.0661331		0.414402	0.0156595		0.860338	15.7233	15.7405	15.7926	15.8179	15.7602	15.8306	15.711	15.9817	15.7621	15.9102	15.6644	415990000	7	1	7	7	33	33	33	28.785	261	261	0	75.173	11
891	P18052-2;P18052;P49446-3;P49446-2;P49446	P18052-2;P18052;P49446-3;P49446-2;P49446	sp|P18052-2|PTPRA_MOUSE Isoform 2 of Receptor-type tyrosine-protein phosphatase alpha OS=Mus musculus OX=10090 GN=Ptpra;sp|P18052|PTPRA_MOUSE Receptor-type tyrosine-protein phosphatase alpha OS=Mus musculus OX=10090 GN=Ptpra PE=1 SV=3;sp|P49446-3|PTPRE_MOU	Receptor-type tyrosine-protein phosphatase alpha;Receptor-type tyrosine-protein phosphatase epsilon	Ptpra	-0.0603639		0.171003	-0.0343578		0.469024	0.0422879		0.325098	0.0162818		0.728583	15.2313	15.1935	15.2847	15.2274	15.1872	15.1139	15.1472	15.1976	15.2379	15.1782	15.1416	55039000	4	5	4	4	6.3	6.3	6.3	89.956	794	794;829;615;642;699	0.006355	1.0023	5
892	P18181	P18181	sp|P18181|CD48_MOUSE CD48 antigen OS=Mus musculus OX=10090 GN=Cd48 PE=1 SV=1	CD48 antigen	Cd48	-0.20257		0.0554335	-0.000389733		0.997079	0.034413		0.718765	-0.167767		0.138551	13.2267	13.2466	13.4842	13.0523	12.9683	13.3293	13.2795	13.2745	13.3004	13.3064	13.2624	33910000	3	1	3	3	16.7	16.7	16.7	27.383	240	240	0	10.839	3
893	P18242	P18242	sp|P18242|CATD_MOUSE Cathepsin D OS=Mus musculus OX=10090 GN=Ctsd PE=1 SV=1	Cathepsin D	Ctsd	-0.047002		0.385074	-0.0494148		0.412959	-0.0421215		0.434488	-0.0397087		0.507863	18.8266	18.7852	18.6559	18.7596	18.6965	18.6706	18.7567	18.8441	18.7933	18.803	18.6942	22596000000	14	1	14	14	38.8	38.8	38.8	44.953	410	410	0	274.53	87
894	P18293;Q6VVW5-2;Q6VVW5	P18293	sp|P18293|ANPRA_MOUSE Atrial natriuretic peptide receptor 1 OS=Mus musculus OX=10090 GN=Npr1 PE=1 SV=2	Atrial natriuretic peptide receptor 1	Npr1	-0.0635099		0.631839	0.189197		0.218212	0.115139		0.39172	-0.137568		0.361372	13.5935	13.7922	13.2296	13.351	13.6244	13.4493	13.39	13.3628	13.517	13.5413	13.6837	27880000	4	3	4	4	5.6	5.6	5.6	119.11	1057	1057;1022;1047	0	19.094	4
898	P18572-2;P18572	P18572-2;P18572	sp|P18572-2|BASI_MOUSE Isoform 2 of Basigin OS=Mus musculus OX=10090 GN=Bsg;sp|P18572|BASI_MOUSE Basigin OS=Mus musculus OX=10090 GN=Bsg PE=1 SV=2	Basigin	Bsg	-0.079736		0.134985	-0.100929		0.0957166	0.0599314		0.248947	0.0811249		0.169495	17.7556	17.7108	17.7831	17.7706	17.6002	17.6396	17.6839	17.6345	17.7513	17.6022	17.5758	10687000000	10	2	10	10	32.2	32.2	32.2	29.674	273	273;389	0	96.5	50
899	P18581;P18581-2	P18581;P18581-2	sp|P18581|CTR2_MOUSE Cationic amino acid transporter 2 OS=Mus musculus OX=10090 GN=Slc7a2 PE=1 SV=3;sp|P18581-2|CTR2_MOUSE Isoform 2 of Cationic amino acid transporter 2 OS=Mus musculus OX=10090 GN=Slc7a2	Cationic amino acid transporter 2	Slc7a2	0.180103		0.0743532	0.302691		0.0138476	0.251009		0.0199649	0.128421		0.231308	15.0568	14.935	14.748	15.0778	15.1055	15.0968	14.5999	14.7856	14.6013	15.0963	14.8336	153500000	5	2	5	5	8.7	8.7	8.7	71.855	657	657;658	0	26.916	10
900	P18608	P18608	sp|P18608|HMGN1_MOUSE Non-histone chromosomal protein HMG-14 OS=Mus musculus OX=10090 GN=Hmgn1 PE=1 SV=2	Non-histone chromosomal protein HMG-14	Hmgn1	0.155368		0.0442295	-0.332382	DOWN	0.00144938	-0.143406		0.0595019	0.344344	UP	0.00114385	13.793	13.6328	13.9065	14.0145	13.9349	13.8489	13.9706	13.885	13.907	13.5933	13.5836	286160000	3	1	3	3	18.8	18.8	18.8	10.152	96	96	0.00016431	2.4283	7
901	P18653;Q9WUT3;Q7TPS0-2;Q7TPS0-3;Q7TPS0;Q8C0P0-2;Q8C0P0;Q811L6-2;Q3U214;Q60592;Q811L6	P18653	sp|P18653|KS6A1_MOUSE Ribosomal protein S6 kinase alpha-1 OS=Mus musculus OX=10090 GN=Rps6ka1 PE=1 SV=1	Ribosomal protein S6 kinase alpha-1	Rps6ka1	0.0364068		0.555493	-0.0195383		0.775573	0.0675757		0.284593	0.123521		0.0951035	16.8054	16.9402	16.7961	17.0058	16.8394	16.8056	16.8218	16.7894	16.7277	16.79	16.7302	525870000	18	11	18	14	29	29	24.2	81.594	724	724;733;720;759;764;342;865;1043;1321;1734;2618	0	53.776	19
902	P18654	P18654	sp|P18654|KS6A3_MOUSE Ribosomal protein S6 kinase alpha-3 OS=Mus musculus OX=10090 GN=Rps6ka3 PE=1 SV=2	Ribosomal protein S6 kinase alpha-3	Rps6ka3	-0.11793		0.000906826	-0.0610188		0.0538148	-0.0131597		0.60768	-0.070071		0.0312071	15.9158	15.9399	15.9323	15.8063	15.8042	15.8237	15.9528	15.9341	15.9406	15.8898	15.8732	225890000	14	1	10	10	22.7	18	18	83.693	740	740	0	40.81	14
903	P18760	P18760	sp|P18760|COF1_MOUSE Cofilin-1 OS=Mus musculus OX=10090 GN=Cfl1 PE=1 SV=3	Cofilin-1	Cfl1	-0.0202253		0.672984	0.0210755		0.693861	0.0851775		0.0983275	0.0438767		0.418997	18.1815	18.153	18.2679	18.2364	18.1225	18.1828	18.0967	18.165	18.0852	18.1881	18.0852	25273000000	13	1	11	11	66.9	56	56	18.559	166	166	0	95.46	51
904	P18826-2;P18826	P18826-2;P18826	sp|P18826-2|KPB1_MOUSE Isoform 2 of Phosphorylase b kinase regulatory subunit alpha, skeletal muscle isoform OS=Mus musculus OX=10090 GN=Phka1;sp|P18826|KPB1_MOUSE Phosphorylase b kinase regulatory subunit alpha, skeletal muscle isoform OS=Mus musculus OX=	Phosphorylase b kinase regulatory subunit alpha, skeletal muscle isoform	Phka1	0.110916		0.0424909	0.039991		0.468101	-0.0420232		0.396519	0.0289015		0.597494	16.4648	16.4849	16.4349	16.5181	16.5658	16.6335	16.4258	16.5923	16.4926	16.5733	16.5138	799400000	12	2	11	11	11.9	11.2	11.2	137.15	1224	1224;1241	0	36.041	14
905	P18828-2;P18828	P18828-2;P18828	sp|P18828-2|SDC1_MOUSE Isoform 2 of Syndecan-1 OS=Mus musculus OX=10090 GN=Sdc1;sp|P18828|SDC1_MOUSE Syndecan-1 OS=Mus musculus OX=10090 GN=Sdc1 PE=1 SV=1	Syndecan-1	Sdc1	-0.0169909		0.826497	-0.0280444		0.746624	0.116219		0.156042	0.127273		0.163814	16.2235	16.2993	16.3352	16.275	16.2704	16.2617	16.3412	16.0984	16.0698	16.2454	16.0381	1049800000	7	2	7	7	20.6	20.6	20.6	28.235	267	267;311	0	101.55	20
906	P19096	P19096	sp|P19096|FAS_MOUSE Fatty acid synthase OS=Mus musculus OX=10090 GN=Fasn PE=1 SV=2	Fatty acid synthase;[Acyl-carrier-protein] S-acetyltransferase;[Acyl-carrier-protein] S-malonyltransferase;3-oxoacyl-[acyl-carrier-protein] synthase;3-oxoacyl-[acyl-carrier-protein] reductase;3-hydroxyacyl-[acyl-carrier-protein] dehydratase;Enoyl-[acyl-carrier-protein] reductase;Oleoyl-[acyl-carrier-protein] hydrolase	Fasn	-0.191242		0.00430717	-0.246909		0.00175795	-0.152593		0.0147212	-0.0969271		0.123275	21.661	21.804	21.6138	21.4576	21.544	21.5034	21.8872	21.8581	21.7912	21.5754	21.6218	291000000000	102	1	102	102	50.1	50.1	50.1	272.43	2504	2504	0	323.31	837
907	P19157;P46425;CON__sw|P09211_CONT|CONT_GSTP1_HUMAN	P19157;P46425	sp|P19157|GSTP1_MOUSE Glutathione S-transferase P 1 OS=Mus musculus OX=10090 GN=Gstp1 PE=1 SV=2;sp|P46425|GSTP2_MOUSE Glutathione S-transferase P 2 OS=Mus musculus OX=10090 GN=Gstp2 PE=1 SV=2	Glutathione S-transferase P 1;Glutathione S-transferase P 2	Gstp1	0.345574	UP	0.00142054	0.312312	UP	0.00533233	-0.0967412		0.2426	-0.0634798		0.482153	18.996	19.0162	19.0791	19.3842	19.2836	19.4602	19.0503	19.2819	19.0493	19.5442	19.3348	54394000000	14	3	14	14	57.6	57.6	57.6	23.609	210	210;210;210	0	323.31	159
908	P19221;CON__sw|P00735_CONT|CONT_P00735	P19221	sp|P19221|THRB_MOUSE Prothrombin OS=Mus musculus OX=10090 GN=F2 PE=1 SV=1	Prothrombin;Activation peptide fragment 1;Activation peptide fragment 2;Thrombin light chain;Thrombin heavy chain	F2	0.0268173		0.688509	-0.132748		0.09889	-0.0816385		0.238412	0.0779266		0.309272	16.1635	16.1657	16.0009	16.0722	16.2236	16.1148	16.0894	16.295	16.1906	16.0741	16.0438	1537200000	10	2	10	10	13.6	13.6	13.6	70.268	618	618;625	0	14.685	19
909	P19253	P19253	sp|P19253|RL13A_MOUSE 60S ribosomal protein L13a OS=Mus musculus OX=10090 GN=Rpl13a PE=1 SV=4	60S ribosomal protein L13a	Rpl13a	-0.0092609		0.768621	-0.0478039		0.194135	0.0380751		0.243221	0.0766182		0.0504991	18.1607	18.1119	18.1211	18.1682	18.0937	18.104	18.0819	18.1059	18.0916	18.0297	18.061	16681000000	8	1	8	8	31.5	31.5	31.5	23.464	203	203	0	23.915	80
910	P19258	P19258	sp|P19258|MPV17_MOUSE Protein Mpv17 OS=Mus musculus OX=10090 GN=Mpv17 PE=1 SV=1	Protein Mpv17	Mpv17	-0.0134192		0.749222	0.0241232		0.608854	0.0554107		0.2057	0.0178683		0.703747	15.1279	15.1639	15.2282	15.1238	15.1704	15.1856	15.1743	15.0508	15.1287	15.1243	15.1598	964730000	5	1	5	5	45.5	45.5	45.5	19.686	176	176	0	52.51	10
911	P19324	P19324	sp|P19324|SERPH_MOUSE Serpin H1 OS=Mus musculus OX=10090 GN=Serpinh1 PE=1 SV=3	Serpin H1	Serpinh1	-0.135419		0.0198772	-0.124308		0.0459135	-0.0478318		0.347574	-0.0589428		0.302965	16.8553	16.9711	16.8642	16.7634	16.7482	16.7728	17.0376	16.8676	16.9288	16.7902	16.8506	1179600000	14	1	14	14	41.5	41.5	41.5	46.533	417	417	0	50.406	26
912	P19426-2;P19426	P19426-2;P19426	sp|P19426-2|NELFE_MOUSE Isoform 2 of Negative elongation factor E OS=Mus musculus OX=10090 GN=Nelfe;sp|P19426|NELFE_MOUSE Negative elongation factor E OS=Mus musculus OX=10090 GN=Nelfe PE=1 SV=2	Negative elongation factor E	Nelfe	0.094755		0.151758	0.111849		0.132512	0.0103657		0.868134	-0.00672842		0.92317	15.0681	15.0301	15.0418	15.2309	15.1242	15.0693	15.098	15.0303	14.9806	15.0406	15.2558	226190000	5	2	5	5	15	15	15	41.483	367	367;375	0	41.968	10
913	P19536	P19536	sp|P19536|COX5B_MOUSE Cytochrome c oxidase subunit 5B, mitochondrial OS=Mus musculus OX=10090 GN=Cox5b PE=1 SV=1	Cytochrome c oxidase subunit 5B, mitochondrial	Cox5b	0.0357673		0.505846	0.0134317		0.821264	-0.0382975		0.477003	-0.0159619		0.788453	17.7341	17.7174	17.5908	17.7483	17.6497	17.7517	17.692	17.7208	17.7445	17.6632	17.8018	13840000000	7	1	7	7	51.6	51.6	51.6	13.813	128	128	0	57.488	64
914	P19639	P19639	sp|P19639|GSTM3_MOUSE Glutathione S-transferase Mu 3 OS=Mus musculus OX=10090 GN=Gstm3 PE=1 SV=2	Glutathione S-transferase Mu 3	Gstm3	-0.157537		0.236139	0.127994		0.380764	0.276635		0.0520975	-0.00889546		0.950381	18.7663	18.7679	18.7739	18.606	18.7034	18.5261	18.4282	18.5986	18.4514	18.9195	18.322	11465000000	20	1	9	8	69.3	35.3	31.2	25.701	218	218	0	162.01	61
915	P19783	P19783	sp|P19783|COX41_MOUSE Cytochrome c oxidase subunit 4 isoform 1, mitochondrial OS=Mus musculus OX=10090 GN=Cox4i1 PE=1 SV=2	Cytochrome c oxidase subunit 4 isoform 1, mitochondrial	Cox4i1	0.0497604		0.262705	0.0210742		0.662027	0.0764034		0.0991532	0.10509		0.0497119	19.3562	19.3579	19.2366	19.408	19.3464	19.3456	19.2525	19.1882	19.2808	19.2547	19.2685	72217000000	11	1	11	11	59.2	59.2	59.2	19.53	169	169	0	94.686	127
916	P19973-2;P19973	P19973-2;P19973	sp|P19973-2|LSP1_MOUSE Isoform 2 of Lymphocyte-specific protein 1 OS=Mus musculus OX=10090 GN=Lsp1;sp|P19973|LSP1_MOUSE Lymphocyte-specific protein 1 OS=Mus musculus OX=10090 GN=Lsp1 PE=1 SV=2	Lymphocyte-specific protein 1	Lsp1	0.00132585		0.992009	-0.0314919		0.831705	0.00158403		0.990453	0.0344018		0.816463	15.0941	14.8822	14.8866	15.124	14.9375	14.8054	14.8641	15.2567	14.7373	14.9212	14.9212	219030000	9	2	9	9	43.6	43.6	43.6	36.548	328	328;330	0	102.03	13
917	P20029	P20029	sp|P20029|BIP_MOUSE Endoplasmic reticulum chaperone BiP OS=Mus musculus OX=10090 GN=Hspa5 PE=1 SV=3	78 kDa glucose-regulated protein	Hspa5	0.0470045		0.424569	0.0230663		0.722202	-0.131703		0.042903	-0.107765		0.119619	20.6866	20.6641	20.6649	20.7004	20.6887	20.7675	20.7493	20.9014	20.76	20.73	20.9232	176000000000	49	1	46	46	65.2	64.1	64.1	72.421	655	655	0	323.31	406
918	P20060	P20060	sp|P20060|HEXB_MOUSE Beta-hexosaminidase subunit beta OS=Mus musculus OX=10090 GN=Hexb PE=1 SV=2	Beta-hexosaminidase subunit beta	Hexb	0.0670488		0.222011	0.0560598		0.35258	0.0839267		0.134587	0.0949157		0.130656	16.8565	16.8465	16.7618	16.9007	16.879	16.8861	16.6216	16.7968	16.7946	16.8354	16.752	1883300000	15	1	15	15	26.3	26.3	26.3	61.115	536	536	0	63.689	24
919	P20065-2;P20065;CON__sw|P21752_CONT|CONT_P21752	P20065-2;P20065	sp|P20065-2|TYB4_MOUSE Isoform Short of Thymosin beta-4 OS=Mus musculus OX=10090 GN=Tmsb4x;sp|P20065|TYB4_MOUSE Thymosin beta-4 OS=Mus musculus OX=10090 GN=Tmsb4x PE=1 SV=1	Thymosin beta-4;Hematopoietic system regulatory peptide	Tmsb4x	-0.10602		0.460923	-0.354109		0.0460367	0.0560153		0.693723	0.304104		0.0786344	17.7179	17.6468	17.9742	17.9885	17.4815	17.5508	17.6455	17.8988	17.6265	17.417	17.322	22980000000	8	3	8	6	77.3	77.3	77.3	5.0526	44	44;50;42	0	51.737	31
920	P20108	P20108	sp|P20108|PRDX3_MOUSE Thioredoxin-dependent peroxide reductase, mitochondrial OS=Mus musculus OX=10090 GN=Prdx3 PE=1 SV=1	Thioredoxin-dependent peroxide reductase, mitochondrial	Prdx3	-0.143447		0.00280372	-0.0594154		0.170355	0.108568		0.0134696	0.0245365		0.554376	16.9867	16.9602	16.9441	16.8241	16.8341	16.8024	16.8709	16.8025	16.892	16.8429	16.7485	13793000000	7	1	7	7	28.4	28.4	28.4	28.127	257	257	0	80.448	33
921	P20152;P15331-3;P15331;P15331-2;P46660;P08551;P08553	P20152	sp|P20152|VIME_MOUSE Vimentin OS=Mus musculus OX=10090 GN=Vim PE=1 SV=3	Vimentin	Vim	-0.131664		0.0604061	-0.189991		0.021478	-0.100919		0.135039	-0.0425919		0.551828	18.9656	19.1461	18.9413	18.8859	18.8918	18.8803	19.2364	19.0653	19.0541	18.9217	18.9355	15293000000	34	7	31	27	64.8	61.4	54.9	53.687	466	466;461;475;507;501;543;848	0	323.31	102
922	P20357	P20357	sp|P20357|MTAP2_MOUSE Microtubule-associated protein 2 OS=Mus musculus OX=10090 GN=Map2 PE=1 SV=2	Microtubule-associated protein 2	Map2	0.0909125		0.491826	-0.177835		0.240989	0.121692		0.362312	0.390439		0.0216638	12.4067	12.5174	12.3917	12.4963	12.4914	12.6008	12.6583	12.2584	12.034	12.1817	12.0965	30712000	2	1	2	2	1.1	1.1	1.1	199.13	1828	1828	0	6.5177	3
923	P20444	P20444	sp|P20444|KPCA_MOUSE Protein kinase C alpha type OS=Mus musculus OX=10090 GN=Prkca PE=1 SV=3	Protein kinase C alpha type	Prkca	-0.1893		0.00187945	-0.145226		0.0160211	0.0894223		0.0732029	0.0453483		0.383335	14.4824	14.5472	14.5384	14.2762	14.3985	14.3254	14.4924	14.3674	14.44	14.2559	14.3201	179510000	4	1	4	3	5.4	5.4	3.6	76.851	672	672	0	8.7872	4
1324	P50543	P50543	sp|P50543|S10AB_MOUSE Protein S100-A11 OS=Mus musculus OX=10090 GN=S100a11 PE=1 SV=1	Protein S100-A11	S100a11	-0.534254	DOWN	0.00329396	-0.479539		0.0113916	-0.137243		0.341021	-0.191958		0.239886	15.8466	15.8638	16.1119	15.3229	15.5652	15.3315	16.404	15.999	15.8311	15.5689	15.6281	581240000	3	1	3	3	29.6	29.6	29.6	11.083	98	98	0	85.706	10
925	P20852	P20852	sp|P20852|CP2A5_MOUSE Cytochrome P450 2A5 OS=Mus musculus OX=10090 GN=Cyp2a5 PE=2 SV=1	Cytochrome P450 2A5	Cyp2a5	-0.111274		0.529545	0.145527		0.463845	0.557187	UP	0.00913108	0.300386		0.147963	17.1866	17.167	16.8531	17.1951	16.9808	16.697	16.2591	16.5421	16.7339	16.8742	16.4403	2745500000	33	1	30	8	57.1	52.6	17	56.74	494	494	0	323.31	26
926	P20918	P20918	sp|P20918|PLMN_MOUSE Plasminogen OS=Mus musculus OX=10090 GN=Plg PE=1 SV=3	Plasminogen;Plasmin heavy chain A;Activation peptide;Angiostatin;Plasmin heavy chain A, short form;Plasmin light chain B	Plg	-0.0247863		0.641715	-0.0473692		0.431582	0.0434178		0.42065	0.0660007		0.280531	17.6189	17.5096	17.4894	17.4677	17.5731	17.5028	17.4722	17.4301	17.5854	17.4219	17.4751	7692900000	14	1	14	14	15.1	15.1	15.1	90.807	812	812	0	27.843	49
927	P21107	P21107	sp|P21107|TPM3_MOUSE Tropomyosin alpha-3 chain OS=Mus musculus OX=10090 GN=Tpm3 PE=1 SV=3	Tropomyosin alpha-3 chain	Tpm3	0.0885906		0.132688	-0.00192637		0.975133	-0.0180761		0.744373	0.0724409		0.258068	14.4335	14.5099	14.4023	14.5654	14.492	14.5542	14.35	14.4899	14.5601	14.4421	14.4874	269940000	18	1	4	4	43.2	15.1	15.1	32.994	285	285	0	6.0975	6
928	P21107-2	P21107-2	sp|P21107-2|TPM3_MOUSE Isoform 2 of Tropomyosin alpha-3 chain OS=Mus musculus OX=10090 GN=Tpm3	Tropomyosin alpha-3 chain	Tpm3	0.0955888		0.144251	-0.0109084		0.874321	-0.0327314		0.598253	0.0737658		0.299018	17.527	17.5231	17.4524	17.7562	17.4963	17.5367	17.5455	17.5389	17.5162	17.5208	17.5245	18632000000	23	1	23	11	57.3	57.3	30.6	29.02	248	248	0	209.44	53
929	P21126	P21126	sp|P21126|UBL4A_MOUSE Ubiquitin-like protein 4A OS=Mus musculus OX=10090 GN=Ubl4a PE=1 SV=1	Ubiquitin-like protein 4A	Ubl4a	0.05462		0.49409	0.0811771		0.367952	-0.0803643		0.321358	-0.106921		0.243014	14.9459	14.9769	14.8014	14.9541	14.9078	15.0262	14.9143	15.1603	14.8907	15.0135	15.1257	119870000	4	1	4	4	28.7	28.7	28.7	17.8	157	157	0	8.4903	5
930	P21180-2;P21180	P21180-2;P21180	sp|P21180-2|CO2_MOUSE Isoform Short of Complement C2 OS=Mus musculus OX=10090 GN=C2;sp|P21180|CO2_MOUSE Complement C2 OS=Mus musculus OX=10090 GN=C2 PE=1 SV=2	Complement C2;Complement C2b fragment;Complement C2a fragment	C2	0.0817127		0.349386	-0.0408663		0.66953	-0.130332		0.149211	-0.007753		0.935152	14.7055	14.7293	14.5266	14.6032	14.8917	14.7117	14.6655	14.8551	14.8319	14.7671	14.7195	56694000	8	2	8	8	11.4	11.4	11.4	84.012	753	753;760	0	7.3956	8
931	P21271;P21271-3	P21271;P21271-3	sp|P21271|MYO5B_MOUSE Unconventional myosin-Vb OS=Mus musculus OX=10090 GN=Myo5b PE=1 SV=2;sp|P21271-3|MYO5B_MOUSE Isoform 3 of Unconventional myosin-Vb OS=Mus musculus OX=10090 GN=Myo5b	Unconventional myosin-Vb	Myo5b	0.025141		0.536227	-0.0141763		0.7532	-0.0885612		0.0488049	-0.0492439		0.288586	16.5867	16.6237	16.5282	16.5698	16.6073	16.6369	16.6356	16.7343	16.6343	16.6675	16.6403	226260000	16	2	16	14	10.1	10.1	9.2	210.57	1818	1818;1844	0	75.583	19
932	P21278	P21278	sp|P21278|GNA11_MOUSE Guanine nucleotide-binding protein subunit alpha-11 OS=Mus musculus OX=10090 GN=Gna11 PE=1 SV=1	Guanine nucleotide-binding protein subunit alpha-11	Gna11	0.0090464		0.846471	-0.0408441		0.441356	-0.00985014		0.833055	0.0400403		0.450112	16.8308	16.8271	16.946	16.9211	16.8407	16.8692	16.8874	16.8337	16.9124	16.8903	16.7837	1179100000	12	1	12	8	38.2	38.2	25.3	42.024	359	359	0	81.109	15
933	P21279	P21279	sp|P21279|GNAQ_MOUSE Guanine nucleotide-binding protein G(q) subunit alpha OS=Mus musculus OX=10090 GN=Gnaq PE=1 SV=4	Guanine nucleotide-binding protein G(q) subunit alpha	Gnaq	-0.0627781		0.0561869	-0.131274		0.00254054	-0.0506008		0.111777	0.0178953		0.591899	16.4739	16.4119	16.4181	16.3994	16.3515	16.3646	16.494	16.4698	16.4919	16.3512	16.3567	503910000	10	1	7	7	30.9	23.4	23.4	42.158	359	359	0	74.468	16
934	P21300	P21300	sp|P21300|ALD1_MOUSE Aldose reductase-related protein 1 OS=Mus musculus OX=10090 GN=Akr1b7 PE=1 SV=4	Aldose reductase-related protein 1	Akr1b7	0.11298		0.194298	-0.0329874		0.723208	-0.210589		0.027494	-0.0646219		0.491985	15.8493	15.7662	15.7326	15.9684	15.8042	15.9145	15.9039	16.1749	15.901	15.8769	16.0437	401350000	14	1	14	9	47.5	47.5	37.3	35.988	316	316	0	49.977	15
935	P21440;B5X0E4	P21440	sp|P21440|MDR3_MOUSE Phosphatidylcholine translocator ABCB4 OS=Mus musculus OX=10090 GN=Abcb4 PE=1 SV=2	Multidrug resistance protein 3	Abcb4	-0.0916988		0.0642169	0.0392969		0.441643	0.0511291		0.27135	-0.0798666		0.135498	18.8151	18.7492	18.7856	18.6584	18.725	18.6914	18.778	18.6335	18.785	18.7816	18.7614	5226700000	43	2	43	35	41.5	41.5	35.5	140.38	1276	1276;1255	0	323.31	83
936	P21447;P06795	P21447;P06795	sp|P21447|MDR1A_MOUSE Multidrug resistance protein 1A OS=Mus musculus OX=10090 GN=Abcb1a PE=1 SV=3;sp|P06795|MDR1B_MOUSE Multidrug resistance protein 1B OS=Mus musculus OX=10090 GN=Abcb1b PE=1 SV=1	Multidrug resistance protein 1A;Multidrug resistance protein 1B	Abcb1a	0.00719069		0.913915	0.00116606		0.987486	-0.00519896		0.937692	0.000825668		0.991139	16.345	16.3808	16.2496	16.3631	16.3157	16.3181	16.3291	16.3502	16.3117	16.4731	16.1899	320750000	24	2	16	16	22.7	16.8	16.8	140.64	1276	1276;1276	0	87.371	21
937	P21460	P21460	sp|P21460|CYTC_MOUSE Cystatin-C OS=Mus musculus OX=10090 GN=Cst3 PE=1 SV=2	Cystatin-C	Cst3	-0.0709447		0.379939	-0.0886165		0.329097	0.0595332		0.458472	0.0772051		0.392248	13.6409	13.537	13.4527	13.5001	13.5719	13.3457	13.5545	13.5118	13.3857	13.3055	13.4853	53542000	2	1	2	2	20	20	20	15.531	140	140	0	32.045	2
938	P21550	P21550	sp|P21550|ENOB_MOUSE Beta-enolase OS=Mus musculus OX=10090 GN=Eno3 PE=1 SV=3	Beta-enolase	Eno3	0.0802041		0.481198	0.227061		0.0947929	0.250698		0.0463508	0.103841		0.416812	13.2344	13.6008	13.1954	13.2303	13.5014	13.5394	13.0512	13.14	13.0872	13.3352	13.3045	119640000	6	1	4	4	15.7	8.3	8.3	47.024	434	434	0.00017159	3.4641	7
939	P21570	P21570	sp|P21570|ANGI_MOUSE Angiogenin OS=Mus musculus OX=10090 GN=Ang PE=1 SV=1	Angiogenin	Ang	-0.0327764		0.678155	-0.0841249		0.350208	-0.00780005		0.920977	0.0435485		0.622578	13.1305	13.0607	13.2656	13.1578	13.0829	13.1177	13.2438	12.9978	13.2386	13.0018	13.1501	95720000	1	1	1	1	6.9	6.9	6.9	16.228	145	145	0.00048263	1.984	2
940	P21614	P21614	sp|P21614|VTDB_MOUSE Vitamin D-binding protein OS=Mus musculus OX=10090 GN=Gc PE=1 SV=2	Vitamin D-binding protein	Gc	0.213754		0.0152245	0.0618291		0.462719	0.0302098		0.685194	0.182134		0.0493145	18.0414	17.9456	18.0182	18.2136	18.3029	18.1301	17.9587	17.9279	18.028	18.1762	17.8906	17296000000	14	1	14	14	23.1	23.1	23.1	53.6	476	476	0	227.25	61
941	P21619;P21619-2	P21619;P21619-2	sp|P21619|LMNB2_MOUSE Lamin-B2 OS=Mus musculus OX=10090 GN=Lmnb2 PE=1 SV=2;sp|P21619-2|LMNB2_MOUSE Isoform B3 of Lamin-B2 OS=Mus musculus OX=10090 GN=Lmnb2	Lamin-B2	Lmnb2	0.200683		0.000147505	0.0948234		0.0287032	0.00989276		0.770077	0.115753		0.0111231	18.6652	18.7166	18.6741	18.9153	18.8965	18.8461	18.7001	18.6758	18.6503	18.7374	18.803	11657000000	36	2	35	34	61.9	60.4	58.6	67.317	596	596;474	0	323.31	116
942	P21956-2;P21956	P21956-2;P21956	sp|P21956-2|MFGM_MOUSE Isoform 2 of Lactadherin OS=Mus musculus OX=10090 GN=Mfge8;sp|P21956|MFGM_MOUSE Lactadherin OS=Mus musculus OX=10090 GN=Mfge8 PE=1 SV=3	Lactadherin	Mfge8	-0.219235		0.148254	-0.215089		0.198894	0.0642932		0.6547	0.0601477		0.70777	11.2688	11.3721	11.3382	11.2171	10.8194	11.2849	11.4605	11.0485	11.2773	10.8904	11.2035	7040100	2	2	2	2	7.3	7.3	7.3	47.169	426	426;463	0	9.9074	2
943	P21958	P21958	sp|P21958|TAP1_MOUSE Antigen peptide transporter 1 OS=Mus musculus OX=10090 GN=Tap1 PE=1 SV=3	Antigen peptide transporter 1	Tap1	-0.00853206		0.895312	0.154784		0.0546122	0.00341801		0.957943	-0.159898		0.0484201	16.2596	16.2656	16.2362	16.2199	16.2829	16.233	16.3448	16.2305	16.1758	16.5295	16.2808	962630000	15	1	15	15	21	21	21	78.863	724	724	0	43.129	23
944	P21981	P21981	sp|P21981|TGM2_MOUSE Protein-glutamine gamma-glutamyltransferase 2 OS=Mus musculus OX=10090 GN=Tgm2 PE=1 SV=4	Protein-glutamine gamma-glutamyltransferase 2	Tgm2	-0.255957		0.000221292	-0.180941		0.00485619	-0.0440377		0.344389	-0.119054		0.0382732	19.3497	19.3129	19.3476	19.0112	19.1501	19.081	19.4055	19.4221	19.3148	19.2364	19.1633	26047000000	26	1	26	26	40.2	40.2	40.2	77.06	686	686	0	323.31	130
945	P22315	P22315	sp|P22315|HEMH_MOUSE Ferrochelatase, mitochondrial OS=Mus musculus OX=10090 GN=Fech PE=1 SV=2	Ferrochelatase, mitochondrial	Fech	0.152502		0.00113117	0.238585		9.63391e-05	0.0682793		0.0677666	-0.0178035		0.641431	18.017	18.0479	17.941	18.181	18.1567	18.1257	17.9313	17.9396	17.9301	18.1749	18.1696	10593000000	18	1	18	18	45.2	45.2	45.2	47.13	420	420	0	139.25	61
946	P22361;P27889-4;P27889-3;P27889-2;P27889	P22361	sp|P22361|HNF1A_MOUSE Hepatocyte nuclear factor 1-alpha OS=Mus musculus OX=10090 GN=Hnf1a PE=1 SV=2	Hepatocyte nuclear factor 1-alpha	Hnf1a	0.0131475		0.843903	-0.000430397		0.995395	-0.0240685		0.719178	-0.0104906		0.888186	13.6802	13.6997	13.6943	13.5618	13.7109	13.841	13.6536	13.801	13.6918	13.7359	13.6942	79324000	5	5	5	4	12.9	12.9	11.6	67.252	628	628;409;435;532;558	0	30.156	4
947	P22366;P22366-2	P22366;P22366-2	sp|P22366|MYD88_MOUSE Myeloid differentiation primary response protein MyD88 OS=Mus musculus OX=10090 GN=Myd88 PE=1 SV=3;sp|P22366-2|MYD88_MOUSE Isoform 2 of Myeloid differentiation primary response protein MyD88 OS=Mus musculus OX=10090 GN=Myd88	Myeloid differentiation primary response protein MyD88	Myd88	0.0205063		0.624372	0.0697711		0.156342	-0.0205448		0.623731	-0.0698095		0.156138	15.1303	15.0927	15.1222	15.1691	15.1552	15.0824	15.1024	15.2152	15.0892	15.1872	15.2236	131910000	7	2	7	7	23.6	23.6	23.6	33.753	296	296;250	0	9.9954	7
948	P22437	P22437	sp|P22437|PGH1_MOUSE Prostaglandin G/H synthase 1 OS=Mus musculus OX=10090 GN=Ptgs1 PE=1 SV=1	Prostaglandin G/H synthase 1	Ptgs1	-0.239029		0.00218791	-0.0797862		0.243458	0.16502		0.0174392	0.00577664		0.930105	16.645	16.6219	16.7319	16.4082	16.5107	16.3628	16.4984	16.4749	16.5304	16.5187	16.3242	746820000	9	1	9	9	20.1	20.1	20.1	69.042	602	602	0	51.459	18
949	P22599	P22599	sp|P22599|A1AT2_MOUSE Alpha-1-antitrypsin 1-2 OS=Mus musculus OX=10090 GN=Serpina1b PE=1 SV=2	Alpha-1-antitrypsin 1-2	Serpina1b	0.227855		0.00856536	0.0419562		0.598604	0.0546575		0.447076	0.240557		0.0115954	17.8882	17.8157	17.848	18.1417	18.1323	17.9615	17.7263	17.7248	17.9368	17.8941	17.7818	14389000000	16	1	7	7	43.6	20.3	20.3	45.974	413	413	0	213.84	74
950	P22682	P22682	sp|P22682|CBL_MOUSE E3 ubiquitin-protein ligase CBL OS=Mus musculus OX=10090 GN=Cbl PE=1 SV=3	E3 ubiquitin-protein ligase CBL	Cbl	-0.0384043		0.314585	-0.0174086		0.676385	0.0269892		0.473572	0.0059936		0.885248	14.2005	14.2824	14.1925	14.1583	14.1747	14.2272	14.1877	14.1938	14.2131	14.2179	14.1436	37575000	3	1	3	3	4.3	4.3	4.3	100.56	913	913	0	4.2596	4
951	P22892;O88512	P22892	sp|P22892|AP1G1_MOUSE AP-1 complex subunit gamma-1 OS=Mus musculus OX=10090 GN=Ap1g1 PE=1 SV=3	AP-1 complex subunit gamma-1	Ap1g1	0.000346763		0.98956	-0.00260168		0.930044	0.0431597		0.127267	0.0461082		0.142995	17.6384	17.6168	17.6182	17.6028	17.6438	17.6278	17.5822	17.568	17.5936	17.5861	17.5712	2936900000	20	2	20	20	29.6	29.6	29.6	91.349	822	822;791	0	221.96	48
952	P22907-2;P22907	P22907-2;P22907	sp|P22907-2|HEM3_MOUSE Isoform 2 of Porphobilinogen deaminase OS=Mus musculus OX=10090 GN=Hmbs;sp|P22907|HEM3_MOUSE Porphobilinogen deaminase OS=Mus musculus OX=10090 GN=Hmbs PE=1 SV=2	Porphobilinogen deaminase	Hmbs	-0.0237606		0.752796	-0.116228		0.188146	0.0160376		0.831404	0.108505		0.216523	16.4873	16.4273	16.5088	16.6412	16.2961	16.4148	16.4505	16.4381	16.4867	16.3127	16.3717	1321100000	10	2	10	10	29.4	29.4	29.4	37.78	344	344;361	0	55.412	22
953	P23116	P23116	sp|P23116|EIF3A_MOUSE Eukaryotic translation initiation factor 3 subunit A OS=Mus musculus OX=10090 GN=Eif3a PE=1 SV=5	Eukaryotic translation initiation factor 3 subunit A	Eif3a	-0.00850681		0.772564	0.0527721		0.131706	0.0428211		0.167014	-0.0184578		0.577271	19.4706	19.4437	19.4535	19.4065	19.4779	19.4578	19.4227	19.3963	19.4203	19.4554	19.4763	18296000000	61	1	61	61	46.5	46.5	46.5	161.93	1344	1344	0	323.31	171
954	P23198	P23198	sp|P23198|CBX3_MOUSE Chromobox protein homolog 3 OS=Mus musculus OX=10090 GN=Cbx3 PE=1 SV=2	Chromobox protein homolog 3	Cbx3	-0.0778873		0.103763	-0.0704244		0.177801	0.0269284		0.548333	0.0194655		0.696279	16.4684	16.403	16.464	16.4256	16.3757	16.3005	16.4739	16.3676	16.4131	16.3138	16.3818	1491600000	7	1	6	6	33.9	25.1	25.1	20.855	183	183	0	21.234	16
955	P23204	P23204	sp|P23204|PPARA_MOUSE Peroxisome proliferator-activated receptor alpha OS=Mus musculus OX=10090 GN=Ppara PE=1 SV=2	Peroxisome proliferator-activated receptor alpha	Ppara	-0.0918986		0.245318	-0.0727537		0.402125	0.185673		0.032586	0.166528		0.0741303	13.8871	14.0266	13.9212	13.9826	13.8877	13.6889	13.7329	13.699	13.846	13.6505	13.7227	31065000	4	1	4	4	11.5	11.5	11.5	52.347	468	468	0	14.091	4
956	P23249	P23249	sp|P23249|MOV10_MOUSE Putative helicase MOV-10 OS=Mus musculus OX=10090 GN=Mov10 PE=1 SV=2	Putative helicase MOV-10	Mov10	-0.144975		0.000675741	-0.120872		0.00452919	-0.0228859		0.452484	-0.046989		0.182481	18.1511	18.1508	18.1385	18.0006	18.0037	18.0012	18.1379	18.1834	18.1877	18.0128	18.0848	1713600000	30	1	30	30	37.1	37.1	37.1	113.58	1004	1004	0	196.56	54
957	P23475	P23475	sp|P23475|XRCC6_MOUSE X-ray repair cross-complementing protein 6 OS=Mus musculus OX=10090 GN=Xrcc6 PE=1 SV=5	X-ray repair cross-complementing protein 6	Xrcc6	-0.147228		0.00356917	-0.114623		0.0241365	0.0566545		0.170866	0.0240488		0.586686	17.5903	17.5422	17.505	17.3849	17.4061	17.4049	17.4655	17.5591	17.443	17.3998	17.3493	1259400000	19	1	19	19	34	34	34	69.483	608	608	0	140.65	31
958	P23492	P23492	sp|P23492|PNPH_MOUSE Purine nucleoside phosphorylase OS=Mus musculus OX=10090 GN=Pnp PE=1 SV=2	Purine nucleoside phosphorylase	Pnp	-0.0551538		0.171742	-0.0907839		0.0560727	-0.0688242		0.0965252	-0.0331941		0.445506	18.9239	18.9419	18.9431	18.8856	18.8634	18.8945	18.9402	19.078	18.9971	18.887	18.9417	15715000000	13	1	13	13	52.2	52.2	52.2	32.277	289	289	0	323.31	111
959	P23506;P23506-2	P23506;P23506-2	sp|P23506|PIMT_MOUSE Protein-L-isoaspartate(D-aspartate) O-methyltransferase OS=Mus musculus OX=10090 GN=Pcmt1 PE=1 SV=3;sp|P23506-2|PIMT_MOUSE Isoform 2 of Protein-L-isoaspartate(D-aspartate) O-methyltransferase OS=Mus musculus OX=10090 GN=Pcmt1	Protein-L-isoaspartate(D-aspartate) O-methyltransferase	Pcmt1	0.108175		0.0310973	0.0299636		0.545485	0.0435714		0.333409	0.121783		0.0301965	15.8571	15.8125	15.725	15.9507	15.8721	15.8964	15.7625	15.7869	15.7144	15.7458	15.8233	1304700000	6	2	6	6	28.2	28.2	28.2	24.634	227	227;228	0	31.618	16
960	P23589	P23589	sp|P23589|CAH5A_MOUSE Carbonic anhydrase 5A, mitochondrial OS=Mus musculus OX=10090 GN=Ca5a PE=1 SV=2	Carbonic anhydrase 5A, mitochondrial	Ca5a	0.030604		0.430183	0.0236532		0.582162	0.110132		0.0150425	0.117083		0.0191744	17.5781	17.5885	17.5193	17.5724	17.6394	17.566	17.4325	17.4124	17.5106	17.4851	17.4659	6297100000	10	1	10	10	44.8	44.8	44.8	34.072	299	299	0	117.4	44
961	P23591	P23591	sp|P23591|FCL_MOUSE GDP-L-fucose synthase OS=Mus musculus OX=10090 GN=Tsta3 PE=1 SV=3	GDP-L-fucose synthase	Tsta3	-0.0342253		0.281328	-0.0214381		0.537268	-0.0107602		0.727304	-0.0235474		0.49891	16.6997	16.7167	16.7457	16.6945	16.6666	16.6983	16.687	16.7633	16.7441	16.713	16.7071	1642300000	12	1	12	12	54.2	54.2	54.2	35.877	321	321	0	179.44	25
962	P23708-2;P23708	P23708-2;P23708	sp|P23708-2|NFYA_MOUSE Isoform Short of Nuclear transcription factor Y subunit alpha OS=Mus musculus OX=10090 GN=Nfya;sp|P23708|NFYA_MOUSE Nuclear transcription factor Y subunit alpha OS=Mus musculus OX=10090 GN=Nfya PE=1 SV=2	Nuclear transcription factor Y subunit alpha	Nfya	-0.0726971		0.261389	-0.0181411		0.795473	-0.116766		0.0857299	-0.171322		0.0317741	12.7179	12.7906	12.8607	12.7647	12.5995	12.7869	12.8951	12.9901	12.8343	12.9111	12.8657	21049000	1	2	1	1	6	6	6	33.969	318	318;346	0	41.204	1
963	P23780	P23780	sp|P23780|BGAL_MOUSE Beta-galactosidase OS=Mus musculus OX=10090 GN=Glb1 PE=1 SV=1	Beta-galactosidase	Glb1	-0.00508514		0.899624	-0.0584117		0.214392	0.0379309		0.357916	0.0912575		0.0658868	16.7997	16.8949	16.8218	16.7959	16.865	16.8403	16.7379	16.827	16.8377	16.7586	16.7263	508510000	10	1	10	10	19.3	19.3	19.3	73.12	647	647	0	102.67	19
964	P23881	P23881	sp|P23881|TCEA3_MOUSE Transcription elongation factor A protein 3 OS=Mus musculus OX=10090 GN=Tcea3 PE=1 SV=3	Transcription elongation factor A protein 3	Tcea3	0.300712	UP	0.00637023	-0.0753452		0.453415	-0.140896		0.134963	0.235161		0.036179	14.7892	14.7432	14.7334	14.9803	15.0331	15.1545	14.6985	15.0713	14.9186	14.8888	14.7529	60185000	3	1	3	3	10.1	10.1	10.1	38.849	347	347	0	7.0313	4
965	P23906	P23906	sp|P23906|IRF2_MOUSE Interferon regulatory factor 2 OS=Mus musculus OX=10090 GN=Irf2 PE=1 SV=1	Interferon regulatory factor 2	Irf2	0.172446		0.0130268	-0.137603		0.0559618	-0.140201		0.0337694	0.169848		0.0238675	12.9717	12.7908	12.9262	13.0684	13.1459	12.9917	13.0158	13.095	12.9985	12.8644	12.9333	27960000	2	1	2	2	4.9	4.9	4.9	39.452	349	349	0.00095633	1.8142	2
966	P23949	P23949	sp|P23949|TISD_MOUSE mRNA decay activator protein ZFP36L2 OS=Mus musculus OX=10090 GN=Zfp36l2 PE=1 SV=2	Zinc finger protein 36, C3H1 type-like 2	Zfp36l2	0.0682121		0.655839	0.0670942		0.694639	0.45614		0.012512	0.457258		0.0212434	10.746	10.5385	10.5025	10.6284	10.8404	10.5228	10.1764	9.89159	10.3506	9.97355	10.4397	24203000	1	1	1	1	3.1	3.1	3.1	50.069	484	484	0	4.1947	1
967	P23950	P23950	sp|P23950|TISB_MOUSE mRNA decay activator protein ZFP36L1 OS=Mus musculus OX=10090 GN=Zfp36l1 PE=1 SV=1	Zinc finger protein 36, C3H1 type-like 1	Zfp36l1	-0.0149738		0.886324	0.0675558		0.567335	0.149649		0.174691	0.0671199		0.569794	13.4517	13.3439	13.1993	13.2256	13.4229	13.3015	13.2693	13.2372	13.0395	13.4173	13.0818	82934000	3	1	3	3	9.2	9.2	9.2	36.384	338	338	0.0001657	2.5713	5
968	P23953	P23953	sp|P23953|EST1C_MOUSE Carboxylesterase 1C OS=Mus musculus OX=10090 GN=Ces1c PE=1 SV=4	Carboxylesterase 1C	Ces1c	0.140872		0.0801149	-0.081176		0.337493	0.0620089		0.409553	0.284057		0.00590871	18.6827	18.6642	18.6347	18.8703	18.8635	18.6704	18.51	18.5949	18.6907	18.6219	18.4128	20103000000	22	1	20	20	54.3	50.2	50.2	61.055	554	554	0	323.31	107
969	P24063	P24063	sp|P24063|ITAL_MOUSE Integrin alpha-L OS=Mus musculus OX=10090 GN=Itgal PE=1 SV=2	Integrin alpha-L	Itgal	-0.166771		0.00597378	-0.154865		0.0159374	0.0128475		0.791578	0.000941777		0.98615	15.4857	15.4923	15.5495	15.374	15.3649	15.2884	15.5046	15.5	15.4844	15.4327	15.2503	163250000	8	1	8	8	6.9	6.9	6.9	128.33	1163	1163	0	21.202	10
970	P24270;Q8BI29-2;Q8BI29	P24270	sp|P24270|CATA_MOUSE Catalase OS=Mus musculus OX=10090 GN=Cat PE=1 SV=4	Catalase	Cat	0.0434103		0.252741	0.111167		0.0201572	0.0622052		0.113295	-0.00555108		0.892116	21.0186	21.0828	21.0913	21.0878	21.1124	21.1226	21.0104	20.9638	21.0318	21.1574	21.069	390000000000	43	3	43	43	81.2	81.2	81.2	59.795	527	527;361;606	0	323.31	543
971	P24369	P24369	sp|P24369|PPIB_MOUSE Peptidyl-prolyl cis-trans isomerase B OS=Mus musculus OX=10090 GN=Ppib PE=1 SV=2	Peptidyl-prolyl cis-trans isomerase B	Ppib	0.0298725		0.480434	0.00261259		0.955373	-0.0466455		0.279608	-0.0193856		0.679382	18.6111	18.5805	18.5607	18.6527	18.5964	18.5929	18.566	18.6955	18.6308	18.5908	18.6759	26383000000	17	1	17	17	64.8	64.8	64.8	23.713	216	216	0	155.86	81
972	P24452	P24452	sp|P24452|CAPG_MOUSE Macrophage-capping protein OS=Mus musculus OX=10090 GN=Capg PE=1 SV=2	Macrophage-capping protein	Capg	-0.100429		0.126743	-0.0166244		0.809466	-0.00741243		0.904212	-0.0912176		0.205258	16.1765	16.1585	16.16	16.0898	16.0616	16.0424	16.1662	16.289	16.0621	16.2449	16.0667	330210000	7	1	7	7	26.7	26.7	26.7	39.24	352	352	0	82.897	17
973	P24456	P24456	sp|P24456|CP2DA_MOUSE Cytochrome P450 2D10 OS=Mus musculus OX=10090 GN=Cyp2d10 PE=1 SV=2	Cytochrome P450 2D10	Cyp2d10	0.030421		0.538526	-0.00984062		0.857411	-0.0230973		0.639044	0.0171644		0.754418	17.835	17.8043	17.7914	17.7729	17.8795	17.8695	17.7997	17.8369	17.8634	17.7389	17.9081	23231000000	25	1	20	11	52.2	43.3	24.4	57.233	504	504	0	248.46	70
974	P24457	P24457	sp|P24457|CP2DB_MOUSE Cytochrome P450 2D11 OS=Mus musculus OX=10090 GN=Cyp2d11 PE=2 SV=2	Cytochrome P450 2D11	Cyp2d11	-0.104696		0.157714	0.0133562		0.864695	0.0858605		0.238456	-0.0321913		0.682446	14.8227	14.8768	14.6463	14.6214	14.7236	14.6867	14.663	14.7374	14.6878	14.6077	14.8112	2510300000	13	1	2	2	20.6	3	3	56.987	504	504	0	43.706	9
975	P24472	P24472	sp|P24472|GSTA4_MOUSE Glutathione S-transferase A4 OS=Mus musculus OX=10090 GN=Gsta4 PE=1 SV=3	Glutathione S-transferase A4	Gsta4	0.424551	UP	0.00181687	0.429859	UP	0.00339253	0.0261274		0.797472	0.0208193		0.85475	18.3161	18.4487	18.2699	18.8611	18.6588	18.7884	18.2431	18.4884	18.2247	18.9053	18.592	42462000000	13	1	12	12	59.5	55.9	55.9	25.564	222	222	0	234.69	107
976	P24527	P24527	sp|P24527|LKHA4_MOUSE Leukotriene A-4 hydrolase OS=Mus musculus OX=10090 GN=Lta4h PE=1 SV=4	Leukotriene A-4 hydrolase	Lta4h	-0.0222853		0.607715	-0.0600231		0.231431	-0.0667513		0.144669	-0.0290134		0.55102	19.3332	19.3839	19.2786	19.314	19.2634	19.3515	19.382	19.4554	19.3586	19.3032	19.3741	14130000000	31	1	31	31	55.5	55.5	55.5	69.05	611	611	0	323.31	122
977	P24547;P50096	P24547	sp|P24547|IMDH2_MOUSE Inosine-5-monophosphate dehydrogenase 2 OS=Mus musculus OX=10090 GN=Impdh2 PE=1 SV=2	Inosine-5-monophosphate dehydrogenase 2	Impdh2	-0.0955115		0.0714674	-0.163011		0.0120565	-0.054215		0.277496	0.0132842		0.806011	17.4977	17.4098	17.5227	17.3983	17.3278	17.4176	17.4608	17.5897	17.5424	17.3263	17.4096	1951600000	18	2	18	18	40.5	40.5	40.5	55.814	514	514;514	0	135.71	33
978	P24549	P24549	sp|P24549|AL1A1_MOUSE Retinal dehydrogenase 1 OS=Mus musculus OX=10090 GN=Aldh1a1 PE=1 SV=5	Retinal dehydrogenase 1	Aldh1a1	-0.26791		0.0120855	-0.114823		0.264052	0.249697		0.0171439	0.0966102		0.342641	20.1862	20.1305	20.3525	19.921	19.9159	20.0285	19.9646	19.9559	19.9996	20.0347	19.6823	68316000000	26	1	24	16	53.9	52.1	33.9	54.467	501	501	0	323.31	219
979	P24638	P24638	sp|P24638|PPAL_MOUSE Lysosomal acid phosphatase OS=Mus musculus OX=10090 GN=Acp2 PE=1 SV=2	Lysosomal acid phosphatase	Acp2	-0.0159304		0.81697	0.135082		0.103032	0.226681		0.00752534	0.0756684		0.33719	14.6237	14.5698	14.7853	14.6154	14.7495	14.5661	14.4709	14.3848	14.443	14.6332	14.5028	136150000	6	1	6	6	12.5	12.5	12.5	48.508	423	423	0	6.6598	9
980	P24668	P24668	sp|P24668|MPRD_MOUSE Cation-dependent mannose-6-phosphate receptor OS=Mus musculus OX=10090 GN=M6pr PE=1 SV=1	Cation-dependent mannose-6-phosphate receptor	M6pr	0.127676		0.00237242	0.0594772		0.119054	0.00768201		0.809768	0.075881		0.0551688	15.0432	15.0678	15.0974	15.2097	15.1953	15.1864	15.0681	15.0438	15.0734	15.1633	15.0792	3071400000	5	1	5	5	21.9	21.9	21.9	31.172	278	278	0	48.114	11
981	P24721	P24721	sp|P24721|ASGR2_MOUSE Asialoglycoprotein receptor 2 OS=Mus musculus OX=10090 GN=Asgr2 PE=1 SV=1	Asialoglycoprotein receptor 2	Asgr2	-0.006807		0.9224	-0.153301		0.0732505	-0.00708041		0.919295	0.139414		0.0985463	15.8281	15.7893	15.5553	15.7281	15.6885	15.7356	15.6695	15.7618	15.7626	15.6373	15.5187	1947800000	6	1	6	6	17.6	17.6	17.6	34.906	301	301	0.00017135	3.4358	13
982	P24788;P24788-2	P24788;P24788-2	sp|P24788|CD11B_MOUSE Cyclin-dependent kinase 11B OS=Mus musculus OX=10090 GN=Cdk11b PE=1 SV=2;sp|P24788-2|CD11B_MOUSE Isoform 2 of Cyclin-dependent kinase 11B OS=Mus musculus OX=10090 GN=Cdk11b	Cyclin-dependent kinase 11B	Cdk11b	-0.0202623		0.537598	0.0161451		0.658777	0.0579052		0.0992884	0.0214978		0.558148	16.4827	16.4503	16.3876	16.4152	16.434	16.4107	16.3989	16.3947	16.3533	16.3911	16.4058	295580000	10	2	10	10	13.3	13.3	13.3	91.512	784	784;439	0	43.246	14
983	P25085-2;P25085	P25085-2;P25085	sp|P25085-2|IL1RA_MOUSE Isoform 2 of Interleukin-1 receptor antagonist protein OS=Mus musculus OX=10090 GN=Il1rn;sp|P25085|IL1RA_MOUSE Interleukin-1 receptor antagonist protein OS=Mus musculus OX=10090 GN=Il1rn PE=2 SV=1	Interleukin-1 receptor antagonist protein	Il1rn	-0.153588		0.011667	-0.250618		0.00122584	-0.126872		0.0288122	-0.0298425		0.60032	12.5966	12.7075	12.5728	12.4556	12.4955	12.465	12.6557	12.8203	12.7814	12.487	12.5167	2845100	1	2	1	1	8.2	8.2	8.2	17.995	159	159;178	0.00032383	2.0967	1
984	P25206	P25206	sp|P25206|MCM3_MOUSE DNA replication licensing factor MCM3 OS=Mus musculus OX=10090 GN=Mcm3 PE=1 SV=2	DNA replication licensing factor MCM3	Mcm3	0.236634		0.0375391	0.548672	UP	0.000628185	0.270823		0.0209237	-0.0412148		0.714682	14.2433	14.2577	13.993	14.281	14.5019	14.4211	13.8304	13.9966	13.8547	14.5876	14.2974	83309000	4	1	4	4	5.9	5.9	5.9	91.545	812	812	0	6.0142	5
985	P25322	P25322	sp|P25322|CCND1_MOUSE G1/S-specific cyclin-D1 OS=Mus musculus OX=10090 GN=Ccnd1 PE=1 SV=1	G1/S-specific cyclin-D1	Ccnd1	-0.205925		0.279562	0.386885		0.0845002	-0.0344062		0.852056	-0.627216		0.0115506	13.324	13.3892	13.3469	13.1746	13.0587	13.209	13.6353	13.3337	13.1944	14.1818	13.3675	30741000	3	1	3	3	9.2	9.2	9.2	33.428	295	295	0.00016697	2.7439	4
986	P25444	P25444	sp|P25444|RS2_MOUSE 40S ribosomal protein S2 OS=Mus musculus OX=10090 GN=Rps2 PE=1 SV=3	40S ribosomal protein S2	Rps2	-0.0343702		0.393111	-0.0359687		0.422951	0.106441		0.0208045	0.108039		0.0318922	19.0522	19.0096	19.1512	19.0552	19.0252	19.0295	18.9687	18.9399	18.9851	18.9498	18.9074	36912000000	12	1	12	12	47.4	47.4	47.4	31.231	293	293	0	117.99	81
987	P25446	P25446	sp|P25446|TNR6_MOUSE Tumor necrosis factor receptor superfamily member 6 OS=Mus musculus OX=10090 GN=Fas PE=1 SV=2	Tumor necrosis factor receptor superfamily member 6	Fas	-0.271709		0.0031669	-0.212182		0.0217794	0.122173		0.109601	0.0626462		0.437816	13.0814	13.011	13.1141	12.8418	12.6795	12.8699	12.9676	12.8802	12.992	12.8489	12.62	39240000	2	1	2	2	6.1	6.1	6.1	37.437	327	327	0	9.4583	2
988	P25688	P25688	sp|P25688|URIC_MOUSE Uricase OS=Mus musculus OX=10090 GN=Uox PE=1 SV=2	Uricase	Uox	0.212317		0.00283473	0.167868		0.0189143	-0.0984826		0.0950458	-0.0540334		0.38528	20.5459	20.6075	20.5334	20.7501	20.7041	20.8697	20.6433	20.7524	20.5867	20.8234	20.8339	344000000000	25	1	25	25	64.7	64.7	64.7	35.039	303	303	0	323.31	444
989	P25799-2;P25799-3;P25799;P25799-4;P25799-7;P25799-6;P25799-5	P25799-2;P25799-3;P25799;P25799-4	sp|P25799-2|NFKB1_MOUSE Isoform 2 of Nuclear factor NF-kappa-B p105 subunit OS=Mus musculus OX=10090 GN=Nfkb1;sp|P25799-3|NFKB1_MOUSE Isoform 3 of Nuclear factor NF-kappa-B p105 subunit OS=Mus musculus OX=10090 GN=Nfkb1;sp|P25799|NFKB1_MOUSE Nuclear factor	Nuclear factor NF-kappa-B p105 subunit;Nuclear factor NF-kappa-B p50 subunit	Nfkb1	-0.0894755		0.0230063	-0.0778113		0.0628105	-0.0154838		0.6496	-0.027148		0.479769	14.5422	14.5246	14.5288	14.4152	14.4143	14.4976	14.5467	14.57	14.5253	14.4393	14.4997	117570000	6	7	6	6	13.2	13.2	13.2	84.816	781	781;894;971;356;417;530;607	0	113.07	7
990	P25911;P16277	P25911	sp|P25911|LYN_MOUSE Tyrosine-protein kinase Lyn OS=Mus musculus OX=10090 GN=Lyn PE=1 SV=4	Tyrosine-protein kinase Lyn	Lyn	-0.112004		0.147729	-0.00418093		0.959109	0.280835		0.00304354	0.173012		0.055958	11.8263	12.0431	11.9992	11.8178	11.8918	11.823	11.8136	11.6037	11.6088	11.7219	11.6205	15437000	23	2	23	1	54.1	54.1	2.3	58.812	512	512;499	0	265.33	1
991	P25911-2	P25911-2	sp|P25911-2|LYN_MOUSE Isoform 2 of Tyrosine-protein kinase Lyn OS=Mus musculus OX=10090 GN=Lyn	Tyrosine-protein kinase Lyn	Lyn	-0.0442622		0.613623	0.0718309		0.46704	0.0355346		0.684475	-0.0805584		0.416404	11.5895	11.6331	11.7435	11.4986	11.7436	11.5912	11.7134	11.4497	11.6964	11.6326	11.7508	27164000	23	1	1	1	56.8	2.9	2.9	56.285	491	491	0.00016345	2.277	1
992	P25976-2;P25976	P25976-2;P25976	sp|P25976-2|UBF1_MOUSE Isoform UBF2 of Nucleolar transcription factor 1 OS=Mus musculus OX=10090 GN=Ubtf;sp|P25976|UBF1_MOUSE Nucleolar transcription factor 1 OS=Mus musculus OX=10090 GN=Ubtf PE=1 SV=1	Nucleolar transcription factor 1	Ubtf	-0.0770312		0.0407167	-0.0965443		0.0252054	-0.00833193		0.803196	0.0111812		0.765015	17.1038	17.1447	17.0926	17.0617	17.0576	16.9906	17.14	17.0983	17.1278	16.9982	17.0528	1367500000	16	2	16	16	25.1	25.1	25.1	85.094	728	728;765	0	117.38	31
993	P26039	P26039	sp|P26039|TLN1_MOUSE Talin-1 OS=Mus musculus OX=10090 GN=Tln1 PE=1 SV=2	Talin-1	Tln1	-0.130681		0.0040412	-0.0971227		0.0322971	0.0466271		0.209633	0.0130687		0.743101	20.4835	20.4593	20.4681	20.3289	20.4043	20.2856	20.3998	20.4286	20.4426	20.3447	20.3085	31481000000	108	1	108	95	50.1	50.1	46.4	269.82	2541	2541	0	323.31	294
994	P26040	P26040	sp|P26040|EZRI_MOUSE Ezrin OS=Mus musculus OX=10090 GN=Ezr PE=1 SV=3	Ezrin	Ezr	-0.182335		0.0731221	-0.316528		0.0114461	-0.017518		0.850496	0.116675		0.276883	17.1494	17.105	17.3139	17.1152	16.9911	16.9149	17.3944	17.1595	17.0669	16.8351	16.9457	1402000000	31	1	17	17	43.5	27.1	27.1	69.406	586	586	0	70.142	28
995	P26041	P26041	sp|P26041|MOES_MOUSE Moesin OS=Mus musculus OX=10090 GN=Msn PE=1 SV=3	Moesin	Msn	-0.169517		0.00772011	-0.0919932		0.134688	0.0718573		0.185307	-0.00566671		0.921828	18.6528	18.6485	18.5876	18.5331	18.4766	18.3706	18.5286	18.6104	18.5344	18.5269	18.4046	14176000000	45	1	33	33	61.5	47.3	47.3	67.766	577	577	0	323.31	87
996	P26043	P26043	sp|P26043|RADI_MOUSE Radixin OS=Mus musculus OX=10090 GN=Rdx PE=1 SV=3	Radixin	Rdx	0.0785413		0.0350047	-0.0272131		0.46442	0.0532166		0.128317	0.158971		0.00141865	19.4593	19.4346	19.4411	19.5639	19.5214	19.4854	19.3858	19.4133	19.3762	19.3994	19.3298	49993000000	48	1	48	32	60.7	60.7	43.1	68.542	583	583	0	323.31	142
997	P26149	P26149	sp|P26149|3BHS2_MOUSE 3 beta-hydroxysteroid dehydrogenase/Delta 5-->4-isomerase type 2 OS=Mus musculus OX=10090 GN=Hsd3b2 PE=1 SV=4	3 beta-hydroxysteroid dehydrogenase/Delta 5-->4-isomerase type 2;3-beta-hydroxy-Delta(5)-steroid dehydrogenase;Steroid Delta-isomerase	Hsd3b2	0.201547		0.000610068	0.146346		0.00908987	0.00031682		0.993848	0.055518		0.244631	14.8609	14.8741	14.8397	15.0358	15.0357	15.1078	14.7785	14.8987	14.8966	15.0296	14.9789	41519000	6	1	1	1	19.6	2.9	2.9	41.923	373	373	0.009382	0.80593	2
998	P26150;O35469;P24815;Q61767	P26150;O35469	sp|P26150|3BHS3_MOUSE 3 beta-hydroxysteroid dehydrogenase/Delta 5-->4-isomerase type 3 OS=Mus musculus OX=10090 GN=Hsd3b3 PE=1 SV=3;sp|O35469|3BHS6_MOUSE 3 beta-hydroxysteroid dehydrogenase/Delta 5-->4-isomerase type 6 OS=Mus musculus OX=10090 GN=Hsd3b6 PE	3 beta-hydroxysteroid dehydrogenase/Delta 5-->4-isomerase type 3;3-beta-hydroxy-Delta(5)-steroid dehydrogenase;Steroid Delta-isomerase;3 beta-hydroxysteroid dehydrogenase/Delta 5-->4-isomerase type 6;3-beta-hydroxy-Delta(5)-steroid dehydrogenase;Steroid Delta-isomerase	Hsd3b3	-0.0444241		0.67689	-0.0306154		0.796693	-0.153537		0.169936	-0.167346		0.179866	16.3947	16.3472	16.0938	16.2405	16.1183	16.3436	16.2604	16.6053	16.4306	16.3473	16.4556	1141400000	11	4	11	6	34	34	17.4	42.031	373	373;373;373;373	0	323.31	19
999	P26187	P26187	sp|P26187|MGMT_MOUSE Methylated-DNA--protein-cysteine methyltransferase OS=Mus musculus OX=10090 GN=Mgmt PE=1 SV=3	Methylated-DNA--protein-cysteine methyltransferase	Mgmt	-0.0854834		0.143847	-0.0902186		0.165122	0.0555916		0.325745	0.0603268		0.33944	16.1058	16.013	16.1541	16.0822	15.9118	16.0226	16.0389	15.9889	16.0784	15.9873	15.903	1320400000	7	1	7	7	37.9	37.9	37.9	22.434	211	211	0	17.748	15
1000	P26231;Q65CL1	P26231	sp|P26231|CTNA1_MOUSE Catenin alpha-1 OS=Mus musculus OX=10090 GN=Ctnna1 PE=1 SV=1	Catenin alpha-1	Ctnna1	-0.0568967		0.18672	-0.0308927		0.505921	0.0323084		0.438699	0.00630437		0.890747	19.1127	19.0811	19.0967	19.009	19.064	19.0469	19.0533	19.0177	19.1226	18.9746	19.0927	9542700000	35	2	35	29	52	52	45.9	100.11	906	906;895	0	323.31	108
1001	P26262	P26262	sp|P26262|KLKB1_MOUSE Plasma kallikrein OS=Mus musculus OX=10090 GN=Klkb1 PE=1 SV=2	Plasma kallikrein;Plasma kallikrein heavy chain;Plasma kallikrein light chain	Klkb1	0.0798892		0.110299	-0.063818		0.238206	-0.0617269		0.204909	0.0819802		0.138651	17.01	17.0145	16.9677	17.0191	17.0306	17.1821	17.0502	17.101	17.0261	16.9807	17.0099	1031700000	12	1	12	12	19	19	19	71.382	638	638	0	49.253	25
1002	P26350	P26350	sp|P26350|PTMA_MOUSE Prothymosin alpha OS=Mus musculus OX=10090 GN=Ptma PE=1 SV=2	Prothymosin alpha;Prothymosin alpha, N-terminally processed;Thymosin alpha	Ptma	0.238232		0.00962623	-0.145668		0.109018	-0.080781		0.299742	0.30312	UP	0.00466919	15.4779	15.3007	15.5075	15.7805	15.6353	15.5849	15.5745	15.5647	15.3892	15.3369	15.3906	2174900000	2	1	2	2	26.1	26.1	26.1	12.254	111	111	0	68.691	19
[truncated: 5,635 more rows]

## Sheet: Statistics
	Differential analysis was done using the empirical Bayes statistics Limma 3.46.0. Proteins with a p value < 0.05 and a log2 ratio >0.3 or <-0.3 were defined as regulated. The FDR was estimated to be below 5% by Benjamini-Hochberg.
	RF	Refed
[truncated: 13 more rows]
