# Supplementary material for: Limited survival and impaired hepatic fasting metabolism in mice with constitutive Rag GTPase signaling
Source: Nat Commun. 2021 Jun 16;12:3660. doi: 10.1038/s41467-021-23857-8 (PMC8209044; doi:10.1038/s41467-021-23857-8)
Supplement: Supplementary file 5 — Supplementary Data 3 [file 41467_2021_23857_MOESM5_ESM.xlsx]

## Sheet: Liver-Specific TSC1_KO
ID	Protein IDs	Majority protein IDs	Fasta headers	Protein_names	Gene names	TSC_KO / Control LogFC	TSC_KO / Control SIGNIFICANT	TSC_KO / Control pval	Log2 Intensity WT_1	Log2 Intensity WT_2	Log2 Intensity WT_3	Log2 Intensity WT_4	Log2 Intensity TSC_1	Log2 Intensity TSC_2	Log2 Intensity TSC_3	Log2 Intensity TSC_3	Number of proteins	Peptides	Razor + unique peptides	Unique peptides	Sequence coverage[%]	Unique + razor sequence coverage [%]	Unique sequence coverage [%]	Q value	Score	Intensity	MS/MS count
4790	Q60829	Q60829	sp|Q60829|PPR1B_MOUSE Protein phosphatase 1 regulatory subunit 1B OS=Mus musculus OX=10090 GN=Ppp1r1b PE=1 SV=2	Protein phosphatase 1 regulatory subunit 1B	Ppp1r1b	2.22581	UP	0.000167595	15.0593	14.665	14.6394	15.0263	17.3442	17.7638	16.6506	16.5346	1	2	2	2	19.6	19.6	19.6	0	135.73	253910000	3
4005	P82343;D6RHA2;G3XA46	P82343;D6RHA2	sp|P82343|RENBP_MOUSE N-acylglucosamine 2-epimerase OS=Mus musculus OX=10090 GN=Renbp PE=1 SV=3;tr|D6RHA2|D6RHA2_MOUSE N-acylglucosamine 2-epimerase OS=Mus musculus OX=10090 GN=Renbp PE=1 SV=2	N-acylglucosamine 2-epimerase	Renbp	1.89553	UP	1.98127e-12	18.267	18.2604	18.3362	18.3269	20.2462	20.2085	20.3727	19.9452	3	18	18	18	38.8	38.8	38.8	0	204.61	8286500000	28
6014	Q8C3K6;Q9QXI6	Q8C3K6;Q9QXI6	sp|Q8C3K6|SC5A1_MOUSE Sodium/glucose cotransporter 1 OS=Mus musculus OX=10090 GN=Slc5a1 PE=1 SV=1;tr|Q9QXI6|Q9QXI6_MOUSE SGLT1 protein OS=Mus musculus OX=10090 GN=Slc5a1 PE=1 SV=1	Sodium/glucose cotransporter 1	Slc5a1	1.82124	UP	0.00018147	13.0691	12.2712	12.2373	12.9686	14.4676	15.0197	14.2495	14.0943	2	2	2	2	2.3	2.3	2.3	0.0021519	1.8738	168720000	2
1317	Q9ET47;Q9DD12;B1AWP9;B1AWP7;B1AWQ0;B1AWP8;B1AWQ3;B1AWQ4;B1AWQ1	Q9ET47;Q9DD12;B1AWP9;B1AWP7;B1AWQ0;B1AWP8;B1AWQ3;B1AWQ4;B1AWQ1	sp|Q9ET47|ESPN_MOUSE Espin OS=Mus musculus OX=10090 GN=Espn PE=1 SV=2;tr|Q9DD12|Q9DD12_MOUSE Espin OS=Mus musculus OX=10090 GN=Espn PE=1 SV=1;tr|B1AWP9|B1AWP9_MOUSE Espin OS=Mus musculus OX=10090 GN=Espn PE=1 SV=1;tr|B1AWP7|B1AWP7_MOUSE Espin OS=Mus muscul	Espin	Espn	1.79239	UP	8.13758e-09	14.3515	14.2764	14.444	14.7661	16.4941	16.2969	16.2023	16.0143	9	2	2	2	1.7	1.7	1.7	0.0026385	1.7456	201550000	2
1925	E9PZ26;G5E8P1	E9PZ26;G5E8P1	tr|E9PZ26|E9PZ26_MOUSE Bromodomain-containing 1 OS=Mus musculus OX=10090 GN=Brd1 PE=1 SV=1;tr|G5E8P1|G5E8P1_MOUSE Bromodomain-containing 1 OS=Mus musculus OX=10090 GN=Brd1 PE=1 SV=1		Brd1	1.76545	UP	1.14759e-05	11.4278	11.2541	11.5691	11.6897	13.1972	13.4418	13.3802	12.9832	2	1	1	1	0.8	0.8	0.8	0.0045719	1.529	84894000	1
6857	Q91X36;D3Z6D1;Q3UQP7;D6RH78	Q91X36;D3Z6D1	tr|Q91X36|Q91X36_MOUSE Sulfotransferase OS=Mus musculus OX=10090 GN=Sult5a1 PE=1 SV=1;tr|D3Z6D1|D3Z6D1_MOUSE Sulfotransferase (Fragment) OS=Mus musculus OX=10090 GN=Sult5a1 PE=1 SV=8	Sulfotransferase	Sult5a1	1.62004	UP	1.74991e-08	18.0559	18.2383	17.868	17.9228	19.6274	19.6532	19.7016	19.5831	4	14	14	14	45	45	45	0	33.671	4656000000	25
152	A0A0A6YVU4	A0A0A6YVU4	tr|A0A0A6YVU4|A0A0A6YVU4_MOUSE Interleukin-1 receptor antagonist protein OS=Mus musculus OX=10090 GN=Il1rn PE=1 SV=1		Il1rn	1.5175	UP	2.55906e-05	13.6178	13.9297	13.6798	13.7234	14.4983	15.2296	15.9961	15.2967	1	4	2	2	65.4	23.1	23.1	0	4.2927	189140000	3
2942	O88492	O88492	sp|O88492|PLIN4_MOUSE Perilipin-4 OS=Mus musculus OX=10090 GN=Plin4 PE=1 SV=2	Perilipin-4	Plin4	1.47178	UP	8.75539e-08	17.6169	17.727	18.0708	17.664	19.4839	19.3471	18.8804	19.2544	1	10	10	10	28.9	28.9	28.9	0	45.913	1305500000	12
7861	Q9D939	Q9D939	sp|Q9D939|ST1C2_MOUSE Sulfotransferase 1C2 OS=Mus musculus OX=10090 GN=Sult1c2 PE=1 SV=1	Sulfotransferase 1C2	Sult1c2	1.40438	UP	5.27488e-12	19.0446	19.1976	19.1359	19.2301	20.6354	20.5957	20.3322	20.6624	1	17	17	17	66.6	66.6	66.6	0	133.12	4558100000	34
665	P58390;P58391;A0A1B0GT12;B4YDY0;A0A1D5RMB2	P58390;P58391;A0A1B0GT12;B4YDY0;A0A1D5RMB2	sp|P58390|KCNN2_MOUSE Small conductance calcium-activated potassium channel protein 2 OS=Mus musculus OX=10090 GN=Kcnn2 PE=1 SV=2;sp|P58391|KCNN3_MOUSE Small conductance calcium-activated potassium channel protein 3 OS=Mus musculus OX=10090 GN=Kcnn3 PE=1 S	Small conductance calcium-activated potassium channel protein 2;Small conductance calcium-activated potassium channel protein 3	Kcnn2;Kcnn3	1.3943	UP	1.05292e-09	12.6936	12.4418	12.4046	12.5407	13.8309	13.9884	14.2256	13.613	5	2	2	2	1.9	1.9	1.9	0.00026161	2.4238	140770000	3
6064	Q8C7I4;A0A2R8W6I1;A0A2R8W6T2;A0A2R8W6N5	Q8C7I4	tr|Q8C7I4|Q8C7I4_MOUSE Apolipoprotein L 9b OS=Mus musculus OX=10090 GN=Apol9b PE=2 SV=1		Apol9b	1.38613	UP	3.07165e-10	17.5859	17.6816	17.8257	17.5023	19.0572	18.8464	19.0984	19.138	4	10	10	4	37.7	37.7	20.6	0	250.26	8099800000	24
3292	P23927	P23927	sp|P23927|CRYAB_MOUSE Alpha-crystallin B chain OS=Mus musculus OX=10090 GN=Cryab PE=1 SV=2	Alpha-crystallin B chain	Cryab	1.37944	UP	9.14874e-06	13.7607	13.7539	13.6934	13.9839	15.0156	15.5705	14.967	15.1564	1	1	1	1	6.3	6.3	6.3	0.0011518	2.0675	38050000	1
155	Q03173;A0A0A6YXC8;E9QKR1;A0A0A6YW06;J3QNM3;E9QKQ9;E9QLZ9	Q03173;A0A0A6YXC8;E9QKR1;A0A0A6YW06;J3QNM3;E9QKQ9;E9QLZ9	sp|Q03173|ENAH_MOUSE Protein enabled homolog OS=Mus musculus OX=10090 GN=Enah PE=1 SV=2;tr|A0A0A6YXC8|A0A0A6YXC8_MOUSE Protein enabled homolog OS=Mus musculus OX=10090 GN=Enah PE=1 SV=1;tr|E9QKR1|E9QKR1_MOUSE Protein enabled homolog OS=Mus musculus OX=1009	Protein enabled homolog	Enah	1.35767	UP	6.73467e-07	14.0975	13.8113	13.8785	14.174	15.1516	15.7476	15.2525	15.2403	7	2	2	2	4.2	4.2	4.2	0	17.009	98220000	2
7084	Q99JG3	Q99JG3	sp|Q99JG3|ANX13_MOUSE Annexin A13 OS=Mus musculus OX=10090 GN=Anxa13 PE=1 SV=3	Annexin A13	Anxa13	1.34605	UP	0.000500739	17.9084	17.8168	17.8012	17.8741	19.1412	19.4921	19.1463	19.0051	1	16	16	16	54.3	54.3	54.3	0	101.7	3725400000	28
8528	Q9WVK8;A0A1Y7VM34	Q9WVK8	sp|Q9WVK8|CP46A_MOUSE Cholesterol 24-hydroxylase OS=Mus musculus OX=10090 GN=Cyp46a1 PE=1 SV=1	Cholesterol 24-hydroxylase	Cyp46a1	1.32964	UP	6.66744e-11	18.0273	17.9018	17.9556	17.9774	19.513	19.2809	19.1238	19.263	2	12	12	12	29	29	29	0	34.308	1024900000	19
7959	Q9DC07;B7ZCI2;F6RM14	Q9DC07	sp|Q9DC07|LNEBL_MOUSE LIM zinc-binding domain-containing Nebulette OS=Mus musculus OX=10090 GN=Nebl PE=1 SV=1	LIM zinc-binding domain-containing Nebulette	Nebl	1.29696	UP	1.65138e-06	15.0935	15.0812	15.0246	15.0939	16.394	16.738	16.1816	16.1674	3	5	3	3	20.7	13.3	13.3	0	9.1844	162440000	3
6680	Q8VDU3	Q8VDU3	tr|Q8VDU3|Q8VDU3_MOUSE Apol9a protein OS=Mus musculus OX=10090 GN=Apol9a PE=2 SV=1		Apol9a	1.28645	UP	3.267e-08	16.0691	16.2707	16.377	16.023	17.5185	17.1883	17.6206	17.5582	1	9	3	3	33.9	16.8	16.8	0	77.4	1766900000	6
8889	S4R165;S4R2J6;S4R2F5	S4R165;S4R2J6;S4R2F5	tr|S4R165|S4R165_MOUSE Ankyrin-3 OS=Mus musculus OX=10090 GN=Ank3 PE=1 SV=1;tr|S4R2J6|S4R2J6_MOUSE Ankyrin-3 OS=Mus musculus OX=10090 GN=Ank3 PE=1 SV=1;tr|S4R2F5|S4R2F5_MOUSE Ankyrin-3 OS=Mus musculus OX=10090 GN=Ank3 PE=1 SV=1		Ank3	1.19826	UP	2.129e-12	15.2535	15.1292	15.1771	15.3941	16.4736	16.4041	16.4342	16.4351	3	34	1	0	37.8	2	0	0	14.974	82889000	1
4240	Q62293;Q3T9E4;Q5SVP4	Q62293;Q3T9E4	sp|Q62293|TGTP1_MOUSE T-cell-specific guanine nucleotide triphosphate-binding protein 1 OS=Mus musculus OX=10090 GN=Tgtp1 PE=1 SV=1;sp|Q3T9E4|TGTP2_MOUSE T-cell-specific guanine nucleotide triphosphate-binding protein 2 OS=Mus musculus OX=10090 GN=Tgtp2 PE		Tgtp1	1.16554	UP	0.000500192	18.0324	18.3589	18.3795	18.2439	18.883	18.9918	20.5575	19.2447	3	10	10	10	26.3	26.3	26.3	0	71.829	2244100000	16
3144	P11862;D3Z503;D6RDR2	P11862;D3Z503	sp|P11862|GAS2_MOUSE Growth arrest-specific protein 2 OS=Mus musculus OX=10090 GN=Gas2 PE=1 SV=1;tr|D3Z503|D3Z503_MOUSE Growth arrest-specific protein 2 (Fragment) OS=Mus musculus OX=10090 GN=Gas2 PE=1 SV=1	Growth arrest-specific protein 2	Gas2	1.16037	UP	2.01826e-10	19.2346	19.0192	19.1138	18.916	20.3169	20.0822	20.3837	20.1423	3	17	17	17	63.1	63.1	63.1	0	166.11	7556900000	31
6335	Q8K2F3	Q8K2F3	sp|Q8K2F3|DEPP1_MOUSE Protein DEPP1 OS=Mus musculus OX=10090 GN=Depp1 PE=2 SV=1	Protein DEPP	Depp	1.15521	UP	0.000184687	12.285	12.3988	12.2649	12.3358	13.6516	13.3029	13.481	13.4698	1	1	1	1	4.4	4.4	4.4	0.0043295	1.5472	46081000	1
3119	P10648	P10648	sp|P10648|GSTA2_MOUSE Glutathione S-transferase A2 OS=Mus musculus OX=10090 GN=Gsta2 PE=1 SV=3	Glutathione S-transferase A2	Gsta2	1.13841	UP	2.41411e-09	15.5114	15.4283	15.4869	15.4169	16.6514	16.4094	16.8079	16.5285	1	15	2	0	51.4	4.1	0	0	3.3107	27135000000	10
2119	Q6NWV3;E9Q9G8	Q6NWV3;E9Q9G8	sp|Q6NWV3|IF122_MOUSE Intraflagellar transport protein 122 homolog OS=Mus musculus OX=10090 GN=Ift122 PE=1 SV=1;tr|E9Q9G8|E9Q9G8_MOUSE Intraflagellar transport protein 122 homolog OS=Mus musculus OX=10090 GN=Ift122 PE=1 SV=2	Intraflagellar transport protein 122 homolog	Ift122	1.13311	UP	4.27143e-11	13.362	13.4591	13.3862	13.5432	14.5438	14.6834	14.5911	14.4647	2	1	1	1	0.7	0.7	0.7	0.0045713	1.5257	57141000	1
7281	Q9CPV3	Q9CPV3	sp|Q9CPV3|RM42_MOUSE 39S ribosomal protein L42, mitochondrial OS=Mus musculus OX=10090 GN=Mrpl42 PE=1 SV=1	39S ribosomal protein L42, mitochondrial	Mrpl42	1.11723	UP	0.00143769	11.9687	12.0627	11.7008	12.3058	13.0787	13.3985	13.2313	12.7983	1	1	1	1	7	7	7	0	3.4152	13273000	1
798	Q9D2N4;Q8CFR5;A0A1Y7VL34	Q9D2N4;Q8CFR5;A0A1Y7VL34	sp|Q9D2N4|DTNA_MOUSE Dystrobrevin alpha OS=Mus musculus OX=10090 GN=Dtna PE=1 SV=2;tr|Q8CFR5|Q8CFR5_MOUSE Dystrobrevin OS=Mus musculus OX=10090 GN=Dtna PE=1 SV=1;tr|A0A1Y7VL34|A0A1Y7VL34_MOUSE Dystrobrevin OS=Mus musculus OX=10090 GN=Dtna PE=1 SV=1	Dystrobrevin alpha;Dystrobrevin	Dtna	1.10198		0.0282322	11.9119	11.887	13.0477	11.7454	13.1934	12.7044	14.6892	12.4129	3	4	1	1	4.8	1.2	1.2	0.00090183	2.1917	31086000	1
3182	P14602;D3YZ06	P14602;D3YZ06	sp|P14602|HSPB1_MOUSE Heat shock protein beta-1 OS=Mus musculus OX=10090 GN=Hspb1 PE=1 SV=3;tr|D3YZ06|D3YZ06_MOUSE Heat shock protein beta-1 OS=Mus musculus OX=10090 GN=Hspb1 PE=1 SV=1	Heat shock protein beta-1	Hspb1	1.07172	UP	0.000557394	19.1727	19.0921	18.7254	19.1634	20.3006	20.1643	20.2805	19.695	2	16	16	16	85.2	85.2	85.2	0	191	37820000000	46
1944	E9PZW8;Q9QY06	E9PZW8;Q9QY06	tr|E9PZW8|E9PZW8_MOUSE Unconventional myosin-IXb OS=Mus musculus OX=10090 GN=Myo9b PE=1 SV=1;sp|Q9QY06|MYO9B_MOUSE Unconventional myosin-IXb OS=Mus musculus OX=10090 GN=Myo9b PE=1 SV=2	Unconventional myosin-IXb	Myo9b	1.05084	UP	1.42447e-06	12.2746	12.4534	12.8333	12.8154	13.5405	13.7129	13.7833	13.5434	2	28	1	1	16.3	0.5	0.5	0.00064885	2.2958	58572000	1
1001	A2ACP1;A0A0A0MQI5;X1WI14	A2ACP1	sp|A2ACP1|TT39A_MOUSE Tetratricopeptide repeat protein 39A OS=Mus musculus OX=10090 GN=Ttc39a PE=2 SV=1	Tetratricopeptide repeat protein 39A	Ttc39a	1.04069	UP	1.10465e-09	16.5694	16.681	16.6679	16.5388	17.5698	17.6356	17.8559	17.5584	3	8	8	8	12.3	12.3	12.3	0	9.5148	445590000	8
3165	P13745;D3Z6A6;D3YZV3	P13745;D3Z6A6;D3YZV3	sp|P13745|GSTA1_MOUSE Glutathione S-transferase A1 OS=Mus musculus OX=10090 GN=Gsta1 PE=1 SV=2;tr|D3Z6A6|D3Z6A6_MOUSE Glutathione S-transferase (Fragment) OS=Mus musculus OX=10090 GN=Gsta2 PE=3 SV=1;tr|D3YZV3|D3YZV3_MOUSE Glutathione S-transferase (Fragmen	Glutathione S-transferase A1;Glutathione S-transferase A1, N-terminally processed;Glutathione S-transferase	Gsta1;Gsta2	1.02718	UP	6.43363e-07	19.0945	19.2366	19.2636	19.1341	20.1853	19.8961	20.6375	20.1186	3	16	11	0	54.3	38.1	0	0	64.426	45137000000	75
7098	Q99JW5	Q99JW5	sp|Q99JW5|EPCAM_MOUSE Epithelial cell adhesion molecule OS=Mus musculus OX=10090 GN=Epcam PE=1 SV=1	Epithelial cell adhesion molecule	Epcam	1.01614	UP	0.000408718	15.9448	15.9735	15.6723	16.1045	16.777	17.2553	16.7992	16.9282	1	5	5	5	27.6	27.6	27.6	0	30.398	826360000	5
5822	Q8BSZ2	Q8BSZ2	sp|Q8BSZ2|AP3S2_MOUSE AP-3 complex subunit sigma-2 OS=Mus musculus OX=10090 GN=Ap3s2 PE=1 SV=1	AP-3 complex subunit sigma-2	Ap3s2	1.00727	UP	7.76622e-10	14.964	14.862	14.8524	14.7497	15.8846	15.802	15.9828	15.7878	1	1	1	1	5.7	5.7	5.7	0	3.1943	84094000	1
486	Q9QXT5;A0A0R4J189;Q3UTJ7;G3UWX8;G3UY71;G3UZH9;F6W8P4;E9Q4M7	Q9QXT5;A0A0R4J189;Q3UTJ7;G3UWX8;G3UY71;G3UZH9;F6W8P4;E9Q4M7	sp|Q9QXT5|EGFL7_MOUSE Epidermal growth factor-like protein 7 OS=Mus musculus OX=10090 GN=Egfl7 PE=2 SV=2;tr|A0A0R4J189|A0A0R4J189_MOUSE Epidermal growth factor-like protein 7 OS=Mus musculus OX=10090 GN=Egfl7 PE=1 SV=1;tr|Q3UTJ7|Q3UTJ7_MOUSE Epidermal grow	Epidermal growth factor-like protein 7	Egfl7	1.00223	UP	4.89506e-05	15.9257	15.7526	15.8812	15.74	16.7959	17.13	16.9141	16.4683	8	2	2	2	6.2	6.2	6.2	0.0028855	1.7288	218710000	3
3553	P48036	P48036	sp|P48036|ANXA5_MOUSE Annexin A5 OS=Mus musculus OX=10090 GN=Anxa5 PE=1 SV=1	Annexin A5	Anxa5	0.997349	UP	3.69918e-08	20.9388	20.8687	20.8661	20.9468	21.7778	22.0867	21.9966	21.7488	1	33	32	22	87.8	87.8	55.5	0	323.31	235590000000	158
4158	Q05816	Q05816	sp|Q05816|FABP5_MOUSE Fatty acid-binding protein 5 OS=Mus musculus OX=10090 GN=Fabp5 PE=1 SV=3	Fatty acid-binding protein, epidermal	Fabp5	0.985262	UP	0.000432514	19.9659	20.2197	20.0852	20.2738	20.5741	21.1645	21.1412	21.6059	1	15	15	15	77.8	77.8	77.8	0	323.31	35059000000	41
4673	Q5QGU6;A0A0G2JFB1	Q5QGU6	sp|Q5QGU6|RTP3_MOUSE Receptor-transporting protein 3 OS=Mus musculus OX=10090 GN=Rtp3 PE=1 SV=2	Receptor-transporting protein 3	Rtp3	0.968191	UP	6.16821e-07	15.4185	15.4726	15.472	15.5393	16.1489	16.2462	16.6295	16.7505	2	5	5	5	15	15	15	0	11.583	136600000	6
3179	P14434;P14438;G3UWR9	P14434;P14438;G3UWR9	sp|P14434|HA2B_MOUSE H-2 class II histocompatibility antigen, A-B alpha chain OS=Mus musculus OX=10090 GN=H2-Aa PE=1 SV=2;sp|P14438|HA2U_MOUSE H-2 class II histocompatibility antigen, A-U alpha chain (Fragment) OS=Mus musculus OX=10090 GN=H2-Aa PE=1 SV=1;t	H-2 class II histocompatibility antigen, A-B alpha chain;H-2 class II histocompatibility antigen, A-U alpha chain;Beta-2-microglobulin	H2-Aa	0.962643	UP	2.20704e-05	16.3398	16.484	16.4068	16.4064	17.0274	17.0438	17.9798	17.4366	3	2	2	2	9	9	9	0	31.134	453780000	4
5989	Q8C0W0;A2AF31;A2AF33	Q8C0W0;A2AF31	tr|Q8C0W0|Q8C0W0_MOUSE Thymosin beta 15b-like OS=Mus musculus OX=10090 GN=Tmsb15l PE=1 SV=1;tr|A2AF31|A2AF31_MOUSE Thymosin beta 15b2 OS=Mus musculus OX=10090 GN=Tmsb15b2 PE=1 SV=1		Tmsb15l;Tmsb15b2	0.955843	UP	1.17806e-07	16.7092	16.8262	16.9461	16.9086	17.8981	17.9387	17.82	17.5566	3	7	7	7	82.5	82.5	82.5	0	40.748	1366900000	10
3348	P27889	P27889	sp|P27889|HNF1B_MOUSE Hepatocyte nuclear factor 1-beta OS=Mus musculus OX=10090 GN=Hnf1b PE=1 SV=2	Hepatocyte nuclear factor 1-beta	Hnf1b	0.954156	UP	0.000103067	12.5627	12.3661	12.4993	12.4295	13.4277	13.7184	13.2996	13.2286	1	3	1	1	6.5	3.4	3.4	0	6.1652	22426000	1
4634	Q5DTK1	Q5DTK1	sp|Q5DTK1|CHSS3_MOUSE Chondroitin sulfate synthase 3 OS=Mus musculus OX=10090 GN=Chsy3 PE=2 SV=3	Chondroitin sulfate synthase 3	Chsy3	0.928915	UP	1.81813e-05	16.0811	16.0535	16.0577	16.3611	16.6769	16.8373	17.1299	17.6248	1	5	5	4	4.4	4.4	3.6	0	4.2314	148540000	6
2929	O78196;P18468;P04231;P20040;P18469;P04230;P01915	O78196;P18468;P04231;P20040;P18469;P04230;P01915	tr|O78196|O78196_MOUSE H-2 class II histocompatibility antigen, I-A beta chain OS=Mus musculus OX=10090 GN=H2-Eb1 PE=1 SV=1;sp|P18468|HB2I_MOUSE H-2 class II histocompatibility antigen, I-A beta chain OS=Mus musculus OX=10090 GN=H2-Eb1 PE=1 SV=1;sp|P04231|	H-2 class II histocompatibility antigen, I-A beta chain;H-2 class II histocompatibility antigen, E-S beta chain;H-2 class II histocompatibility antigen, E-Q beta chain;H-2 class II histocompatibility antigen, I-E beta chain;H-2 class II histocompatibility antigen, E-B beta chain;H-2 class II histocompatibility antigen, E-D beta chain	H2-Eb1	0.913201	UP	0.000515881	14.876	15.205	14.9576	14.9633	15.5037	15.4862	16.7826	15.8823	7	4	4	4	20.1	20.1	20.1	0	18.153	298900000	4
5639	Q8BH78	Q8BH78	tr|Q8BH78|Q8BH78_MOUSE Reticulon OS=Mus musculus OX=10090 GN=Rtn4 PE=1 SV=1	Reticulon	Rtn4	0.903505	UP	1.48588e-07	13.7743	13.5376	13.6668	13.8571	14.5755	14.7195	14.6452	14.5097	1	10	1	1	45.2	3.7	3.7	0	11.474	164850000	2
6532	Q8R3G9	Q8R3G9	sp|Q8R3G9|TSN8_MOUSE Tetraspanin-8 OS=Mus musculus OX=10090 GN=Tspan8 PE=1 SV=1	Tetraspanin-8	Tspan8	0.901661	UP	4.45064e-09	16.397	16.3888	16.3201	16.3745	17.0089	17.4677	17.3596	17.2509	1	5	5	5	27.2	27.2	27.2	0	28.197	1469400000	8
7928	Q9DBG5	Q9DBG5	sp|Q9DBG5|PLIN3_MOUSE Perilipin-3 OS=Mus musculus OX=10090 GN=Plin3 PE=1 SV=1	Perilipin-3	Plin3	0.882316	UP	5.93036e-10	20.2591	20.175	20.2856	20.298	21.1123	21.1789	21.2198	21.036	1	26	26	26	85.8	85.8	85.8	0	323.31	30894000000	88
337	Q9WVP1;A0A0R4IZX6;A0A0R4J1L4;A0A1L1SUA0;A0A1L1SQU9	Q9WVP1;A0A0R4IZX6;A0A0R4J1L4;A0A1L1SUA0	sp|Q9WVP1|AP1M2_MOUSE AP-1 complex subunit mu-2 OS=Mus musculus OX=10090 GN=Ap1m2 PE=1 SV=3;tr|A0A0R4IZX6|A0A0R4IZX6_MOUSE AP-1 complex subunit mu-2 OS=Mus musculus OX=10090 GN=Ap1m2 PE=1 SV=1;tr|A0A0R4J1L4|A0A0R4J1L4_MOUSE AP-1 complex subunit mu-2 OS=Mus	AP-1 complex subunit mu-2	Ap1m2	0.872677	UP	0.00160478	12.0961	12.3989	11.9252	12.0364	12.7874	13.466	12.8548	12.8392	5	4	1	1	9.7	3.1	3.1	0.0067098	1.3586	14400000	1
2519	G3X9U0;Q80XL1	G3X9U0;Q80XL1	tr|G3X9U0|G3X9U0_MOUSE Casitas B-lineage lymphoma c, isoform CRA_b OS=Mus musculus OX=10090 GN=Cblc PE=4 SV=1;sp|Q80XL1|CBLC_MOUSE E3 ubiquitin-protein ligase CBL-C OS=Mus musculus OX=10090 GN=Cblc PE=1 SV=2	E3 ubiquitin-protein ligase CBL-C	Cblc	0.871651	UP	1.21671e-07	13.1372	13.0483	13.2576	13.3493	14.065	13.9269	14.1631	14.1239	2	1	1	1	2.4	2.4	2.4	0	3.5494	64746000	1
777	A0A1W2P812;S4R1S2;S4R2K9;G3X971;A0A087WNU5;S4R278;S4R208;S4R1U4;S4R162;Q3UVY0;A0A087WRP9;W4VSQ0;A0A1D5RLB2	A0A1W2P812;S4R1S2;S4R2K9;G3X971	tr|A0A1W2P812|A0A1W2P812_MOUSE Ankyrin-3 OS=Mus musculus OX=10090 GN=Ank3 PE=1 SV=1;tr|S4R1S2|S4R1S2_MOUSE Ankyrin-3 OS=Mus musculus OX=10090 GN=Ank3 PE=1 SV=1;tr|S4R2K9|S4R2K9_MOUSE Ankyrin-3 (Fragment) OS=Mus musculus OX=10090 GN=Ank3 PE=1 SV=1;tr|G3X971		Ank3	0.870596	UP	2.07595e-12	13.7768	13.7291	13.7753	13.7126	14.6284	14.6173	14.6431	14.5875	13	48	1	0	35.7	1.8	0	0	84.86	98774000	2
3410	P33267;A0A0U1RPL9	P33267	sp|P33267|CP2F2_MOUSE Cytochrome P450 2F2 OS=Mus musculus OX=10090 GN=Cyp2f2 PE=1 SV=1	Cytochrome P450 2F2	Cyp2f2	0.866301	UP	2.01737e-05	20.5753	20.4005	20.391	20.286	21.3487	21.3079	21.1859	21.2754	2	35	35	35	71.3	71.3	71.3	0	323.31	92646000000	92
7505	Q9CX98	Q9CX98	sp|Q9CX98|CP2U1_MOUSE Cytochrome P450 2U1 OS=Mus musculus OX=10090 GN=Cyp2u1 PE=2 SV=2	Cytochrome P450 2U1	Cyp2u1	0.861896	UP	1.48414e-06	14.8967	14.9026	14.875	14.8665	16.0751	15.5801	15.6848	15.6485	1	5	5	5	10.6	10.6	10.6	0	27.096	147190000	6
1281	Q60592;E9Q1Q1;B1AST8;B1AST7;E9QLW6	Q60592;E9Q1Q1;B1AST8;B1AST7;E9QLW6	sp|Q60592|MAST2_MOUSE Microtubule-associated serine/threonine-protein kinase 2 OS=Mus musculus OX=10090 GN=Mast2 PE=1 SV=1;tr|E9Q1Q1|E9Q1Q1_MOUSE Microtubule-associated serine/threonine-protein kinase 2 OS=Mus musculus OX=10090 GN=Mast2 PE=1 SV=1;tr|B1AST8	Microtubule-associated serine/threonine-protein kinase 2	Mast2	0.854417	UP	0.000449443	13.611	13.7065	13.5695	13.8167	14.3015	14.3321	14.4554	15.0324	5	3	2	1	1.6	1.1	0.6	0.00026742	2.9196	32120000	2
965	A2A863;A2A864	A2A863;A2A864	sp|A2A863|ITB4_MOUSE Integrin beta-4 OS=Mus musculus OX=10090 GN=Itgb4 PE=1 SV=1;tr|A2A864|A2A864_MOUSE Integrin beta OS=Mus musculus OX=10090 GN=Itgb4 PE=1 SV=1	Integrin beta-4;Integrin beta	Itgb4	0.853668	UP	0.000502422	11.6658	11.6529	11.7832	11.4105	12.3804	12.7657	12.324	12.4568	2	2	2	2	1.2	1.2	1.2	0.00026731	2.9045	48803000	2
1931	Q3TN34;E9PZD2	Q3TN34;E9PZD2	sp|Q3TN34|MILK2_MOUSE MICAL-like protein 2 OS=Mus musculus OX=10090 GN=Micall2 PE=1 SV=1;tr|E9PZD2|E9PZD2_MOUSE MICAL-like protein 2 OS=Mus musculus OX=10090 GN=Micall2 PE=1 SV=1	MICAL-like protein 2	Micall2	0.848899	UP	6.69788e-09	16.0395	15.9745	16.0569	16.068	16.8833	16.934	16.9685	16.7487	2	6	6	6	8	8	8	0	13.887	339760000	6
5921	Q8BXK9	Q8BXK9	sp|Q8BXK9|CLIC5_MOUSE Chloride intracellular channel protein 5 OS=Mus musculus OX=10090 GN=Clic5 PE=1 SV=1	Chloride intracellular channel protein 5	Clic5	0.836379	UP	2.02385e-09	15.6138	15.4683	15.5294	15.4061	16.3133	16.2941	16.3877	16.3681	1	4	4	4	29.9	29.9	29.9	0	15.849	459210000	3
5682	Q8BIG7;H3BJ37	Q8BIG7;H3BJ37	sp|Q8BIG7|CMTD1_MOUSE Catechol O-methyltransferase domain-containing protein 1 OS=Mus musculus OX=10090 GN=Comtd1 PE=1 SV=1;tr|H3BJ37|H3BJ37_MOUSE Catechol O-methyltransferase domain-containing protein 1 OS=Mus musculus OX=10090 GN=Comtd1 PE=1 SV=1	Catechol O-methyltransferase domain-containing protein 1	Comtd1	0.826974	UP	5.41358e-09	17.2806	17.2267	17.2236	17.2023	18.095	18.0785	18.1957	17.8719	2	5	5	5	26.7	26.7	26.7	0	141.49	3167800000	14
325	Q6P7W5;A0A0N4SW98	Q6P7W5;A0A0N4SW98	sp|Q6P7W5|SEN2_MOUSE tRNA-splicing endonuclease subunit Sen2 OS=Mus musculus OX=10090 GN=Tsen2 PE=1 SV=1;tr|A0A0N4SW98|A0A0N4SW98_MOUSE tRNA-splicing endonuclease subunit Sen2 OS=Mus musculus OX=10090 GN=Tsen2 PE=1 SV=1	tRNA-splicing endonuclease subunit Sen2	Tsen2	0.820611	UP	0.0034224	14.6004	14.4982	14.4676	14.5032	15.046	15.1739	15.1475	15.9844	2	2	2	2	5.7	5.7	5.7	0.00026522	2.7043	174490000	2
370	O08983;A0A0R4J062;Q3U309;E9PYL0;E9Q045	O08983;A0A0R4J062;Q3U309;E9PYL0;E9Q045	sp|O08983|HPS1_MOUSE Hermansky-Pudlak syndrome 1 protein homolog OS=Mus musculus OX=10090 GN=Hps1 PE=2 SV=2;tr|A0A0R4J062|A0A0R4J062_MOUSE Hermansky-Pudlak syndrome 1 protein homolog OS=Mus musculus OX=10090 GN=Hps1 PE=1 SV=1;tr|Q3U309|Q3U309_MOUSE Hermans	Hermansky-Pudlak syndrome 1 protein homolog	Hps1	0.813652	UP	1.81082e-10	15.7337	15.6035	15.7481	15.5611	16.4085	16.4555	16.6175	16.4195	5	5	5	5	7.2	7.2	7.2	0	11.916	877510000	5
2425	Q9CQH0;G3UW41	Q9CQH0;G3UW41	sp|Q9CQH0|PDZ1I_MOUSE PDZK1-interacting protein 1 OS=Mus musculus OX=10090 GN=Pdzk1ip1 PE=1 SV=1;tr|G3UW41|G3UW41_MOUSE PDZK1 interacting protein 1, isoform CRA_b OS=Mus musculus OX=10090 GN=Pdzk1ip1 PE=1 SV=1	PDZK1-interacting protein 1	Pdzk1ip1	0.801929		0.0100515	13.5054	13.5804	13.4894	13.2291	14.2729	14.6314	14.112	13.9958	2	1	1	1	10.5	10.5	10.5	0.0026362	1.7368	117730000	1
6811	Q91W97;E9Q9M6	Q91W97	sp|Q91W97|HKDC1_MOUSE Putative hexokinase HKDC1 OS=Mus musculus OX=10090 GN=Hkdc1 PE=2 SV=1	Putative hexokinase HKDC1	Hkdc1	0.800911	UP	2.35501e-06	17.5367	17.5678	17.606	17.5313	18.1385	18.5756	18.4518	18.2795	2	17	13	13	20.8	17.5	17.5	0	35.635	932600000	18
4300	Q3TMT3;Q91XD3	Q3TMT3;Q91XD3	tr|Q3TMT3|Q3TMT3_MOUSE Transmembrane 4 L6 family member 4 OS=Mus musculus OX=10090 GN=Tm4sf4 PE=2 SV=1;sp|Q91XD3|T4S4_MOUSE Transmembrane 4 L6 family member 4 OS=Mus musculus OX=10090 GN=Tm4sf4 PE=1 SV=1	Transmembrane 4 L6 family member 4	Tm4sf4	0.799047	UP	2.51593e-06	16.6093	16.1885	16.1959	16.2336	17.0032	17.1056	17.1826	17.1322	2	4	4	4	18.8	18.8	18.8	0	12.178	4333400000	6
8897	S4R294	S4R294	tr|S4R294|S4R294_MOUSE Protein PRRC2C OS=Mus musculus OX=10090 GN=Prrc2c PE=1 SV=1		Prrc2c	0.794639	UP	0.00084063	14.2711	14.5048	15.1528	14.7823	15.5755	15.5088	15.544	15.2613	1	48	1	1	18.6	0.3	0.3	0.00026389	2.5947	68827000	1
332	P09803;A0A0R4IZW5;P10287	P09803;A0A0R4IZW5	sp|P09803|CADH1_MOUSE Cadherin-1 OS=Mus musculus OX=10090 GN=Cdh1 PE=1 SV=1;tr|A0A0R4IZW5|A0A0R4IZW5_MOUSE Cadherin 1, isoform CRA_b OS=Mus musculus OX=10090 GN=Cdh1 PE=1 SV=1	Cadherin-1;E-Cad/CTF1;E-Cad/CTF2;E-Cad/CTF3	Cdh1	0.794068	UP	2.68003e-10	19.4597	19.4194	19.3733	19.433	20.1607	20.3089	20.2293	20.1628	3	27	27	27	38.8	38.8	38.8	0	323.31	5763600000	44
1529	Q9DBS9;D3Z194;F8WH20;D3YTT6;D3YVF7	Q9DBS9;D3Z194;F8WH20;D3YTT6	sp|Q9DBS9|OSBL3_MOUSE Oxysterol-binding protein-related protein 3 OS=Mus musculus OX=10090 GN=Osbpl3 PE=1 SV=2;tr|D3Z194|D3Z194_MOUSE Oxysterol-binding protein OS=Mus musculus OX=10090 GN=Osbpl3 PE=1 SV=1;tr|F8WH20|F8WH20_MOUSE Oxysterol-binding protein OS	Oxysterol-binding protein-related protein 3;Oxysterol-binding protein	Osbpl3	0.786022	UP	2.31309e-08	15.384	15.36	15.4443	15.2421	16.1366	16.3018	16.2176	15.9186	5	4	4	3	6.7	6.7	5.1	0	24.885	170330000	6
4118	Q01338;Q3URE6	Q01338;Q3URE6	sp|Q01338|ADA2A_MOUSE Alpha-2A adrenergic receptor OS=Mus musculus OX=10090 GN=Adra2a PE=1 SV=1;tr|Q3URE6|Q3URE6_MOUSE Adrenergic receptor, alpha 2a OS=Mus musculus OX=10090 GN=Adra2a PE=1 SV=1	Alpha-2A adrenergic receptor	Adra2a	0.783175	UP	1.06619e-05	12.2033	12.0349	11.9667	12.1701	12.7973	13.1621	12.7793	12.769	2	1	1	1	4.2	4.2	4.2	0	4.2468	90165000	1
5316	Q76N33	Q76N33	sp|Q76N33|STALP_MOUSE AMSH-like protease OS=Mus musculus OX=10090 GN=Stambpl1 PE=1 SV=1	AMSH-like protease	Stambpl1	0.778802	UP	8.34766e-07	11.5317	11.4218	11.3093	11.4926	12.148	12.3304	12.2583	12.1339	1	1	1	1	4.6	4.6	4.6	0	9.0118	17388000	1
6961	Q920E5;A0A0G2JDJ5;A0A0G2JEB3;A0A0G2JE82	Q920E5;A0A0G2JDJ5;A0A0G2JEB3	sp|Q920E5|FPPS_MOUSE Farnesyl pyrophosphate synthase OS=Mus musculus OX=10090 GN=Fdps PE=1 SV=1;tr|A0A0G2JDJ5|A0A0G2JDJ5_MOUSE Farnesyl pyrophosphate synthase (Fragment) OS=Mus musculus OX=10090 GN=Fdps PE=4 SV=1;tr|A0A0G2JEB3|A0A0G2JEB3_MOUSE Farnesyl pyr	Farnesyl pyrophosphate synthase	Fdps	0.773714	UP	1.36294e-05	19.5853	19.3715	19.1266	19.3809	19.8612	20.2538	20.1951	20.249	4	16	16	4	43.6	43.6	9.6	0	147.06	67586000000	36
5308	Q71FD7;A2ADF3;A2ADF2;A2ADF1;A2ADE8;A2ADE9;A2ADE5;A2ADE6;A2ADE7;A2ADF4	Q71FD7;A2ADF3;A2ADF2;A2ADF1;A2ADE8;A2ADE9;A2ADE5;A2ADE6;A2ADE7	sp|Q71FD7|FBLI1_MOUSE Filamin-binding LIM protein 1 OS=Mus musculus OX=10090 GN=Fblim1 PE=1 SV=2;tr|A2ADF3|A2ADF3_MOUSE Filamin-binding LIM protein 1 (Fragment) OS=Mus musculus OX=10090 GN=Fblim1 PE=1 SV=1;tr|A2ADF2|A2ADF2_MOUSE Filamin-binding LIM protein	Filamin-binding LIM protein 1	Fblim1	0.770285	UP	1.54184e-06	15.2533	15.4054	15.4514	15.3611	15.998	16.2419	16.1679	16.1446	10	4	4	4	16.3	16.3	16.3	0	40.866	215020000	6
8489	Q9WUD0;G3X8Q9	Q9WUD0;G3X8Q9	tr|Q9WUD0|Q9WUD0_MOUSE Cytochrome P450 2B10 OS=Mus musculus OX=10090 GN=Cyp2b10 PE=1 SV=1;tr|G3X8Q9|G3X8Q9_MOUSE Cytochrome P450 2B10 OS=Mus musculus OX=10090 GN=Cyp2b10 PE=1 SV=1		Cyp2b10	0.766682	UP	1.02775e-06	20.0889	19.8458	19.8906	20.1411	20.8602	20.9032	20.7131	20.5567	2	30	23	1	49.5	39.7	3.1	0	166.82	21710000000	80
3603	P50543	P50543	sp|P50543|S10AB_MOUSE Protein S100-A11 OS=Mus musculus OX=10090 GN=S100a11 PE=1 SV=1	Protein S100-A11	S100a11	0.760113	UP	1.71225e-05	17.4923	17.4227	17.256	17.5569	18.0976	18.2779	18.3491	18.0438	1	5	5	5	51	51	51	0	131.7	7960900000	13
3073	P08030;A0A1D5RLR6	P08030	sp|P08030|APT_MOUSE Adenine phosphoribosyltransferase OS=Mus musculus OX=10090 GN=Aprt PE=1 SV=2	Adenine phosphoribosyltransferase	Aprt	0.756166	UP	8.4275e-10	18.9925	19.0052	18.9189	19.0368	19.6607	19.7636	19.8689	19.6849	2	12	12	12	76.7	76.7	76.7	0	266.4	14175000000	34
2672	Q80SU7;L7N451;H3BL64	Q80SU7;L7N451	sp|Q80SU7|GVIN1_MOUSE Interferon-induced very large GTPase 1 OS=Mus musculus OX=10090 GN=Gvin1 PE=1 SV=1;tr|L7N451|L7N451_MOUSE Interferon-induced very large GTPase 1 OS=Mus musculus OX=10090 GN=Gvin1 PE=1 SV=1	Interferon-induced very large GTPase 1	Gvin1	0.75274	UP	0.00228313	20.6352	20.7118	20.7775	20.5957	21.0283	21.1997	22.3282	21.1749	3	96	96	96	44.7	44.7	44.7	0	323.31	20072000000	150
1801	E0CZ22;D3Z624	E0CZ22;D3Z624	tr|E0CZ22|E0CZ22_MOUSE Maestro heat-like repeat family member 1 OS=Mus musculus OX=10090 GN=Mroh1 PE=1 SV=1;tr|D3Z624|D3Z624_MOUSE Maestro heat-like repeat family member 1 OS=Mus musculus OX=10090 GN=Mroh1 PE=1 SV=2		Mroh1	0.75248	UP	2.89957e-10	18.3895	18.508	18.5879	18.4884	19.2999	19.2167	19.2958	19.1713	2	25	25	25	15.9	15.9	15.9	0	62.921	2178700000	36
8516	Q9WV95	Q9WV95	sp|Q9WV95|PHLA3_MOUSE Pleckstrin homology-like domain family A member 3 OS=Mus musculus OX=10090 GN=Phlda3 PE=1 SV=1	Pleckstrin homology-like domain family A member 3	Phlda3	0.74654	UP	2.08294e-06	12.6922	12.835	12.6541	12.6229	13.338	13.44	13.6742	13.338	1	1	1	1	7.2	7.2	7.2	0.0086799	1.2263	18846000	1
2494	G3X937;Q921R8	G3X937;Q921R8	tr|G3X937|G3X937_MOUSE Solute carrier family 41 member 3 OS=Mus musculus OX=10090 GN=Slc41a3 PE=1 SV=1;sp|Q921R8|S41A3_MOUSE Solute carrier family 41 member 3 OS=Mus musculus OX=10090 GN=Slc41a3 PE=1 SV=1	Solute carrier family 41 member 3	Slc41a3	0.743745	UP	8.08566e-07	12.815	12.7967	12.6903	12.7221	13.535	13.3678	13.7778	13.3185	2	1	1	1	2.7	2.7	2.7	0.0033695	1.6696	67131000	1
6927	Q91YR9	Q91YR9	sp|Q91YR9|PTGR1_MOUSE Prostaglandin reductase 1 OS=Mus musculus OX=10090 GN=Ptgr1 PE=1 SV=2	Prostaglandin reductase 1	Ptgr1	0.737915	UP	4.6885e-06	18.6312	18.5969	18.5019	18.6858	19.2398	19.571	19.3033	19.2533	1	12	12	12	48	48	48	0	72.027	3282500000	23
2034	E9Q4Z2;D3Z0B3	E9Q4Z2	sp|E9Q4Z2|ACACB_MOUSE Acetyl-CoA carboxylase 2 OS=Mus musculus OX=10090 GN=Acacb PE=1 SV=1	Acetyl-CoA carboxylase 2;Biotin carboxylase	Acacb	0.736553	UP	4.29342e-05	21.6812	21.3144	21.2341	21.6502	21.9675	22.2893	22.2772	22.2921	2	97	81	81	45.4	38	38	0	323.31	27141000000	150
5700	Q8BJD1	Q8BJD1	sp|Q8BJD1|ITIH5_MOUSE Inter-alpha-trypsin inhibitor heavy chain H5 OS=Mus musculus OX=10090 GN=Itih5 PE=1 SV=1	Inter-alpha-trypsin inhibitor heavy chain H5	Itih5	0.730609	UP	1.4444e-05	18.169	18.01	18.1145	18.2408	18.8649	19.1476	18.797	18.6472	1	11	11	11	11.7	11.7	11.7	0	23.922	1114900000	15
2841	O54834;G3UZI7;A2ALX7;A2ALX6	O54834;G3UZI7;A2ALX7	sp|O54834|RHG06_MOUSE Rho GTPase-activating protein 6 OS=Mus musculus OX=10090 GN=Arhgap6 PE=1 SV=3;tr|G3UZI7|G3UZI7_MOUSE Rho GTPase activating protein 6, isoform CRA_b OS=Mus musculus OX=10090 GN=Arhgap6 PE=1 SV=1;tr|A2ALX7|A2ALX7_MOUSE Rho GTPase-activa	Rho GTPase-activating protein 6	Arhgap6	0.730081	UP	7.97353e-14	17.0593	16.9974	16.9873	17.0216	17.797	17.7449	17.7294	17.7145	4	9	9	9	9.7	9.7	9.7	0	16.139	523780000	9
1671	D3Z2R5	D3Z2R5	sp|D3Z2R5|SELN_MOUSE Selenoprotein N OS=Mus musculus OX=10090 GN=Selenon PE=3 SV=2		Sepn1	0.729317	UP	1.4467e-05	11.4466	11.4452	11.2762	11.6991	12.1296	12.3118	12.1743	12.1686	1	1	1	1	1.3	1.3	1.3	0.008578	1.2445	20757000	1
2371	Q922Q5;F8WGD7;A0A286YCU5;A0A286YCV2	Q922Q5;F8WGD7;A0A286YCU5;A0A286YCV2	sp|Q922Q5|S35B3_MOUSE Adenosine 3-phospho 5-phosphosulfate transporter 2 OS=Mus musculus OX=10090 GN=Slc35b3 PE=2 SV=1;tr|F8WGD7|F8WGD7_MOUSE Adenosine 3-phospho 5-phosphosulfate transporter 2 OS=Mus musculus OX=10090 GN=Slc35b3 PE=1 SV=1;tr|A0A286YCU5	Adenosine 3-phospho 5-phosphosulfate transporter 2	Slc35b3	0.721876	UP	4.95783e-06	15.4188	15.5603	15.6869	15.7369	16.2257	16.489	16.2739	16.3019	4	2	2	2	5.1	5.1	5.1	0	3.4046	144660000	3
1043	A2AI08	A2AI08	sp|A2AI08|TPRN_MOUSE Taperin OS=Mus musculus OX=10090 GN=Tprn PE=1 SV=1	Taperin	Tprn	0.721855	UP	6.64948e-07	14.5328	14.4978	14.9344	14.6227	15.3381	15.5395	15.337	15.2606	1	2	2	2	3.9	3.9	3.9	0	7.1518	91856000	2
4441	Q61879;Q3UH59;Q5SV64;Q8BXF2	Q61879;Q3UH59;Q5SV64	sp|Q61879|MYH10_MOUSE Myosin-10 OS=Mus musculus OX=10090 GN=Myh10 PE=1 SV=2;tr|Q3UH59|Q3UH59_MOUSE Myosin-10 OS=Mus musculus OX=10090 GN=Myh10 PE=1 SV=1;tr|Q5SV64|Q5SV64_MOUSE Myosin-10 OS=Mus musculus OX=10090 GN=Myh10 PE=1 SV=1	Myosin-10	Myh10	0.721033	UP	3.63254e-09	21.1041	21.0877	20.989	21.0593	21.6965	21.8793	21.828	21.7204	4	116	93	86	58.4	48.9	46.7	0	323.31	31753000000	167
4323	Q3TW96	Q3TW96	sp|Q3TW96|UAP1L_MOUSE UDP-N-acetylhexosamine pyrophosphorylase-like protein 1 OS=Mus musculus OX=10090 GN=Uap1l1 PE=1 SV=1	UDP-N-acetylhexosamine pyrophosphorylase-like protein 1	Uap1l1	0.72086	UP	1.46932e-08	19.0077	18.9936	18.9875	18.9888	19.6705	19.7445	19.9364	19.5097	1	20	20	20	47.1	47.1	47.1	0	111.07	7747800000	37
5702	Q8BJH1	Q8BJH1	sp|Q8BJH1|ZC21A_MOUSE Zinc finger C2HC domain-containing protein 1A OS=Mus musculus OX=10090 GN=Zc2hc1a PE=1 SV=1	Zinc finger C2HC domain-containing protein 1A	Zc2hc1a	0.715607	UP	2.26081e-07	12.7157	12.5273	12.6637	12.7707	13.2101	13.6367	13.3089	13.3841	1	1	1	1	4	4	4	0.00052049	2.3428	21117000	1
992	A2AB59	A2AB59	sp|A2AB59|RHG27_MOUSE Rho GTPase-activating protein 27 OS=Mus musculus OX=10090 GN=Arhgap27 PE=1 SV=1	Rho GTPase-activating protein 27	Arhgap27	0.711982	UP	0.00169522	13.2484	13.5023	13.4282	13.4714	13.5954	14.6712	14.5224	13.7092	1	1	1	1	0.9	0.9	0.9	0.00026147	2.4168	42845000	1
999	P82347;A2ACH6	P82347;A2ACH6	sp|P82347|SGCD_MOUSE Delta-sarcoglycan OS=Mus musculus OX=10090 GN=Sgcd PE=1 SV=1;tr|A2ACH6|A2ACH6_MOUSE Delta-sarcoglycan OS=Mus musculus OX=10090 GN=Sgcd PE=1 SV=1	Delta-sarcoglycan	Sgcd	0.707386	UP	7.05387e-06	12.595	12.5178	12.611	12.5663	13.4313	13.4289	13.0095	13.25	2	1	1	1	3.5	3.5	3.5	0.00089893	2.128	290730000	1
2430	Q8JZV9;G3UWD3	Q8JZV9;G3UWD3	sp|Q8JZV9|BDH2_MOUSE 3-hydroxybutyrate dehydrogenase type 2 OS=Mus musculus OX=10090 GN=Bdh2 PE=1 SV=1;tr|G3UWD3|G3UWD3_MOUSE 3-hydroxybutyrate dehydrogenase type 2 OS=Mus musculus OX=10090 GN=Bdh2 PE=1 SV=1	3-hydroxybutyrate dehydrogenase type 2	Bdh2	0.706268	UP	1.85888e-06	17.5918	17.594	17.5178	17.3829	18.3903	18.3474	18.0395	18.1343	2	7	7	7	32.7	32.7	32.7	0	55.294	1643600000	12
3180	P14483;P06346;P06344;P06343;P06342;P01921;P06345	P14483;P06346;P06344;P06343;P06342;P01921	sp|P14483|HB2A_MOUSE H-2 class II histocompatibility antigen, A beta chain OS=Mus musculus OX=10090 GN=H2-Ab1 PE=1 SV=1;sp|P06346|HB2F_MOUSE H-2 class II histocompatibility antigen, A-F beta chain (Fragment) OS=Mus musculus OX=10090 GN=H2-Ab1 PE=1 SV=1;sp|	H-2 class II histocompatibility antigen, A beta chain;H-2 class II histocompatibility antigen, A-F beta chain;H-2 class II histocompatibility antigen, A-U beta chain;H-2 class II histocompatibility antigen, A-K beta chain;H-2 class II histocompatibility antigen, A-Q beta chain;H-2 class II histocompatibility antigen, A-D beta chain	H2-Ab1	0.704022	UP	0.000653189	16.7737	16.9879	17.0348	16.8079	17.264	17.2479	18.2632	17.6454	7	8	8	8	36.2	36.2	36.2	0	106.31	969650000	9
258	A0A0G2JGQ0	A0A0G2JGQ0	tr|A0A0G2JGQ0|A0A0G2JGQ0_MOUSE Annexin A5 (Fragment) OS=Mus musculus OX=10090 GN=Anxa5 PE=1 SV=1			0.697421	UP	1.13264e-05	12.6549	12.4827	12.3282	12.4801	13.0065	13.1958	13.4979	13.0352	1	11	1	1	77.4	20.4	20.4	0	18.779	42372000	1
8434	Q9R0Y5;Z4YN97;A0A0A6YXW8	Q9R0Y5	sp|Q9R0Y5|KAD1_MOUSE Adenylate kinase isoenzyme 1 OS=Mus musculus OX=10090 GN=Ak1 PE=1 SV=1	Adenylate kinase isoenzyme 1	Ak1	0.696401	UP	2.90013e-05	16.3427	16.2731	16.2013	16.3878	16.9106	17.2203	16.9306	16.9291	3	6	6	6	32	32	32	0	25.367	835510000	8
5301	Q6ZWY8;A0A0N4SVF0	Q6ZWY8;A0A0N4SVF0	sp|Q6ZWY8|TYB10_MOUSE Thymosin beta-10 OS=Mus musculus OX=10090 GN=Tmsb10 PE=1 SV=3;tr|A0A0N4SVF0|A0A0N4SVF0_MOUSE Thymosin beta-10 OS=Mus musculus OX=10090 GN=Tmsb10 PE=1 SV=1	Thymosin beta-10	Tmsb10	0.693885	UP	0.000786085	17.0574	17.0038	17.2017	17.0121	17.7131	17.6686	18.1378	17.5311	2	4	2	2	65.9	50	50	0	21.901	3742200000	7
3166	P14069	P14069	sp|P14069|S10A6_MOUSE Protein S100-A6 OS=Mus musculus OX=10090 GN=S100a6 PE=1 SV=3	Protein S100-A6	S100a6	0.690975	UP	1.94032e-05	16.7714	16.78	16.5032	16.7152	17.2392	17.3892	17.5377	17.3677	1	4	4	4	34.8	34.8	34.8	0	4.6157	11488000000	8
1669	Q64362;D3Z2J4;D3Z632;A0A1B0GS90;A0A1B0GSS3	Q64362;D3Z2J4;D3Z632	sp|Q64362|AKTIP_MOUSE AKT-interacting protein OS=Mus musculus OX=10090 GN=Aktip PE=1 SV=1;tr|D3Z2J4|D3Z2J4_MOUSE AKT-interacting protein OS=Mus musculus OX=10090 GN=Aktip PE=1 SV=2;tr|D3Z632|D3Z632_MOUSE AKT-interacting protein OS=Mus musculus OX=10090 GN=	AKT-interacting protein	Aktip	0.682402	UP	5.15059e-10	14.5134	14.39	14.2766	14.4888	15.0402	15.1029	15.122	15.1332	5	3	3	3	9.9	9.9	9.9	0	9.5115	475190000	4
778	Q9D279;A0A1W2P841;A0A1W2P7Y0	Q9D279;A0A1W2P841;A0A1W2P7Y0	sp|Q9D279|MISP_MOUSE Mitotic interactor and substrate of PLK1 OS=Mus musculus OX=10090 GN=Misp PE=1 SV=1;tr|A0A1W2P841|A0A1W2P841_MOUSE Mitotic interactor and substrate of PLK1 (Fragment) OS=Mus musculus OX=10090 GN=Misp PE=1 SV=1;tr|A0A1W2P7Y0|A0A1W2P7Y0_	Mitotic interactor and substrate of PLK1	Misp	0.681884	UP	0.000529354	15.0138	14.8686	14.917	14.979	15.5144	15.8744	15.5908	15.5263	3	2	2	2	2.9	2.9	2.9	0.00026243	2.4723	42965000	2
339	Q8R3P2;A0A0R4IZY1	Q8R3P2;A0A0R4IZY1	sp|Q8R3P2|DTX2_MOUSE Probable E3 ubiquitin-protein ligase DTX2 OS=Mus musculus OX=10090 GN=Dtx2 PE=1 SV=2;tr|A0A0R4IZY1|A0A0R4IZY1_MOUSE Deltex 2 homolog (Drosophila), isoform CRA_b OS=Mus musculus OX=10090 GN=Dtx2 PE=1 SV=1	Probable E3 ubiquitin-protein ligase DTX2	Dtx2	0.678775	UP	0.00854769	12.7946	12.9799	13.0024	13.1813	14.2944	13.8207	13.3423	13.2159	2	2	2	2	3.2	3.2	3.2	0.0034913	1.6539	31280000	2
4384	Q3U5C8;B1ASH8;B1ASH7	Q3U5C8	sp|Q3U5C8|ARHGG_MOUSE Rho guanine nucleotide exchange factor 16 OS=Mus musculus OX=10090 GN=Arhgef16 PE=1 SV=3	Rho guanine nucleotide exchange factor 16	Arhgef16	0.676338	UP	3.47553e-07	15.8541	15.6961	15.7258	15.8614	16.4455	16.5338	16.5157	16.3478	3	4	4	4	5	5	5	0	5.0981	214810000	5
1233	A6X942	A6X942	sp|A6X942|SH24B_MOUSE SH2 domain-containing protein 4B OS=Mus musculus OX=10090 GN=Sh2d4b PE=2 SV=1	SH2 domain-containing protein 4B	Sh2d4b	0.674566	UP	1.30369e-07	12.2423	12.1379	12.349	12.4084	12.9842	13.0218	12.878	12.9518	1	2	2	2	3.5	3.5	3.5	0.0033678	1.659	37662000	2
7304	Q9CQ21	Q9CQ21	sp|Q9CQ21|MCTS2_MOUSE Malignant T-cell-amplified sequence 2 OS=Mus musculus OX=10090 GN=Mcts2 PE=1 SV=1	Malignant T-cell-amplified sequence 2	Mcts2	0.665673	UP	3.80404e-07	13.4316	13.3654	13.1496	13.5572	13.8757	14.0342	14.1057	14.1508	1	4	1	1	32	5	5	0.0074083	1.3038	239410000	1
105	Q9DCB1;A0A087WSB8	Q9DCB1;A0A087WSB8	sp|Q9DCB1|HMGN3_MOUSE High mobility group nucleosome-binding domain-containing protein 3 OS=Mus musculus OX=10090 GN=Hmgn3 PE=1 SV=1;tr|A0A087WSB8|A0A087WSB8_MOUSE High mobility group nucleosome-binding domain-containing protein 3 OS=Mus musculus OX=10090	High mobility group nucleosome-binding domain-containing protein 3	Hmgn3	0.663504	UP	0.000319523	13.3581	13.3868	13.7293	13.6404	14.2503	14.5771	13.975	13.9663	2	1	1	1	13.1	13.1	13.1	0.0071706	1.3202	48854000	1
5099	Q6GU68;A0A1L1STF4	Q6GU68;A0A1L1STF4	sp|Q6GU68|ISLR_MOUSE Immunoglobulin superfamily containing leucine-rich repeat protein OS=Mus musculus OX=10090 GN=Islr PE=1 SV=1;tr|A0A1L1STF4|A0A1L1STF4_MOUSE Immunoglobulin superfamily-containing leucine-rich repeat protein (Fragment) OS=Mus musculus OX	Immunoglobulin superfamily containing leucine-rich repeat protein	Islr	0.659381	UP	3.16576e-06	11.9888	12.0754	11.9912	12.2139	12.8724	12.6637	12.5899	12.7809	2	2	2	2	5.1	5.1	5.1	0	3.2365	40156000	3
4913	Q61878	Q61878	sp|Q61878|PRG2_MOUSE Bone marrow proteoglycan OS=Mus musculus OX=10090 GN=Prg2 PE=1 SV=1	Bone marrow proteoglycan;Eosinophil granule major basic protein	Prg2	0.657969	UP	0.00475528	12.751	12.4098	12.8696	12.6869	12.8367	13.1676	13.8901	13.4549	1	2	2	2	13.5	13.5	13.5	0	29.619	160560000	2
3263	P21126;F8WHM4	P21126	sp|P21126|UBL4A_MOUSE Ubiquitin-like protein 4A OS=Mus musculus OX=10090 GN=Ubl4a PE=1 SV=1	Ubiquitin-like protein 4A	Ubl4a	0.657361	UP	0.000121607	17.5176	17.5227	17.4952	17.6598	18.2921	18.5017	18.0712	17.9598	2	8	8	8	55.4	55.4	55.4	0	20.426	2084400000	11
8056	Q9EPL9;Q3TAW3;E9Q296;Q8C178;A0A0J9YVH1;D3Z2N6	Q9EPL9;Q3TAW3;E9Q296;Q8C178	sp|Q9EPL9|ACOX3_MOUSE Peroxisomal acyl-coenzyme A oxidase 3 OS=Mus musculus OX=10090 GN=Acox3 PE=1 SV=2;tr|Q3TAW3|Q3TAW3_MOUSE Acyl-coenzyme A oxidase OS=Mus musculus OX=10090 GN=Acox3 PE=1 SV=1;tr|E9Q296|E9Q296_MOUSE Acyl-coenzyme A oxidase OS=Mus musculu	Peroxisomal acyl-coenzyme A oxidase 3;Acyl-coenzyme A oxidase	Acox3	0.65518	UP	1.90409e-11	19.1072	19.1165	19.1069	19.0531	19.6783	19.7891	19.8133	19.7238	6	21	21	21	38.4	38.4	38.4	0	215.12	5600600000	43
1910	E9PYF7;A0A0G2JG85	E9PYF7;A0A0G2JG85	tr|E9PYF7|E9PYF7_MOUSE AP1AR OS=Mus musculus OX=10090 GN=Ap1ar PE=1 SV=1;tr|A0A0G2JG85|A0A0G2JG85_MOUSE Adaptor-related protein complex 1-associated regulatory protein OS=Mus musculus OX=10090 GN=Ap1ar PE=1 SV=1		Ap1ar	0.651232	UP	1.46225e-08	15.1497	15.1752	15.2251	15.2908	15.8814	15.8243	15.8782	15.8619	2	3	3	3	10.1	10.1	10.1	0	4.9915	271790000	3
2711	O08800	O08800	sp|O08800|SPB8_MOUSE Serpin B8 OS=Mus musculus OX=10090 GN=Serpinb8 PE=1 SV=2	Serpin B8	Serpinb8	0.650898	UP	3.5008e-09	17.4064	17.4196	17.4348	17.3839	18.2209	17.9607	18.0577	18.0091	1	10	10	9	30.7	30.7	26.2	0	44.186	1169600000	13
3046	P04441	P04441	sp|P04441|HG2A_MOUSE H-2 class II histocompatibility antigen gamma chain OS=Mus musculus OX=10090 GN=Cd74 PE=1 SV=3	H-2 class II histocompatibility antigen gamma chain	Cd74	0.647972	UP	0.000762075	16.6821	16.8045	16.8112	16.6392	17.0323	17.1014	17.99	17.4052	1	6	6	6	24.7	24.7	24.7	0	26.679	914730000	9
1691	P52912;Q8CII5;G5E8L2;Q80ZW7;D3Z4H6;D3YY02	P52912;Q8CII5;G5E8L2;Q80ZW7;D3Z4H6;D3YY02	sp|P52912|TIA1_MOUSE Nucleolysin TIA-1 OS=Mus musculus OX=10090 GN=Tia1 PE=1 SV=1;tr|Q8CII5|Q8CII5_MOUSE Nucleolysin TIA-1 OS=Mus musculus OX=10090 GN=Tia1 PE=1 SV=1;tr|G5E8L2|G5E8L2_MOUSE Cytotoxic granule-associated RNA binding protein 1, isoform CRA_f O	Nucleolysin TIA-1	Tia1	0.646285	UP	2.66662e-08	15.8206	15.7871	15.6197	15.8055	16.2495	16.4202	16.5055	16.4428	6	5	2	2	13.2	4.7	4.7	0	5.4301	145790000	4
4031	P97315	P97315	sp|P97315|CSRP1_MOUSE Cysteine and glycine-rich protein 1 OS=Mus musculus OX=10090 GN=Csrp1 PE=1 SV=3	Cysteine and glycine-rich protein 1	Csrp1	0.645639	UP	5.45824e-07	18.5016	18.5069	18.4796	18.3812	19.0458	19.3072	19.0684	19.0304	1	8	8	8	58	58	58	0	116.2	5588300000	11
8193	Q9JII6;B1AXW3	Q9JII6;B1AXW3	sp|Q9JII6|AK1A1_MOUSE Alcohol dehydrogenase [NADP(+)] OS=Mus musculus OX=10090 GN=Akr1a1 PE=1 SV=3;tr|B1AXW3|B1AXW3_MOUSE Alcohol dehydrogenase [NADP(+)] (Fragment) OS=Mus musculus OX=10090 GN=Akr1a1 PE=1 SV=8	Alcohol dehydrogenase [NADP(+)]	Akr1a1	0.641088	UP	8.78888e-10	21.9048	21.8926	21.8973	21.8327	22.5972	22.5169	22.5524	22.4253	2	28	28	28	80.3	80.3	80.3	0	323.31	215680000000	174
5907	Q9CYR6;Q8BWW3	Q9CYR6;Q8BWW3	sp|Q9CYR6|AGM1_MOUSE Phosphoacetylglucosamine mutase OS=Mus musculus OX=10090 GN=Pgm3 PE=1 SV=1;tr|Q8BWW3|Q8BWW3_MOUSE Phosphoacetylglucosamine mutase OS=Mus musculus OX=10090 GN=Pgm3 PE=1 SV=1	Phosphoacetylglucosamine mutase	Pgm3	0.640875	UP	2.49968e-11	19.9116	19.9645	19.8691	19.9024	20.5416	20.5376	20.6356	20.4963	2	26	26	26	53.7	53.7	53.7	0	323.31	21325000000	65
1423	B9EKP8;F6ZWT0;D3Z4W6;D3YTN2;D3YUT0;D3YY43	B9EKP8	tr|B9EKP8|B9EKP8_MOUSE Sorbin and SH3 domain-containing protein 2 OS=Mus musculus OX=10090 GN=Sorbs2 PE=1 SV=1		Sorbs2	0.638624	UP	1.59892e-05	15.5243	15.3863	15.3652	15.6485	16.0614	16.3562	16.05	16.0113	6	40	3	0	38.1	5.4	0	0	80.137	2305500000	6
5226	Q6PFY1;E9QA76;E9Q363;E9PVQ1	Q6PFY1;E9QA76;E9Q363;E9PVQ1	sp|Q6PFY1|FCSD1_MOUSE F-BAR and double SH3 domains protein 1 OS=Mus musculus OX=10090 GN=Fchsd1 PE=2 SV=1;tr|E9QA76|E9QA76_MOUSE F-BAR and double SH3 domains protein 1 OS=Mus musculus OX=10090 GN=Fchsd1 PE=1 SV=1;tr|E9Q363|E9Q363_MOUSE F-BAR and double SH3	F-BAR and double SH3 domains protein 1	Fchsd1	0.63665	UP	2.8616e-05	14.6438	14.6942	14.8733	14.6464	15.2566	15.5264	15.3893	15.232	4	3	3	3	4.1	4.1	4.1	0	3.8461	105080000	3
1913	Q8BWU8;E9PYH3;F7AY26	Q8BWU8;E9PYH3	sp|Q8BWU8|AT2L1_MOUSE Ethanolamine-phosphate phospho-lyase OS=Mus musculus OX=10090 GN=Etnppl PE=2 SV=1;tr|E9PYH3|E9PYH3_MOUSE Ethanolamine-phosphate phospho-lyase OS=Mus musculus OX=10090 GN=Etnppl PE=1 SV=1	Ethanolamine-phosphate phospho-lyase	Etnppl	0.635289	UP	4.53321e-06	20.0163	19.8256	19.8443	19.8756	20.5856	20.4816	20.5793	20.4564	3	27	27	27	52.7	52.7	52.7	0	320.12	21176000000	58
3160	P13516;Q99PL7;P13011;Q6T707	P13516;Q99PL7	sp|P13516|ACOD1_MOUSE Acyl-CoA desaturase 1 OS=Mus musculus OX=10090 GN=Scd1 PE=1 SV=2;sp|Q99PL7|SCD3_MOUSE Acyl-CoA desaturase 3 OS=Mus musculus OX=10090 GN=Scd3 PE=1 SV=1	Acyl-CoA desaturase 1	Scd1;Scd3	0.632035		0.0127791	18.5545	17.4072	17.7392	18.4191	18.5706	18.8873	18.7482	18.442	4	8	8	8	25.1	25.1	25.1	0	73.636	9113600000	22
3431	P35459	P35459	sp|P35459|LY6D_MOUSE Lymphocyte antigen 6D OS=Mus musculus OX=10090 GN=Ly6d PE=1 SV=1	Lymphocyte antigen 6D	Ly6d	0.631483	UP	0.000166433	14.0193	14.0869	14.008	14.0265	14.48	14.5797	14.9246	14.6825	1	2	2	2	21.3	21.3	21.3	0	29.727	539310000	2
8225	Q9JJY3	Q9JJY3	sp|Q9JJY3|NSMA2_MOUSE Sphingomyelin phosphodiesterase 3 OS=Mus musculus OX=10090 GN=Smpd3 PE=1 SV=1	Sphingomyelin phosphodiesterase 3	Smpd3	0.630861	UP	6.45759e-07	17.0403	17.0575	17.1127	17.0474	17.5475	17.6032	17.8577	17.7728	1	9	9	9	17.3	17.3	17.3	0	68.051	720780000	11
5013	Q64449;A2AAA9	Q64449;A2AAA9	sp|Q64449|MRC2_MOUSE C-type mannose receptor 2 OS=Mus musculus OX=10090 GN=Mrc2 PE=1 SV=3;tr|A2AAA9|A2AAA9_MOUSE C-type mannose receptor 2 OS=Mus musculus OX=10090 GN=Mrc2 PE=1 SV=1	C-type mannose receptor 2	Mrc2	0.626377	UP	1.84502e-06	16.1184	16.1145	16.1612	16.2861	16.7672	16.8866	16.7087	16.8232	2	8	8	8	6	6	6	0	17.522	344320000	10
8227	Q9JJZ2	Q9JJZ2	sp|Q9JJZ2|TBA8_MOUSE Tubulin alpha-8 chain OS=Mus musculus OX=10090 GN=Tuba8 PE=1 SV=1	Tubulin alpha-8 chain	Tuba8	0.624704	UP	0.000111294	17.5353	17.8555	17.7275	17.4684	18.0769	18.2199	18.6464	18.1423	1	21	7	7	48.8	18.3	18.3	0	31.858	1104800000	12
4815	Q61001	Q61001	sp|Q61001|LAMA5_MOUSE Laminin subunit alpha-5 OS=Mus musculus OX=10090 GN=Lama5 PE=1 SV=4	Laminin subunit alpha-5	Lama5	0.624694	UP	3.38561e-05	19.5842	19.5712	19.6125	19.5614	20.242	20.451	20.0829	20.052	1	41	41	41	14.1	14.1	14.1	0	323.31	5541000000	56
2922	O70570;D3YVM4;D3Z2D3	O70570	sp|O70570|PIGR_MOUSE Polymeric immunoglobulin receptor OS=Mus musculus OX=10090 GN=Pigr PE=1 SV=1	Polymeric immunoglobulin receptor;Secretory component	Pigr	0.623449	UP	2.99995e-06	19.698	19.6488	19.7592	19.624	20.424	20.2246	20.2071	20.3681	3	28	28	28	48	48	48	0	323.31	21389000000	54
4105	Q00612;A3KG36;P97324;G3UWD6	Q00612;A3KG36	sp|Q00612|G6PD1_MOUSE Glucose-6-phosphate 1-dehydrogenase X OS=Mus musculus OX=10090 GN=G6pdx PE=1 SV=3;tr|A3KG36|A3KG36_MOUSE Glucose-6-phosphate 1-dehydrogenase (Fragment) OS=Mus musculus OX=10090 GN=G6pdx PE=1 SV=1	Glucose-6-phosphate 1-dehydrogenase X;Glucose-6-phosphate 1-dehydrogenase	G6pdx	0.62159	UP	0.000301022	19.7483	19.7143	19.7285	19.8845	20.0651	20.2959	20.4879	20.7129	4	28	28	28	60.2	60.2	60.2	0	227.88	18994000000	61
4120	Q01514;E9Q2N7;A4UUI2	Q01514;E9Q2N7	sp|Q01514|GBP1_MOUSE Guanylate-binding protein 1 OS=Mus musculus OX=10090 GN=Gbp1 PE=1 SV=1;tr|E9Q2N7|E9Q2N7_MOUSE Guanylate-binding protein 2 OS=Mus musculus OX=10090 GN=Gbp2 PE=4 SV=1	Interferon-induced guanylate-binding protein 1	Gbp1;Gbp2	0.618577		0.0206604	16.0776	16.4524	16.1936	15.953	16.3075	16.2179	17.73	16.8956	3	9	3	3	14.1	4.9	4.9	0	3.4719	585420000	3
2240	F6QHD1;A0A2I3BRF4	F6QHD1	tr|F6QHD1|F6QHD1_MOUSE Protein LYRIC (Fragment) OS=Mus musculus OX=10090 GN=Mtdh PE=1 SV=2		Mtdh	0.617118	UP	3.9461e-05	15.9506	15.9384	16.3869	16.1008	16.7858	16.7719	16.7076	16.5798	2	30	2	2	63.9	3.8	3.8	0.00039144	2.3787	677750000	4
698	Q9D7V1;A0A1D5RMA9	Q9D7V1;A0A1D5RMA9	sp|Q9D7V1|SH24A_MOUSE SH2 domain-containing protein 4A OS=Mus musculus OX=10090 GN=Sh2d4a PE=1 SV=1;tr|A0A1D5RMA9|A0A1D5RMA9_MOUSE SH2 domain-containing protein 4A (Fragment) OS=Mus musculus OX=10090 GN=Sh2d4a PE=1 SV=1	SH2 domain-containing protein 4A	Sh2d4a	0.61651	UP	4.38495e-10	16.9309	16.8763	17.0113	17.0243	17.6676	17.6294	17.5183	17.4936	2	7	7	7	19.5	19.5	19.5	0	28.539	470900000	8
782	P41731;A0A1W2P8C6	P41731;A0A1W2P8C6	sp|P41731|CD63_MOUSE CD63 antigen OS=Mus musculus OX=10090 GN=Cd63 PE=1 SV=2;tr|A0A1W2P8C6|A0A1W2P8C6_MOUSE Tetraspanin (Fragment) OS=Mus musculus OX=10090 GN=Cd63 PE=1 SV=1	CD63 antigen	Cd63	0.61056	UP	1.6591e-06	15.1253	15.1025	15.1435	15.3108	15.5783	15.9078	15.9102	15.7279	2	3	3	3	8.8	8.8	8.8	0	4.699	485100000	4
6529	Q8R3E3	Q8R3E3	sp|Q8R3E3|WIPI1_MOUSE WD repeat domain phosphoinositide-interacting protein 1 OS=Mus musculus OX=10090 GN=Wipi1 PE=1 SV=1	WD repeat domain phosphoinositide-interacting protein 1	Wipi1	0.609492	UP	7.61571e-08	16.2306	16.1312	16.0721	16.2199	16.7394	16.9071	16.7189	16.7265	1	2	2	2	3.8	3.8	3.8	0	6.2332	191160000	4
2054	E9Q616;G5E8K8	E9Q616	tr|E9Q616|E9Q616_MOUSE AHNAK nucleoprotein (desmoyokin) OS=Mus musculus OX=10090 GN=Ahnak PE=1 SV=1		Ahnak	0.604873	UP	3.85235e-07	22.0782	22.1453	22.2024	22.0991	22.6399	22.8599	22.7916	22.6531	2	179	179	179	63.4	63.4	63.4	0	323.31	49469000000	291
1151	Q8VCH5;A2AUF7;B0R0S4	Q8VCH5;A2AUF7;B0R0S4	sp|Q8VCH5|RABEK_MOUSE Rab9 effector protein with kelch motifs OS=Mus musculus OX=10090 GN=Rabepk PE=1 SV=2;tr|A2AUF7|A2AUF7_MOUSE Rab9 effector protein with kelch motifs OS=Mus musculus OX=10090 GN=Rabepk PE=1 SV=1;tr|B0R0S4|B0R0S4_MOUSE Rab9 effector prot	Rab9 effector protein with kelch motifs	Rabepk	0.604323	UP	5.47574e-05	14.3254	14.4547	14.5608	14.5666	15.0415	15.0961	15.0195	15.1677	3	2	2	2	6.8	6.8	6.8	0	23.483	179120000	2
2787	O35607	O35607	sp|O35607|BMPR2_MOUSE Bone morphogenetic protein receptor type-2 OS=Mus musculus OX=10090 GN=Bmpr2 PE=1 SV=1	Bone morphogenetic protein receptor type-2	Bmpr2	0.602829	UP	0.00657744	15.0197	14.9766	15.415	15.2069	15.5266	16.5577	15.6077	15.3374	1	3	3	3	2.4	2.4	2.4	0.00013475	3.0818	216130000	3
3693	P55821	P55821	sp|P55821|STMN2_MOUSE Stathmin-2 OS=Mus musculus OX=10090 GN=Stmn2 PE=1 SV=1	Stathmin-2	Stmn2	0.600872	UP	5.7915e-05	14.1791	14.3023	14.3681	14.2144	14.6669	14.7207	15.0989	14.9808	1	3	1	1	15.1	5.6	5.6	0	5.1268	523840000	2
2457	Q8BGI4;G3UYL7	Q8BGI4;G3UYL7	sp|Q8BGI4|FA13A_MOUSE Protein FAM13A OS=Mus musculus OX=10090 GN=Fam13a PE=1 SV=1;tr|G3UYL7|G3UYL7_MOUSE Protein FAM13A OS=Mus musculus OX=10090 GN=Fam13a PE=1 SV=1	Protein FAM13A	Fam13a	0.598609	UP	3.42688e-07	15.1371	15.3316	15.4448	15.4084	16.0008	15.9057	15.9343	15.8756	2	6	6	6	15.4	15.4	15.4	0	84.35	360430000	6
2986	O88958;D3Z0R5	O88958	sp|O88958|GNPI1_MOUSE Glucosamine-6-phosphate isomerase 1 OS=Mus musculus OX=10090 GN=Gnpda1 PE=1 SV=3	Glucosamine-6-phosphate isomerase 1	Gnpda1	0.598191	UP	1.00329e-07	19.3196	19.3984	19.4631	19.3121	20.0016	19.8826	20.0114	19.9903	2	16	16	14	78.2	78.2	70.2	0	269.95	9909200000	42
8166	Q9JHQ0	Q9JHQ0	sp|Q9JHQ0|ANXA9_MOUSE Annexin A9 OS=Mus musculus OX=10090 GN=Anxa9 PE=2 SV=2	Annexin A9	Anxa9	0.597101	UP	0.00242762	15.7976	15.8176	15.7119	15.8113	16.3421	16.6913	16.2978	16.1956	1	4	4	4	15.1	15.1	15.1	0	12.276	199910000	5
7644	Q9D0M5;D6RIN4	Q9D0M5;D6RIN4	sp|Q9D0M5|DYL2_MOUSE Dynein light chain 2, cytoplasmic OS=Mus musculus OX=10090 GN=Dynll2 PE=1 SV=1;tr|D6RIN4|D6RIN4_MOUSE Dynein light chain OS=Mus musculus OX=10090 GN=Dynll2 PE=1 SV=1	Dynein light chain 2, cytoplasmic	Dynll2	0.59535	UP	0.000264896	16.7881	16.903	16.8584	17.1696	17.5932	17.6033	17.3599	17.5441	2	8	8	5	69.7	69.7	43.8	0	83.287	13685000000	11
1162	Q60767;A2AW86	Q60767;A2AW86	sp|Q60767|LY75_MOUSE Lymphocyte antigen 75 OS=Mus musculus OX=10090 GN=Ly75 PE=1 SV=2;tr|A2AW86|A2AW86_MOUSE Lymphocyte antigen 75 OS=Mus musculus OX=10090 GN=Ly75 PE=1 SV=1	Lymphocyte antigen 75	Ly75	0.594246	UP	5.49568e-08	16.385	16.4673	16.4692	16.4774	16.985	17.0672	17.1501	16.9736	2	8	8	8	5.1	5.1	5.1	0	14.451	205620000	7
6047	Q9WUA3;Q8C605;F6YL81;D3YUA3	Q9WUA3;Q8C605	sp|Q9WUA3|PFKAP_MOUSE ATP-dependent 6-phosphofructokinase, platelet type OS=Mus musculus OX=10090 GN=Pfkp PE=1 SV=1;tr|Q8C605|Q8C605_MOUSE ATP-dependent 6-phosphofructokinase OS=Mus musculus OX=10090 GN=Pfkp PE=1 SV=1	ATP-dependent 6-phosphofructokinase, platelet type;ATP-dependent 6-phosphofructokinase	Pfkp	0.589904	UP	2.40379e-05	17.5786	17.5787	17.524	17.5902	18.1103	18.2256	18.3417	17.9535	4	19	14	14	28.4	22.7	22.7	0	114.63	1625600000	17
6714	Q8VEL0	Q8VEL0	sp|Q8VEL0|MSPD1_MOUSE Motile sperm domain-containing protein 1 OS=Mus musculus OX=10090 GN=Mospd1 PE=1 SV=1	Motile sperm domain-containing protein 1	Mospd1	0.587116	UP	4.92145e-07	14.777	14.6792	14.4367	14.5198	15.1336	15.2274	15.277	15.1232	1	2	2	2	9.4	9.4	9.4	0	4.7517	75873000	2
4473	Q3ULB1;Q921W7;P47226;D6RH72;A2ALC6	Q3ULB1;Q921W7;P47226	tr|Q3ULB1|Q3ULB1_MOUSE Testin OS=Mus musculus OX=10090 GN=Tes PE=1 SV=1;tr|Q921W7|Q921W7_MOUSE Testin OS=Mus musculus OX=10090 GN=Tes PE=1 SV=2;sp|P47226|TES_MOUSE Testin OS=Mus musculus OX=10090 GN=Tes PE=1 SV=1	Testin	Tes	0.586207	UP	7.77618e-08	17.4942	17.5391	17.4571	17.4737	17.8731	18.2202	18.1454	18.0702	5	15	15	11	47.1	47.1	37.3	0	60.962	1380200000	16
6566	Q8R519	Q8R519	sp|Q8R519|ACMSD_MOUSE 2-amino-3-carboxymuconate-6-semialdehyde decarboxylase OS=Mus musculus OX=10090 GN=Acmsd PE=1 SV=2	2-amino-3-carboxymuconate-6-semialdehyde decarboxylase	Acmsd	0.583576	UP	5.96295e-05	18.5806	18.6463	18.5136	18.7084	19.0337	19.0303	19.4452	19.2739	1	20	20	20	78.9	78.9	78.9	0	257.95	7941900000	46
6450	Q8R0Z6	Q8R0Z6	sp|Q8R0Z6|ANGL6_MOUSE Angiopoietin-related protein 6 OS=Mus musculus OX=10090 GN=Angptl6 PE=2 SV=1	Angiopoietin-related protein 6	Angptl6	0.577321	UP	0.00198801	16.86	17.1992	17.1295	16.8305	17.9764	17.5014	17.2803	17.5703	1	4	4	4	10.7	10.7	10.7	0	3.4496	3135700000	6
306	Q04692;A0A0N4SUP7;A0A0N4SVP9	Q04692;A0A0N4SUP7;A0A0N4SVP9	sp|Q04692|SMRCD_MOUSE SWI/SNF-related matrix-associated actin-dependent regulator of chromatin subfamily A containing DEAD/H box 1 OS=Mus musculus OX=10090 GN=Smarcad1 PE=1 SV=2;tr|A0A0N4SUP7|A0A0N4SUP7_MOUSE SWI/SNF-related matrix-associated actin-depende	SWI/SNF-related matrix-associated actin-dependent regulator of chromatin subfamily A containing DEAD/H box 1	Smarcad1	0.575023	UP	1.38261e-05	14.094	14.4454	14.4826	14.3627	14.9029	14.9981	14.915	14.8687	3	1	1	1	1.1	1.1	1.1	0.00026802	2.9651	56488000	1
8582	Q9Z1M2	Q9Z1M2	tr|Q9Z1M2|Q9Z1M2_MOUSE Immunity-related GTPase family M member 2 OS=Mus musculus OX=10090 GN=Irgm2 PE=1 SV=1		Irgm2	0.573108	UP	0.00439232	12.0766	12.1272	12.1856	11.8481	12.4668	12.2376	13.2964	12.5292	1	14	1	1	40.5	2.8	2.8	0.0071689	1.3197	149600000	1
841	A0A286YDU2	A0A286YDU2	tr|A0A286YDU2|A0A286YDU2_MOUSE Ataxin-2 (Fragment) OS=Mus musculus OX=10090 GN=Atxn2 PE=1 SV=1			0.570233	UP	4.85292e-07	14.2212	14.2003	14.4817	14.3	14.8912	14.9799	14.8198	14.7932	1	17	1	1	54.7	3.7	3.7	0	6.2398	302130000	2
534	A0A0R4J216	A0A0R4J216	tr|A0A0R4J216|A0A0R4J216_MOUSE Cystin-1 OS=Mus musculus OX=10090 GN=Cys1 PE=1 SV=1			0.56993	UP	0.00044015	13.8248	14.0454	14.1587	14.3724	14.63	14.6812	14.7278	14.6421	1	1	1	1	12.4	12.4	12.4	0	42.451	84643000	2
157	B7ZNR9;B2RUE8;A0A0A6YWR8;F8VPL5;A0A0A6YWM8;E9PVG7;A0A0A6YW53;P97820;A0A0A6YVZ8;E0CYV5	B7ZNR9;B2RUE8;A0A0A6YWR8;F8VPL5;A0A0A6YWM8;E9PVG7;A0A0A6YW53;P97820;A0A0A6YVZ8	tr|B7ZNR9|B7ZNR9_MOUSE Map4k4 protein OS=Mus musculus OX=10090 GN=Map4k4 PE=1 SV=1;tr|B2RUE8|B2RUE8_MOUSE Map4k4 protein OS=Mus musculus OX=10090 GN=Map4k4 PE=1 SV=1;tr|A0A0A6YWR8|A0A0A6YWR8_MOUSE Mitogen-activated protein kinase kinase kinase kinase 4 OS=	Mitogen-activated protein kinase kinase kinase kinase 4	Map4k4	0.567187	UP	4.4729e-05	13.4384	13.3617	13.726	13.6925	14.1443	14.2159	14.0736	14.0535	10	7	1	1	5.6	1.8	1.8	0	15.919	31747000	1
888	Q8CGR7;A0A2R8VHC9;A0A2R8W6J9;A2APN2;Q8R093	Q8CGR7;A0A2R8VHC9;A0A2R8W6J9;A2APN2;Q8R093	sp|Q8CGR7|UPP2_MOUSE Uridine phosphorylase 2 OS=Mus musculus OX=10090 GN=Upp2 PE=2 SV=1;tr|A0A2R8VHC9|A0A2R8VHC9_MOUSE Uridine phosphorylase OS=Mus musculus OX=10090 GN=Upp2 PE=1 SV=1;tr|A0A2R8W6J9|A0A2R8W6J9_MOUSE Uridine phosphorylase OS=Mus musculus OX=	Uridine phosphorylase 2;Uridine phosphorylase	Upp2	0.566407		0.0219686	14.4098	14.4736	14.4853	14.51	15.25	14.8321	14.9163	15.1459	5	3	3	3	10.9	10.9	10.9	0	6.0136	144430000	3
7708	Q9D1X0	Q9D1X0	sp|Q9D1X0|NOL3_MOUSE Nucleolar protein 3 OS=Mus musculus OX=10090 GN=Nol3 PE=1 SV=1	Nucleolar protein 3	Nol3	0.5647	UP	0.000120855	14.1719	13.8582	13.8105	14.2158	14.4467	14.6259	14.6947	14.5479	1	4	4	4	20	20	20	0	12.412	70957000	4
7126	Q99KG7	Q99KG7	sp|Q99KG7|HPS4_MOUSE Hermansky-Pudlak syndrome 4 protein homolog OS=Mus musculus OX=10090 GN=Hps4 PE=1 SV=2	Hermansky-Pudlak syndrome 4 protein homolog	Hps4	0.559911	UP	4.46244e-10	15.4894	15.5762	15.4947	15.5681	15.9993	16.124	16.1593	16.0854	1	4	4	4	7.9	7.9	7.9	0	13.468	137750000	5
3588	P50114	P50114	sp|P50114|S100B_MOUSE Protein S100-B OS=Mus musculus OX=10090 GN=S100b PE=1 SV=2	Protein S100-B	S100b	0.556697	UP	0.00150314	11.8835	12.0369	11.6751	11.6785	12.4133	12.469	12.1058	12.5126	1	1	1	1	16.3	16.3	16.3	0	5.9028	17129000	1
6874	Q91XC8;A0A087WR57;A0A087WRC6	Q91XC8;A0A087WR57	sp|Q91XC8|DAP1_MOUSE Death-associated protein 1 OS=Mus musculus OX=10090 GN=Dap PE=1 SV=3;tr|A0A087WR57|A0A087WR57_MOUSE Death-associated protein 1 OS=Mus musculus OX=10090 GN=Dap PE=1 SV=1	Death-associated protein 1	Dap	0.553546	UP	8.88379e-06	17.7519	17.7888	17.8605	17.7054	18.2741	18.3319	18.3249	18.3899	3	5	5	5	73.5	73.5	73.5	0	14.351	15116000000	14
5048	Q68FH4;Q8BUU7;B7ZCT4;B7ZCT3	Q68FH4;Q8BUU7	sp|Q68FH4|GALK2_MOUSE N-acetylgalactosamine kinase OS=Mus musculus OX=10090 GN=Galk2 PE=1 SV=1;tr|Q8BUU7|Q8BUU7_MOUSE N-acetylgalactosamine kinase OS=Mus musculus OX=10090 GN=Galk2 PE=1 SV=1	N-acetylgalactosamine kinase	Galk2	0.552011	UP	5.01633e-12	18.8704	18.9206	18.9467	18.934	19.4612	19.4932	19.5044	19.4209	4	14	14	14	38.9	38.9	38.9	0	141.92	7341400000	34
5239	Q6PHU5	Q6PHU5	sp|Q6PHU5|SORT_MOUSE Sortilin OS=Mus musculus OX=10090 GN=Sort1 PE=1 SV=1	Sortilin	Sort1	0.550971	UP	0.00170728	16.4005	16.1774	16.0114	16.177	16.6292	16.8536	16.7707	16.7167	1	3	3	3	4.1	4.1	4.1	0	11.739	318700000	3
923	A1IGU4;E9Q5R6	A1IGU4;E9Q5R6	sp|A1IGU4|ARH37_MOUSE Rho guanine nucleotide exchange factor 37 OS=Mus musculus OX=10090 GN=Arhgef37 PE=2 SV=1;tr|E9Q5R6|E9Q5R6_MOUSE Rho guanine nucleotide exchange factor 37 OS=Mus musculus OX=10090 GN=Arhgef37 PE=1 SV=1	Rho guanine nucleotide exchange factor 37	Arhgef37	0.550006	UP	1.00258e-06	16.4929	16.7214	16.4741	16.6586	17.1243	17.1638	17.1172	17.1417	2	9	9	9	15.1	15.1	15.1	0	27.213	596210000	9
6309	Q8K1N4;A0A2R8VJN7;A0A2R8W6T4;A0A2R8W6M8;A0A2R8VJY7	Q8K1N4	sp|Q8K1N4|SPAS2_MOUSE Spermatogenesis-associated serine-rich protein 2 OS=Mus musculus OX=10090 GN=Spats2 PE=1 SV=1	Spermatogenesis-associated serine-rich protein 2	Spats2	0.549001	UP	4.06222e-08	15.7023	15.7082	15.7558	15.7736	16.2623	16.2786	16.4053	16.1897	5	5	5	5	11	11	11	0	14.494	517720000	7
8202	Q9JJ00	Q9JJ00	sp|Q9JJ00|PLS1_MOUSE Phospholipid scramblase 1 OS=Mus musculus OX=10090 GN=Plscr1 PE=1 SV=1	Phospholipid scramblase 1	Plscr1	0.547915	UP	1.83448e-07	16.8778	17.0012	16.9119	16.963	17.4894	17.5136	17.5383	17.4044	1	6	6	6	20.4	20.4	20.4	0	26.591	3491400000	10
2006	P98197;E9Q3G7;D6RII8;F6Z4J2	P98197;E9Q3G7;D6RII8	sp|P98197|AT11A_MOUSE Probable phospholipid-transporting ATPase IH OS=Mus musculus OX=10090 GN=Atp11a PE=1 SV=1;tr|E9Q3G7|E9Q3G7_MOUSE Phospholipid-transporting ATPase OS=Mus musculus OX=10090 GN=Atp11a PE=1 SV=1;tr|D6RII8|D6RII8_MOUSE Probable phospholipi	Probable phospholipid-transporting ATPase IH;Phospholipid-transporting ATPase	Atp11a	0.539039	UP	4.54351e-06	13.1988	13.2114	12.8678	13.1098	13.6288	13.6111	13.7346	13.5696	4	7	2	2	4.4	1.6	1.6	0	4.8682	84328000	2
5341	Q793I8	Q793I8	sp|Q793I8|TIFA_MOUSE TRAF-interacting protein with FHA domain-containing protein A OS=Mus musculus OX=10090 GN=Tifa PE=1 SV=1	TRAF-interacting protein with FHA domain-containing protein A	Tifa	0.537394		0.0153736	15.2993	15.3128	15.0177	14.4494	15.6706	15.3389	15.449	15.7702	1	3	3	3	16.8	16.8	16.8	0	5.601	497380000	6
2543	G5E898;Q9R269;Q8C262;A0A0U1RQ16;D3Z720	G5E898;Q9R269	tr|G5E898|G5E898_MOUSE Periplakin OS=Mus musculus OX=10090 GN=Ppl PE=1 SV=1;sp|Q9R269|PEPL_MOUSE Periplakin OS=Mus musculus OX=10090 GN=Ppl PE=1 SV=1	Periplakin	Ppl	0.537036	UP	9.96649e-06	20.1212	20.1838	20.2917	20.1489	20.6155	20.8694	20.7811	20.6279	5	78	78	78	43.4	43.4	43.4	0	292.46	14510000000	109
1840	E9PV44;O35143	E9PV44;O35143	tr|E9PV44|E9PV44_MOUSE ATPase inhibitor, mitochondrial OS=Mus musculus OX=10090 GN=Atpif1 PE=1 SV=1;sp|O35143|ATIF1_MOUSE ATPase inhibitor, mitochondrial OS=Mus musculus OX=10090 GN=ATP5IF1 PE=1 SV=2	ATPase inhibitor, mitochondrial	Atpif1	0.533177	UP	9.9109e-08	16.851	16.9783	16.9565	17.0652	17.4679	17.4958	17.5266	17.4936	2	9	9	9	59.5	59.5	59.5	0	9.6145	33642000000	11
8904	V9GXF1;B1ARW8;E9Q9M4;V9GWZ1	V9GXF1;B1ARW8;E9Q9M4;V9GWZ1	tr|V9GXF1|V9GXF1_MOUSE RIKEN cDNA 1110065P20 gene OS=Mus musculus OX=10090 GN=1110065P20Rik PE=1 SV=1;sp|B1ARW8|CA122_MOUSE Uncharacterized protein C1orf122 homolog OS=Mus musculus OX=10090 PE=4 SV=1;tr|E9Q9M4|E9Q9M4_MOUSE RIKEN cDNA 1110065P20 gene OS=Mus	Uncharacterized protein C1orf122 homolog	1110065P20Rik	0.532842	UP	2.25847e-05	13.8597	13.7574	13.8823	13.7791	14.4855	14.3217	14.4509	14.1517	4	2	2	2	12	12	12	0	3.1197	157990000	2
3712	P56654	P56654	sp|P56654|CP237_MOUSE Cytochrome P450 2C37 OS=Mus musculus OX=10090 GN=Cyp2c37 PE=1 SV=2	Cytochrome P450 2C37	Cyp2c37	0.530984	UP	0.00252301	19.4152	19.8044	19.8022	19.5099	20.5653	19.9008	19.9205	20.2689	1	35	12	9	72.7	32.7	24.5	0	323.31	33435000000	41
8254	Q9JKW0;A0A0U1RPY6	Q9JKW0;A0A0U1RPY6	sp|Q9JKW0|AR6P1_MOUSE ADP-ribosylation factor-like protein 6-interacting protein 1 OS=Mus musculus OX=10090 GN=Arl6ip1 PE=1 SV=1;tr|A0A0U1RPY6|A0A0U1RPY6_MOUSE ADP-ribosylation factor-like protein 6-interacting protein 1 (Fragment) OS=Mus musculus OX=10090	ADP-ribosylation factor-like protein 6-interacting protein 1	Arl6ip1	0.530396	UP	5.45741e-07	16.64	16.5583	16.5482	16.5459	17.171	17.0935	17.0557	17.0937	2	4	4	4	15.3	15.3	15.3	0	8.4393	3164300000	6
3230	P17563;D6RHN2	P17563	sp|P17563|SBP1_MOUSE Methanethiol oxidase OS=Mus musculus OX=10090 GN=Selenbp1 PE=1 SV=2	Selenium-binding protein 1	Selenbp1	0.526753	UP	1.24206e-07	22.0984	22.1083	22.1512	22.1413	22.5608	22.5972	22.7341	22.7141	2	42	42	11	91.7	91.7	26.5	0	323.31	370410000000	387
1147	A2ATU0	A2ATU0	sp|A2ATU0|DHTK1_MOUSE Probable 2-oxoglutarate dehydrogenase E1 component DHKTD1, mitochondrial OS=Mus musculus OX=10090 GN=Dhtkd1 PE=1 SV=1	Probable 2-oxoglutarate dehydrogenase E1 component DHKTD1, mitochondrial	Dhtkd1	0.526325	UP	0.00685973	20.1192	20.5293	19.8026	20.1254	20.8158	20.7327	20.6944	20.4389	1	31	31	31	52	52	52	0	323.31	26563000000	88
2837	O54804;F6S062;Q5J2U5;F7AYX1	O54804;F6S062	sp|O54804|CHKA_MOUSE Choline kinase alpha OS=Mus musculus OX=10090 GN=Chka PE=1 SV=3;tr|F6S062|F6S062_MOUSE Choline kinase alpha (Fragment) OS=Mus musculus OX=10090 GN=Chka PE=1 SV=1	Choline kinase alpha	Chka	0.526219	UP	9.06438e-06	17.3597	17.2248	16.9481	16.9672	17.6756	17.6074	17.7887	17.5329	4	10	10	10	17.7	17.7	17.7	0	13.009	791270000	12
4394	Q3U829;A0A0G2JFH9;A0A0G2JEH7	Q3U829;A0A0G2JFH9	sp|Q3U829|AP5Z1_MOUSE AP-5 complex subunit zeta-1 OS=Mus musculus OX=10090 GN=Ap5z1 PE=2 SV=1;tr|A0A0G2JFH9|A0A0G2JFH9_MOUSE AP-5 complex subunit zeta-1 OS=Mus musculus OX=10090 GN=Ap5z1 PE=1 SV=1	AP-5 complex subunit zeta-1	Ap5z1	0.522106	UP	1.03957e-11	17.17	17.146	17.1787	17.1769	17.6792	17.6737	17.7431	17.664	3	10	10	10	13.4	13.4	13.4	0	82.904	494940000	12
2112	E9Q9A9	E9Q9A9	sp|E9Q9A9|OAS2_MOUSE 2-5-oligoadenylate synthase 2 OS=Mus musculus OX=10090 GN=Oas2 PE=1 SV=1	2-5-oligoadenylate synthase 2	Oas2	0.520201	UP	0.00233371	11.6796	11.7092	11.7906	11.793	12.1431	12.4582	12.3281	12.1239	1	1	1	1	1.1	1.1	1.1	0.0016577	1.9861	43977000	1
2555	G5E8K5;G5E8K3;G5E8K2;S4R2S8;S4R236	G5E8K5;G5E8K3;G5E8K2;S4R2S8;S4R236	sp|G5E8K5|ANK3_MOUSE Ankyrin-3 OS=Mus musculus OX=10090 GN=Ank3 PE=1 SV=1;tr|G5E8K3|G5E8K3_MOUSE Ankyrin 3, epithelial, isoform CRA_b OS=Mus musculus OX=10090 GN=Ank3 PE=1 SV=1;tr|G5E8K2|G5E8K2_MOUSE Ankyrin 3, epithelial, isoform CRA_l OS=Mus musculus OX=	Ankyrin-3	Ank3	0.518828	UP	8.64788e-11	19.5358	19.5503	19.5948	19.5758	20.0697	20.1095	20.0852	20.0675	5	49	44	0	31.6	29.5	0	0	323.31	5318500000	59
1314	B1AVH7	B1AVH7	sp|B1AVH7|TBD2A_MOUSE TBC1 domain family member 2A OS=Mus musculus OX=10090 GN=Tbc1d2 PE=2 SV=1	TBC1 domain family member 2A	Tbc1d2	0.516914	UP	4.18825e-08	14.9192	14.761	14.7943	14.8236	15.3736	15.4709	15.3119	15.2094	1	1	1	1	0.9	0.9	0.9	0.0085718	1.2412	48626000	1
4568	Q61152;Q3V441	Q61152;Q3V441	sp|Q61152|PTN18_MOUSE Tyrosine-protein phosphatase non-receptor type 18 OS=Mus musculus OX=10090 GN=Ptpn18 PE=1 SV=1;tr|Q3V441|Q3V441_MOUSE Tyrosine-protein phosphatase OS=Mus musculus OX=10090 GN=Ptpn18 PE=1 SV=1	Tyrosine-protein phosphatase non-receptor type 18	Ptpn18	0.513254		0.015156	12.546	12.6272	12.7404	12.5786	12.76	12.7583	13.8056	13.2214	2	1	1	1	2.4	2.4	2.4	0	3.6206	30997000	1
7247	Q99P30	Q99P30	sp|Q99P30|NUDT7_MOUSE Peroxisomal coenzyme A diphosphatase NUDT7 OS=Mus musculus OX=10090 GN=Nudt7 PE=1 SV=2	Peroxisomal coenzyme A diphosphatase NUDT7	Nudt7	0.513088	UP	0.00102207	19.3876	18.9797	19.0779	19.0585	19.5713	19.7124	19.6282	19.6442	1	14	14	13	50.4	50.4	50.4	0	143.74	21218000000	38
1634	D3Z080;F6V513	D3Z080	tr|D3Z080|D3Z080_MOUSE Sorbin and SH3 domain-containing protein 2 OS=Mus musculus OX=10090 GN=Sorbs2 PE=1 SV=1		Sorbs2	0.512946	UP	2.95484e-05	20.6654	20.5975	20.6079	20.7141	21.0753	21.3124	21.1476	21.1015	2	42	42	1	64.8	64.8	1.8	0	323.31	28404000000	95
4937	Q62178;D3YWV5;D3YZ30;D3YVM6;D3Z336;V9GXF5;V9GXH9;D3YUM4	Q62178;D3YWV5	sp|Q62178|SEM4A_MOUSE Semaphorin-4A OS=Mus musculus OX=10090 GN=Sema4a PE=1 SV=2;tr|D3YWV5|D3YWV5_MOUSE Semaphorin-4A OS=Mus musculus OX=10090 GN=Sema4a PE=1 SV=1	Semaphorin-4A	Sema4a	0.511866	UP	1.62408e-07	16.8551	16.7697	16.9595	16.9037	17.4459	17.2461	17.369	17.4745	8	6	6	6	11.7	11.7	11.7	0	35.248	317390000	8
5869	Q8BVE3;A0A0A6YWP6;A0A0A6YX18;A0A0A6YVU0;A0A0A6YW86	Q8BVE3;A0A0A6YWP6;A0A0A6YX18	sp|Q8BVE3|VATH_MOUSE V-type proton ATPase subunit H OS=Mus musculus OX=10090 GN=Atp6v1h PE=1 SV=1;tr|A0A0A6YWP6|A0A0A6YWP6_MOUSE V-type proton ATPase subunit H OS=Mus musculus OX=10090 GN=Atp6v1h PE=1 SV=1;tr|A0A0A6YX18|A0A0A6YX18_MOUSE V-type proton ATPas	V-type proton ATPase subunit H	Atp6v1h	0.511824	UP	4.22219e-09	19.9487	19.844	19.8534	19.8372	20.3392	20.328	20.5352	20.3282	5	20	20	20	54	54	54	0	323.31	11527000000	53
6266	Q8K0C9	Q8K0C9	sp|Q8K0C9|GMDS_MOUSE GDP-mannose 4,6 dehydratase OS=Mus musculus OX=10090 GN=Gmds PE=1 SV=1	GDP-mannose 4,6 dehydratase	Gmds	0.511201	UP	3.63626e-08	18.2257	18.3841	18.2762	18.3657	18.8265	18.8952	18.8614	18.7134	1	17	17	17	49.2	49.2	49.2	0	211.12	3781000000	23
6203	Q8CI94	Q8CI94	sp|Q8CI94|PYGB_MOUSE Glycogen phosphorylase, brain form OS=Mus musculus OX=10090 GN=Pygb PE=1 SV=3	Glycogen phosphorylase, brain form	Pygb	0.510421	UP	5.74285e-06	20.2482	20.1913	20.2849	20.3245	20.6985	20.8243	20.8909	20.6768	1	53	44	41	61.1	51	47.2	0	323.31	18726000000	88
2582	H3BJ38	H3BJ38	tr|H3BJ38|H3BJ38_MOUSE Myomegalin OS=Mus musculus OX=10090 GN=Pde4dip PE=1 SV=1		Pde4dip	0.509637	UP	1.91283e-08	13.4864	13.6317	13.6032	13.458	14.0653	14.08	14.0826	13.9898	1	4	1	1	8.2	1.6	1.6	0.0090307	1.2082	61233000	1
4855	Q61292;A0A0A6YY71;A0A0A6YWY6;A0A0A6YWI2	Q61292	sp|Q61292|LAMB2_MOUSE Laminin subunit beta-2 OS=Mus musculus OX=10090 GN=Lamb2 PE=1 SV=2	Laminin subunit beta-2	Lamb2	0.507917	UP	5.8818e-05	19.5752	19.6082	19.5576	19.571	20.1332	20.321	19.9486	19.9409	4	40	40	40	27.5	27.5	27.5	0	323.31	7211300000	58
608	Q70IV5;A0A140LJ79;A0A140LJ61;A0A140LHQ9	Q70IV5;A0A140LJ79;A0A140LJ61;A0A140LHQ9	sp|Q70IV5|SYNEM_MOUSE Synemin OS=Mus musculus OX=10090 GN=Synm PE=1 SV=2;tr|A0A140LJ79|A0A140LJ79_MOUSE Synemin OS=Mus musculus OX=10090 GN=Synm PE=1 SV=1;tr|A0A140LJ61|A0A140LJ61_MOUSE Synemin OS=Mus musculus OX=10090 GN=Synm PE=1 SV=1;tr|A0A140LHQ9|A0A14	Synemin	Synm	0.507472	UP	0.00010242	13.8733	13.9855	13.8045	13.8648	14.3424	14.4989	14.4889	14.2278	4	2	2	2	1.3	1.3	1.3	0	3.7763	110480000	2
6271	Q8K0H1;D6RGQ3;F6XMB0	Q8K0H1;D6RGQ3	sp|Q8K0H1|S47A1_MOUSE Multidrug and toxin extrusion protein 1 OS=Mus musculus OX=10090 GN=Slc47a1 PE=1 SV=2;tr|D6RGQ3|D6RGQ3_MOUSE Multidrug and toxin extrusion protein 1 OS=Mus musculus OX=10090 GN=Slc47a1 PE=1 SV=1	Multidrug and toxin extrusion protein 1	Slc47a1	0.507362	UP	8.0607e-06	16.886	16.8423	16.9987	16.8952	17.5391	17.3104	17.3235	17.4785	3	4	4	4	10.1	10.1	10.1	0	47.346	460330000	4
110	Q8C3V4;A0A087WSP5;P42225;Q8CFQ1;A0A087WRI1;A0A087WSQ5	Q8C3V4;A0A087WSP5;P42225	tr|Q8C3V4|Q8C3V4_MOUSE Signal transducer and activator of transcription OS=Mus musculus OX=10090 GN=Stat1 PE=1 SV=1;tr|A0A087WSP5|A0A087WSP5_MOUSE Signal transducer and activator of transcription OS=Mus musculus OX=10090 GN=Stat1 PE=1 SV=1;sp|P42225|STAT1_	Signal transducer and activator of transcription;Signal transducer and activator of transcription 1	Stat1	0.506083		0.0164523	20.3272	20.5116	20.6176	20.4412	20.6039	20.6673	21.7903	20.8604	6	36	36	2	54.5	54.5	4.4	0	323.31	21055000000	82
3500	P43006;A2APL5;F6ZRK3;F7CAM6;A2AQI7	P43006;A2APL5	sp|P43006|EAA2_MOUSE Excitatory amino acid transporter 2 OS=Mus musculus OX=10090 GN=Slc1a2 PE=1 SV=1;tr|A2APL5|A2APL5_MOUSE Amino acid transporter OS=Mus musculus OX=10090 GN=Slc1a2 PE=1 SV=1	Excitatory amino acid transporter 2;Amino acid transporter	Slc1a2	0.505737	UP	6.72969e-05	17.893	18.053	17.9171	17.7491	18.3679	18.2924	18.5106	18.4642	5	13	13	13	23.3	23.3	23.3	0	135.06	1822100000	15
2410	F8WIT2	F8WIT2	tr|F8WIT2|F8WIT2_MOUSE Annexin OS=Mus musculus OX=10090 GN=Anxa6 PE=1 SV=1	Annexin	Anxa6	0.505075	UP	9.34146e-09	17.8164	17.7404	17.6985	17.6705	18.2486	18.2365	18.2397	18.2212	1	62	3	3	81.9	6.1	6.1	0	197.25	5097800000	13
4784	Q60780;B1ATI9;Q3U432	Q60780;B1ATI9;Q3U432	sp|Q60780|GAS7_MOUSE Growth arrest-specific protein 7 OS=Mus musculus OX=10090 GN=Gas7 PE=1 SV=1;tr|B1ATI9|B1ATI9_MOUSE Growth arrest-specific protein 7 OS=Mus musculus OX=10090 GN=Gas7 PE=1 SV=1;tr|Q3U432|Q3U432_MOUSE Growth arrest-specific protein 7 OS=M	Growth arrest-specific protein 7	Gas7	0.503551	UP	7.25744e-07	14.3335	14.3574	14.071	14.2505	14.807	14.7165	14.7676	14.7355	3	2	2	1	4.3	4.3	2.6	0.0079961	1.2793	36731000	1
3721	P57746	P57746	sp|P57746|VATD_MOUSE V-type proton ATPase subunit D OS=Mus musculus OX=10090 GN=Atp6v1d PE=1 SV=1	V-type proton ATPase subunit D	Atp6v1d	0.500383	UP	5.49578e-08	18.2855	18.407	18.2532	18.2781	18.7653	18.7374	18.944	18.7786	1	13	13	13	45.7	45.7	45.7	0	138.26	5893200000	25
3601	P50516;D3Z1B9;D3YWH3;D3YZ23	P50516	sp|P50516|VATA_MOUSE V-type proton ATPase catalytic subunit A OS=Mus musculus OX=10090 GN=Atp6v1a PE=1 SV=2	V-type proton ATPase catalytic subunit A	Atp6v1a	0.500375	UP	3.99329e-09	20.7897	20.857	20.8325	20.7668	21.2604	21.2564	21.4584	21.2722	4	39	39	39	75.9	75.9	75.9	0	323.31	44689000000	96
5747	Q8BLR7	Q8BLR7	sp|Q8BLR7|RND1_MOUSE Rho-related GTP-binding protein Rho6 OS=Mus musculus OX=10090 GN=Rnd1 PE=2 SV=1	Rho-related GTP-binding protein Rho6	Rnd1	0.498258	UP	0.000417127	13.164	12.9968	12.954	13.5415	13.5929	13.6469	13.7514	13.658	1	2	2	2	6.9	6.9	6.9	0.0095009	1.1899	70798000	2
2121	E9Q9M8;Q3TYY8	E9Q9M8;Q3TYY8	tr|E9Q9M8|E9Q9M8_MOUSE PWWP domain-containing 2B OS=Mus musculus OX=10090 GN=Pwwp2b PE=4 SV=1;tr|Q3TYY8|Q3TYY8_MOUSE PWWP domain-containing 2B OS=Mus musculus OX=10090 GN=Pwwp2b PE=1 SV=1		Pwwp2b	0.498212	UP	0.000147444	14.4665	14.4511	14.1351	14.0721	14.7218	14.8729	14.8609	14.6622	2	2	2	2	2.5	2.5	2.5	0.0008979	2.1057	50815000	2
2365	F8VQJ3;P02468;F6SFQ3;F6TLW1	F8VQJ3;P02468	tr|F8VQJ3|F8VQJ3_MOUSE Laminin subunit gamma-1 OS=Mus musculus OX=10090 GN=Lamc1 PE=1 SV=1;sp|P02468|LAMC1_MOUSE Laminin subunit gamma-1 OS=Mus musculus OX=10090 GN=Lamc1 PE=1 SV=2	Laminin subunit gamma-1	Lamc1	0.495391	UP	0.000522142	19.8834	19.8746	19.7611	19.7789	20.3368	20.5231	20.2303	20.1894	4	44	44	44	38.7	38.7	38.7	0	323.31	8744800000	58
669	Q07813;A0A1B0GT81;A0A1B0GTA4;A0A1B0GS13;A0A1B0GT35	Q07813;A0A1B0GT81;A0A1B0GTA4;A0A1B0GS13	sp|Q07813|BAX_MOUSE Apoptosis regulator BAX OS=Mus musculus OX=10090 GN=Bax PE=1 SV=1;tr|A0A1B0GT81|A0A1B0GT81_MOUSE Apoptosis regulator BAX OS=Mus musculus OX=10090 GN=Bax PE=1 SV=1;tr|A0A1B0GTA4|A0A1B0GTA4_MOUSE Apoptosis regulator BAX (Fragment) OS=Mus	Apoptosis regulator BAX	Bax	0.491106	UP	3.0989e-06	16.6727	16.8496	16.7557	16.5957	17.1677	17.1599	17.3978	17.1129	5	7	5	5	46.9	29.7	29.7	0	115.5	4377000000	13
7777	Q9D6V8	Q9D6V8	sp|Q9D6V8|PAIP2_MOUSE Polyadenylate-binding protein-interacting protein 2 OS=Mus musculus OX=10090 GN=Paip2 PE=1 SV=1	Polyadenylate-binding protein-interacting protein 2	Paip2	0.489926		0.0214783	14.4909	13.9936	14.0881	14.5847	14.7127	14.659	14.7879	14.9574	1	1	1	1	6.5	6.5	6.5	0.0045679	1.5187	76073000	1
104	F8VQ94;D3YYZ3;D3Z674;A0A087WSB3;D3Z3W9;D3Z678;E9Q1Z6;F6PZL4	F8VQ94;D3YYZ3;D3Z674;A0A087WSB3;D3Z3W9;D3Z678;E9Q1Z6;F6PZL4	tr|F8VQ94|F8VQ94_MOUSE Paired-Ig-like receptor A2 OS=Mus musculus OX=10090 GN=Pira2 PE=4 SV=1;tr|D3YYZ3|D3YYZ3_MOUSE Uncharacterized protein OS=Mus musculus OX=10090 GN=Gm15448 PE=4 SV=1;tr|D3Z674|D3Z674_MOUSE Uncharacterized protein OS=Mus musculus OX=100		Pira2;Gm15448;Gm14548	0.488729	UP	0.0014336	12.7248	13.0476	12.8633	12.6541	13.395	12.9941	13.506	13.3496	8	1	1	1	2.2	2.2	2.2	0	6.2243	19295000	1
3255	P20065;Q9D2R9;A2AEH9	P20065	sp|P20065|TYB4_MOUSE Thymosin beta-4 OS=Mus musculus OX=10090 GN=Tmsb4x PE=1 SV=1	Thymosin beta-4;Hematopoietic system regulatory peptide	Tmsb4x	0.487253	UP	0.00134689	19.2695	18.9805	19.0295	18.9805	19.4874	19.4109	19.9626	19.3482	3	6	6	4	50	50	50	0	28.986	58747000000	29
3306	P25085;Q3TBV5	P25085;Q3TBV5	sp|P25085|IL1RA_MOUSE Interleukin-1 receptor antagonist protein OS=Mus musculus OX=10090 GN=Il1rn PE=2 SV=1;tr|Q3TBV5|Q3TBV5_MOUSE Interleukin-1 OS=Mus musculus OX=10090 GN=Il1rn PE=1 SV=1	Interleukin-1 receptor antagonist protein	Il1rn	0.486909	UP	0.00599183	16.2934	16.5185	16.4884	16.4646	16.5542	16.9096	17.3781	16.8705	2	6	6	4	38.2	38.2	25.8	0	36.273	626160000	8
7594	Q9CZS1;G3UYH1;G3UWP3;A0A140LIF9	Q9CZS1	sp|Q9CZS1|AL1B1_MOUSE Aldehyde dehydrogenase X, mitochondrial OS=Mus musculus OX=10090 GN=Aldh1b1 PE=1 SV=1	Aldehyde dehydrogenase X, mitochondrial	Aldh1b1	0.484192	UP	2.25109e-06	21.5614	21.5981	21.6231	21.6259	22.0289	21.9079	22.2833	22.1251	4	34	32	28	71.5	69.9	66.9	0	323.31	152550000000	185
6376	Q8K3X6	Q8K3X6	sp|Q8K3X6|ANS4B_MOUSE Ankyrin repeat and SAM domain-containing protein 4B OS=Mus musculus OX=10090 GN=Anks4b PE=1 SV=1	Ankyrin repeat and SAM domain-containing protein 4B	Anks4b	0.482515	UP	0.000304436	14.083	14.3325	14.2332	13.9846	14.6502	14.5621	14.5636	14.7876	1	1	1	1	2.4	2.4	2.4	0	5.2076	43269000	1
1854	E9PVU0	E9PVU0	tr|E9PVU0|E9PVU0_MOUSE Unconventional myosin-VI OS=Mus musculus OX=10090 GN=Myo6 PE=1 SV=1		Myo6	0.48135	UP	4.48434e-11	16.234	16.2697	16.3024	16.3008	16.7323	16.8005	16.7853	16.7141	1	63	1	0	54.6	1.3	0	0	85.199	175170000	3
2016	E9Q3X0;Q9EQK5;D3Z2N7	E9Q3X0;Q9EQK5	tr|E9Q3X0|E9Q3X0_MOUSE Major vault protein OS=Mus musculus OX=10090 GN=Mvp PE=1 SV=1;sp|Q9EQK5|MVP_MOUSE Major vault protein OS=Mus musculus OX=10090 GN=Mvp PE=1 SV=4	Major vault protein	Mvp	0.480754	UP	3.00549e-05	20.9095	20.8712	20.9194	20.8708	21.2776	21.3747	21.5831	21.2584	3	51	51	51	72	72	72	0	323.31	86909000000	143
2712	O08804;A0A1Y7VLD5;F7B9A0;I7HJI3	O08804;A0A1Y7VLD5;F7B9A0	tr|O08804|O08804_MOUSE NK13 OS=Mus musculus OX=10090 GN=Serpinb6b PE=1 SV=2;tr|A0A1Y7VLD5|A0A1Y7VLD5_MOUSE Serine (or cysteine) peptidase inhibitor, clade B, member 6b OS=Mus musculus OX=10090 GN=Serpinb6b PE=1 SV=1;tr|F7B9A0|F7B9A0_MOUSE Serine (or cystei		Serpinb6b	0.480751	UP	7.17536e-06	18.122	18.1904	18.1677	18.1465	18.5288	18.6967	18.7191	18.605	4	16	16	13	44.8	44.8	42.4	0	156.83	6771900000	32
239	Q2YDW7;A0A0G2JFK5;E9QNB8;D3YXI6	Q2YDW7;A0A0G2JFK5;E9QNB8;D3YXI6	sp|Q2YDW7|KMT5A_MOUSE N-lysine methyltransferase KMT5A OS=Mus musculus OX=10090 GN=Kmt5a PE=1 SV=1;tr|A0A0G2JFK5|A0A0G2JFK5_MOUSE Histone-lysine N-methyltransferase OS=Mus musculus OX=10090 GN=Kmt5a PE=1 SV=1;tr|E9QNB8|E9QNB8_MOUSE Histone-lysine N-methylt	N-lysine methyltransferase SETD8	Setd8	0.48069	UP	8.19106e-06	13.3928	13.2352	13.3805	13.3466	13.802	13.9469	13.7867	13.7421	4	1	1	1	3.2	3.2	3.2	0	3.2986	23465000	1
5679	Q8BIA4	Q8BIA4	sp|Q8BIA4|FBXW8_MOUSE F-box/WD repeat-containing protein 8 OS=Mus musculus OX=10090 GN=Fbxw8 PE=1 SV=2	F-box/WD repeat-containing protein 8	Fbxw8	0.479844		0.0239631	12.6688	12.6208	12.7184	12.6621	13.8021	13.3901	12.7303	12.6669	1	2	2	2	3	3	3	0.0052891	1.4603	35764000	2
2829	O54750	O54750	sp|O54750|CP2J6_MOUSE Cytochrome P450 2J6 OS=Mus musculus OX=10090 GN=Cyp2j6 PE=2 SV=2	Cytochrome P450 2J6	Cyp2j6	0.478925	UP	0.000158616	15.8305	15.9996	15.8209	15.8535	16.3321	16.3244	16.4388	16.3249	1	9	6	4	21.8	15.2	8.6	0	49.001	421030000	4
5729	Q8BKI2;A0A2I3BRG1	Q8BKI2	sp|Q8BKI2|TNR6B_MOUSE Trinucleotide repeat-containing gene 6B protein OS=Mus musculus OX=10090 GN=Tnrc6b PE=1 SV=2	Trinucleotide repeat-containing gene 6B protein	Tnrc6b	0.477858	UP	4.963e-07	17.3983	17.4582	17.6242	17.4876	18.0076	17.992	17.9735	17.9068	2	14	14	14	12.3	12.3	12.3	0	190.48	884910000	16
1848	Q0HA38;E9PVK4	Q0HA38;E9PVK4	sp|Q0HA38|TT21B_MOUSE Tetratricopeptide repeat protein 21B OS=Mus musculus OX=10090 GN=Ttc21b PE=1 SV=1;tr|E9PVK4|E9PVK4_MOUSE Tetratricopeptide repeat protein 21B OS=Mus musculus OX=10090 GN=Ttc21b PE=1 SV=1	Tetratricopeptide repeat protein 21B	Ttc21b	0.477106	UP	1.77954e-05	11.8505	11.9509	11.7383	11.6615	12.2823	12.4135	12.1332	12.2807	2	1	1	1	1.1	1.1	1.1	0.0067188	1.3688	9418300	1
3427	P35292;D3YVQ6	P35292;D3YVQ6	sp|P35292|RAB17_MOUSE Ras-related protein Rab-17 OS=Mus musculus OX=10090 GN=Rab17 PE=1 SV=1;tr|D3YVQ6|D3YVQ6_MOUSE Ras-related protein Rab-17 (Fragment) OS=Mus musculus OX=10090 GN=Rab17 PE=1 SV=1	Ras-related protein Rab-17	Rab17	0.474999	UP	9.2146e-09	18.2737	18.2423	18.2163	18.2756	18.7415	18.6886	18.7416	18.7362	2	12	12	11	74.8	74.8	65.4	0	136.62	3144200000	17
2860	O55042;Q91ZZ3	O55042	sp|O55042|SYUA_MOUSE Alpha-synuclein OS=Mus musculus OX=10090 GN=Snca PE=1 SV=2	Alpha-synuclein	Snca	0.474918		0.484672	18.4631	19.2685	16.3643	16.4866	18.091	17.7431	18.357	18.291	2	5	5	5	47.9	47.9	47.9	0	23.945	1487900000	7
7860	Q9D938;A0A1B0GR84	Q9D938;A0A1B0GR84	sp|Q9D938|TM160_MOUSE Transmembrane protein 160 OS=Mus musculus OX=10090 GN=Tmem160 PE=2 SV=1;tr|A0A1B0GR84|A0A1B0GR84_MOUSE Transmembrane protein 160 OS=Mus musculus OX=10090 GN=Tmem160 PE=1 SV=1	Transmembrane protein 160	Tmem160	0.473573	UP	1.68744e-05	16.4543	16.3447	16.3865	16.363	16.9085	16.8433	16.9106	16.7805	2	7	7	7	38.3	38.3	38.3	0	217.95	3122500000	12
2248	Q68FD7;F6RJ64	Q68FD7;F6RJ64	sp|Q68FD7|FNIP1_MOUSE Folliculin-interacting protein 1 OS=Mus musculus OX=10090 GN=Fnip1 PE=1 SV=1;tr|F6RJ64|F6RJ64_MOUSE Folliculin-interacting protein 1 (Fragment) OS=Mus musculus OX=10090 GN=Fnip1 PE=1 SV=1	Folliculin-interacting protein 1	Fnip1	0.473278	UP	8.61903e-07	14.1213	13.9459	14.0451	13.907	14.4423	14.4283	14.5455	14.4962	2	2	2	2	1.7	1.7	1.7	0	3.252	73952000	2
3079	P08207	P08207	sp|P08207|S10AA_MOUSE Protein S100-A10 OS=Mus musculus OX=10090 GN=S100a10 PE=1 SV=2	Protein S100-A10	S100a10	0.473261	UP	0.000791072	16.5618	16.2666	16.2678	16.4667	16.9055	16.9775	16.8802	16.6927	1	2	2	2	27.8	27.8	27.8	0	3.8785	1422200000	3
3720	P57722;E9Q7D8;G3UYM5	P57722;E9Q7D8	sp|P57722|PCBP3_MOUSE Poly(rC)-binding protein 3 OS=Mus musculus OX=10090 GN=Pcbp3 PE=1 SV=3;tr|E9Q7D8|E9Q7D8_MOUSE Poly(rC)-binding protein 3 OS=Mus musculus OX=10090 GN=Pcbp3 PE=1 SV=1	Poly(rC)-binding protein 3	Pcbp3	0.47325	UP	9.95647e-05	15.3597	15.1812	15.3074	15.3941	15.7843	15.8831	15.8177	15.6503	3	9	2	2	29.9	8.1	8.1	0	6.6261	113500000	2
3602	P50518;A0A0N4SW07;A0A0N4SW34;A0A0N4SWA3;Q9D593	P50518;A0A0N4SW07	sp|P50518|VATE1_MOUSE V-type proton ATPase subunit E 1 OS=Mus musculus OX=10090 GN=Atp6v1e1 PE=1 SV=2;tr|A0A0N4SW07|A0A0N4SW07_MOUSE V-type proton ATPase subunit E 1 (Fragment) OS=Mus musculus OX=10090 GN=Atp6v1e1 PE=1 SV=1	V-type proton ATPase subunit E 1	Atp6v1e1	0.473062	UP	3.99902e-09	19.2556	19.2857	19.3003	19.2448	19.7044	19.6815	19.8907	19.7021	5	14	14	14	45.6	45.6	45.6	0	97.535	16419000000	49
2677	M0QWP1;Z4YK85;A2ASQ1;Z4YJS5	M0QWP1;Z4YK85;A2ASQ1	tr|M0QWP1|M0QWP1_MOUSE Agrin OS=Mus musculus OX=10090 GN=Agrn PE=1 SV=1;tr|Z4YK85|Z4YK85_MOUSE Agrin OS=Mus musculus OX=10090 GN=Agrn PE=1 SV=1;sp|A2ASQ1|AGRIN_MOUSE Agrin OS=Mus musculus OX=10090 GN=Agrn PE=1 SV=1	Agrin;Agrin N-terminal 110 kDa subunit;Agrin C-terminal 110 kDa subunit;Agrin C-terminal 90 kDa fragment;Agrin C-terminal 22 kDa fragment	Agrn	0.472617	UP	0.000911196	19.8215	19.8265	19.9292	19.8509	20.3325	20.611	20.2129	20.1623	4	34	34	34	22.8	22.8	22.8	0	323.31	4329300000	45
6466	Q8R1F6	Q8R1F6	sp|Q8R1F6|HID1_MOUSE Protein HID1 OS=Mus musculus OX=10090 GN=Hid1 PE=1 SV=1	Protein HID1	Hid1	0.471522	UP	4.38364e-05	15.4984	15.2912	15.5353	15.3172	15.7753	16.039	15.8477	15.8662	1	4	4	4	5.3	5.3	5.3	0	6.3755	123340000	5
5575	Q8BGB5	Q8BGB5	sp|Q8BGB5|LIMD2_MOUSE LIM domain-containing protein 2 OS=Mus musculus OX=10090 GN=Limd2 PE=1 SV=1	LIM domain-containing protein 2	Limd2	0.470212	UP	4.51784e-05	15.6497	15.8897	15.8975	15.6471	16.1207	16.1912	16.373	16.2799	1	4	4	4	29.7	29.7	29.7	0	9.3335	450530000	4
948	A2A6J4;A2A6J7;P19973;A0A1B0GRF5	A2A6J4;A2A6J7;P19973	tr|A2A6J4|A2A6J4_MOUSE Lymphocyte-specific protein 1 OS=Mus musculus OX=10090 GN=Lsp1 PE=1 SV=1;tr|A2A6J7|A2A6J7_MOUSE Lymphocyte-specific protein 1 OS=Mus musculus OX=10090 GN=Lsp1 PE=1 SV=1;sp|P19973|LSP1_MOUSE Lymphocyte-specific protein 1 OS=Mus muscul	Lymphocyte-specific protein 1	Lsp1	0.46999	UP	1.00828e-05	17.5512	17.5331	17.4389	17.4042	17.8093	17.87	18.1438	17.9841	4	10	10	10	44.1	44.1	44.1	0	242.63	2271400000	14
1017	Q64092;A2AEW0;A2AEW1;Q08874;A0A0N4SV79;E9PZ28;Z4YLF7;Q9WTW4	Q64092;A2AEW0;A2AEW1	sp|Q64092|TFE3_MOUSE Transcription factor E3 OS=Mus musculus OX=10090 GN=Tfe3 PE=1 SV=2;tr|A2AEW0|A2AEW0_MOUSE Transcription factor E3 OS=Mus musculus OX=10090 GN=Tfe3 PE=1 SV=1;tr|A2AEW1|A2AEW1_MOUSE Transcription factor E3 OS=Mus musculus OX=10090 GN=Tfe	Transcription factor E3	Tfe3	0.469893	UP	6.20826e-06	15.6313	15.637	15.5325	15.6176	16.0539	16.0336	16.1136	16.0969	8	5	5	3	7.2	7.2	4.5	0	6.5617	331770000	5
3257	P20152;A0A0A6YWC8;A2AKJ2;P08553;P46660;D3YZ35	P20152;A0A0A6YWC8	sp|P20152|VIME_MOUSE Vimentin OS=Mus musculus OX=10090 GN=Vim PE=1 SV=3;tr|A0A0A6YWC8|A0A0A6YWC8_MOUSE Vimentin OS=Mus musculus OX=10090 GN=Vim PE=1 SV=1	Vimentin	Vim	0.46979	UP	4.25853e-05	21.108	21.2277	21.2532	21.2782	21.5661	21.6791	21.879	21.622	6	50	47	41	88.6	85.2	76	0	323.31	102410000000	148
3680	Q99PM0;P55002	Q99PM0;P55002	tr|Q99PM0|Q99PM0_MOUSE Microfibril-associated glycoprotein 1 OS=Mus musculus OX=10090 GN=Mfap2 PE=1 SV=1;sp|P55002|MFAP2_MOUSE Microfibrillar-associated protein 2 OS=Mus musculus OX=10090 GN=Mfap2 PE=2 SV=1	Microfibrillar-associated protein 2	Mfap2	0.469262	UP	0.00010925	13.7899	13.6379	13.6361	13.4916	14.1277	14.1073	14.1061	14.0916	2	2	2	2	10.3	10.3	10.3	0	4.18	335350000	2
2281	F6VSS8	F6VSS8	tr|F6VSS8|F6VSS8_MOUSE Synaptojanin-1 (Fragment) OS=Mus musculus OX=10090 GN=Synj1 PE=1 SV=8		Synj1	0.468916	UP	6.65523e-05	14.6158	14.1213	14.5951	14.5945	15.0292	15.0156	14.8674	14.8901	1	1	1	1	11	11	11	0.00026438	2.6228	140930000	2
7834	Q9D8L5	Q9D8L5	sp|Q9D8L5|CCD91_MOUSE Coiled-coil domain-containing protein 91 OS=Mus musculus OX=10090 GN=Ccdc91 PE=1 SV=2	Coiled-coil domain-containing protein 91	Ccdc91	0.468565	UP	4.21574e-09	17.0626	17.0611	17.0869	17.1016	17.5277	17.5506	17.5991	17.5091	1	8	8	8	16.1	16.1	16.1	0	16.205	613130000	8
6585	Q8VBT6;A0A0U1RNM5;A0A0U1RNM0	Q8VBT6	sp|Q8VBT6|APOBR_MOUSE Apolipoprotein B receptor OS=Mus musculus OX=10090 GN=Apobr PE=1 SV=1	Apolipoprotein B receptor	Apobr	0.466229	UP	0.00655578	15.1952	15.1249	15.3296	15.2564	15.4384	15.3623	16.1379	15.8324	3	4	4	4	5.8	5.8	5.8	0	34.22	134870000	5
7538	Q9CY62;D3YUJ1;F6SLH0	Q9CY62;D3YUJ1	sp|Q9CY62|RN181_MOUSE E3 ubiquitin-protein ligase RNF181 OS=Mus musculus OX=10090 GN=Rnf181 PE=1 SV=1;tr|D3YUJ1|D3YUJ1_MOUSE E3 ubiquitin-protein ligase RNF181 OS=Mus musculus OX=10090 GN=Rnf181 PE=1 SV=1	E3 ubiquitin-protein ligase RNF181	Rnf181	0.465101	UP	5.87479e-06	16.0023	15.9352	15.8668	15.8168	16.378	16.3517	16.4263	16.3255	3	3	3	3	13.9	13.9	13.9	0.00026154	2.4183	330180000	3
7176	Q99LG1	Q99LG1	sp|Q99LG1|TMM51_MOUSE Transmembrane protein 51 OS=Mus musculus OX=10090 GN=Tmem51 PE=1 SV=1	Transmembrane protein 51	Tmem51	0.46446	UP	0.00891204	13.9365	14.0059	13.3976	13.4571	14.064	13.7999	14.5927	14.1984	1	2	2	2	8	8	8	0	9.0235	610300000	2
1834	P58660;E9PUV9	P58660;E9PUV9	sp|P58660|CAR10_MOUSE Caspase recruitment domain-containing protein 10 OS=Mus musculus OX=10090 GN=Card10 PE=1 SV=1;tr|E9PUV9|E9PUV9_MOUSE Caspase recruitment domain-containing protein 10 OS=Mus musculus OX=10090 GN=Card10 PE=1 SV=1	Caspase recruitment domain-containing protein 10	Card10	0.464396	UP	6.10891e-08	14.3853	14.3711	14.213	14.2604	14.7793	14.8198	14.7117	14.7766	2	3	3	3	3.1	3.1	3.1	0	5.6527	68314000	4
6895	Q91XV3	Q91XV3	sp|Q91XV3|BASP1_MOUSE Brain acid soluble protein 1 OS=Mus musculus OX=10090 GN=Basp1 PE=1 SV=3	Brain acid soluble protein 1	Basp1	0.46362	UP	0.00209328	18.1881	18.2322	18.3162	18.2544	18.4955	18.6338	19.014	18.702	1	12	12	12	73	73	73	0	170.35	5974500000	20
4721	Q5SWT3;A0A0A0MQ70	Q5SWT3;A0A0A0MQ70	sp|Q5SWT3|S2535_MOUSE Solute carrier family 25 member 35 OS=Mus musculus OX=10090 GN=Slc25a35 PE=1 SV=2;tr|A0A0A0MQ70|A0A0A0MQ70_MOUSE Solute carrier family 25 member 35 OS=Mus musculus OX=10090 GN=Slc25a35 PE=1 SV=1	Solute carrier family 25 member 35	Slc25a35	0.463446	UP	1.54595e-07	16.9381	16.9627	17.0299	17.0328	17.4552	17.463	17.4162	17.4828	2	9	9	9	39.3	39.3	39.3	0	47.715	473320000	12
2978	O88866	O88866	sp|O88866|HUNK_MOUSE Hormonally up-regulated neu tumor-associated kinase OS=Mus musculus OX=10090 GN=Hunk PE=2 SV=1	Hormonally up-regulated neu tumor-associated kinase	Hunk	0.46266	UP	0.000341682	12.7502	12.4147	12.6057	12.731	13.1895	13.1504	13.029	12.9833	1	1	1	1	1.5	1.5	1.5	0.00026785	2.9557	25434000	1
5222	Q6PEV3;D3Z0K7	Q6PEV3	sp|Q6PEV3|WIPF2_MOUSE WAS/WASL-interacting protein family member 2 OS=Mus musculus OX=10090 GN=Wipf2 PE=1 SV=1	WAS/WASL-interacting protein family member 2	Wipf2	0.460977	UP	6.85412e-07	15.8435	15.7691	16.0271	15.9405	16.3808	16.4256	16.3962	16.2215	2	5	5	5	16.4	16.4	16.4	0	16.372	366900000	5
5234	Q6PGH2	Q6PGH2	sp|Q6PGH2|JUPI2_MOUSE Jupiter microtubule associated homolog 2 OS=Mus musculus OX=10090 GN=Jpt2 PE=1 SV=1	Hematological and neurological expressed 1-like protein	Hn1l	0.460539	UP	3.79701e-07	17.753	17.7643	17.7889	17.8169	18.1947	18.2575	18.33	18.183	1	11	11	9	76.8	76.8	64.2	0	50.791	4094200000	15
3274	P21958;Q3TBA3;F6QHF1	P21958;Q3TBA3;F6QHF1	sp|P21958|TAP1_MOUSE Antigen peptide transporter 1 OS=Mus musculus OX=10090 GN=Tap1 PE=1 SV=3;tr|Q3TBA3|Q3TBA3_MOUSE Antigen peptide transporter 1 OS=Mus musculus OX=10090 GN=Tap1 PE=1 SV=1;tr|F6QHF1|F6QHF1_MOUSE Antigen peptide transporter 1 (Fragment) OS	Antigen peptide transporter 1	Tap1	0.460492	UP	0.00188187	19.2313	19.3687	19.3625	19.306	19.5579	19.605	20.3052	19.6424	3	17	17	17	28	28	28	0	124.72	6177700000	32
1256	Q8BPN8;B0V2P5;F6RYL8;B0V2P6	Q8BPN8;B0V2P5;F6RYL8	sp|Q8BPN8|DMXL2_MOUSE DmX-like protein 2 OS=Mus musculus OX=10090 GN=Dmxl2 PE=1 SV=3;tr|B0V2P5|B0V2P5_MOUSE DmX-like protein 2 OS=Mus musculus OX=10090 GN=Dmxl2 PE=1 SV=1;tr|F6RYL8|F6RYL8_MOUSE DmX-like protein 2 (Fragment) OS=Mus musculus OX=10090 GN=Dmxl	DmX-like protein 2	Dmxl2	0.459618	UP	1.82133e-09	17.4837	17.5069	17.3951	17.4718	17.9472	17.9313	17.9234	17.8942	4	18	18	17	7.9	7.9	7.7	0	70.701	1118100000	21
2388	F8WHT3;Q7TPM1;F7AYW2;F6Q3E1;REV__D3YY58;F6V431;REV__D3YZ69;REV__Q3UHD3	F8WHT3;Q7TPM1;F7AYW2	tr|F8WHT3|F8WHT3_MOUSE Protein PRRC2B OS=Mus musculus OX=10090 GN=Prrc2b PE=1 SV=1;sp|Q7TPM1|PRC2B_MOUSE Protein PRRC2B OS=Mus musculus OX=10090 GN=Prrc2b PE=1 SV=1;tr|F7AYW2|F7AYW2_MOUSE Protein PRRC2B (Fragment) OS=Mus musculus OX=10090 GN=Prrc2b PE=1 SV	Protein PRRC2B	Prrc2b	0.457728	UP	5.64389e-08	16.7254	16.6403	16.6865	16.7101	17.1163	17.1921	17.1791	17.1057	8	12	9	9	6.8	5.6	5.6	0	45.42	562570000	9
6622	Q8VCF0	Q8VCF0	sp|Q8VCF0|MAVS_MOUSE Mitochondrial antiviral-signaling protein OS=Mus musculus OX=10090 GN=Mavs PE=1 SV=1	Mitochondrial antiviral-signaling protein	Mavs	0.457297	UP	1.79559e-06	19.7406	19.7052	19.9225	19.7303	20.2873	20.2398	20.2586	20.142	1	21	21	21	65.4	65.4	65.4	0	323.31	16049000000	50
1067	A2AJY2;O35206;A2AJY7;A2AJY5	A2AJY2;O35206;A2AJY7;A2AJY5	tr|A2AJY2|A2AJY2_MOUSE Collagen alpha-1(XV) chain OS=Mus musculus OX=10090 GN=Col15a1 PE=1 SV=1;sp|O35206|COFA1_MOUSE Collagen alpha-1(XV) chain OS=Mus musculus OX=10090 GN=Col15a1 PE=1 SV=2;tr|A2AJY7|A2AJY7_MOUSE Collagen alpha-1(XV) chain OS=Mus musculus	Collagen alpha-1(XV) chain;Restin	Col15a1	0.455899	UP	0.000384734	16.0661	16.0739	16.0231	16.0956	16.3863	16.7867	16.4943	16.4148	4	7	7	7	5.9	5.9	5.9	0	20.574	1098300000	9
2668	K7N6K9	K7N6K9	tr|K7N6K9|K7N6K9_MOUSE Sulfotransferase OS=Mus musculus OX=10090 GN=Sult2a5 PE=1 SV=1	Sulfotransferase	Sult2a5	0.454786		0.142405	16.9425	17.3962	17.9192	17.2912	18.0104	17.6045	17.8375	17.9158	1	17	6	5	56.8	27.4	22.8	0	59.052	2079200000	12
834	Q69ZN7;A0A286YDF5;E9Q390;A0A286YCZ3;REV__Q8QZT1	Q69ZN7;A0A286YDF5;E9Q390;A0A286YCZ3	sp|Q69ZN7|MYOF_MOUSE Myoferlin OS=Mus musculus OX=10090 GN=Myof PE=1 SV=2;tr|A0A286YDF5|A0A286YDF5_MOUSE Myoferlin OS=Mus musculus OX=10090 GN=Myof PE=1 SV=1;tr|E9Q390|E9Q390_MOUSE Myoferlin OS=Mus musculus OX=10090 GN=Myof PE=1 SV=2;tr|A0A286YCZ3|A0A286YC	Myoferlin	Myof	0.454567	UP	7.6997e-05	19.0369	19.0907	19.1094	19.074	19.4147	19.5957	19.6179	19.5009	5	33	33	31	19.5	19.5	18.5	0	213.68	11280000000	42
4276	Q3THJ3	Q3THJ3	sp|Q3THJ3|EIF1A_MOUSE Probable RNA-binding protein EIF1AD OS=Mus musculus OX=10090 GN=Eif1ad PE=1 SV=2	Probable RNA-binding protein EIF1AD	Eif1ad	0.452116	UP	5.79434e-07	15.5771	15.4263	15.5611	15.4986	15.958	15.9675	15.9614	15.9848	1	2	2	2	19.4	19.4	19.4	0	6.7908	160910000	2
7941	Q9DBN1	Q9DBN1	sp|Q9DBN1|STR6L_MOUSE Stimulated by retinoic acid gene 6 protein-like OS=Mus musculus OX=10090 GN=Stra6l PE=1 SV=1		Stra6l	0.451999	UP	8.02791e-07	16.242	16.2392	16.039	16.1691	16.5373	16.6284	16.6812	16.6503	1	4	4	4	7.4	7.4	7.4	0	13.186	1773300000	4
1811	E9PUA7;Q62393;F8WHQ1;D3Z637;D3Z125;D3Z7X7;D3Z2U2	E9PUA7;Q62393;F8WHQ1;D3Z637;D3Z125;D3Z7X7	tr|E9PUA7|E9PUA7_MOUSE Tumor protein D52 OS=Mus musculus OX=10090 GN=Tpd52 PE=1 SV=1;sp|Q62393|TPD52_MOUSE Tumor protein D52 OS=Mus musculus OX=10090 GN=Tpd52 PE=1 SV=2;tr|F8WHQ1|F8WHQ1_MOUSE Tumor protein D52 OS=Mus musculus OX=10090 GN=Tpd52 PE=1 SV=1;tr	Tumor protein D52	Tpd52	0.450869	UP	3.66136e-05	17.9314	17.9644	17.9188	18.0356	18.3759	18.3454	18.5314	18.4009	7	13	13	13	68.6	68.6	68.6	0	150.98	5591900000	20
4397	Q3U962	Q3U962	sp|Q3U962|CO5A2_MOUSE Collagen alpha-2(V) chain OS=Mus musculus OX=10090 GN=Col5a2 PE=1 SV=1	Collagen alpha-2(V) chain	Col5a2	0.450569	UP	3.84003e-05	15.3051	15.313	15.1858	15.3411	15.7971	15.8299	15.6733	15.647	1	5	5	5	4.3	4.3	4.3	0	66.655	1833100000	6
7044	Q924H9;A0A0N4SUI5	Q924H9	sp|Q924H9|DQX1_MOUSE ATP-dependent RNA helicase DQX1 OS=Mus musculus OX=10090 GN=Dqx1 PE=2 SV=1	ATP-dependent RNA helicase DQX1	Dqx1	0.45047	UP	1.49031e-05	16.3539	16.3324	16.3953	16.4002	16.9219	16.7484	16.8616	16.7517	2	5	5	5	7.4	7.4	7.4	0	11.671	290060000	8
3571	P49290	P49290	sp|P49290|PERE_MOUSE Eosinophil peroxidase OS=Mus musculus OX=10090 GN=Epx PE=1 SV=2	Eosinophil peroxidase;Eosinophil peroxidase light chain;Eosinophil peroxidase heavy chain	Epx	0.449619		0.0138994	17.1213	17.1952	17.4991	17.1578	17.3831	17.3865	18.1586	17.8436	1	17	17	15	21.5	21.5	19.4	0	36.311	1306000000	17
1595	Q8R001;D3YYK8;E9Q6X0;Q3TG90	Q8R001;D3YYK8;E9Q6X0	sp|Q8R001|MARE2_MOUSE Microtubule-associated protein RP/EB family member 2 OS=Mus musculus OX=10090 GN=Mapre2 PE=1 SV=1;tr|D3YYK8|D3YYK8_MOUSE Microtubule-associated protein RP/EB family member 2 (Fragment) OS=Mus musculus OX=10090 GN=Mapre2 PE=1 SV=1;tr|E	Microtubule-associated protein RP/EB family member 2	Mapre2	0.448783	UP	2.23495e-09	17.5893	17.5892	17.6291	17.6322	18.0934	18.0903	18.0378	18.0134	4	13	12	11	42	40.2	37.1	0	74.673	2863000000	16
128	P41539;A0A0A0MQA8	P41539;A0A0A0MQA8	sp|P41539|TKN1_MOUSE Protachykinin-1 OS=Mus musculus OX=10090 GN=Tac1 PE=2 SV=1;tr|A0A0A0MQA8|A0A0A0MQA8_MOUSE Protachykinin-1 OS=Mus musculus OX=10090 GN=Tac1 PE=1 SV=1	Protachykinin-1;Substance P;Neurokinin A;Neuropeptide K;Neuropeptide gamma;C-terminal-flanking peptide	Tac1	0.448697	UP	3.37251e-05	16.0936	15.9895	15.9086	15.9297	16.3513	16.3717	16.4561	16.5371	2	1	1	1	6.9	6.9	6.9	0.0079932	1.2749	375340000	3
3627	P51881	P51881	sp|P51881|ADT2_MOUSE ADP/ATP translocase 2 OS=Mus musculus OX=10090 GN=Slc25a5 PE=1 SV=3	ADP/ATP translocase 2;ADP/ATP translocase 2, N-terminally processed	Slc25a5	0.448232	UP	1.30726e-08	21.4196	21.3797	21.386	21.4905	21.91	21.8309	21.9407	21.787	1	26	26	12	69.5	69.5	33.9	0	323.31	239340000000	153
1654	Q3UIW5;H7BX06;D3Z1N2;F7AN16	Q3UIW5;H7BX06;D3Z1N2	sp|Q3UIW5|RNF10_MOUSE RING finger protein 10 OS=Mus musculus OX=10090 GN=Rnf10 PE=2 SV=2;tr|H7BX06|H7BX06_MOUSE RING finger protein 10 OS=Mus musculus OX=10090 GN=Rnf10 PE=1 SV=1;tr|D3Z1N2|D3Z1N2_MOUSE RING finger protein 10 OS=Mus musculus OX=10090 GN=Rnf	RING finger protein 10	Rnf10	0.446097	UP	0.000267851	14.6119	14.8502	15.1687	14.9224	15.3787	15.3327	15.4385	15.1877	4	3	3	3	4.1	4.1	4.1	0	7.0121	193280000	3
8106	Q9ERG0;A0A2R8VI67	Q9ERG0	sp|Q9ERG0|LIMA1_MOUSE LIM domain and actin-binding protein 1 OS=Mus musculus OX=10090 GN=Lima1 PE=1 SV=3	LIM domain and actin-binding protein 1	Lima1	0.445207	UP	4.03732e-07	21.0226	20.9555	21.0388	20.9302	21.4889	21.4057	21.5024	21.3309	2	53	53	51	65.6	65.6	64	0	323.31	68797000000	119
5353	Q7TMQ7;S4R1X1;D3Z101;D3Z4Z6;D3Z0V8	Q7TMQ7;S4R1X1	sp|Q7TMQ7|WDR91_MOUSE WD repeat-containing protein 91 OS=Mus musculus OX=10090 GN=Wdr91 PE=1 SV=1;tr|S4R1X1|S4R1X1_MOUSE WD repeat-containing protein 91 OS=Mus musculus OX=10090 GN=Wdr91 PE=1 SV=1	WD repeat-containing protein 91	Wdr91	0.443848	UP	7.52521e-10	19.0782	19.1645	19.1166	19.109	19.5528	19.549	19.5843	19.5576	5	21	21	21	31.1	31.1	31.1	0	226.77	3439200000	34
6321	Q8K273	Q8K273	sp|Q8K273|MMGT1_MOUSE Membrane magnesium transporter 1 OS=Mus musculus OX=10090 GN=Mmgt1 PE=1 SV=1	Membrane magnesium transporter 1	Mmgt1	0.443666	UP	0.000266687	16.9516	17.0375	17.137	17.1082	17.5701	17.5263	17.3597	17.5529	1	4	4	4	38.9	38.9	38.9	0	116.05	1710500000	8
611	Q8VDI1;Q9D3Q7;A0A140T8I6	Q8VDI1;Q9D3Q7;A0A140T8I6	sp|Q8VDI1|ESIP1_MOUSE Epithelial-stromal interaction protein 1 OS=Mus musculus OX=10090 GN=Epsti1 PE=1 SV=2;tr|Q9D3Q7|Q9D3Q7_MOUSE Epithelial-stromal interaction protein 1 OS=Mus musculus OX=10090 GN=Epsti1 PE=1 SV=1;tr|A0A140T8I6|A0A140T8I6_MOUSE Epitheli	Epithelial-stromal interaction protein 1	Epsti1	0.442902	UP	0.000887543	13.7952	13.9936	14.0065	13.8214	14.1194	14.4644	14.5091	14.2955	3	1	1	1	3.2	3.2	3.2	0.00077439	2.2142	50850000	1
6542	Q8R3R8	Q8R3R8	sp|Q8R3R8|GBRL1_MOUSE Gamma-aminobutyric acid receptor-associated protein-like 1 OS=Mus musculus OX=10090 GN=Gabarapl1 PE=1 SV=2	Gamma-aminobutyric acid receptor-associated protein-like 1	Gabarapl1	0.442728	UP	1.90206e-07	18.3385	18.2752	18.2007	18.2197	18.7052	18.699	18.6018	18.799	1	6	6	3	26.5	26.5	16.2	0	11.894	6080600000	13
2478	G3X8T9;Q91WP6;Q6P4P1;H7BWY0	G3X8T9;Q91WP6	tr|G3X8T9|G3X8T9_MOUSE Serine (Or cysteine) peptidase inhibitor, clade A, member 3N, isoform CRA_a OS=Mus musculus OX=10090 GN=Serpina3n PE=1 SV=1;sp|Q91WP6|SPA3N_MOUSE Serine protease inhibitor A3N OS=Mus musculus OX=10090 GN=Serpina3n PE=1 SV=1	Serine protease inhibitor A3N	Serpina3n	0.441347	UP	0.000325522	19.3058	19.5023	19.3335	19.4183	19.8306	19.6316	19.9897	19.8735	4	21	19	17	44.3	40.7	35.2	0	323.31	10271000000	50
7113	Q99K70;Q7TT45;B1AWT4;B1AWT2;B1AWT3	Q99K70	sp|Q99K70|RRAGC_MOUSE Ras-related GTP-binding protein C OS=Mus musculus OX=10090 GN=Rragc PE=1 SV=1	Ras-related GTP-binding protein C	Rragc	0.437971	UP	7.61809e-09	18.5093	18.4236	18.411	18.4305	18.8766	18.8694	18.9881	18.7922	5	14	14	14	48	48	48	0	165.34	2234900000	22
1621	D3YZN8;D3YVI2	D3YZN8	tr|D3YZN8|D3YZN8_MOUSE Protein unc-45 homolog A (Fragment) OS=Mus musculus OX=10090 GN=Unc45a PE=1 SV=2		Unc45a	0.437654	UP	9.77941e-05	14.9045	14.9943	14.9818	15.0585	15.3296	15.5603	15.3879	15.412	2	6	1	1	21.6	3.7	3.7	0.00064927	2.3154	87621000	1
4546	Q3UZ39;A0A087WSF5	Q3UZ39	sp|Q3UZ39|LRRF1_MOUSE Leucine-rich repeat flightless-interacting protein 1 OS=Mus musculus OX=10090 GN=Lrrfip1 PE=1 SV=2	Leucine-rich repeat flightless-interacting protein 1	Lrrfip1	0.436482	UP	8.25808e-08	20.0917	20.0308	20.0667	20.0213	20.3992	20.4674	20.6053	20.4845	2	36	36	25	67.6	67.6	47.6	0	323.31	15320000000	67
2263	Q31615;Q9BCZ1;F6T1I5	Q31615;Q9BCZ1;F6T1I5	tr|Q31615|Q31615_MOUSE Histocompatibility 2, T region locus 22 OS=Mus musculus OX=10090 GN=H2-T22 PE=1 SV=1;tr|Q9BCZ1|Q9BCZ1_MOUSE H2-T22 protein OS=Mus musculus OX=10090 GN=H2-T22 PE=1 SV=1;tr|F6T1I5|F6T1I5_MOUSE Histocompatibility 2, T region locus 10 OS		H2-T22;H2-T10	0.435807	UP	0.00318269	12.9425	13.1301	12.898	13.0135	13.3047	13.2692	13.7891	13.3644	3	4	2	1	10.3	5.3	2.4	0	4.4403	132450000	2
5522	Q80ZV0;F6WF94	Q80ZV0	sp|Q80ZV0|RNH2B_MOUSE Ribonuclease H2 subunit B OS=Mus musculus OX=10090 GN=Rnaseh2b PE=1 SV=2	Ribonuclease H2 subunit B	Rnaseh2b	0.43493	UP	2.2922e-08	16.6213	16.6185	16.6839	16.735	17.1502	17.1412	17.0981	17.0089	2	5	5	5	18.2	18.2	18.2	0	8.888	358180000	7
7135	Q99KP3	Q99KP3	sp|Q99KP3|CRYL1_MOUSE Lambda-crystallin homolog OS=Mus musculus OX=10090 GN=Cryl1 PE=1 SV=3	Lambda-crystallin homolog	Cryl1	0.434754	UP	1.93694e-07	19.5052	19.4936	19.4764	19.4023	19.9679	19.8255	19.9542	19.869	1	18	18	18	72.7	72.7	72.7	0	323.31	19317000000	42
3308	P25206	P25206	sp|P25206|MCM3_MOUSE DNA replication licensing factor MCM3 OS=Mus musculus OX=10090 GN=Mcm3 PE=1 SV=2	DNA replication licensing factor MCM3	Mcm3	0.434423	UP	0.00763436	16.576	16.9073	16.8119	16.5801	16.8338	16.9382	17.3887	17.4524	1	12	12	12	19.2	19.2	19.2	0	76.855	673170000	15
8141	Q9ESW8;A0A1B0GSY1	Q9ESW8	sp|Q9ESW8|PGPI_MOUSE Pyroglutamyl-peptidase 1 OS=Mus musculus OX=10090 GN=Pgpep1 PE=1 SV=1	Pyroglutamyl-peptidase 1	Pgpep1	0.434132	UP	3.94443e-06	16.8853	16.8807	16.9825	16.9258	17.4351	17.2299	17.3922	17.3537	2	6	6	2	44.5	44.5	14.8	0	66.402	1035900000	9
4256	Q9R233;Q3TCU5;G3UZZ2	Q9R233;Q3TCU5	sp|Q9R233|TPSN_MOUSE Tapasin OS=Mus musculus OX=10090 GN=Tapbp PE=1 SV=2;tr|Q3TCU5|Q3TCU5_MOUSE Tapasin OS=Mus musculus OX=10090 GN=Tapbp PE=1 SV=1	Tapasin	Tapbp	0.433486	UP	0.00156284	18.6148	18.6871	18.7057	18.6407	18.8914	18.9055	19.551	19.0344	3	14	14	14	36.3	36.3	36.3	0	141.33	14636000000	37
3561	P48774;E9PVM7;E9PV63;E9Q024;E9Q5L9	P48774;E9PVM7;E9PV63	sp|P48774|GSTM5_MOUSE Glutathione S-transferase Mu 5 OS=Mus musculus OX=10090 GN=Gstm5 PE=1 SV=1;tr|E9PVM7|E9PVM7_MOUSE Glutathione S-transferase (Fragment) OS=Mus musculus OX=10090 GN=Gstm5 PE=1 SV=1;tr|E9PV63|E9PV63_MOUSE Glutathione S-transferase Mu 5 O	Glutathione S-transferase Mu 5	Gstm5	0.432943	UP	3.91706e-05	19.4321	19.3537	19.2274	19.3786	19.7836	19.7918	19.8037	19.7446	5	19	17	17	77.7	70.5	70.5	0	239.6	13961000000	46
5228	Q6PGC1;Q8BN72	Q6PGC1	sp|Q6PGC1|DHX29_MOUSE ATP-dependent RNA helicase DHX29 OS=Mus musculus OX=10090 GN=Dhx29 PE=1 SV=1	ATP-dependent RNA helicase Dhx29	Dhx29	0.429822	UP	1.34251e-09	20.1632	20.1856	20.18	20.1512	20.5672	20.609	20.6524	20.5706	2	49	49	48	38.5	38.5	38	0	195.29	9109900000	70
4969	Q62468;F6V2H5	Q62468	sp|Q62468|VILI_MOUSE Villin-1 OS=Mus musculus OX=10090 GN=Vil1 PE=1 SV=3	Villin-1	Vil1	0.427967		0.0345837	15.5563	15.5475	15.7091	15.8569	15.8828	16.4053	16.0161	16.0776	2	4	4	4	6	6	6	0	13.894	95311000	4
8022	Q9DCW2;D3Z7J3	Q9DCW2;D3Z7J3	sp|Q9DCW2|PLS2_MOUSE Phospholipid scramblase 2 OS=Mus musculus OX=10090 GN=Plscr2 PE=1 SV=3;tr|D3Z7J3|D3Z7J3_MOUSE Phospholipid scramblase OS=Mus musculus OX=10090 GN=Plscr2 PE=1 SV=1	Phospholipid scramblase 2	Plscr2	0.427538	UP	2.39415e-07	16.059	16.2688	16.1724	16.1507	16.7191	16.5683	16.4799	16.5937	2	3	3	3	15.3	15.3	15.3	0	18.953	543990000	4
7302	Q9CQ18;F6ZDT4	Q9CQ18	sp|Q9CQ18|RNH2C_MOUSE Ribonuclease H2 subunit C OS=Mus musculus OX=10090 GN=Rnaseh2c PE=1 SV=1	Ribonuclease H2 subunit C	Rnaseh2c	0.426989	UP	8.70424e-08	16.8073	16.7847	16.7565	16.7595	17.2444	17.1935	17.2621	17.1159	2	4	4	4	28.3	28.3	28.3	0	26.973	889400000	8
4251	Q3TC93;A0A1W2P6R8;A0A1W2P6H5	Q3TC93	sp|Q3TC93|H1BP3_MOUSE HCLS1-binding protein 3 OS=Mus musculus OX=10090 GN=Hs1bp3 PE=1 SV=2	HCLS1-binding protein 3	Hs1bp3	0.425757	UP	1.44717e-09	18.5828	18.5186	18.5422	18.5356	18.9727	18.9645	19.0452	18.8998	3	18	18	18	58.5	58.5	58.5	0	133.8	3012800000	28
8598	Q9Z1X2	Q9Z1X2	sp|Q9Z1X2|PTSS2_MOUSE Phosphatidylserine synthase 2 OS=Mus musculus OX=10090 GN=Ptdss2 PE=1 SV=2	Phosphatidylserine synthase 2	Ptdss2	0.42565	UP	9.506e-05	12.8444	12.9067	12.5752	12.7131	13.1921	13.3134	13.0854	13.151	1	1	1	1	2.3	2.3	2.3	0.0042116	1.563	42165000	1
2008	E9Q3I3;F6SRZ4;Q5DU57;E0CZ51;F6V9S1	E9Q3I3;F6SRZ4	tr|E9Q3I3|E9Q3I3_MOUSE Spermatogenesis-associated protein 13 OS=Mus musculus OX=10090 GN=Spata13 PE=1 SV=1;tr|F6SRZ4|F6SRZ4_MOUSE Spermatogenesis-associated protein 13 (Fragment) OS=Mus musculus OX=10090 GN=Spata13 PE=1 SV=1		Spata13	0.425311	UP	8.38077e-07	15.9201	15.9439	15.9525	15.9428	16.3364	16.4025	16.2855	16.4361	5	4	4	4	6.4	6.4	6.4	0	31.866	186680000	5
8376	Q9QZ85	Q9QZ85	sp|Q9QZ85|IIGP1_MOUSE Interferon-inducible GTPase 1 OS=Mus musculus OX=10090 GN=Iigp1 PE=1 SV=2	Interferon-inducible GTPase 1	Iigp1	0.423928		0.0319152	20.169	20.4294	20.2951	20.2457	20.5606	20.4196	21.3987	20.456	1	22	22	19	66.6	66.6	59.6	0	323.31	24895000000	57
131	A2AFS3;V9GWR8;A0A0A0MQC6	A2AFS3;V9GWR8;A0A0A0MQC6	sp|A2AFS3|K1324_MOUSE UPF0577 protein KIAA1324 OS=Mus musculus OX=10090 GN=Kiaa1324 PE=1 SV=1;tr|V9GWR8|V9GWR8_MOUSE RIKEN cDNA 5330417C22 gene (Fragment) OS=Mus musculus OX=10090 GN=5330417C22Rik PE=1 SV=1;tr|A0A0A0MQC6|A0A0A0MQC6_MOUSE RIKEN cDNA 5330417	UPF0577 protein KIAA1324	Kiaa1324;5330417C22Rik	0.423376	UP	0.000241744	12.9391	13.3553	12.9608	12.8987	13.4907	13.4958	13.3564	13.5046	3	2	2	2	1.9	1.9	1.9	0.0019103	1.9687	48243000	2
1812	Q8C7X8;E9PUB2;P28662	Q8C7X8;E9PUB2;P28662	tr|Q8C7X8|Q8C7X8_MOUSE Brain protein I3 OS=Mus musculus OX=10090 GN=Bri3 PE=1 SV=1;tr|E9PUB2|E9PUB2_MOUSE Brain protein I3 OS=Mus musculus OX=10090 GN=Bri3 PE=1 SV=1;sp|P28662|BRI3_MOUSE Brain protein I3 OS=Mus musculus OX=10090 GN=Bri3 PE=2 SV=2	Brain protein I3	Bri3	0.42306	UP	7.50659e-08	13.9413	13.9935	14.0188	14.0137	14.4558	14.356	14.4259	14.4219	3	1	1	1	7	7	7	0.0067073	1.3557	284730000	2
1816	Q5SSL4;E9PUE7	Q5SSL4;E9PUE7	sp|Q5SSL4|ABR_MOUSE Active breakpoint cluster region-related protein OS=Mus musculus OX=10090 GN=Abr PE=1 SV=1;tr|E9PUE7|E9PUE7_MOUSE Active breakpoint cluster region-related protein OS=Mus musculus OX=10090 GN=Abr PE=1 SV=1	Active breakpoint cluster region-related protein	Abr	0.422836	UP	8.00421e-06	14.2984	14.3004	14.2047	14.2015	14.5881	14.6175	14.8799	14.6109	2	2	2	2	3.8	3.8	3.8	0	7.6614	184620000	2
7947	Q9DBS1	Q9DBS1	sp|Q9DBS1|TMM43_MOUSE Transmembrane protein 43 OS=Mus musculus OX=10090 GN=Tmem43 PE=1 SV=1	Transmembrane protein 43	Tmem43	0.422419	UP	5.10196e-08	18.6662	18.7341	18.7171	18.687	19.0698	19.0668	19.2267	19.1309	1	15	15	15	46.2	46.2	46.2	0	146.26	3275100000	34
1598	Q9Z2D3;D3YYP5;E9Q5V3;E9Q308	Q9Z2D3;D3YYP5;E9Q5V3	sp|Q9Z2D3|GSDME_MOUSE Gasdermin-E OS=Mus musculus OX=10090 GN=Gsdme PE=1 SV=1;tr|D3YYP5|D3YYP5_MOUSE Gasdermin-E OS=Mus musculus OX=10090 GN=Gsdme PE=1 SV=2;tr|E9Q5V3|E9Q5V3_MOUSE Gasdermin-E OS=Mus musculus OX=10090 GN=Gsdme PE=1 SV=1	Non-syndromic hearing impairment protein 5 homolog	Dfna5	0.421112	UP	4.21094e-09	16.551	16.6536	16.6113	16.6355	17.0227	17.0637	17.0519	16.9975	4	6	6	6	14.8	14.8	14.8	0	17.613	329330000	6
1416	Q3U564;B9EIX0	Q3U564;B9EIX0	sp|Q3U564|DCP1B_MOUSE mRNA-decapping enzyme 1B OS=Mus musculus OX=10090 GN=Dcp1b PE=1 SV=1;tr|B9EIX0|B9EIX0_MOUSE DCP1 decapping enzyme homolog b (S. cerevisiae) OS=Mus musculus OX=10090 GN=Dcp1b PE=1 SV=1	mRNA-decapping enzyme 1B	Dcp1b	0.421024	UP	1.59629e-07	13.4535	13.5833	13.504	13.6179	14.002	13.9897	13.9199	13.9312	2	2	2	2	5.2	5.2	5.2	0	10.365	24772000	2
405	Q8BH04;A0A0R4J0G0;A0A2I3BS39;A0A2I3BQL9;A0A2I3BRX1;A0A2I3BQC6;A0A2I3BQ75	Q8BH04;A0A0R4J0G0;A0A2I3BS39;A0A2I3BQL9;A0A2I3BRX1	sp|Q8BH04|PCKGM_MOUSE Phosphoenolpyruvate carboxykinase [GTP], mitochondrial OS=Mus musculus OX=10090 GN=Pck2 PE=1 SV=1;tr|A0A0R4J0G0|A0A0R4J0G0_MOUSE Phosphoenolpyruvate carboxykinase [GTP], mitochondrial OS=Mus musculus OX=10090 GN=Pck2 PE=1 SV=1;tr|A0A2	Phosphoenolpyruvate carboxykinase [GTP], mitochondrial	Pck2	0.419957	UP	0.000797208	18.3149	18.4746	18.412	18.4972	18.9491	18.7678	19.0102	18.6515	7	19	18	18	38.1	36.9	36.9	0	143.81	3037400000	32
3591	P50236;B2RVI8	P50236	sp|P50236|ST2A2_MOUSE Bile salt sulfotransferase 2 OS=Mus musculus OX=10090 GN=Sult2a2 PE=2 SV=1	Bile salt sulfotransferase 2	Sult2a2	0.419414		0.389871	16.7706	17.8784	18.3295	17.54	18.0406	17.713	17.9855	18.457	2	17	6	2	52.3	21.1	4.9	0	165.97	1663800000	9
7750	Q9D4I9;P35288;M0QWL7	Q9D4I9;P35288;M0QWL7	tr|Q9D4I9|Q9D4I9_MOUSE RAB23, member RAS oncogene family, isoform CRA_a OS=Mus musculus OX=10090 GN=Rab23 PE=1 SV=1;sp|P35288|RAB23_MOUSE Ras-related protein Rab-23 OS=Mus musculus OX=10090 GN=Rab23 PE=1 SV=2;tr|M0QWL7|M0QWL7_MOUSE Ras-related protein Rab-	Ras-related protein Rab-23	Rab23	0.419244	UP	3.30535e-07	14.7606	14.6784	14.7643	14.6834	15.0876	15.2775	15.072	15.1266	3	2	2	2	7.6	7.6	7.6	0	3.8336	190960000	2
6861	Q91X72;A0A1B0GS57	Q91X72	sp|Q91X72|HEMO_MOUSE Hemopexin OS=Mus musculus OX=10090 GN=Hpx PE=1 SV=2	Hemopexin	Hpx	0.418914	UP	6.65981e-05	21.4081	21.3868	21.2882	21.363	21.6451	21.6254	22.0626	21.7887	2	32	32	32	58.9	58.9	58.9	0	323.31	124420000000	152
8102	Q9ERB0	Q9ERB0	sp|Q9ERB0|SNP29_MOUSE Synaptosomal-associated protein 29 OS=Mus musculus OX=10090 GN=Snap29 PE=1 SV=1	Synaptosomal-associated protein 29	Snap29	0.418175	UP	7.79374e-07	18.7966	18.7437	18.7595	18.7431	19.2034	19.157	19.1998	19.1553	1	13	13	13	55.8	55.8	55.8	0	121.59	5032400000	29
2333	F7CBP1;F6TW20;F7DAB1;F7CHS2;F6UU81	F7CBP1	tr|F7CBP1|F7CBP1_MOUSE Eukaryotic translation initiation factor 4 gamma 2 OS=Mus musculus OX=10090 GN=Eif4g2 PE=1 SV=1		Eif4g2	0.41787	UP	0.000964757	14.7911	15.047	15.2268	15.21	15.5622	15.5917	15.2968	15.4957	5	37	1	1	44.4	1.7	1.7	0	6.0757	115300000	2
8578	Q9Z1G3;A0A2I3BPD0;A0A2I3BQD9;Q99L60;D3Z5W3	Q9Z1G3	sp|Q9Z1G3|VATC1_MOUSE V-type proton ATPase subunit C 1 OS=Mus musculus OX=10090 GN=Atp6v1c1 PE=1 SV=4	V-type proton ATPase subunit C 1	Atp6v1c1	0.417262	UP	6.62577e-08	19.3012	19.2524	19.2886	19.1981	19.6468	19.6535	19.8079	19.6012	5	26	26	26	67.3	67.3	67.3	0	162	8011900000	36
4771	Q60675;A0A1W2P7N3	Q60675	sp|Q60675|LAMA2_MOUSE Laminin subunit alpha-2 OS=Mus musculus OX=10090 GN=Lama2 PE=1 SV=2	Laminin subunit alpha-2	Lama2	0.416157	UP	0.000284784	15.2325	15.2231	15.0485	15.2071	15.4742	15.7623	15.542	15.5973	2	4	4	4	1.6	1.6	1.6	0	9.9272	111980000	4
6232	Q8HWB2	Q8HWB2	tr|Q8HWB2|Q8HWB2_MOUSE Histocompatibility 2, Q region locus 4 OS=Mus musculus OX=10090 GN=H2-Q4 PE=1 SV=1		H2-Q4	0.416097	UP	0.00228034	15.8893	15.8802	16.1095	16.0451	16.3171	16.1456	16.8109	16.3149	1	7	2	1	21.5	5.6	2.8	0	5.0041	196770000	2
4004	P82198;Q3UXJ2	P82198;Q3UXJ2	sp|P82198|BGH3_MOUSE Transforming growth factor-beta-induced protein ig-h3 OS=Mus musculus OX=10090 GN=Tgfbi PE=1 SV=1;tr|Q3UXJ2|Q3UXJ2_MOUSE Transforming growth factor-beta-induced protein ig-h3 OS=Mus musculus OX=10090 GN=Tgfbi PE=1 SV=1	Transforming growth factor-beta-induced protein ig-h3	Tgfbi	0.415412	UP	0.00129893	19.0714	18.9668	19.03	19.0148	19.4798	19.6463	19.3679	19.2506	2	23	23	23	43	43	43	0	206.56	6935100000	33
5960	Q8BZT9;H3BL27	Q8BZT9	sp|Q8BZT9|LACC1_MOUSE Laccase domain-containing protein 1 OS=Mus musculus OX=10090 GN=Lacc1 PE=1 SV=1	Laccase domain-containing protein 1	Lacc1	0.4149	UP	2.20316e-07	14.7406	14.7853	14.8064	14.8265	15.1868	15.1992	15.2821	15.1503	2	3	3	3	11.4	11.4	11.4	0	10.638	452390000	4
262	A0A0G2JGU1;Q64302	A0A0G2JGU1;Q64302	tr|A0A0G2JGU1|A0A0G2JGU1_MOUSE Transmembrane 4 L6 family member 1 (Fragment) OS=Mus musculus OX=10090 GN=Tm4sf1 PE=4 SV=4;sp|Q64302|T4S1_MOUSE Transmembrane 4 L6 family member 1 OS=Mus musculus OX=10090 GN=Tm4sf1 PE=1 SV=1	Transmembrane 4 L6 family member 1	Tm4sf1	0.414896		0.0471534	14.3242	14.4172	14.2882	14.4652	14.7852	14.7954	14.9011	14.6727	2	1	1	1	6.6	6.6	6.6	0.00026144	2.4155	59871000	2
1716	Q8C4V1;D3Z5T4;G3X9N1	Q8C4V1;D3Z5T4;G3X9N1	sp|Q8C4V1|RHG24_MOUSE Rho GTPase-activating protein 24 OS=Mus musculus OX=10090 GN=Arhgap24 PE=1 SV=2;tr|D3Z5T4|D3Z5T4_MOUSE Rho GTPase-activating protein 24 OS=Mus musculus OX=10090 GN=Arhgap24 PE=1 SV=1;tr|G3X9N1|G3X9N1_MOUSE Rho GTPase activating protei	Rho GTPase-activating protein 24	Arhgap24	0.414348	UP	0.000771864	15.6866	15.5973	15.841	15.8569	16.2276	16.3822	15.9951	16.0343	3	2	2	2	2.4	2.4	2.4	0	4.8424	104550000	3
3216	P16460	P16460	sp|P16460|ASSY_MOUSE Argininosuccinate synthase OS=Mus musculus OX=10090 GN=Ass1 PE=1 SV=1	Argininosuccinate synthase	Ass1	0.413807	UP	3.23368e-06	21.88	21.7075	21.7248	21.8278	22.201	22.1753	22.2148	22.2041	1	50	50	50	89.3	89.3	89.3	0	323.31	490490000000	267
6192	Q8CI08;A0A0J9YUJ0	Q8CI08	sp|Q8CI08|SLAI2_MOUSE SLAIN motif-containing protein 2 OS=Mus musculus OX=10090 GN=Slain2 PE=1 SV=2	SLAIN motif-containing protein 2	Slain2	0.413203	UP	7.25092e-07	16.5855	16.5501	16.7639	16.7029	17.1009	17.1289	17.0629	16.9625	2	8	8	8	19.6	19.6	19.6	0	58.252	882110000	11
761	A0A1W2P750;REV__A0A1W2P750;REV__Q9DBR7	A0A1W2P750	tr|A0A1W2P750|A0A1W2P750_MOUSE Protein phosphatase 1 regulatory subunit 12A (Fragment) OS=Mus musculus OX=10090 GN=Ppp1r12a PE=1 SV=1			0.412309	UP	5.57101e-06	11.9846	12.0194	12.0276	11.9191	12.3185	12.3548	12.4767	12.4499	3	22	1	1	37.5	2.6	2.6	0.0021563	1.9036	22874000	2
5881	Q8BVW3	Q8BVW3	sp|Q8BVW3|TRI14_MOUSE Tripartite motif-containing protein 14 OS=Mus musculus OX=10090 GN=Trim14 PE=1 SV=2	Tripartite motif-containing protein 14	Trim14	0.411768	UP	0.000253667	18.1633	18.3243	18.3121	18.4081	18.7803	18.7541	18.5637	18.7568	1	16	16	16	38.6	38.6	38.6	0	74.208	3227200000	24
1631	D3Z067;O88848	D3Z067;O88848	tr|D3Z067|D3Z067_MOUSE ADP-ribosylation factor-like protein 6 (Fragment) OS=Mus musculus OX=10090 GN=Arl6 PE=1 SV=1;sp|O88848|ARL6_MOUSE ADP-ribosylation factor-like protein 6 OS=Mus musculus OX=10090 GN=Arl6 PE=1 SV=1	ADP-ribosylation factor-like protein 6	Arl6	0.409544	UP	7.09511e-09	15.0644	14.9794	14.9929	15.1248	15.4682	15.503	15.4452	15.3833	2	2	2	2	8.2	8.2	8.2	0.0033691	1.6691	248770000	3
6856	Q91X34	Q91X34	sp|Q91X34|BAAT_MOUSE Bile acid-CoA:amino acid N-acyltransferase OS=Mus musculus OX=10090 GN=Baat PE=1 SV=1	Bile acid-CoA:amino acid N-acyltransferase	Baat	0.409257	UP	1.89749e-06	20.6081	20.5655	20.7021	20.5595	21.0189	21.0303	21.0732	20.9499	1	19	19	19	54.5	54.5	54.5	0	262.82	57162000000	99
5484	Q80X95;Q6NTA4;G3UYP1	Q80X95;Q6NTA4	sp|Q80X95|RRAGA_MOUSE Ras-related GTP-binding protein A OS=Mus musculus OX=10090 GN=Rraga PE=1 SV=1;sp|Q6NTA4|RRAGB_MOUSE Ras-related GTP-binding protein B OS=Mus musculus OX=10090 GN=Rragb PE=1 SV=1	Ras-related GTP-binding protein A;Ras-related GTP-binding protein B	Rraga;Rragb	0.408113	UP	3.34022e-06	17.877	17.9996	17.8287	17.8642	18.329	18.2591	18.3598	18.2542	3	8	8	8	26.5	26.5	26.5	0	24.273	1362400000	13
6590	Q8VBX0	Q8VBX0	sp|Q8VBX0|ASB13_MOUSE Ankyrin repeat and SOCS box protein 13 OS=Mus musculus OX=10090 GN=Asb13 PE=2 SV=1	Ankyrin repeat and SOCS box protein 13	Asb13	0.408051	UP	9.19936e-06	16.4433	16.3181	16.37	16.19	16.6854	16.7063	16.7694	16.7925	1	2	2	2	10.4	10.4	10.4	0	6.8455	190730000	3
6498	Q8R2Q8	Q8R2Q8	sp|Q8R2Q8|BST2_MOUSE Bone marrow stromal antigen 2 OS=Mus musculus OX=10090 GN=Bst2 PE=1 SV=1	Bone marrow stromal antigen 2	Bst2	0.407334		0.0256209	16.1174	15.9081	16.0556	15.9778	16.3121	16.243	16.7306	16.4024	1	3	3	3	17.4	17.4	17.4	0	6.5149	638720000	3
4422	Q3UEP5	Q3UEP5	tr|Q3UEP5|Q3UEP5_MOUSE Sulfotransferase OS=Mus musculus OX=10090 GN=Sult2a2 PE=1 SV=1	Sulfotransferase	Sult2a2	0.406959		0.357773	15.7313	16.7022	17.0352	16.4975	16.9313	16.5915	16.8677	17.2035	1	11	1	1	59.3	8.2	8.2	0	60.272	1570400000	4
3667	P54227;D3Z5N2;D3Z1Z8;P63042;Q05DI3;D3Z4C2;G3X9Z6	P54227;D3Z5N2;D3Z1Z8	sp|P54227|STMN1_MOUSE Stathmin OS=Mus musculus OX=10090 GN=Stmn1 PE=1 SV=2;tr|D3Z5N2|D3Z5N2_MOUSE Stathmin OS=Mus musculus OX=10090 GN=Stmn1 PE=1 SV=1;tr|D3Z1Z8|D3Z1Z8_MOUSE Stathmin (Fragment) OS=Mus musculus OX=10090 GN=Stmn1 PE=1 SV=1	Stathmin	Stmn1	0.406736	UP	1.62238e-05	18.008	17.98	17.9586	17.9101	18.2051	18.3098	18.5541	18.4146	7	9	9	7	47.7	47.7	36.2	0	10.956	1742500000	14
4248	Q3TBT3	Q3TBT3	sp|Q3TBT3|STING_MOUSE Stimulator of interferon genes protein OS=Mus musculus OX=10090 GN=Tmem173 PE=1 SV=2	Stimulator of interferon genes protein	Tmem173	0.404815	UP	6.80613e-05	15.1525	15.2051	15.2067	15.2416	15.4647	15.5761	15.8634	15.521	1	4	4	4	15.6	15.6	15.6	0	39.134	617330000	5
4720	Q8VEE4;Q5SWN2	Q8VEE4;Q5SWN2	sp|Q8VEE4|RFA1_MOUSE Replication protein A 70 kDa DNA-binding subunit OS=Mus musculus OX=10090 GN=Rpa1 PE=1 SV=1;tr|Q5SWN2|Q5SWN2_MOUSE Replication protein A subunit OS=Mus musculus OX=10090 GN=Rpa1 PE=1 SV=2	Replication protein A 70 kDa DNA-binding subunit;Replication protein A 70 kDa DNA-binding subunit, N-terminally processed	Rpa1	0.404178	UP	8.28498e-10	19.0049	18.9735	19.0426	19.0137	19.4069	19.4211	19.4356	19.3879	2	21	21	21	42.2	42.2	42.2	0	148.36	2636200000	27
3336	P27546;A0A140T8T5;A0A0G2JFT4;A0A0G2JG35;Q78TF3;A0A0G2JDU1	P27546	sp|P27546|MAP4_MOUSE Microtubule-associated protein 4 OS=Mus musculus OX=10090 GN=Map4 PE=1 SV=3	Microtubule-associated protein 4	Map4	0.403709	UP	5.52403e-06	20.7686	20.7621	20.9436	20.8404	21.1984	21.2757	21.2993	21.156	6	52	52	25	58.9	58.9	33.4	0	323.31	32754000000	113
2222	E9QPX1;P39061;A0A1W2P6N8;D3Z556	E9QPX1;P39061	tr|E9QPX1|E9QPX1_MOUSE Collagen alpha-1(XVIII) chain OS=Mus musculus OX=10090 GN=Col18a1 PE=1 SV=1;sp|P39061|COIA1_MOUSE Collagen alpha-1(XVIII) chain OS=Mus musculus OX=10090 GN=Col18a1 PE=1 SV=4	Collagen alpha-1(XVIII) chain;Endostatin	Col18a1	0.403676	UP	1.3137e-05	19.7347	19.7507	19.6895	19.7181	20.1285	20.1429	20.1736	20.0627	4	21	21	21	16	16	16	0	312.42	12071000000	46
6944	Q91Z58	Q91Z58	sp|Q91Z58|CF132_MOUSE Uncharacterized protein C6orf132 homolog OS=Mus musculus OX=10090 PE=1 SV=2	Uncharacterized protein C6orf132 homolog		0.401496	UP	2.80626e-07	18.2883	18.1642	18.2703	18.2849	18.6712	18.7247	18.5926	18.6252	1	19	19	19	21.4	21.4	21.4	0	84.346	1639700000	23
7162	Q99LB4;P24452;D3YTL5;D3YZN3;D3YU77	Q99LB4;P24452;D3YTL5	tr|Q99LB4|Q99LB4_MOUSE Capping protein (Actin filament), gelsolin-like OS=Mus musculus OX=10090 GN=Capg PE=1 SV=1;sp|P24452|CAPG_MOUSE Macrophage-capping protein OS=Mus musculus OX=10090 GN=Capg PE=1 SV=2;tr|D3YTL5|D3YTL5_MOUSE Macrophage-capping protein (	Macrophage-capping protein	Capg	0.400763	UP	0.000364581	17.7606	17.9572	17.9008	17.8504	18.1569	18.2871	18.4666	18.1615	5	9	9	9	39.5	39.5	39.5	0	323.31	4680700000	17
6930	Q91YT2	Q91YT2	sp|Q91YT2|RN185_MOUSE E3 ubiquitin-protein ligase RNF185 OS=Mus musculus OX=10090 GN=Rnf185 PE=2 SV=1	E3 ubiquitin-protein ligase RNF185	Rnf185	0.400509	UP	0.00233489	15.5704	15.418	15.5204	15.2182	15.8773	15.8032	15.7914	15.8571	1	2	2	2	11.5	11.5	11.5	0	3.5172	863180000	2
4971	Q62470;F6UD16	Q62470	sp|Q62470|ITA3_MOUSE Integrin alpha-3 OS=Mus musculus OX=10090 GN=Itga3 PE=1 SV=1	Integrin alpha-3;Integrin alpha-3 heavy chain;Integrin alpha-3 light chain	Itga3	0.400066	UP	0.0026988	17.0068	16.8871	16.8602	16.9756	17.3681	17.5648	17.2469	17.1501	2	12	12	12	11.4	11.4	11.4	0	37.448	634910000	15
423	Q8BJ63;A0A2I3BPF2;A0A0R4J0K9;A0A2I3BQ42;A0A2I3BQF1	Q8BJ63;A0A2I3BPF2;A0A0R4J0K9;A0A2I3BQ42;A0A2I3BQF1	sp|Q8BJ63|AP5M1_MOUSE AP-5 complex subunit mu-1 OS=Mus musculus OX=10090 GN=Ap5m1 PE=1 SV=2;tr|A0A2I3BPF2|A0A2I3BPF2_MOUSE AP-5 complex subunit mu-1 OS=Mus musculus OX=10090 GN=Ap5m1 PE=1 SV=1;tr|A0A0R4J0K9|A0A0R4J0K9_MOUSE AP-5 complex subunit mu-1 OS=Mus	AP-5 complex subunit mu-1	Ap5m1	0.400051	UP	2.99061e-08	16.1191	16.0467	16.0528	16.038	16.4043	16.496	16.5216	16.4349	5	3	3	3	5.3	5.3	5.3	0.00026309	2.5447	246610000	3
6673	Q8VDP3;E9PUI4	Q8VDP3;E9PUI4	sp|Q8VDP3|MICA1_MOUSE [F-actin]-monooxygenase MICAL1 OS=Mus musculus OX=10090 GN=Mical1 PE=1 SV=1;tr|E9PUI4|E9PUI4_MOUSE [F-actin]-monooxygenase MICAL1 OS=Mus musculus OX=10090 GN=Mical1 PE=1 SV=1	Protein-methionine sulfoxide oxidase MICAL1	Mical1	0.400036	UP	2.12852e-05	15.2351	15.2897	15.226	15.297	15.5613	15.7236	15.7647	15.5984	2	5	5	5	3.5	3.5	3.5	0	3.3081	265860000	5
4051	P97429;A0A0N4SW89;D3Z0S1;A0A0N4SV57;F7ANV6;S4R1F2	P97429;A0A0N4SW89;D3Z0S1;A0A0N4SV57;F7ANV6;S4R1F2	sp|P97429|ANXA4_MOUSE Annexin A4 OS=Mus musculus OX=10090 GN=Anxa4 PE=1 SV=4;tr|A0A0N4SW89|A0A0N4SW89_MOUSE Annexin (Fragment) OS=Mus musculus OX=10090 GN=Anxa4 PE=1 SV=3;tr|D3Z0S1|D3Z0S1_MOUSE Annexin (Fragment) OS=Mus musculus OX=10090 GN=Anxa4 PE=1 SV=1	Annexin A4;Annexin	Anxa4	0.39992	UP	5.57667e-05	20.596	20.5524	20.6199	20.6558	20.9287	21.1949	20.9919	20.9085	6	24	23	23	69	66.8	66.8	0	323.31	48921000000	78
6051	Q8C6E0	Q8C6E0	sp|Q8C6E0|CFA36_MOUSE Cilia- and flagella-associated protein 36 OS=Mus musculus OX=10090 GN=Cfap36 PE=1 SV=1	Cilia- and flagella-associated protein 36	Cfap36	0.399763	UP	0.00021473	14.9168	14.9482	15.1989	15.2614	15.4866	15.4876	15.4925	15.4576	1	2	2	2	8.5	8.5	8.5	0	23.704	143990000	2
2507	Q3TCR7;G3X9G4;G3UXX2;G3UY64	Q3TCR7;G3X9G4	tr|Q3TCR7|Q3TCR7_MOUSE Dynamin-2 OS=Mus musculus OX=10090 GN=Dnm2 PE=1 SV=1;tr|G3X9G4|G3X9G4_MOUSE Dynamin-2 OS=Mus musculus OX=10090 GN=Dnm2 PE=1 SV=1		Dnm2	0.399452	UP	1.09274e-05	15.2922	15.0859	15.1447	15.2765	15.6108	15.6813	15.5355	15.5693	4	46	2	1	58.7	3.3	1.6	0	10.311	339030000	2
1098	Q8VEH2;F7AT58;Q3UUV0;A2AN61	Q8VEH2;F7AT58;Q3UUV0;A2AN61	tr|Q8VEH2|Q8VEH2_MOUSE CDKN1A-interacting zinc finger protein 1 OS=Mus musculus OX=10090 GN=Ciz1 PE=1 SV=1;tr|F7AT58|F7AT58_MOUSE CDKN1A-interacting zinc finger protein 1 (Fragment) OS=Mus musculus OX=10090 GN=Ciz1 PE=1 SV=1;tr|Q3UUV0|Q3UUV0_MOUSE CDKN1A-i		Ciz1	0.397672	UP	0.00621952	11.9183	11.7147	11.9439	11.7267	12.2915	12.5184	12.3	11.7844	4	1	1	1	1.4	1.4	1.4	0.0038543	1.6131	18624000	1
1111	A2AQ25;E9QAU4;D3Z781;Q8BHR1	A2AQ25;E9QAU4;D3Z781	sp|A2AQ25|SKT_MOUSE Sickle tail protein OS=Mus musculus OX=10090 GN=Skt PE=1 SV=1;tr|E9QAU4|E9QAU4_MOUSE Enhancer trap locus 4 OS=Mus musculus OX=10090 GN=Etl4 PE=1 SV=1;tr|D3Z781|D3Z781_MOUSE Enhancer trap locus 4 OS=Mus musculus OX=10090 GN=Etl4 PE=1 SV=	Sickle tail protein	Skt;Etl4	0.397035	UP	3.8531e-07	18.856	18.844	18.9505	18.9827	19.2651	19.3976	19.2886	19.2701	4	28	28	28	16.3	16.3	16.3	0	90.163	4472100000	41
2027	E9Q4F7;E9Q4F8	E9Q4F7;E9Q4F8	sp|E9Q4F7|ANR11_MOUSE Ankyrin repeat domain-containing protein 11 OS=Mus musculus OX=10090 GN=Ankrd11 PE=1 SV=1;tr|E9Q4F8|E9Q4F8_MOUSE Ankyrin repeat domain-containing protein 11 OS=Mus musculus OX=10090 GN=Ankrd11 PE=1 SV=2		Ankrd11	0.396908	UP	4.8169e-06	14.9131	14.7128	14.9213	14.9878	15.2785	15.3982	15.2222	15.2237	2	2	2	2	0.9	0.9	0.9	0.0067221	1.3728	59685000	2
1648	Q9JMG3;D3Z5X7;D3Z108;E9QN77	Q9JMG3;D3Z5X7;D3Z108;E9QN77	sp|Q9JMG3|TMUB1_MOUSE Transmembrane and ubiquitin-like domain-containing protein 1 OS=Mus musculus OX=10090 GN=Tmub1 PE=1 SV=1;tr|D3Z5X7|D3Z5X7_MOUSE Transmembrane and ubiquitin-like domain-containing protein 1 (Fragment) OS=Mus musculus OX=10090 GN=Tmub1	Transmembrane and ubiquitin-like domain-containing protein 1	Tmub1	0.396175	UP	0.000142374	14.6529	14.4216	14.3988	14.454	15.0182	14.8249	14.8274	14.8416	4	1	1	1	4.9	4.9	4.9	0	9.5588	48624000	1
2643	Q9CWY9;Q0PL78;Q0PL79;Q0PL80;Q0PL81;J3QN46	Q9CWY9;Q0PL78;Q0PL79;Q0PL80;Q0PL81;J3QN46	sp|Q9CWY9|RIP_MOUSE RPA-interacting protein OS=Mus musculus OX=10090 GN=Rpain PE=1 SV=1;tr|Q0PL78|Q0PL78_MOUSE RPA interacting protein epsilon OS=Mus musculus OX=10090 GN=Rpain PE=1 SV=1;tr|Q0PL79|Q0PL79_MOUSE RPA interacting protein delta 2 OS=Mus musculu	RPA-interacting protein	Rpain	0.396152	UP	7.60093e-06	13.894	13.7171	13.8915	13.9072	14.3552	14.186	14.1959	14.2573	6	1	1	1	5.9	5.9	5.9	0	12.499	125160000	1
7932	Q9DBJ1;O70250	Q9DBJ1	sp|Q9DBJ1|PGAM1_MOUSE Phosphoglycerate mutase 1 OS=Mus musculus OX=10090 GN=Pgam1 PE=1 SV=3	Phosphoglycerate mutase 1	Pgam1	0.3925	UP	4.05735e-07	21.0144	21.054	21.0168	21.0966	21.4795	21.3961	21.4866	21.3896	2	21	21	21	76.8	76.8	76.8	0	323.31	63209000000	100
4269	Q3TGG2	Q3TGG2	tr|Q3TGG2|Q3TGG2_MOUSE Ataxin-2-like protein OS=Mus musculus OX=10090 GN=Atxn2l PE=1 SV=1		Atxn2l	0.391948	UP	8.57361e-07	11.6841	11.5659	11.5986	11.6058	11.9456	12.0319	11.9751	12.0696	1	30	1	1	31.3	1.2	1.2	0.00026738	2.9157	48710000	1
3564	P48962;Q3V132	P48962	sp|P48962|ADT1_MOUSE ADP/ATP translocase 1 OS=Mus musculus OX=10090 GN=Slc25a4 PE=1 SV=4	ADP/ATP translocase 1	Slc25a4	0.39166	UP	8.37357e-05	17.9253	18.0491	17.8641	18.0028	18.2128	18.2876	18.5553	18.3522	2	23	10	10	68.1	29.9	29.9	0	103.98	6783400000	18
7122	Q99KE1;Q8BMF3	Q99KE1	sp|Q99KE1|MAOM_MOUSE NAD-dependent malic enzyme, mitochondrial OS=Mus musculus OX=10090 GN=Me2 PE=1 SV=1	NAD-dependent malic enzyme, mitochondrial	Me2	0.391194	UP	0.00229473	18.1759	18.2407	18.2684	18.166	18.378	18.6409	18.8025	18.5944	2	13	13	13	29.5	29.5	29.5	0	144.95	1937700000	17
7250	Q99P72;Q8BHF5	Q99P72	sp|Q99P72|RTN4_MOUSE Reticulon-4 OS=Mus musculus OX=10090 GN=Rtn4 PE=1 SV=2	Reticulon-4	Rtn4	0.390618	UP	2.35981e-06	19.5345	19.7153	19.7045	19.6513	19.9877	20.0251	20.1362	20.0191	2	20	20	11	25.3	25.3	12.6	0	323.31	17355000000	68
221	P63254;A0A0G2JEK2	P63254;A0A0G2JEK2	sp|P63254|CRIP1_MOUSE Cysteine-rich protein 1 OS=Mus musculus OX=10090 GN=Crip1 PE=1 SV=2;tr|A0A0G2JEK2|A0A0G2JEK2_MOUSE Cysteine-rich protein 1 OS=Mus musculus OX=10090 GN=Crip1 PE=1 SV=1	Cysteine-rich protein 1	Crip1	0.390253	UP	7.6289e-06	15.8686	15.8447	15.782	15.8486	16.1382	16.192	16.3166	16.2582	2	3	3	3	24.7	24.7	24.7	0.00013468	3.0738	2905900000	6
7785	Q9D710;D3Z2J6;D3YYX0	Q9D710;D3Z2J6	sp|Q9D710|TMX2_MOUSE Thioredoxin-related transmembrane protein 2 OS=Mus musculus OX=10090 GN=Tmx2 PE=1 SV=1;tr|D3Z2J6|D3Z2J6_MOUSE Thioredoxin-related transmembrane protein 2 OS=Mus musculus OX=10090 GN=Tmx2 PE=1 SV=1	Thioredoxin-related transmembrane protein 2	Tmx2	0.390176	UP	1.97982e-06	17.5759	17.6955	17.759	17.8105	18.1278	18.0731	18.0951	18.1054	3	10	10	10	39.3	39.3	39.3	0	68.774	3159800000	14
2660	Q6URW6;K3W4R2;A0A140LI60;A0A140LHX1	Q6URW6;K3W4R2;A0A140LI60	sp|Q6URW6|MYH14_MOUSE Myosin-14 OS=Mus musculus OX=10090 GN=Myh14 PE=1 SV=1;tr|K3W4R2|K3W4R2_MOUSE Myosin-14 OS=Mus musculus OX=10090 GN=Myh14 PE=1 SV=1;tr|A0A140LI60|A0A140LI60_MOUSE Myosin-14 (Fragment) OS=Mus musculus OX=10090 GN=Myh14 PE=1 SV=1	Myosin-14	Myh14	0.38981	UP	2.02668e-07	20.1205	20.2905	20.1913	20.1829	20.5493	20.6107	20.6044	20.58	4	88	76	75	45.8	42.1	41	0	323.31	17148000000	110
6462	Q8R184	Q8R184	sp|Q8R184|F110A_MOUSE Protein FAM110A OS=Mus musculus OX=10090 GN=Fam110a PE=2 SV=2	Protein FAM110A	Fam110a	0.389646	UP	0.00289126	12.3614	12.7038	12.1363	12.2484	12.7321	12.6661	12.9003	12.71	1	1	1	1	3	3	3	0.00051989	2.322	27601000	1
1739	Q91W40;D3Z710	Q91W40;D3Z710	sp|Q91W40|KLC3_MOUSE Kinesin light chain 3 OS=Mus musculus OX=10090 GN=Klc3 PE=1 SV=1;tr|D3Z710|D3Z710_MOUSE Kinesin light chain 3 OS=Mus musculus OX=10090 GN=Klc3 PE=1 SV=1	Kinesin light chain 3	Klc3	0.389069	UP	0.00259558	13.4232	13.2434	13.3354	13.346	13.7006	13.8834	13.634	13.6862	2	4	1	1	7.9	2	2	0.00026462	2.6504	26632000	1
1749	D3Z7H2;Q3TPJ7	D3Z7H2;Q3TPJ7	tr|D3Z7H2|D3Z7H2_MOUSE Midnolin (Fragment) OS=Mus musculus OX=10090 GN=Midn PE=1 SV=1;sp|Q3TPJ7|MIDN_MOUSE Midnolin OS=Mus musculus OX=10090 GN=Midn PE=2 SV=1	Midnolin	Midn	0.388461		0.0840025	13.6336	13.3562	13.7038	13.7892	13.7369	13.8144	13.6296	14.8558	2	1	1	1	8	8	8	0.0002612	2.3903	16337000	1
5175	Q6P8I4;F8WI88;Q3TM89;D3YWA4;D6RGL8;D6RDQ3	Q6P8I4;F8WI88;Q3TM89;D3YWA4	sp|Q6P8I4|PCNP_MOUSE PEST proteolytic signal-containing nuclear protein OS=Mus musculus OX=10090 GN=Pcnp PE=1 SV=1;tr|F8WI88|F8WI88_MOUSE PEST proteolytic signal-containing nuclear protein OS=Mus musculus OX=10090 GN=Pcnp PE=1 SV=1;tr|Q3TM89|Q3TM89_MOUSE P	PEST proteolytic signal-containing nuclear protein	Pcnp	0.388051	UP	4.46024e-05	18.3	18.1758	18.3481	18.3207	18.7913	18.7163	18.6562	18.533	6	10	10	10	64.6	64.6	64.6	0	117.27	11258000000	18
960	A2A7S8	A2A7S8	sp|A2A7S8|K1522_MOUSE Uncharacterized protein KIAA1522 OS=Mus musculus OX=10090 GN=Kiaa1522 PE=1 SV=1	Uncharacterized protein KIAA1522	Kiaa1522	0.387722	UP	1.52565e-06	18.1637	18.2526	18.3062	18.1893	18.6067	18.6225	18.6621	18.5713	1	17	17	17	21.4	21.4	21.4	0	63.44	1795700000	21
2824	O35988	O35988	sp|O35988|SDC4_MOUSE Syndecan-4 OS=Mus musculus OX=10090 GN=Sdc4 PE=1 SV=1	Syndecan-4	Sdc4	0.387399	UP	0.000617707	14.9933	14.6579	14.8257	14.6801	15.1321	15.1975	15.0362	15.3409	1	3	3	3	18.7	18.7	18.7	0	19.934	1415100000	4
7965	Q9DC37	Q9DC37	sp|Q9DC37|MFSD1_MOUSE Major facilitator superfamily domain-containing protein 1 OS=Mus musculus OX=10090 GN=Mfsd1 PE=1 SV=1	Major facilitator superfamily domain-containing protein 1	Mfsd1	0.387305	UP	0.00011042	13.9297	14.0958	14.2175	14.0361	14.5289	14.281	14.6094	14.409	1	2	2	2	4.7	4.7	4.7	0	10.578	1495100000	3
3573	P49429;D3Z1U3;F6X9Z6	P49429	sp|P49429|HPPD_MOUSE 4-hydroxyphenylpyruvate dioxygenase OS=Mus musculus OX=10090 GN=Hpd PE=1 SV=3	4-hydroxyphenylpyruvate dioxygenase	Hpd	0.386725	UP	1.77044e-05	22.1883	22.3054	22.3013	22.4223	22.7428	22.689	22.6358	22.6967	3	37	37	37	82.2	82.2	82.2	0	323.31	385810000000	246
4689	Q5SQX6;F6QD74	Q5SQX6;F6QD74	sp|Q5SQX6|CYFP2_MOUSE Cytoplasmic FMR1-interacting protein 2 OS=Mus musculus OX=10090 GN=Cyfip2 PE=1 SV=2;tr|F6QD74|F6QD74_MOUSE Cytoplasmic FMR1-interacting protein 2 (Fragment) OS=Mus musculus OX=10090 GN=Cyfip2 PE=1 SV=1	Cytoplasmic FMR1-interacting protein 2	Cyfip2	0.386544	UP	0.000514523	15.7177	15.8021	15.4727	15.5675	15.9624	15.9995	16.1559	15.9883	2	22	3	3	16.1	1.7	1.7	0	5.8027	274360000	4
851	Q920N2;A0A2I3BPG4;Q3TG10;A0A2I3BQG1	Q920N2;A0A2I3BPG4	sp|Q920N2|BPL1_MOUSE Biotin--protein ligase OS=Mus musculus OX=10090 GN=Hlcs PE=1 SV=1;tr|A0A2I3BPG4|A0A2I3BPG4_MOUSE Biotin--protein ligase OS=Mus musculus OX=10090 GN=Hlcs PE=1 SV=1	Biotin--protein ligase;Biotin--[methylmalonyl-CoA-carboxytransferase] ligase;Biotin--[propionyl-CoA-carboxylase [ATP-hydrolyzing]] ligase;Biotin--[methylcrotonoyl-CoA-carboxylase] ligase;Biotin--[acetyl-CoA-carboxylase] ligase	Hlcs	0.385481	UP	1.65165e-06	17.2332	17.3409	17.3319	17.5344	17.7271	17.759	17.7219	17.7743	4	10	10	10	16.1	16.1	16.1	0	31.567	1356700000	14
4510	Q3UR70;A0A087WQF3;A0A087WR01	Q3UR70	sp|Q3UR70|TGFA1_MOUSE Transforming growth factor-beta receptor-associated protein 1 OS=Mus musculus OX=10090 GN=Tgfbrap1 PE=1 SV=1	Transforming growth factor-beta receptor-associated protein 1	Tgfbrap1	0.385221	UP	8.60261e-09	16.5528	16.5042	16.6392	16.5762	16.9693	16.908	17.0221	16.9138	3	7	7	7	12	12	12	0	118.5	864340000	7
4145	Q04447	Q04447	sp|Q04447|KCRB_MOUSE Creatine kinase B-type OS=Mus musculus OX=10090 GN=Ckb PE=1 SV=1	Creatine kinase B-type	Ckb	0.385102	UP	1.9757e-05	19.3704	19.4967	19.4536	19.3904	19.6464	19.7198	19.9788	19.9066	1	17	17	17	66.4	66.4	66.4	0	323.31	6922000000	44
7331	Q9CQB2	Q9CQB2	sp|Q9CQB2|MCRI2_MOUSE MAPK regulated corepressor interacting protein 2 OS=Mus musculus OX=10090 GN=Mcrip2 PE=1 SV=1	Protein FAM195A	Fam195a	0.385065	UP	0.000431796	15.4766	15.5664	15.7336	15.6102	15.9745	15.9741	16.1007	15.8776	1	3	3	3	38.1	38.1	38.1	0	41.948	732310000	4
3727	P58043	P58043	sp|P58043|SESN2_MOUSE Sestrin-2 OS=Mus musculus OX=10090 GN=Sesn2 PE=1 SV=1	Sestrin-2	Sesn2	0.385055	UP	8.01247e-08	15.5411	15.3645	15.4448	15.4586	15.8262	15.83	15.8134	15.8795	1	4	4	2	9.4	9.4	4.2	0	12.585	138350000	5
7670	Q9D1A2	Q9D1A2	sp|Q9D1A2|CNDP2_MOUSE Cytosolic non-specific dipeptidase OS=Mus musculus OX=10090 GN=Cndp2 PE=1 SV=1	Cytosolic non-specific dipeptidase	Cndp2	0.385002	UP	3.0831e-08	21.1854	21.2305	21.1754	21.2535	21.5064	21.5821	21.6758	21.6205	1	32	32	32	74.5	74.5	74.5	0	323.31	34297000000	89
5490	Q80XI6	Q80XI6	sp|Q80XI6|M3K11_MOUSE Mitogen-activated protein kinase kinase kinase 11 OS=Mus musculus OX=10090 GN=Map3k11 PE=1 SV=1	Mitogen-activated protein kinase kinase kinase 11	Map3k11	0.38392		0.0205045	15.5266	15.3179	15.6105	15.5187	15.6354	15.7216	15.6438	16.5086	1	4	4	4	6.8	6.8	6.8	0	26.085	170760000	5
7354	Q9CQI6;A0A1D5RLP1	Q9CQI6	sp|Q9CQI6|COTL1_MOUSE Coactosin-like protein OS=Mus musculus OX=10090 GN=Cotl1 PE=1 SV=3	Coactosin-like protein	Cotl1	0.383823	UP	5.92031e-07	18.5428	18.5481	18.61	18.5901	18.8796	18.8746	19.0892	18.983	2	12	12	12	80.3	80.3	80.3	0	158.99	16854000000	21
7427	Q9CR51	Q9CR51	sp|Q9CR51|VATG1_MOUSE V-type proton ATPase subunit G 1 OS=Mus musculus OX=10090 GN=Atp6v1g1 PE=1 SV=3	V-type proton ATPase subunit G 1	Atp6v1g1	0.383545	UP	3.53143e-07	17.0958	17.1866	17.1358	17.1969	17.5151	17.4867	17.614	17.5336	1	7	7	7	52.5	52.5	52.5	0	135.3	3241700000	9
2587	Q640Q5;H3BLB9;H3BJH6;H3BKF3	Q640Q5;H3BLB9;H3BJH6;H3BKF3	sp|Q640Q5|PAN3_MOUSE PAN2-PAN3 deadenylation complex subunit Pan3 OS=Mus musculus OX=10090 GN=Pan3 PE=1 SV=3;tr|H3BLB9|H3BLB9_MOUSE PAN2-PAN3 deadenylation complex subunit Pan3 (Fragment) OS=Mus musculus OX=10090 GN=Pan3 PE=1 SV=1;tr|H3BJH6|H3BJH6_MOUSE PA	PAB-dependent poly(A)-specific ribonuclease subunit PAN3	Pan3	0.382862		0.0140171	13.3418	13.4497	13.2206	13.2341	14.0633	13.9953	13.344	13.3751	4	2	2	2	2.6	2.6	2.6	0	4.6391	79395000	2
6300	Q8K1G2	Q8K1G2	sp|Q8K1G2|LBN_MOUSE Limbin OS=Mus musculus OX=10090 GN=Evc2 PE=1 SV=1	Limbin	Evc2	0.381867	UP	5.98908e-06	13.5305	13.5725	13.6614	13.7688	14.0368	13.9985	14.017	14.0083	1	1	1	1	0.7	0.7	0.7	0.0091489	1.2036	18229000	1
984	Q8BMI3;A2A9W7;A2A9W5;S4R2D2	Q8BMI3;A2A9W7;A2A9W5;S4R2D2	sp|Q8BMI3|GGA3_MOUSE ADP-ribosylation factor-binding protein GGA3 OS=Mus musculus OX=10090 GN=Gga3 PE=1 SV=2;tr|A2A9W7|A2A9W7_MOUSE ADP-ribosylation factor-binding protein GGA3 OS=Mus musculus OX=10090 GN=Gga3 PE=1 SV=1;tr|A2A9W5|A2A9W5_MOUSE ADP-ribosylat	ADP-ribosylation factor-binding protein GGA3	Gga3	0.381089	UP	8.75842e-05	12.9672	12.6562	12.5596	12.8205	13.0613	13.0303	13.2577	13.1785	4	3	2	2	3.9	2.9	2.9	0.0026379	1.7421	32022000	2
6730	Q8VHQ9;A2AVR6;E0CYS0;F6SS52;E0CYA0;E0CXP8	Q8VHQ9;A2AVR6;E0CYS0	sp|Q8VHQ9|ACO11_MOUSE Acyl-coenzyme A thioesterase 11 OS=Mus musculus OX=10090 GN=Acot11 PE=1 SV=1;tr|A2AVR6|A2AVR6_MOUSE Acyl-coenzyme A thioesterase 11 OS=Mus musculus OX=10090 GN=Acot11 PE=1 SV=1;tr|E0CYS0|E0CYS0_MOUSE Acyl-coenzyme A thioesterase 11 OS	Acyl-coenzyme A thioesterase 11	Acot11	0.381054	UP	1.07368e-05	16.9398	17.028	17.15	17.1219	17.4017	17.3762	17.425	17.5609	6	6	6	6	8.9	8.9	8.9	0	9.5621	776400000	8
3532	P47199;A0A0A6YXR4;A0A0A6YVS7;V9GXY8;D3YUG9;D3Z2X0;D3YWU6;D3Z4Q4;A0A0G2JFU5	P47199;A0A0A6YXR4;A0A0A6YVS7;V9GXY8	sp|P47199|QOR_MOUSE Quinone oxidoreductase OS=Mus musculus OX=10090 GN=Cryz PE=1 SV=1;tr|A0A0A6YXR4|A0A0A6YXR4_MOUSE Quinone oxidoreductase (Fragment) OS=Mus musculus OX=10090 GN=Cryz PE=1 SV=5;tr|A0A0A6YVS7|A0A0A6YVS7_MOUSE Quinone oxidoreductase (Fragmen	Quinone oxidoreductase	Cryz	0.380233	UP	1.97405e-07	21.5835	21.55	21.5581	21.572	21.9629	21.976	21.8836	21.9621	9	22	22	22	77.6	77.6	77.6	0	323.31	86837000000	82
3774	P60521	P60521	sp|P60521|GBRL2_MOUSE Gamma-aminobutyric acid receptor-associated protein-like 2 OS=Mus musculus OX=10090 GN=Gabarapl2 PE=1 SV=1	Gamma-aminobutyric acid receptor-associated protein-like 2	Gabarapl2	0.380163	UP	8.28244e-05	17.0933	16.9032	16.6711	16.8731	17.1723	17.356	17.2556	17.2774	1	6	4	4	34.2	34.2	34.2	0	6.2473	706300000	5
2736	O09131;D3Z1Q9;Q8K2Q2	O09131	sp|O09131|GSTO1_MOUSE Glutathione S-transferase omega-1 OS=Mus musculus OX=10090 GN=Gsto1 PE=1 SV=2	Glutathione S-transferase omega-1	Gsto1	0.379723	UP	7.96159e-08	20.5542	20.5501	20.5591	20.5089	20.9681	20.9019	20.9422	20.8788	3	20	20	20	82.5	82.5	82.5	0	233.16	52991000000	74
8338	Q9QXS1;E9Q3W4;A0A0R4J218;A0A0R4J223;A0A0R4J221;E9Q9J6;E9PW24;REV__Q6WKZ8	Q9QXS1;E9Q3W4	sp|Q9QXS1|PLEC_MOUSE Plectin OS=Mus musculus OX=10090 GN=Plec PE=1 SV=3;tr|E9Q3W4|E9Q3W4_MOUSE Plectin OS=Mus musculus OX=10090 GN=Plec PE=1 SV=1	Plectin	Plec	0.379403	UP	5.70501e-09	23.1487	23.2167	23.2519	23.1992	23.5423	23.5616	23.6588	23.5714	8	305	305	300	66.2	66.2	64.4	0	323.31	239390000000	637
5397	Q7TSZ8	Q7TSZ8	sp|Q7TSZ8|NACC1_MOUSE Nucleus accumbens-associated protein 1 OS=Mus musculus OX=10090 GN=Nacc1 PE=1 SV=1	Nucleus accumbens-associated protein 1	Nacc1	0.379001	UP	9.93848e-08	15.0258	14.9853	15.1075	15.0803	15.4542	15.4208	15.3279	15.5119	1	1	1	1	2.1	2.1	2.1	0	3.5634	72491000	2
3512	P45376;D3YVJ7	P45376;D3YVJ7	sp|P45376|ALDR_MOUSE Aldose reductase OS=Mus musculus OX=10090 GN=Akr1b1 PE=1 SV=3;tr|D3YVJ7|D3YVJ7_MOUSE Aldo-keto reductase family 1, member B3 (aldose reductase) (Fragment) OS=Mus musculus OX=10090 GN=Akr1b3 PE=1 SV=1	Aldose reductase	Akr1b1;Akr1b3	0.37795	UP	2.59372e-05	19.6137	19.6442	19.6105	19.7314	19.9346	20.0554	20.1435	19.9782	2	18	18	18	57.3	57.3	57.3	0	136.55	21265000000	49
6905	Q91YI0;E0CY49;F7D439;E0CYV3	Q91YI0;E0CY49	sp|Q91YI0|ARLY_MOUSE Argininosuccinate lyase OS=Mus musculus OX=10090 GN=Asl PE=1 SV=1;tr|E0CY49|E0CY49_MOUSE Argininosuccinate lyase (Fragment) OS=Mus musculus OX=10090 GN=Asl PE=1 SV=1	Argininosuccinate lyase	Asl	0.37741	UP	0.000163286	22.1052	22.1013	22.0752	22.1805	22.463	22.5184	22.4922	22.4982	4	36	36	36	64.2	64.2	64.2	0	323.31	289660000000	215
5426	Q80U49;B9EIX2;A0A0A6YWV9;A0A0A6YXR9	Q80U49;B9EIX2	sp|Q80U49|C170B_MOUSE Centrosomal protein of 170 kDa protein B OS=Mus musculus OX=10090 GN=Cep170b PE=1 SV=2;tr|B9EIX2|B9EIX2_MOUSE AW555464 protein OS=Mus musculus OX=10090 GN=Cep170b PE=1 SV=1	Centrosomal protein of 170 kDa protein B	Cep170b	0.376262	UP	5.42247e-09	17.2349	17.2527	17.2999	17.2765	17.6556	17.6787	17.6386	17.5962	4	15	15	14	11.9	11.9	11.1	0	73.427	774010000	13
472	A0A0R4J124;O54781;A0A0G2JG74;Q6P5E1	A0A0R4J124;O54781	tr|A0A0R4J124|A0A0R4J124_MOUSE SRSF protein kinase 2 OS=Mus musculus OX=10090 GN=Srpk2 PE=1 SV=1;sp|O54781|SRPK2_MOUSE SRSF protein kinase 2 OS=Mus musculus OX=10090 GN=Srpk2 PE=1 SV=2	SRSF protein kinase 2;SRSF protein kinase 2 N-terminal;SRSF protein kinase 2 C-terminal	Srpk2	0.375378	UP	0.000362232	16.9415	17.1769	17.0786	17.3338	17.4293	17.6025	17.4972	17.5034	4	8	7	7	11.6	10.4	10.4	0	18.27	324910000	6
2862	O55091	O55091	sp|O55091|IMPCT_MOUSE Protein IMPACT OS=Mus musculus OX=10090 GN=Impact PE=1 SV=2	Protein IMPACT	Impact	0.374267	UP	9.84528e-06	18.076	18.0892	18.0406	17.9908	18.3875	18.3454	18.6045	18.3563	1	12	12	12	46.2	46.2	46.2	0	96.592	884240000	15
6967	Q920Q8;A0A087WQT3	Q920Q8	sp|Q920Q8|NS1BP_MOUSE Influenza virus NS1A-binding protein homolog OS=Mus musculus OX=10090 GN=Ivns1abp PE=1 SV=2	Influenza virus NS1A-binding protein homolog	Ivns1abp	0.374255	UP	3.74372e-05	18.9581	19.0804	19.0051	19.0392	19.3542	19.5226	19.4582	19.2449	2	17	17	17	31.2	31.2	31.2	0	60.758	2331900000	22
7116	Q99K85;Q3U6K9;E9Q6P1	Q99K85;Q3U6K9	sp|Q99K85|SERC_MOUSE Phosphoserine aminotransferase OS=Mus musculus OX=10090 GN=Psat1 PE=1 SV=1;tr|Q3U6K9|Q3U6K9_MOUSE Phosphoserine aminotransferase OS=Mus musculus OX=10090 GN=Psat1 PE=1 SV=1	Phosphoserine aminotransferase	Psat1	0.374019	UP	0.00752571	17.5112	17.7186	17.6288	17.5861	17.7898	17.8014	18.2883	18.0612	3	12	12	12	31.4	31.4	31.4	0	67.284	3536600000	20
8497	Q9WUM3;D3YUG6	Q9WUM3	sp|Q9WUM3|COR1B_MOUSE Coronin-1B OS=Mus musculus OX=10090 GN=Coro1b PE=1 SV=1	Coronin-1B	Coro1b	0.373877	UP	3.20361e-09	19.8832	19.9385	19.9811	19.9169	20.3059	20.249	20.3671	20.2932	2	21	21	21	38	38	38	0	185.1	28460000000	55
3316	P26040	P26040	sp|P26040|EZRI_MOUSE Ezrin OS=Mus musculus OX=10090 GN=Ezr PE=1 SV=3	Ezrin	Ezr	0.373504		0.0130829	19.3551	19.3522	19.2545	19.3988	19.5566	19.9095	19.7176	19.6709	1	35	21	21	48.1	32.6	32.6	0	149.34	6002200000	34
7413	Q9CR00;A0A0G2JGN6	Q9CR00;A0A0G2JGN6	sp|Q9CR00|PSMD9_MOUSE 26S proteasome non-ATPase regulatory subunit 9 OS=Mus musculus OX=10090 GN=Psmd9 PE=1 SV=1;tr|A0A0G2JGN6|A0A0G2JGN6_MOUSE 26S proteasome non-ATPase regulatory subunit 9 (Fragment) OS=Mus musculus OX=10090 GN=Psmd9 PE=1 SV=1	26S proteasome non-ATPase regulatory subunit 9	Psmd9	0.373003	UP	7.25589e-06	19.0702	18.9357	18.9268	19.1213	19.4062	19.3937	19.4183	19.3279	2	11	11	11	50.9	50.9	50.9	0	103.99	20513000000	28
1193	A2RT67;G3UYA1	A2RT67;G3UYA1	sp|A2RT67|DEND3_MOUSE DENN domain-containing protein 3 OS=Mus musculus OX=10090 GN=Dennd3 PE=1 SV=2;tr|G3UYA1|G3UYA1_MOUSE DENN domain-containing protein 3 OS=Mus musculus OX=10090 GN=Dennd3 PE=1 SV=1	DENN domain-containing protein 3	Dennd3	0.372424	UP	2.04733e-06	14.9565	14.8637	14.9665	14.8584	15.2917	15.3059	15.3023	15.2349	2	3	3	3	2.7	2.7	2.7	0	6.1723	126920000	4
2409	P10923;F8WIP8;D3Z4N2	P10923;F8WIP8	sp|P10923|OSTP_MOUSE Osteopontin OS=Mus musculus OX=10090 GN=Spp1 PE=1 SV=1;tr|F8WIP8|F8WIP8_MOUSE Osteopontin OS=Mus musculus OX=10090 GN=Spp1 PE=1 SV=1	Osteopontin	Spp1	0.371836	UP	0.000987395	15.147	15.0107	15.0453	15.0636	15.2816	15.4762	15.4933	15.5028	3	3	3	3	13.9	13.9	13.9	0	27.839	323960000	3
7663	Q9D154;Z4YK03;Q8VHP7;Q5SV42	Q9D154	sp|Q9D154|ILEUA_MOUSE Leukocyte elastase inhibitor A OS=Mus musculus OX=10090 GN=Serpinb1a PE=1 SV=1	Leukocyte elastase inhibitor A	Serpinb1a	0.371551		0.0157525	19.8176	20.0175	19.9552	20.0799	20.5253	20.4166	20.1517	20.2628	4	24	24	24	54.1	54.1	54.1	0	212.53	22981000000	59
7196	Q99LS3;D3Z4T3;A0A0J9YVH9;D3Z666	Q99LS3;D3Z4T3;A0A0J9YVH9;D3Z666	sp|Q99LS3|SERB_MOUSE Phosphoserine phosphatase OS=Mus musculus OX=10090 GN=Psph PE=1 SV=1;tr|D3Z4T3|D3Z4T3_MOUSE Phosphoserine phosphatase OS=Mus musculus OX=10090 GN=Psph PE=1 SV=2;tr|A0A0J9YVH9|A0A0J9YVH9_MOUSE Phosphoserine phosphatase (Fragment) OS=Mus	Phosphoserine phosphatase	Psph	0.37118	UP	2.72394e-05	16.9921	16.9631	16.9901	17.0797	17.3613	17.3476	17.5002	17.3008	4	11	11	11	54.7	54.7	54.7	0	70.064	5175900000	14
8210	Q9JJC9	Q9JJC9	sp|Q9JJC9|HERP2_MOUSE Homocysteine-responsive endoplasmic reticulum-resident ubiquitin-like domain member 2 protein OS=Mus musculus OX=10090 GN=Herpud2 PE=2 SV=1	Homocysteine-responsive endoplasmic reticulum-resident ubiquitin-like domain member 2 protein	Herpud2	0.371067	UP	9.83519e-05	13.2357	13.1722	12.899	13.2561	13.4723	13.561	13.427	13.5869	1	1	1	1	2.2	2.2	2.2	0.0022759	1.8607	192570000	1
3940	P70188	P70188	sp|P70188|KIFA3_MOUSE Kinesin-associated protein 3 OS=Mus musculus OX=10090 GN=Kifap3 PE=1 SV=1	Kinesin-associated protein 3	Kifap3	0.370989	UP	3.99139e-08	13.8561	13.9788	13.8664	13.9142	14.252	14.3453	14.2999	14.2021	1	4	3	3	5	4.2	4.2	0	13.48	53598000	2
133	Q8K1H1;A0A0A0MQD1	Q8K1H1;A0A0A0MQD1	sp|Q8K1H1|TDRD7_MOUSE Tudor domain-containing protein 7 OS=Mus musculus OX=10090 GN=Tdrd7 PE=1 SV=1;tr|A0A0A0MQD1|A0A0A0MQD1_MOUSE Tudor domain-containing protein 7 OS=Mus musculus OX=10090 GN=Tdrd7 PE=1 SV=1	Tudor domain-containing protein 7	Tdrd7	0.370506	UP	9.81721e-09	18.7678	18.8001	18.8524	18.8113	19.1367	19.1499	19.2091	19.2178	2	26	26	26	27.4	27.4	27.4	0	115.43	3434100000	33
6552	Q8R4C2;D3Z4D2;Q8BR30;D6RET4	Q8R4C2;D3Z4D2;Q8BR30	sp|Q8R4C2|RUFY2_MOUSE RUN and FYVE domain-containing protein 2 OS=Mus musculus OX=10090 GN=Rufy2 PE=1 SV=2;tr|D3Z4D2|D3Z4D2_MOUSE RUN and FYVE domain-containing protein 2 OS=Mus musculus OX=10090 GN=Rufy2 PE=1 SV=1;tr|Q8BR30|Q8BR30_MOUSE RUN and FYVE domai	RUN and FYVE domain-containing protein 2	Rufy2	0.370425	UP	1.10966e-07	15.3424	15.4502	15.4245	15.3832	15.7942	15.8335	15.7785	15.6757	4	5	3	3	7.3	4.8	4.8	0	9.9256	107560000	3
4468	Q9D0K2;Q3UJQ9	Q9D0K2;Q3UJQ9	sp|Q9D0K2|SCOT1_MOUSE Succinyl-CoA:3-ketoacid coenzyme A transferase 1, mitochondrial OS=Mus musculus OX=10090 GN=Oxct1 PE=1 SV=1;tr|Q3UJQ9|Q3UJQ9_MOUSE Succinyl-CoA:3-ketoacid-coenzyme A transferase OS=Mus musculus OX=10090 GN=Oxct1 PE=1 SV=1	Succinyl-CoA:3-ketoacid coenzyme A transferase 1, mitochondrial;Succinyl-CoA:3-ketoacid-coenzyme A transferase	Oxct1	0.367761	UP	2.48204e-05	17.8682	17.897	17.9016	17.9446	18.1152	18.397	18.3113	18.2589	2	8	8	8	22.5	22.5	22.5	0	72.69	2028300000	13
591	Q99J21;A0A140LHY3	Q99J21;A0A140LHY3	sp|Q99J21|MCLN1_MOUSE Mucolipin-1 OS=Mus musculus OX=10090 GN=Mcoln1 PE=1 SV=1;tr|A0A140LHY3|A0A140LHY3_MOUSE Mucolipin-1 (Fragment) OS=Mus musculus OX=10090 GN=Mcoln1 PE=1 SV=1	Mucolipin-1	Mcoln1	0.367603	UP	4.68817e-05	13.3823	13.1777	13.2507	13.3769	13.8886	13.6367	13.5393	13.5934	2	1	1	1	1.6	1.6	1.6	0.0021604	1.9334	90348000	1
7056	Q925B0	Q925B0	sp|Q925B0|PAWR_MOUSE PRKC apoptosis WT1 regulator protein OS=Mus musculus OX=10090 GN=Pawr PE=1 SV=2	PRKC apoptosis WT1 regulator protein	Pawr	0.367354	UP	0.00020661	18.287	18.3331	18.2444	18.3672	18.6333	18.6702	18.8002	18.5976	1	16	16	16	71.5	71.5	71.5	0	323.31	3266000000	24
3024	P01901;Q3TH01;G3UXW2;P14426;P14428;A0A0B4J1G3	P01901;Q3TH01;G3UXW2	sp|P01901|HA1B_MOUSE H-2 class I histocompatibility antigen, K-B alpha chain OS=Mus musculus OX=10090 GN=H2-K1 PE=1 SV=1;tr|Q3TH01|Q3TH01_MOUSE H-2 class I histocompatibility antigen, K-K alpha chain OS=Mus musculus OX=10090 GN=H2-K1 PE=1 SV=1;tr|G3UXW2|G3	H-2 class I histocompatibility antigen, K-B alpha chain	H2-K1	0.366866	UP	0.00288756	20.854	20.9375	21.0023	20.8871	21.09	21.1441	21.6901	21.2241	6	20	20	6	58.5	58.5	19.8	0	323.31	70979000000	101
1157	A2AVA0	A2AVA0	sp|A2AVA0|SVEP1_MOUSE Sushi, von Willebrand factor type A, EGF and pentraxin domain-containing protein 1 OS=Mus musculus OX=10090 GN=Svep1 PE=1 SV=1	Sushi, von Willebrand factor type A, EGF and pentraxin domain-containing protein 1	Svep1	0.366405	UP	0.00141311	12.7646	12.737	12.5487	12.7221	13.0362	13.0039	13.1594	13.0385	1	1	1	1	0.4	0.4	0.4	0	3.8833	25118000	1
578	P42209;A0A0U1RQA1;D3Z3V3;A0A0U1RPA8;D3YVG1	P42209;A0A0U1RQA1;D3Z3V3;A0A0U1RPA8;D3YVG1	sp|P42209|SEPT1_MOUSE Septin-1 OS=Mus musculus OX=10090 GN=Sept1 PE=1 SV=2;tr|A0A0U1RQA1|A0A0U1RQA1_MOUSE Septin-1 (Fragment) OS=Mus musculus OX=10090 GN=Sept1 PE=1 SV=2;tr|D3Z3V3|D3Z3V3_MOUSE Septin-1 OS=Mus musculus OX=10090 GN=Sept1 PE=1 SV=1;tr|A0A0U1R	Septin-1	Sept1	0.366104	UP	0.00173585	12.912	13.0804	13.0585	12.7865	13.0774	13.2116	13.5244	13.4885	5	2	1	1	5.2	3	3	0	5.1743	51786000	1
6123	Q8CE50	Q8CE50	sp|Q8CE50|SNX30_MOUSE Sorting nexin-30 OS=Mus musculus OX=10090 GN=Snx30 PE=1 SV=1	Sorting nexin-30	Snx30	0.365854	UP	2.33771e-07	16.4117	16.5293	16.5343	16.5351	16.8787	16.8489	16.939	16.8073	1	4	4	4	10.5	10.5	10.5	0	15.431	340440000	4
949	A2A6P4	A2A6P4	tr|A2A6P4|A2A6P4_MOUSE Family with sequence similarity 104, member A OS=Mus musculus OX=10090 GN=Fam104a PE=1 SV=1		Fam104a	0.365193	UP	0.000103291	13.1955	13.4121	13.3687	13.4635	13.7943	13.7645	13.73	13.6118	1	1	1	1	13	13	13	0	92.868	134880000	1
3681	P55050	P55050	sp|P55050|FABPI_MOUSE Fatty acid-binding protein, intestinal OS=Mus musculus OX=10090 GN=Fabp2 PE=1 SV=2	Fatty acid-binding protein, intestinal	Fabp2	0.365042	UP	0.000912786	18.7541	18.8641	18.733	18.5317	19.2239	18.9858	18.9395	19.194	1	8	8	8	53.8	53.8	53.8	0	174.08	18857000000	22
3867	P62814;Q91YH6;A0A0U1RNU9	P62814	sp|P62814|VATB2_MOUSE V-type proton ATPase subunit B, brain isoform OS=Mus musculus OX=10090 GN=Atp6v1b2 PE=1 SV=1	V-type proton ATPase subunit B, brain isoform	Atp6v1b2	0.365037	UP	8.0907e-08	19.9377	19.9955	19.9547	19.9606	20.2994	20.2509	20.463	20.2953	3	28	28	28	76.7	76.7	76.7	0	323.31	22851000000	66
5270	Q6Y5D8	Q6Y5D8	sp|Q6Y5D8|RHG10_MOUSE Rho GTPase-activating protein 10 OS=Mus musculus OX=10090 GN=Arhgap10 PE=1 SV=2	Rho GTPase-activating protein 10	Arhgap10	0.364758	UP	5.54591e-05	13.1689	13.1762	13.1267	13.0436	13.5179	13.5694	13.4429	13.4441	1	3	3	3	3.6	3.6	3.6	0.00026199	2.453	140120000	3
3781	P60840	P60840	sp|P60840|ENSA_MOUSE Alpha-endosulfine OS=Mus musculus OX=10090 GN=Ensa PE=1 SV=1	Alpha-endosulfine	Ensa	0.363624	UP	1.66973e-07	17.3543	17.289	17.4442	17.4414	17.7669	17.7471	17.7985	17.6709	1	7	6	6	61.2	52.1	52.1	0	11.761	578260000	7
4160	Q05BC3;D3Z4J9;D6RII3;Q8BQM8;Q5SQM0;A0A217FL67	Q05BC3;D3Z4J9;D6RII3	sp|Q05BC3|EMAL1_MOUSE Echinoderm microtubule-associated protein-like 1 OS=Mus musculus OX=10090 GN=Eml1 PE=1 SV=1;tr|D3Z4J9|D3Z4J9_MOUSE Echinoderm microtubule-associated protein-like 1 OS=Mus musculus OX=10090 GN=Eml1 PE=1 SV=1;tr|D6RII3|D6RII3_MOUSE Echi	Echinoderm microtubule-associated protein-like 1	Eml1	0.363603	UP	0.000774216	17.1799	17.2159	17.2801	17.2617	17.5715	17.7465	17.5289	17.5451	6	7	6	6	9	8	8	0	18.535	513350000	7
3507	P43275	P43275	sp|P43275|H11_MOUSE Histone H1.1 OS=Mus musculus OX=10090 GN=Hist1h1a PE=1 SV=2	Histone H1.1	Hist1h1a	0.363592	UP	8.46567e-05	18.6765	18.8138	18.8613	18.6723	18.959	19.0801	19.2888	19.1504	1	10	7	7	40.4	32.9	32.9	0	127.54	6079100000	16
6157	Q8CGA3	Q8CGA3	sp|Q8CGA3|LAT4_MOUSE Large neutral amino acids transporter small subunit 4 OS=Mus musculus OX=10090 GN=Slc43a2 PE=1 SV=1	Large neutral amino acids transporter small subunit 4	Slc43a2	0.363431	UP	8.95535e-05	15.405	15.2827	15.3327	15.2463	15.5754	15.8421	15.7391	15.5639	1	3	3	3	6.2	6.2	6.2	0	9.2692	738740000	4
4572	Q3V4D5	Q3V4D5	tr|Q3V4D5|Q3V4D5_MOUSE N-acetyltransferase ARD1 homolog (S. cerevisiae), isoform CRA_b OS=Mus musculus OX=10090 GN=Naa10 PE=1 SV=1		Naa10	0.363427	UP	4.5603e-05	11.2487	11.1776	11.4016	11.0803	11.5235	11.7172	11.5067	11.6144	1	9	1	1	46.2	7.6	7.6	0	32.69	1822400000	1
6436	Q8R0J4	Q8R0J4	sp|Q8R0J4|TM134_MOUSE Transmembrane protein 134 OS=Mus musculus OX=10090 GN=Tmem134 PE=1 SV=1	Transmembrane protein 134	Tmem134	0.363356	UP	1.46508e-05	13.8931	14.0947	14.0641	13.8226	14.4029	14.3391	14.281	14.3049	1	2	2	2	16.4	16.4	16.4	0	53.459	110740000	3
914	Q78IQ7;A0A2U3TZ56	Q78IQ7;A0A2U3TZ56	sp|Q78IQ7|S39A4_MOUSE Zinc transporter ZIP4 OS=Mus musculus OX=10090 GN=Slc39a4 PE=1 SV=1;tr|A0A2U3TZ56|A0A2U3TZ56_MOUSE Zinc transporter ZIP4 OS=Mus musculus OX=10090 GN=Slc39a4 PE=4 SV=1	Zinc transporter ZIP4	Slc39a4	0.363123	UP	0.00816125	16.8038	16.7415	16.8389	16.5821	17.0614	17.2304	17.314	16.8129	2	5	5	5	11.2	11.2	11.2	0	56.92	1433300000	10
5278	Q6ZPR6;A0A087WNN3	Q6ZPR6	sp|Q6ZPR6|IBTK_MOUSE Inhibitor of Bruton tyrosine kinase OS=Mus musculus OX=10090 GN=Ibtk PE=1 SV=3	Inhibitor of Bruton tyrosine kinase	Ibtk	0.362661	UP	3.33608e-07	18.2025	18.342	18.3252	18.2554	18.5878	18.6686	18.6922	18.627	2	25	25	25	19.2	19.2	19.2	0	64.132	2950800000	28
1851	P70429;F8WJB9;E9PVP4;A0A1Y7VJA2;A0A1Y7VNI5	P70429;F8WJB9;E9PVP4;A0A1Y7VJA2	sp|P70429|EVL_MOUSE Ena/VASP-like protein OS=Mus musculus OX=10090 GN=Evl PE=1 SV=2;tr|F8WJB9|F8WJB9_MOUSE Ena/VASP-like protein OS=Mus musculus OX=10090 GN=Evl PE=1 SV=1;tr|E9PVP4|E9PVP4_MOUSE Ena/VASP-like protein OS=Mus musculus OX=10090 GN=Evl PE=1 SV=	Ena/VASP-like protein	Evl	0.362627	UP	0.00778729	17.0802	17.1901	17.419	17.1896	17.3377	17.4015	18.0038	17.5864	5	11	11	11	31.2	31.2	31.2	0	61.797	1199800000	12
4739	Q5U464	Q5U464	sp|Q5U464|ASAP3_MOUSE Arf-GAP with SH3 domain, ANK repeat and PH domain-containing protein 3 OS=Mus musculus OX=10090 GN=Asap3 PE=2 SV=1	Arf-GAP with SH3 domain, ANK repeat and PH domain-containing protein 3	Asap3	0.362548	UP	0.000466247	12.7574	12.5485	12.64	12.6951	13.1153	13.1505	12.8283	12.997	1	1	1	1	1	1	1	0.0098298	1.1585	22734000	1
3185	P14824	P14824	sp|P14824|ANXA6_MOUSE Annexin A6 OS=Mus musculus OX=10090 GN=Anxa6 PE=1 SV=3	Annexin A6	Anxa6	0.362122	UP	4.60712e-09	21.9126	21.9253	21.9504	21.9814	22.2657	22.3206	22.3427	22.2893	1	63	63	4	82	82	5.5	0	323.31	219130000000	266
968	A2A8R0;A8Y5G5	A2A8R0;A8Y5G5	tr|A2A8R0|A2A8R0_MOUSE Zinc finger FYVE domain-containing protein OS=Mus musculus OX=10090 GN=Zfyve9 PE=1 SV=1;tr|A8Y5G5|A8Y5G5_MOUSE Zinc finger FYVE domain-containing protein OS=Mus musculus OX=10090 GN=Zfyve9 PE=1 SV=1		Zfyve9	0.361905	UP	4.08069e-07	15.4336	15.4152	15.4986	15.4943	15.8704	15.8942	15.7536	15.7711	2	5	5	2	3	3	1.2	0	8.5287	86645000	5
4706	Q5SUE8	Q5SUE8	sp|Q5SUE8|ANR40_MOUSE Ankyrin repeat domain-containing protein 40 OS=Mus musculus OX=10090 GN=Ankrd40 PE=1 SV=1	Ankyrin repeat domain-containing protein 40	Ankrd40	0.361404	UP	2.62076e-05	15.4596	15.4939	15.5951	15.6749	15.9851	15.9908	15.8847	15.8084	1	5	5	5	21.5	21.5	21.5	0	18.874	341710000	4
4183	Q08857;A0A0G2JFB7	Q08857	sp|Q08857|CD36_MOUSE Platelet glycoprotein 4 OS=Mus musculus OX=10090 GN=Cd36 PE=1 SV=2	Platelet glycoprotein 4	Cd36	0.360951	UP	0.00385225	19.1689	19.4061	19.0369	18.7329	19.4854	19.5093	19.2574	19.5364	2	12	12	12	28.4	28.4	28.4	0	128.47	8173500000	27
6507	Q8R2U6;P0C028;P0C027	Q8R2U6	sp|Q8R2U6|NUDT4_MOUSE Diphosphoinositol polyphosphate phosphohydrolase 2 OS=Mus musculus OX=10090 GN=Nudt4 PE=1 SV=1	Diphosphoinositol polyphosphate phosphohydrolase 2	Nudt4	0.36088	UP	4.94903e-05	18.1818	18.2524	18.2258	18.4435	18.611	18.67	18.6053	18.6608	3	8	8	7	50.3	50.3	46.4	0	37.11	3985900000	16
1156	Q3UHC7;A2AUX3;B7ZD29;F6RK07;A2AUX5;F6QQP6;F6Y0W2	Q3UHC7;A2AUX3;B7ZD29;F6RK07;A2AUX5;F6QQP6	sp|Q3UHC7|DAB2P_MOUSE Disabled homolog 2-interacting protein OS=Mus musculus OX=10090 GN=Dab2ip PE=1 SV=1;tr|A2AUX3|A2AUX3_MOUSE Disabled homolog 2-interacting protein OS=Mus musculus OX=10090 GN=Dab2ip PE=1 SV=1;tr|B7ZD29|B7ZD29_MOUSE Disabled homolog 2-i	Disabled homolog 2-interacting protein	Dab2ip	0.360865	UP	7.12894e-08	16.579	16.5749	16.7465	16.6799	17.0176	16.9982	17.0253	16.9826	7	10	8	8	12	10.2	10.2	0	35.914	164960000	7
4792	Q60854;F8WIV2;K7E6F1;E9Q108;E9Q0P9;E9Q3Y1;E9Q6X2;E9PYY0;E9PZQ9;E9Q4R2;E9Q5Q5	Q60854;F8WIV2;K7E6F1	sp|Q60854|SPB6_MOUSE Serpin B6 OS=Mus musculus OX=10090 GN=Serpinb6 PE=1 SV=1;tr|F8WIV2|F8WIV2_MOUSE Serine (or cysteine) peptidase inhibitor, clade B, member 6a OS=Mus musculus OX=10090 GN=Serpinb6a PE=1 SV=1;tr|K7E6F1|K7E6F1_MOUSE Serine (or cysteine) pe	Serpin B6	Serpinb6;Serpinb6a	0.360365	UP	8.24964e-05	20.298	20.377	20.382	20.3504	20.5386	20.7647	20.8603	20.6851	11	22	22	20	69.3	69.3	65.1	0	323.31	21235000000	82
6605	Q8VC70;E9Q7G6	Q8VC70;E9Q7G6	sp|Q8VC70|RBMS2_MOUSE RNA-binding motif, single-stranded-interacting protein 2 OS=Mus musculus OX=10090 GN=Rbms2 PE=1 SV=1;tr|E9Q7G6|E9Q7G6_MOUSE RNA-binding motif, single-stranded-interacting protein 2 OS=Mus musculus OX=10090 GN=Rbms2 PE=1 SV=1	RNA-binding motif, single-stranded-interacting protein 2	Rbms2	0.359694	UP	0.000543694	15.1754	15.2254	15.2307	15.1379	15.6111	15.3093	15.6256	15.6622	2	4	3	3	11	9.1	9.1	0	5.1867	210510000	3
5760	Q8BMD8;A0A0G2JFB9	Q8BMD8	sp|Q8BMD8|SCMC1_MOUSE Calcium-binding mitochondrial carrier protein SCaMC-1 OS=Mus musculus OX=10090 GN=Slc25a24 PE=1 SV=1	Calcium-binding mitochondrial carrier protein SCaMC-1	Slc25a24	0.358403	UP	0.0014652	18.0651	18.0583	18.0382	18.0698	18.3063	18.5153	18.4692	18.3742	2	16	16	16	42.9	42.9	42.9	0	54.202	2124100000	19
2568	P60904;G5E8T0;A2AUE1	P60904;G5E8T0;A2AUE1	sp|P60904|DNJC5_MOUSE DnaJ homolog subfamily C member 5 OS=Mus musculus OX=10090 GN=Dnajc5 PE=1 SV=1;tr|G5E8T0|G5E8T0_MOUSE DnaJ (Hsp40) homolog, subfamily C, member 5, isoform CRA_b OS=Mus musculus OX=10090 GN=Dnajc5 PE=1 SV=1;tr|A2AUE1|A2AUE1_MOUSE DnaJ	DnaJ homolog subfamily C member 5	Dnajc5	0.358369	UP	0.00852335	17.3467	17.0881	17.2951	17.1927	17.389	17.4204	17.9721	17.5746	3	7	7	7	40.9	40.9	40.9	0	35.455	2286400000	13
4627	Q58NB6	Q58NB6	sp|Q58NB6|DHRS9_MOUSE Dehydrogenase/reductase SDR family member 9 OS=Mus musculus OX=10090 GN=Dhrs9 PE=2 SV=2	Dehydrogenase/reductase SDR family member 9	Dhrs9	0.358193	UP	0.000589623	16.7948	16.982	16.9154	17.2037	17.2221	17.3664	17.2946	17.4456	1	6	6	6	20.1	20.1	20.1	0	5.9467	295510000	8
1841	E9PV60;E9Q2M9;E0CXD5	E9PV60;E9Q2M9	tr|E9PV60|E9PV60_MOUSE WD repeat and FYVE domain-containing 4 OS=Mus musculus OX=10090 GN=Wdfy4 PE=1 SV=1;tr|E9Q2M9|E9Q2M9_MOUSE WD repeat and FYVE domain-containing 4 OS=Mus musculus OX=10090 GN=Wdfy4 PE=1 SV=2		Wdfy4	0.357736	UP	5.39126e-05	16.3652	16.5268	16.629	16.397	16.6898	16.8459	16.9939	16.8194	3	9	9	9	2.7	2.7	2.7	0	8.4602	1769700000	10
3491	P42228;Q3V157	P42228;Q3V157	sp|P42228|STAT4_MOUSE Signal transducer and activator of transcription 4 OS=Mus musculus OX=10090 GN=Stat4 PE=1 SV=1;tr|Q3V157|Q3V157_MOUSE Signal transducer and activator of transcription OS=Mus musculus OX=10090 GN=Stat4 PE=1 SV=1	Signal transducer and activator of transcription 4;Signal transducer and activator of transcription	Stat4	0.357605	UP	0.00147033	12.3796	12.488	12.7997	12.391	12.7123	12.8205	13.0755	12.8806	2	1	1	1	1.9	1.9	1.9	0	6.2832	18306000	2
1058	A2AJ88;A0A0A6YWJ6;B0R009;B0R010;B0R011;F6UDU9	A2AJ88	sp|A2AJ88|PLPL7_MOUSE Patatin-like phospholipase domain-containing protein 7 OS=Mus musculus OX=10090 GN=Pnpla7 PE=1 SV=1	Patatin-like phospholipase domain-containing protein 7	Pnpla7	0.357272	UP	4.64852e-08	18.6329	18.7039	18.7297	18.7035	19.0566	19.0874	19.0819	18.9732	6	27	27	23	23.1	23.1	20.7	0	135.3	3555800000	37
4889	Q61635;A0A1L1SQM2	Q61635	tr|Q61635|Q61635_MOUSE GTP-binding protein OS=Mus musculus OX=10090 GN=Ifi47 PE=1 SV=1		Ifi47	0.356946	UP	0.000691018	19.9155	19.9765	19.8802	19.9833	20.0595	20.2171	20.592	20.3146	2	22	22	20	60.2	60.2	56.7	0	240.03	13560000000	58
6362	Q8K394	Q8K394	sp|Q8K394|PLCL2_MOUSE Inactive phospholipase C-like protein 2 OS=Mus musculus OX=10090 GN=Plcl2 PE=1 SV=2	Inactive phospholipase C-like protein 2	Plcl2	0.35584	UP	2.75711e-07	16.5197	16.5861	16.69	16.5376	16.9701	16.9401	16.9686	16.8779	1	8	8	7	9.6	9.6	8.6	0	56.366	654690000	8
4936	Q62172	Q62172	sp|Q62172|RBP1_MOUSE RalA-binding protein 1 OS=Mus musculus OX=10090 GN=Ralbp1 PE=1 SV=4	RalA-binding protein 1	Ralbp1	0.355719	UP	4.78497e-07	17.9662	17.818	17.8921	18.0517	18.3283	18.3221	18.2647	18.2357	1	9	9	9	15.9	15.9	15.9	0	12.326	1475100000	9
4417	Q3UEB4;D3YV77;A0A0G2JFX8;A0A0G2JDI0	Q3UEB4;D3YV77;A0A0G2JFX8	tr|Q3UEB4|Q3UEB4_MOUSE Mevalonate kinase OS=Mus musculus OX=10090 GN=Mvk PE=1 SV=1;tr|D3YV77|D3YV77_MOUSE Mevalonate kinase (Fragment) OS=Mus musculus OX=10090 GN=Mvk PE=1 SV=8;tr|A0A0G2JFX8|A0A0G2JFX8_MOUSE Mevalonate kinase OS=Mus musculus OX=10090 GN=Mv		Mvk	0.355709	UP	0.00859734	13.8761	13.4777	13.8635	13.7807	14.2974	14.146	13.897	14.0806	4	13	1	1	39.3	3.9	3.9	0	4.7956	60311000	1
8154	Q9JHF7	Q9JHF7	sp|Q9JHF7|HPGDS_MOUSE Hematopoietic prostaglandin D synthase OS=Mus musculus OX=10090 GN=Hpgds PE=1 SV=3	Hematopoietic prostaglandin D synthase	Hpgds	0.355463		0.0436802	11.564	11.1244	11.9275	11.6626	11.8241	11.6863	12.0349	12.1551	1	1	1	1	6.5	6.5	6.5	0	3.3055	39069000	1
5221	Q6PER3;A0A0J9YVB9	Q6PER3	sp|Q6PER3|MARE3_MOUSE Microtubule-associated protein RP/EB family member 3 OS=Mus musculus OX=10090 GN=Mapre3 PE=1 SV=1	Microtubule-associated protein RP/EB family member 3	Mapre3	0.354652	UP	0.000125988	16.9936	17.0778	17.1906	17.0073	17.4424	17.4433	17.5225	17.2797	2	11	8	3	35.2	28.1	10	0	14.003	1519700000	11
6589	Q8VBW8	Q8VBW8	sp|Q8VBW8|TTC36_MOUSE Tetratricopeptide repeat protein 36 OS=Mus musculus OX=10090 GN=Ttc36 PE=1 SV=1	Tetratricopeptide repeat protein 36	Ttc36	0.354488	UP	0.00864575	18.9971	18.8817	18.8693	19.111	19.5029	19.2736	19.2505	19.2502	1	11	11	11	55.9	55.9	55.9	0	136.82	17910000000	28
5476	Q80X50;A0A0H2UH17;A0A0G2JDV6;A0A0G2JG47;A0A0G2JGD0;A0A0G2JFN7;A0A0G2JDT1;A0A0G2JE24;A0A0G2JEC6	Q80X50;A0A0H2UH17;A0A0G2JDV6	sp|Q80X50|UBP2L_MOUSE Ubiquitin-associated protein 2-like OS=Mus musculus OX=10090 GN=Ubap2l PE=1 SV=1;tr|A0A0H2UH17|A0A0H2UH17_MOUSE Ubiquitin associated protein 2-like, isoform CRA_b OS=Mus musculus OX=10090 GN=Ubap2l PE=1 SV=1;tr|A0A0G2JDV6|A0A0G2JDV6_M	Ubiquitin-associated protein 2-like	Ubap2l	0.3543	UP	7.16623e-08	19.534	19.4594	19.587	19.534	19.8654	19.8684	19.9395	19.8584	9	22	22	22	28.3	28.3	28.3	0	323.31	6933100000	39
5684	Q8BIJ7	Q8BIJ7	sp|Q8BIJ7|RUFY1_MOUSE RUN and FYVE domain-containing protein 1 OS=Mus musculus OX=10090 GN=Rufy1 PE=1 SV=1	RUN and FYVE domain-containing protein 1	Rufy1	0.353697	UP	8.75039e-08	19.3632	19.376	19.4058	19.4289	19.786	19.7522	19.7872	19.6633	1	26	26	24	38.1	38.1	36	0	83.544	3850800000	36
2245	F6R9G0	F6R9G0	tr|F6R9G0|F6R9G0_MOUSE E1A-binding protein p400 (Fragment) OS=Mus musculus OX=10090 GN=Ep400 PE=1 SV=1		Ep400	0.353233	UP	0.000173658	13.9109	13.9037	14.0951	13.9656	14.2748	14.3982	14.3812	14.2339	1	3	1	1	9.8	3.1	3.1	0	5.116	36339000	1
8519	Q9WVA4;A0A0A6YXG6	Q9WVA4;A0A0A6YXG6	sp|Q9WVA4|TAGL2_MOUSE Transgelin-2 OS=Mus musculus OX=10090 GN=Tagln2 PE=1 SV=4;tr|A0A0A6YXG6|A0A0A6YXG6_MOUSE Transgelin-2 (Fragment) OS=Mus musculus OX=10090 GN=Tagln2 PE=1 SV=1	Transgelin-2	Tagln2	0.353075	UP	0.000225989	19.6237	19.6315	19.7003	19.7196	19.9222	20.075	20.1192	19.971	2	16	16	14	77.9	77.9	66.8	0	240.01	35794000000	66
2347	P97366;F8VPT6	P97366;F8VPT6	sp|P97366|EVI5_MOUSE Ecotropic viral integration site 5 protein OS=Mus musculus OX=10090 GN=Evi5 PE=1 SV=2;tr|F8VPT6|F8VPT6_MOUSE Ecotropic viral integration site 5 protein OS=Mus musculus OX=10090 GN=Evi5 PE=1 SV=1	Ecotropic viral integration site 5 protein	Evi5	0.353004	UP	4.75909e-05	13.6493	13.6861	13.636	13.6558	13.9869	14.0484	13.9562	14.0477	2	13	2	2	17.3	4.3	4.3	0	19.401	144960000	1
6166	Q8CGP5	Q8CGP5	sp|Q8CGP5|H2A1F_MOUSE Histone H2A type 1-F OS=Mus musculus OX=10090 GN=Hist1h2af PE=1 SV=3	Histone H2A type 1-F	Hist1h2af	0.352109	UP	0.00976703	15.4412	15.4662	15.4972	15.6976	15.6606	16.1504	15.7705	15.9292	1	9	3	1	47.7	20.8	6.9	0.00026663	2.8115	1040900000	3
2819	O35955	O35955	sp|O35955|PSB10_MOUSE Proteasome subunit beta type-10 OS=Mus musculus OX=10090 GN=Psmb10 PE=1 SV=1	Proteasome subunit beta type-10	Psmb10	0.35204	UP	0.00845873	17.4683	17.6008	17.5495	17.5227	17.6231	17.7338	18.3744	17.8182	1	9	9	9	39.6	39.6	39.6	0	46.169	5083100000	17
3068	P07361	P07361	sp|P07361|A1AG2_MOUSE Alpha-1-acid glycoprotein 2 OS=Mus musculus OX=10090 GN=Orm2 PE=1 SV=1	Alpha-1-acid glycoprotein 2	Orm2	0.351402		0.0431554	15.3684	15.4776	15.5051	15.2829	15.4033	15.3551	16.1597	16.1215	1	8	5	5	32.4	15.5	15.5	0	13.195	4015500000	9
5199	Q6PB44;A0A0G2JEW5	Q6PB44	sp|Q6PB44|PTN23_MOUSE Tyrosine-protein phosphatase non-receptor type 23 OS=Mus musculus OX=10090 GN=Ptpn23 PE=1 SV=2	Tyrosine-protein phosphatase non-receptor type 23	Ptpn23	0.351094	UP	5.75484e-05	19.9614	19.9419	19.8642	19.9171	20.2365	20.2269	20.4218	20.2039	2	37	37	37	26.2	26.2	26.2	0	173.01	4887200000	51
1628	Q6EDY6;D3Z030;F7AI27;E9Q4H6	Q6EDY6;D3Z030;F7AI27	sp|Q6EDY6|CARL1_MOUSE F-actin-uncapping protein LRRC16A OS=Mus musculus OX=10090 GN=Carmil1 PE=1 SV=2;tr|D3Z030|D3Z030_MOUSE F-actin-uncapping protein LRRC16A OS=Mus musculus OX=10090 GN=Carmil1 PE=1 SV=2;tr|F7AI27|F7AI27_MOUSE F-actin-uncapping protein LR	Leucine-rich repeat-containing protein 16A	Lrrc16a	0.350788	UP	0.000637541	16.0043	15.932	15.8259	16.0606	16.2764	16.4361	16.3352	16.1783	4	7	7	7	4.7	4.7	4.7	0	19.393	256530000	7
3442	P35762;A0A140LJL0	P35762;A0A140LJL0	sp|P35762|CD81_MOUSE CD81 antigen OS=Mus musculus OX=10090 GN=Cd81 PE=1 SV=2;tr|A0A140LJL0|A0A140LJL0_MOUSE CD81 antigen (Fragment) OS=Mus musculus OX=10090 GN=Cd81 PE=1 SV=1	CD81 antigen	Cd81	0.349467	UP	9.97697e-06	18.6894	18.7904	18.8231	18.8582	19.2006	19.0574	19.0239	19.2771	2	4	4	4	30.9	30.9	30.9	0	103.75	4786900000	16
6242	Q8JZR2;Q5ND50;F7D232;Q3TQV3	Q8JZR2;Q5ND50;F7D232	tr|Q8JZR2|Q8JZR2_MOUSE Adapter molecule crk OS=Mus musculus OX=10090 GN=Crk PE=1 SV=1;tr|Q5ND50|Q5ND50_MOUSE Adapter molecule crk OS=Mus musculus OX=10090 GN=Crk PE=1 SV=2;tr|F7D232|F7D232_MOUSE Adapter molecule crk (Fragment) OS=Mus musculus OX=10090 GN=C		Crk	0.349402		0.0436244	12.5703	12.604	13.1566	13.0259	13.2897	13.3749	13.1512	12.9387	4	13	1	1	80.9	7.4	7.4	0	5.8818	169880000	1
1905	E9PY55;Q9WU42;E9Q9V3;E9Q701;F8VQL9;D3Z2J5;F6Z4B2;F6YAU7	E9PY55;Q9WU42;E9Q9V3;E9Q701;F8VQL9;D3Z2J5;F6Z4B2	tr|E9PY55|E9PY55_MOUSE Nuclear receptor corepressor 2 OS=Mus musculus OX=10090 GN=Ncor2 PE=1 SV=1;sp|Q9WU42|NCOR2_MOUSE Nuclear receptor corepressor 2 OS=Mus musculus OX=10090 GN=Ncor2 PE=1 SV=3;tr|E9Q9V3|E9Q9V3_MOUSE Nuclear receptor corepressor 2 OS=Mus	Nuclear receptor corepressor 2	Ncor2	0.349357	UP	0.000103159	16.2454	16.5111	16.522	16.431	16.646	16.7213	16.9077	16.8319	8	7	6	6	3	2.7	2.7	0	16.095	207040000	5
2428	G3UW78	G3UW78	tr|G3UW78|G3UW78_MOUSE Cytochrome P450, family 4, subfamily f, polypeptide 17 OS=Mus musculus OX=10090 GN=Cyp4f17 PE=1 SV=1		Cyp4f17	0.349232	UP	9.04897e-07	13.6494	13.79	13.8037	13.5969	14.0644	13.9968	14.0587	14.117	1	8	1	1	15.1	2.9	2.9	0.00089847	2.1209	39153000	2
3857	P62715	P62715	sp|P62715|PP2AB_MOUSE Serine/threonine-protein phosphatase 2A catalytic subunit beta isoform OS=Mus musculus OX=10090 GN=Ppp2cb PE=1 SV=1	Serine/threonine-protein phosphatase 2A catalytic subunit beta isoform	Ppp2cb	0.348485	UP	2.97424e-05	15.6022	15.42	15.5316	15.7094	15.9161	15.9755	15.8688	15.8968	1	16	2	2	59.5	6.8	6.8	0.00026553	2.7266	592570000	2
3114	P10493	P10493	sp|P10493|NID1_MOUSE Nidogen-1 OS=Mus musculus OX=10090 GN=Nid1 PE=1 SV=2	Nidogen-1	Nid1	0.348295	UP	0.000587305	19.2348	19.2497	19.1497	19.1867	19.5422	19.7165	19.4875	19.4679	1	28	28	28	25.9	25.9	25.9	0	284.77	4232400000	40
448	Q504P2;D3YXD8;A0A0R4J0T2	Q504P2;D3YXD8;A0A0R4J0T2	sp|Q504P2|CL12A_MOUSE C-type lectin domain family 12 member A OS=Mus musculus OX=10090 GN=Clec12a PE=2 SV=1;tr|D3YXD8|D3YXD8_MOUSE C-type lectin domain family 12 member A (Fragment) OS=Mus musculus OX=10090 GN=Clec12a PE=1 SV=1;tr|A0A0R4J0T2|A0A0R4J0T2_MOU	C-type lectin domain family 12 member A	Clec12a	0.347548	UP	1.9127e-06	13.132	13.1247	13.2166	13.1348	13.4331	13.5733	13.5731	13.4189	3	2	2	2	8.2	8.2	8.2	0	6.7259	54692000	2
1872	E9PWT4;E9QJR9;P14429;L7N260;P14431;G3UZL7	E9PWT4;E9QJR9;P14429;L7N260;P14431	tr|E9PWT4|E9PWT4_MOUSE H-2 class I histocompatibility antigen, Q7 alpha chain OS=Mus musculus OX=10090 GN=H2-Q7 PE=3 SV=2;tr|E9QJR9|E9QJR9_MOUSE H-2 class I histocompatibility antigen, Q7 alpha chain OS=Mus musculus OX=10090 GN=H2-Q7 PE=3 SV=1;sp|P14429|HA	H-2 class I histocompatibility antigen, Q7 alpha chain;H-2 class I histocompatibility antigen, Q9 alpha chain	H2-Q7;H2-Q9	0.347515		0.0172204	17.6855	17.6563	17.8631	17.6887	17.9851	17.8896	18.563	17.8459	6	11	5	4	36.1	16.8	14.2	0	25.639	2962400000	9
3385	Q6P8J7;P30275	Q6P8J7;P30275	sp|Q6P8J7|KCRS_MOUSE Creatine kinase S-type, mitochondrial OS=Mus musculus OX=10090 GN=Ckmt2 PE=1 SV=1;sp|P30275|KCRU_MOUSE Creatine kinase U-type, mitochondrial OS=Mus musculus OX=10090 GN=Ckmt1 PE=1 SV=1	Creatine kinase S-type, mitochondrial;Creatine kinase U-type, mitochondrial	Ckmt2;Ckmt1	0.347211	UP	0.000212594	14.0133	13.8276	13.9574	14.1122	14.225	14.3139	14.4527	14.3077	2	1	1	1	3.8	3.8	3.8	0	9.0954	74903000	2
4540	Q3UYC0;Q149T7	Q3UYC0;Q149T7	sp|Q3UYC0|PPM1H_MOUSE Protein phosphatase 1H OS=Mus musculus OX=10090 GN=Ppm1h PE=1 SV=1;sp|Q149T7|PPM1J_MOUSE Protein phosphatase 1J OS=Mus musculus OX=10090 GN=Ppm1j PE=1 SV=1	Protein phosphatase 1H;Protein phosphatase 1J	Ppm1h;Ppm1j	0.34669	UP	1.06835e-05	15.1633	15.1986	15.2307	15.0797	15.3981	15.4876	15.6807	15.4927	2	2	2	2	4.9	4.9	4.9	0	4.3523	76583000	2
315	A0A0N4SVL0;Q80XI3;Z4YKC4;A0A0R4J112;A2AMI2;A2AMI7;A2AMI6;A2AMI4;Q8BQR8	A0A0N4SVL0;Q80XI3;Z4YKC4;A0A0R4J112;A2AMI2;A2AMI7	tr|A0A0N4SVL0|A0A0N4SVL0_MOUSE Eukaryotic translation initiation factor 4 gamma 3 OS=Mus musculus OX=10090 GN=Eif4g3 PE=1 SV=1;sp|Q80XI3|IF4G3_MOUSE Eukaryotic translation initiation factor 4 gamma 3 OS=Mus musculus OX=10090 GN=Eif4g3 PE=1 SV=2;tr|Z4YKC4|Z	Eukaryotic translation initiation factor 4 gamma 3	Eif4g3	0.346403	UP	2.20386e-07	19.1594	19.0499	19.1585	19.0607	19.426	19.442	19.5223	19.4238	9	34	28	28	22.1	19	19	0	103.83	3356900000	36
8175	Q9JHW9	Q9JHW9	sp|Q9JHW9|AL1A3_MOUSE Aldehyde dehydrogenase family 1 member A3 OS=Mus musculus OX=10090 GN=Aldh1a3 PE=1 SV=1	Aldehyde dehydrogenase family 1 member A3	Aldh1a3	0.346265	UP	0.00404572	13.1519	13.0842	13.1782	13.1813	13.4958	13.4678	13.3344	13.6826	1	5	1	1	8.8	3.3	3.3	0.0057612	1.4135	22055000	1
4355	Q3U182;V9GXK6	Q3U182;V9GXK6	sp|Q3U182|CRTC2_MOUSE CREB-regulated transcription coactivator 2 OS=Mus musculus OX=10090 GN=Crtc2 PE=1 SV=2;tr|V9GXK6|V9GXK6_MOUSE CREB-regulated transcription coactivator 2 (Fragment) OS=Mus musculus OX=10090 GN=Crtc2 PE=1 SV=1	CREB-regulated transcription coactivator 2	Crtc2	0.346077	UP	0.000320675	15.6477	15.5946	15.9708	15.6098	16.0816	16.1125	16.0262	15.987	2	3	2	2	2.9	2.9	2.9	0.00064784	2.2615	94571000	2
967	A2A8L5;F6Y3V0;F6S1X8;A0A1Y7VNR5;A0A286YDF6	A2A8L5;F6Y3V0;F6S1X8	sp|A2A8L5|PTPRF_MOUSE Receptor-type tyrosine-protein phosphatase F OS=Mus musculus OX=10090 GN=Ptprf PE=1 SV=1;tr|F6Y3V0|F6Y3V0_MOUSE Receptor-type tyrosine-protein phosphatase F (Fragment) OS=Mus musculus OX=10090 GN=Ptprf PE=1 SV=1;tr|F6S1X8|F6S1X8_MOUSE	Receptor-type tyrosine-protein phosphatase F	Ptprf	0.345487	UP	7.34162e-05	17.247	17.2309	17.2674	17.2132	17.6614	17.4048	17.5434	17.7307	5	16	11	10	10.7	7.3	6.9	0	42.974	447390000	13
5701	Q8BJF9	Q8BJF9	sp|Q8BJF9|CHM2B_MOUSE Charged multivesicular body protein 2b OS=Mus musculus OX=10090 GN=Chmp2b PE=1 SV=1	Charged multivesicular body protein 2b	Chmp2b	0.345411	UP	7.10216e-07	17.9592	18.0071	18.0111	17.9711	18.3173	18.3252	18.3998	18.2877	1	6	6	6	20.7	20.7	20.7	0	16.657	1308300000	11
8891	S4R1D4;A0A087WPJ3;A0A087WPM2;B8QI36	S4R1D4	tr|S4R1D4|S4R1D4_MOUSE Protein tyrosine phosphatase, receptor type, f polypeptide (PTPRF),-interacting protein (liprin), alpha 1 (Fragment) OS=Mus musculus OX=10090 GN=Ppfia1 PE=1 SV=1		Ppfia1	0.345268	UP	4.41611e-07	14.3384	14.389	14.3337	14.397	14.6421	14.7733	14.7157	14.7081	4	7	1	1	12.3	2	2	0	3.2895	184190000	2
5993	Q9ERD6;Q8C134;A0A087WQ61;A0A087WQU0;A0A087WPL3	Q9ERD6;Q8C134;A0A087WQ61;A0A087WQU0	sp|Q9ERD6|RGPS2_MOUSE Ras-specific guanine nucleotide-releasing factor RalGPS2 OS=Mus musculus OX=10090 GN=Ralgps2 PE=1 SV=2;tr|Q8C134|Q8C134_MOUSE Ras-specific guanine nucleotide-releasing factor RalGPS2 OS=Mus musculus OX=10090 GN=Ralgps2 PE=1 SV=1;tr|A0	Ras-specific guanine nucleotide-releasing factor RalGPS2	Ralgps2	0.344312	UP	4.86467e-07	15.5748	15.4283	15.4315	15.5589	15.8374	15.828	15.8515	15.8538	5	5	5	5	8.1	8.1	8.1	0	4.9882	124630000	5
8010	Q9DCR2;A0A286YDU3;A0A286YD58	Q9DCR2	sp|Q9DCR2|AP3S1_MOUSE AP-3 complex subunit sigma-1 OS=Mus musculus OX=10090 GN=Ap3s1 PE=1 SV=2	AP-3 complex subunit sigma-1	Ap3s1	0.344084	UP	4.13247e-05	17.3868	17.4278	17.5886	17.4892	17.8297	17.8014	17.8832	17.7543	3	7	7	7	44.6	44.6	44.6	0	81.345	1392900000	9
5162	Q6P5E6	Q6P5E6	sp|Q6P5E6|GGA2_MOUSE ADP-ribosylation factor-binding protein GGA2 OS=Mus musculus OX=10090 GN=Gga2 PE=1 SV=1	ADP-ribosylation factor-binding protein GGA2	Gga2	0.34399	UP	0.000116451	17.5529	17.5716	17.7131	17.5739	18.0065	17.8385	18.0805	17.8618	1	12	11	11	29.5	28.4	28.4	0	65.629	1062100000	13
7707	Q9D1U5;A0A0J9YUN0	Q9D1U5;A0A0J9YUN0	tr|Q9D1U5|Q9D1U5_MOUSE CutA divalent cation tolerance homolog-like OS=Mus musculus OX=10090 GN=Cutal PE=2 SV=1;tr|A0A0J9YUN0|A0A0J9YUN0_MOUSE CutA divalent cation tolerance homolog-like OS=Mus musculus OX=10090 GN=Cutal PE=4 SV=1		Cutal	0.343907	UP	8.12941e-06	16.4809	16.4172	16.4113	16.4295	16.8129	16.7166	16.8002	16.785	2	3	3	3	25	25	25	0	9.2063	324320000	6
7483	Q9CWK3	Q9CWK3	sp|Q9CWK3|CD2B2_MOUSE CD2 antigen cytoplasmic tail-binding protein 2 OS=Mus musculus OX=10090 GN=Cd2bp2 PE=1 SV=1	CD2 antigen cytoplasmic tail-binding protein 2	Cd2bp2	0.343784	UP	3.45219e-08	15.6186	15.548	15.6581	15.6061	15.9448	15.9133	15.9596	15.9881	1	3	3	3	11.4	11.4	11.4	0	6.8259	194690000	3
2030	Q91VN4;E9Q4M4	Q91VN4;E9Q4M4	sp|Q91VN4|MIC25_MOUSE MICOS complex subunit Mic25 OS=Mus musculus OX=10090 GN=Chchd6 PE=1 SV=2;tr|E9Q4M4|E9Q4M4_MOUSE MICOS complex subunit OS=Mus musculus OX=10090 GN=Chchd6 PE=1 SV=1	MICOS complex subunit Mic25	Chchd6	0.34262	UP	8.92084e-07	17.4052	17.462	17.5284	17.493	17.8554	17.7999	17.8147	17.7891	2	9	9	9	37	37	37	0	51.137	1194300000	11
2560	Q5NBX1;G5E8P4;G3UWY3;G3UZ73;F6ZEZ1;G3UWP1	Q5NBX1;G5E8P4;G3UWY3	sp|Q5NBX1|COBL_MOUSE Protein cordon-bleu OS=Mus musculus OX=10090 GN=Cobl PE=1 SV=1;tr|G5E8P4|G5E8P4_MOUSE Protein cordon-bleu OS=Mus musculus OX=10090 GN=Cobl PE=1 SV=1;tr|G3UWY3|G3UWY3_MOUSE Protein cordon-bleu OS=Mus musculus OX=10090 GN=Cobl PE=1 SV=1	Protein cordon-bleu	Cobl	0.342407	UP	0.000116173	16.4869	16.5419	16.5827	16.5471	16.8476	16.924	16.8841	16.8725	6	9	9	9	8	8	8	0	20.722	795130000	9
4659	Z4YN17;Q5NBU8	Z4YN17;Q5NBU8	tr|Z4YN17|Z4YN17_MOUSE XIAP-associated factor 1 (Fragment) OS=Mus musculus OX=10090 GN=Xaf1 PE=1 SV=1;sp|Q5NBU8|XAF1_MOUSE XIAP-associated factor 1 OS=Mus musculus OX=10090 GN=Xaf1 PE=1 SV=3	XIAP-associated factor 1	Xaf1	0.341932	UP	0.00243269	13.2856	13.4805	13.7121	13.412	13.7375	13.7486	13.9353	13.8365	2	2	2	2	15	15	15	0	16.593	62619000	2
4224	Q2TBE6	Q2TBE6	sp|Q2TBE6|P4K2A_MOUSE Phosphatidylinositol 4-kinase type 2-alpha OS=Mus musculus OX=10090 GN=Pi4k2a PE=1 SV=1	Phosphatidylinositol 4-kinase type 2-alpha	Pi4k2a	0.341716	UP	1.25762e-07	17.721	17.8396	17.7886	17.7643	18.1331	18.0475	18.1518	18.148	1	13	13	13	31.9	31.9	31.9	0	75.472	1201300000	18
7550	Q9CYL5;B1AWD6	Q9CYL5	sp|Q9CYL5|GAPR1_MOUSE Golgi-associated plant pathogenesis-related protein 1 OS=Mus musculus OX=10090 GN=Glipr2 PE=1 SV=3	Golgi-associated plant pathogenesis-related protein 1	Glipr2	0.341192		0.0250956	15.3197	15.3807	15.3675	15.2628	15.3845	15.6708	15.8335	15.8067	2	5	5	5	39	39	39	0	35.127	1213800000	7
298	Q8BYR5;F6SH36;S4R1C6;E9Q5C0;A0A0M3HEP6;E9Q835	Q8BYR5;F6SH36;S4R1C6;E9Q5C0;A0A0M3HEP6;E9Q835	sp|Q8BYR5|CAPS2_MOUSE Calcium-dependent secretion activator 2 OS=Mus musculus OX=10090 GN=Cadps2 PE=1 SV=2;tr|F6SH36|F6SH36_MOUSE Calcium-dependent secretion activator 2 (Fragment) OS=Mus musculus OX=10090 GN=Cadps2 PE=1 SV=1;tr|S4R1C6|S4R1C6_MOUSE Calcium	Calcium-dependent secretion activator 2	Cadps2	0.341075	UP	0.00495529	11.3833	11.7556	11.2229	11.5954	12.0528	11.7791	11.7166	11.773	6	1	1	1	0.6	0.6	0.6	0.0021623	1.9487	9195400	1
1313	B1AVH5;Q8C0P5	B1AVH5;Q8C0P5	tr|B1AVH5|B1AVH5_MOUSE Coronin OS=Mus musculus OX=10090 GN=Coro2a PE=1 SV=1;sp|Q8C0P5|COR2A_MOUSE Coronin-2A OS=Mus musculus OX=10090 GN=Coro2a PE=2 SV=1	Coronin;Coronin-2A	Coro2a	0.341055	UP	0.00394298	15.0045	14.9862	15.1984	14.9914	15.1529	15.1587	15.7327	15.5005	2	4	4	4	5.5	5.5	5.5	0.00026706	2.8749	81344000	5
1525	D3YTP3;A0A286YDW3	D3YTP3;A0A286YDW3	tr|D3YTP3|D3YTP3_MOUSE Metaxin 3 OS=Mus musculus OX=10090 GN=Mtx3 PE=1 SV=2;tr|A0A286YDW3|A0A286YDW3_MOUSE Metaxin 3 (Fragment) OS=Mus musculus OX=10090 GN=Mtx3 PE=1 SV=1		Mtx3	0.340844	UP	1.2848e-07	16.6746	16.6668	16.6572	16.5805	17.0466	16.9811	16.9109	17.0039	2	4	4	4	15.7	15.7	15.7	0	35.612	318680000	4
108	A0A087WSJ7;Q3TE80	A0A087WSJ7;Q3TE80	tr|A0A087WSJ7|A0A087WSJ7_MOUSE RIKEN cDNA 2410002F23 gene OS=Mus musculus OX=10090 GN=2410002F23Rik PE=1 SV=1;tr|Q3TE80|Q3TE80_MOUSE RIKEN cDNA 2410002F23 gene OS=Mus musculus OX=10090 GN=2410002F23Rik PE=1 SV=1		2410002F23Rik	0.340133	UP	0.000232318	14.9763	14.8819	15.2475	15.0736	15.3772	15.4375	15.2557	15.4694	2	1	1	1	5.4	5.4	5.4	0.0089146	1.215	76902000	1
7397	Q9CQV6;M0QWC2	Q9CQV6;M0QWC2	sp|Q9CQV6|MLP3B_MOUSE Microtubule-associated proteins 1A/1B light chain 3B OS=Mus musculus OX=10090 GN=Map1lc3b PE=1 SV=3;tr|M0QWC2|M0QWC2_MOUSE MCG14171, isoform CRA_b OS=Mus musculus OX=10090 GN=Map1lc3b PE=1 SV=1	Microtubule-associated proteins 1A/1B light chain 3B	Map1lc3b	0.339837	UP	0.00962678	16.6143	16.9404	16.2716	16.652	16.9943	17.062	16.8184	16.9631	2	2	2	1	16.8	16.8	11.2	0	10.311	714350000	5
8483	Q9WU79;A0A0R4J1T9;F6PYI8;F6XMC0;F6YFQ5;E9PUR5	Q9WU79;A0A0R4J1T9	sp|Q9WU79|PROD_MOUSE Proline dehydrogenase 1, mitochondrial OS=Mus musculus OX=10090 GN=Prodh PE=1 SV=2;tr|A0A0R4J1T9|A0A0R4J1T9_MOUSE Proline dehydrogenase OS=Mus musculus OX=10090 GN=Prodh PE=1 SV=1	Proline dehydrogenase 1, mitochondrial	Prodh	0.339797	UP	1.72423e-05	21.0701	20.8648	21.0773	21.0745	21.4084	21.4144	21.272	21.351	6	34	34	34	60.4	60.4	60.4	0	323.31	43561000000	109
6886	Q91XH6;O88384;F6UHS3;E0CYE5;F6T4B9	Q91XH6;O88384;F6UHS3	tr|Q91XH6|Q91XH6_MOUSE Vesicle transport through interaction with t-SNAREs 1B homolog OS=Mus musculus OX=10090 GN=Vti1b PE=1 SV=1;sp|O88384|VTI1B_MOUSE Vesicle transport through interaction with t-SNAREs homolog 1B OS=Mus musculus OX=10090 GN=Vti1b PE=1 SV	Vesicle transport through interaction with t-SNAREs homolog 1B	Vti1b	0.339534	UP	3.08133e-06	16.5283	16.6573	16.7539	16.6684	16.9646	16.9489	17.0369	17.0155	5	8	8	8	45.3	45.3	45.3	0	112.56	1500200000	9
8473	Q9WTV6	Q9WTV6	sp|Q9WTV6|UBP18_MOUSE Ubl carboxyl-terminal hydrolase 18 OS=Mus musculus OX=10090 GN=Usp18 PE=1 SV=2	Ubl carboxyl-terminal hydrolase 18	Usp18	0.338934	UP	0.0067752	14.2449	14.529	14.5105	14.3711	14.5539	14.6047	15.0786	14.7741	1	1	1	1	3	3	3	0	3.217	44700000	1
2913	O70475;D3YXP9	O70475	sp|O70475|UGDH_MOUSE UDP-glucose 6-dehydrogenase OS=Mus musculus OX=10090 GN=Ugdh PE=1 SV=1	UDP-glucose 6-dehydrogenase	Ugdh	0.33867	UP	0.00423589	20.3382	20.3185	20.3567	20.2915	20.5946	20.5335	20.949	20.5825	2	38	38	38	83.2	83.2	83.2	0	323.31	81297000000	82
3451	P36371	P36371	sp|P36371|TAP2_MOUSE Antigen peptide transporter 2 OS=Mus musculus OX=10090 GN=Tap2 PE=1 SV=1	Antigen peptide transporter 2	Tap2	0.338514	UP	0.00437146	19.0269	19.0914	19.122	19.0557	19.2245	19.2675	19.8449	19.3132	1	16	16	16	27.9	27.9	27.9	0	111.83	5136000000	40
2487	Q80UQ2;G3X8Z9	Q80UQ2;G3X8Z9	sp|Q80UQ2|RASF6_MOUSE Ras association domain-containing protein 6 OS=Mus musculus OX=10090 GN=Rassf6 PE=1 SV=1;tr|G3X8Z9|G3X8Z9_MOUSE Ras association (RalGDS/AF-6) domain family 6, isoform CRA_b OS=Mus musculus OX=10090 GN=Rassf6 PE=1 SV=1	Ras association domain-containing protein 6	Rassf6	0.338445	UP	6.91606e-05	14.8902	14.7169	14.7288	14.8625	15.0907	15.2069	15.1116	15.1429	2	2	2	2	5.4	5.4	5.4	0	3.6471	62495000	2
5274	Q6ZPF3	Q6ZPF3	sp|Q6ZPF3|TIAM2_MOUSE T-lymphoma invasion and metastasis-inducing protein 2 OS=Mus musculus OX=10090 GN=Tiam2 PE=1 SV=2	T-lymphoma invasion and metastasis-inducing protein 2	Tiam2	0.337977		0.0913986	12.6895	12.7818	12.3475	12.3312	12.9779	12.9827	12.9008	12.6405	1	1	1	1	1	1	1	0.0043322	1.5529	44396000	1
1341	Q3TT38;B2KF52;B2KF54	Q3TT38;B2KF52;B2KF54	sp|Q3TT38|CF106_MOUSE Uncharacterized protein C6orf106 homolog OS=Mus musculus OX=10090 GN=D17Wsu92e PE=2 SV=2;tr|B2KF52|B2KF52_MOUSE Uncharacterized protein C6orf106 homolog OS=Mus musculus OX=10090 GN=D17Wsu92e PE=1 SV=1;tr|B2KF54|B2KF54_MOUSE DNA segmen	Uncharacterized protein C6orf106 homolog	D17Wsu92e	0.337931	UP	8.66203e-05	17.4761	17.4772	17.4885	17.7178	18.0403	17.8566	17.8729	17.7415	3	6	6	6	30.6	30.6	30.6	0	43.008	691520000	14
5629	Q8BH59;V9GXX9	Q8BH59	sp|Q8BH59|CMC1_MOUSE Calcium-binding mitochondrial carrier protein Aralar1 OS=Mus musculus OX=10090 GN=Slc25a12 PE=1 SV=1	Calcium-binding mitochondrial carrier protein Aralar1	Slc25a12	0.33759	UP	1.45598e-07	20.3834	20.3559	20.2803	20.4235	20.7175	20.6937	20.74	20.6423	2	34	29	29	61.6	56.1	56.1	0	323.31	22092000000	66
1322	B1AY10	B1AY10	sp|B1AY10|NFX1_MOUSE Transcriptional repressor NF-X1 OS=Mus musculus OX=10090 GN=Nfx1 PE=1 SV=1	Transcriptional repressor NF-X1	Nfx1	0.336556	UP	0.000584546	16.6231	16.6578	16.8969	16.7376	17.0808	17.0643	17.1153	17.0012	1	9	9	9	8.9	8.9	8.9	0	22.675	447260000	9
8111	Q9ERL7;D3Z2F6;D3YY16	Q9ERL7;D3Z2F6;D3YY16	sp|Q9ERL7|GMFG_MOUSE Glia maturation factor gamma OS=Mus musculus OX=10090 GN=Gmfg PE=1 SV=1;tr|D3Z2F6|D3Z2F6_MOUSE Glia maturation factor gamma (Fragment) OS=Mus musculus OX=10090 GN=Gmfg PE=1 SV=8;tr|D3YY16|D3YY16_MOUSE Glia maturation factor gamma OS=Mu	Glia maturation factor gamma	Gmfg	0.336383	UP	1.27789e-05	16.5041	16.4646	16.4383	16.5314	16.8408	16.7031	16.9339	16.8061	3	7	5	5	67.6	42.3	42.3	0	64.814	2378900000	11
3361	P28653	P28653	sp|P28653|PGS1_MOUSE Biglycan OS=Mus musculus OX=10090 GN=Bgn PE=1 SV=1	Biglycan	Bgn	0.336305	UP	0.00270521	18.5201	18.5444	18.3789	18.5039	18.8971	19.0135	18.6568	18.7252	1	14	14	13	50.9	50.9	48.8	0	310.89	9564000000	19
6410	Q8QZX2	Q8QZX2	sp|Q8QZX2|HAUS3_MOUSE HAUS augmin-like complex subunit 3 OS=Mus musculus OX=10090 GN=Haus3 PE=1 SV=1	HAUS augmin-like complex subunit 3	Haus3	0.334864	UP	0.000658017	14.2479	14.3441	14.1537	14.5352	14.6385	14.7004	14.58	14.7014	1	2	2	2	5.6	5.6	5.6	0	12.079	171970000	2
2607	Q811D0;H7BWY4;E9Q9H0;D3Z3B8;S4R2T8;F6UDT8;Q91XM9;D3YUZ8;E9Q2L2;Q62108;D3YWU0;G3UZL5;B1AR31;E9PXG2	Q811D0;H7BWY4;E9Q9H0;D3Z3B8	sp|Q811D0|DLG1_MOUSE Disks large homolog 1 OS=Mus musculus OX=10090 GN=Dlg1 PE=1 SV=1;tr|H7BWY4|H7BWY4_MOUSE Disks large homolog 1 OS=Mus musculus OX=10090 GN=Dlg1 PE=1 SV=1;tr|E9Q9H0|E9Q9H0_MOUSE Disks large homolog 1 OS=Mus musculus OX=10090 GN=Dlg1 PE=1	Disks large homolog 1	Dlg1	0.334692	UP	2.56891e-07	20.3079	20.2614	20.2955	20.2985	20.6491	20.633	20.6346	20.5854	14	36	36	35	47.8	47.8	47.8	0	323.31	9513900000	54
1863	Q62188;Q3TT92;E9PWE8;D3YUS0;D3Z567	Q62188;Q3TT92;E9PWE8	sp|Q62188|DPYL3_MOUSE Dihydropyrimidinase-related protein 3 OS=Mus musculus OX=10090 GN=Dpysl3 PE=1 SV=1;tr|Q3TT92|Q3TT92_MOUSE Dihydropyrimidinase-related protein 3 OS=Mus musculus OX=10090 GN=Dpysl3 PE=1 SV=1;tr|E9PWE8|E9PWE8_MOUSE Dihydropyrimidinase-re	Dihydropyrimidinase-related protein 3	Dpysl3	0.334361	UP	0.000458815	18.0781	18.153	18.0801	18.1207	18.3422	18.6023	18.4025	18.4223	5	25	21	20	61.8	52.8	51.6	0	216.99	4955100000	28
5971	Q8C0D4;S4R248;B2RUJ8;S4R203;A0A0A0MQ95;S4R221;S4R1B0;S4R2V0	Q8C0D4;S4R248;B2RUJ8;S4R203;A0A0A0MQ95;S4R221	sp|Q8C0D4|RHG12_MOUSE Rho GTPase-activating protein 12 OS=Mus musculus OX=10090 GN=Arhgap12 PE=1 SV=2;tr|S4R248|S4R248_MOUSE Rho GTPase-activating protein 12 OS=Mus musculus OX=10090 GN=Arhgap12 PE=1 SV=1;tr|B2RUJ8|B2RUJ8_MOUSE Rho GTPase-activating protei	Rho GTPase-activating protein 12	Arhgap12	0.334185	UP	5.90359e-08	18.2923	18.3455	18.4019	18.3774	18.6864	18.7105	18.6999	18.6571	8	13	13	13	20.5	20.5	20.5	0	109.16	1724500000	17
8536	Q9Z0E6	Q9Z0E6	sp|Q9Z0E6|GBP2_MOUSE Guanylate-binding protein 2 OS=Mus musculus OX=10090 GN=Gbp2 PE=1 SV=1	Interferon-induced guanylate-binding protein 2	Gbp2	0.333983		0.0197246	19.3662	19.5215	19.5049	19.4647	19.509	19.5458	20.3166	19.8219	1	19	19	13	30.1	30.1	22.4	0	145.61	6546000000	35
6115	Q8CD91	Q8CD91	sp|Q8CD91|SMOC2_MOUSE SPARC-related modular calcium-binding protein 2 OS=Mus musculus OX=10090 GN=Smoc2 PE=1 SV=1	SPARC-related modular calcium-binding protein 2	Smoc2	0.33383	UP	0.000287865	13.6903	14.0019	13.888	13.9941	14.1723	14.3142	14.2305	14.1925	1	2	2	2	5.4	5.4	5.4	0	10.242	123120000	2
4115	Q01149;E0CXI2	Q01149	sp|Q01149|CO1A2_MOUSE Collagen alpha-2(I) chain OS=Mus musculus OX=10090 GN=Col1a2 PE=1 SV=2	Collagen alpha-2(I) chain	Col1a2	0.333422	UP	0.00131729	18.7427	18.8298	18.6734	18.8515	19.1352	19.1161	19.1183	19.0614	2	19	19	19	14.4	14.4	14.4	0	150.72	52095000000	47
4743	Q5U4H9;E9Q0D2;E9Q2H3	Q5U4H9;E9Q0D2;E9Q2H3	tr|Q5U4H9|Q5U4H9_MOUSE Nuclear receptor coactivator 4 OS=Mus musculus OX=10090 GN=Ncoa4 PE=1 SV=1;tr|E9Q0D2|E9Q0D2_MOUSE Nuclear receptor coactivator 4 (Fragment) OS=Mus musculus OX=10090 GN=Ncoa4 PE=1 SV=1;tr|E9Q2H3|E9Q2H3_MOUSE Nuclear receptor coactivat		Ncoa4	0.33341		0.0257749	15.3773	15.1567	14.9716	14.933	15.3431	15.3752	15.4909	15.5631	3	2	2	2	5.1	5.1	5.1	0	11.15	164380000	2
3519	P46414	P46414	sp|P46414|CDN1B_MOUSE Cyclin-dependent kinase inhibitor 1B OS=Mus musculus OX=10090 GN=Cdkn1b PE=1 SV=2	Cyclin-dependent kinase inhibitor 1B	Cdkn1b	0.332329	UP	3.69743e-05	17.2291	17.2831	17.3086	17.3595	17.6546	17.7034	17.5917	17.56	1	9	9	9	59.4	59.4	59.4	0	57.19	1500000000	11
8496	Q9WUL7	Q9WUL7	sp|Q9WUL7|ARL3_MOUSE ADP-ribosylation factor-like protein 3 OS=Mus musculus OX=10090 GN=Arl3 PE=1 SV=1	ADP-ribosylation factor-like protein 3	Arl3	0.33225	UP	2.72246e-06	18.1665	18.1818	18.0739	18.097	18.4699	18.4513	18.4798	18.4472	1	10	10	10	72	72	72	0	186.07	4567300000	27
3241	P18760;F8WGL3	P18760;F8WGL3	sp|P18760|COF1_MOUSE Cofilin-1 OS=Mus musculus OX=10090 GN=Cfl1 PE=1 SV=3;tr|F8WGL3|F8WGL3_MOUSE Cofilin-1 OS=Mus musculus OX=10090 GN=Cfl1 PE=1 SV=1	Cofilin-1	Cfl1	0.33209	UP	0.000108098	21.2593	21.2622	21.2646	21.3584	21.5818	21.6313	21.6614	21.5984	2	20	20	17	85.5	85.5	72.3	0	298.13	138980000000	83
4054	P97450;E9QAD6	P97450;E9QAD6	sp|P97450|ATP5J_MOUSE ATP synthase-coupling factor 6, mitochondrial OS=Mus musculus OX=10090 GN=Atp5j PE=1 SV=1;tr|E9QAD6|E9QAD6_MOUSE ATP synthase-coupling factor 6, mitochondrial (Fragment) OS=Mus musculus OX=10090 GN=Atp5j PE=1 SV=8	ATP synthase-coupling factor 6, mitochondrial	Atp5j	0.332052		0.0111489	20.484	20.113	20.1211	20.4154	20.7838	20.5677	20.7303	20.3798	2	10	10	10	62	62	62	0	284.31	52275000000	47
4795	Q60865;A2BH47;F6YP03;F6YLI0	Q60865	sp|Q60865|CAPR1_MOUSE Caprin-1 OS=Mus musculus OX=10090 GN=Caprin1 PE=1 SV=2	Caprin-1	Caprin1	0.331456	UP	1.59976e-08	19.7809	19.8578	19.8323	19.8487	20.1907	20.1522	20.1962	20.1065	4	17	17	17	30.6	30.6	30.6	0	265.13	20058000000	40
882	A0A2I3BRX8	A0A2I3BRX8	tr|A0A2I3BRX8|A0A2I3BRX8_MOUSE Muscleblind-like protein 2 (Fragment) OS=Mus musculus OX=10090 GN=Mbnl2 PE=1 SV=1			0.331085	UP	1.29602e-06	14.6366	14.48	14.509	14.5064	14.836	14.9012	14.9064	14.8128	1	3	1	1	28.1	13.8	13.8	0	35.316	106190000	5
6637	Q8VCR2	Q8VCR2	sp|Q8VCR2|DHB13_MOUSE 17-beta-hydroxysteroid dehydrogenase 13 OS=Mus musculus OX=10090 GN=Hsd17b13 PE=1 SV=2	17-beta-hydroxysteroid dehydrogenase 13	Hsd17b13	0.330369	UP	8.45781e-05	19.9421	19.8325	19.9151	19.7429	20.1964	20.1971	20.2568	20.1038	1	21	21	7	56.9	56.9	15.5	0	323.31	106510000000	73
7756	Q9D5V6	Q9D5V6	sp|Q9D5V6|SYAP1_MOUSE Synapse-associated protein 1 OS=Mus musculus OX=10090 GN=Syap1 PE=1 SV=1	Synapse-associated protein 1	Syap1	0.330176	UP	1.00939e-07	19.1133	19.1689	19.176	19.194	19.4928	19.4772	19.5125	19.4903	1	20	20	20	54.2	54.2	54.2	0	241.39	5725400000	31
8608	Q9Z268	Q9Z268	sp|Q9Z268|RASL1_MOUSE RasGAP-activating-like protein 1 OS=Mus musculus OX=10090 GN=Rasal1 PE=1 SV=2	RasGAP-activating-like protein 1	Rasal1	0.329862		0.0120001	15.7554	15.6523	15.5983	15.7104	15.8138	16.0529	16.1171	16.052	1	6	6	6	9.5	9.5	9.5	0	24.765	292230000	8
7016	Q922Q1;E0CZH6	Q922Q1	sp|Q922Q1|MARC2_MOUSE Mitochondrial amidoxime reducing component 2 OS=Mus musculus OX=10090 GN=Marc2 PE=1 SV=1	Mitochondrial amidoxime reducing component 2	Marc2	0.32954	UP	6.85185e-05	21.5348	21.6591	21.5691	21.446	21.8982	21.7467	21.9575	21.9249	2	23	23	22	59.2	59.2	59.2	0	323.31	205370000000	148
1764	D6RE34;Q3U466	D6RE34;Q3U466	tr|D6RE34|D6RE34_MOUSE Ceroid-lipofuscinosis, neuronal 6 OS=Mus musculus OX=10090 GN=Cln6 PE=1 SV=1;tr|Q3U466|Q3U466_MOUSE Ceroid-lipofuscinosis, neuronal 6 OS=Mus musculus OX=10090 GN=Cln6 PE=1 SV=1		Cln6	0.329386	UP	0.000333115	13.5884	13.628	13.617	13.5456	13.7523	14.0223	14.0722	13.8498	2	1	1	1	42.5	42.5	42.5	0.00090229	2.1977	30048000	1
432	O88962;A0A0R4J0N7	O88962;A0A0R4J0N7	sp|O88962|CP8B1_MOUSE 7-alpha-hydroxycholest-4-en-3-one 12-alpha-hydroxylase OS=Mus musculus OX=10090 GN=Cyp8b1 PE=1 SV=1;tr|A0A0R4J0N7|A0A0R4J0N7_MOUSE 7-alpha-hydroxycholest-4-en-3-one 12-alpha-hydroxylase OS=Mus musculus OX=10090 GN=Cyp8b1 PE=1 SV=1	7-alpha-hydroxycholest-4-en-3-one 12-alpha-hydroxylase	Cyp8b1	0.328909	UP	0.000994262	20.4756	20.6125	20.4011	20.8654	21.0407	20.8264	20.8738	20.9293	2	29	29	29	56.6	56.6	56.6	0	212.74	37947000000	92
7866	Q9D9K3;A2AGL5	Q9D9K3;A2AGL5	sp|Q9D9K3|AVEN_MOUSE Cell death regulator Aven OS=Mus musculus OX=10090 GN=Aven PE=1 SV=2;tr|A2AGL5|A2AGL5_MOUSE Apoptosis, caspase activation inhibitor, isoform CRA_c OS=Mus musculus OX=10090 GN=Aven PE=1 SV=1	Cell death regulator Aven	Aven	0.328845	UP	0.000799172	16.6908	16.6867	16.7785	16.8336	17.1597	17.0363	17.0433	17.0656	2	6	6	6	26.6	26.6	26.6	0	37.405	563490000	6
4039	P97363	P97363	sp|P97363|SPTC2_MOUSE Serine palmitoyltransferase 2 OS=Mus musculus OX=10090 GN=Sptlc2 PE=1 SV=2	Serine palmitoyltransferase 2	Sptlc2	0.327935	UP	0.000448272	18.1218	18.2056	18.1737	18.0796	18.3723	18.4076	18.6221	18.4904	1	17	17	17	36.2	36.2	36.2	0	88.046	1912600000	22
196	A0A0B4J1M7	A0A0B4J1M7	tr|A0A0B4J1M7|A0A0B4J1M7_MOUSE Plectin (Fragment) OS=Mus musculus OX=10090 GN=Plec PE=1 SV=5		Plec	0.327827	UP	0.00355826	11.9313	11.7536	11.9525	11.9873	12.2733	12.2656	12.1312	12.2659	1	1	1	1	24.5	24.5	24.5	0.0039692	1.5784	147710000	1
6207	Q8CIE2	Q8CIE2	sp|Q8CIE2|ZMIZ2_MOUSE Zinc finger MIZ domain-containing protein 2 OS=Mus musculus OX=10090 GN=Zmiz2 PE=1 SV=2	Zinc finger MIZ domain-containing protein 2	Zmiz2	0.327061	UP	8.48963e-07	15.0399	15.018	15.0858	14.9455	15.3917	15.32	15.3897	15.296	1	4	2	2	4.7	2.7	2.7	0	5.3699	70485000	3
1935	Q9WV86;E9QKG2;E9PZI6;Q8K0T4;G3UYX0	Q9WV86;E9QKG2;E9PZI6;Q8K0T4;G3UYX0	sp|Q9WV86|KTNA1_MOUSE Katanin p60 ATPase-containing subunit A1 OS=Mus musculus OX=10090 GN=Katna1 PE=1 SV=1;tr|E9QKG2|E9QKG2_MOUSE Katanin p60 ATPase-containing subunit A1 OS=Mus musculus OX=10090 GN=Katna1 PE=1 SV=1;tr|E9PZI6|E9PZI6_MOUSE Katanin p60 ATPa	Katanin p60 ATPase-containing subunit A1;Katanin p60 ATPase-containing subunit A-like 1	Katna1;Katnal1	0.327055	UP	1.71993e-07	14.0631	14.0608	14.0196	14.0191	14.3017	14.3164	14.4861	14.3667	5	2	2	2	2.9	2.9	2.9	0.0048047	1.4934	43524000	2
818	Q62417;A0A286YCI8;E9PYX6;A0A286YD34;A0A286YDJ3	Q62417;A0A286YCI8;E9PYX6	sp|Q62417|SRBS1_MOUSE Sorbin and SH3 domain-containing protein 1 OS=Mus musculus OX=10090 GN=Sorbs1 PE=1 SV=2;tr|A0A286YCI8|A0A286YCI8_MOUSE Sorbin and SH3 domain-containing protein 1 OS=Mus musculus OX=10090 GN=Sorbs1 PE=1 SV=1;tr|E9PYX6|E9PYX6_MOUSE Sorb	Sorbin and SH3 domain-containing protein 1	Sorbs1	0.326794	UP	0.002766	12.7824	12.6406	12.8454	12.6576	13.1184	13.0696	13.1229	12.9222	5	33	1	0	31	0.8	0	0.0098333	1.1607	36613000	1
4485	Q3UMR0;A0A0R4J2C4;A0A0U1RPT7;A0A0U1RPG1;A0A087WS06;A0A087WPF2	Q3UMR0	sp|Q3UMR0|ANR27_MOUSE Ankyrin repeat domain-containing protein 27 OS=Mus musculus OX=10090 GN=Ankrd27 PE=1 SV=2	Ankyrin repeat domain-containing protein 27	Ankrd27	0.326642	UP	1.96735e-06	16.4546	16.4081	16.459	16.516	16.7214	16.826	16.7886	16.8084	6	8	8	8	8.3	8.3	8.3	0	25.385	434530000	9
3367	P28667	P28667	sp|P28667|MRP_MOUSE MARCKS-related protein OS=Mus musculus OX=10090 GN=Marcksl1 PE=1 SV=2	MARCKS-related protein	Marcksl1	0.326637	UP	0.00533572	16.9857	16.9004	17.1466	17.0402	17.2853	17.4881	17.3561	17.25	1	6	6	6	43	43	43	0	98.7	1810400000	6
1266	P28741;Q3TET1;Q3UI47;B1AQZ2;F6V6Z9;B1AQZ5;P33174;E9PX57	P28741;Q3TET1;Q3UI47;B1AQZ2	sp|P28741|KIF3A_MOUSE Kinesin-like protein KIF3A OS=Mus musculus OX=10090 GN=Kif3a PE=1 SV=2;tr|Q3TET1|Q3TET1_MOUSE Kinesin-like protein OS=Mus musculus OX=10090 GN=Kif3a PE=1 SV=1;tr|Q3UI47|Q3UI47_MOUSE Kinesin-like protein OS=Mus musculus OX=10090 GN=Kif	Kinesin-like protein KIF3A;Kinesin-like protein	Kif3a	0.326536	UP	4.6438e-06	16.7013	16.8388	16.7991	16.698	17.0898	17.087	17.1561	17.0105	8	8	7	7	11.3	9.4	9.4	0	17.502	447500000	8
5855	Q8BUD0	Q8BUD0	sp|Q8BUD0|GPR4_MOUSE G-protein coupled receptor 4 OS=Mus musculus OX=10090 GN=Gpr4 PE=2 SV=1	G-protein coupled receptor 4	Gpr4	0.32638		0.0791741	14.6735	14.5959	14.5737	14.4413	14.9856	15.0774	14.8038	14.7232	1	1	1	1	1.9	1.9	1.9	0.0068284	1.3553	89527000	2
4991	Q640N2	Q640N2	sp|Q640N2|AR13B_MOUSE ADP-ribosylation factor-like protein 13B OS=Mus musculus OX=10090 GN=Arl13b PE=1 SV=2	ADP-ribosylation factor-like protein 13B	Arl13b	0.326309	UP	0.00476894	14.2897	14.299	14.2918	14.6101	14.6582	14.9028	14.5727	14.662	1	1	1	1	2.8	2.8	2.8	0.00013457	3.0631	41484000	1
6378	Q8K409;A0A1B0GT62	Q8K409;A0A1B0GT62	sp|Q8K409|DPOLB_MOUSE DNA polymerase beta OS=Mus musculus OX=10090 GN=Polb PE=1 SV=3;tr|A0A1B0GT62|A0A1B0GT62_MOUSE DNA polymerase beta OS=Mus musculus OX=10090 GN=Polb PE=1 SV=1	DNA polymerase beta	Polb	0.32628	UP	0.00124016	16.7519	16.9649	16.7822	16.7559	17.0279	17.3064	17.0591	17.1667	2	4	4	4	14.9	14.9	14.9	0	12.929	290280000	5
8414	Q9R092	Q9R092	sp|Q9R092|H17B6_MOUSE 17-beta-hydroxysteroid dehydrogenase type 6 OS=Mus musculus OX=10090 GN=Hsd17b6 PE=1 SV=1	17-beta-hydroxysteroid dehydrogenase type 6	Hsd17b6	0.326187	UP	0.000301462	20.0341	20.0177	19.985	19.9563	20.5551	20.2281	20.388	20.1266	1	18	10	10	53.6	31.9	31.9	0	151.32	59811000000	59
8504	Q9WUR0	Q9WUR0	tr|Q9WUR0|Q9WUR0_MOUSE Tubulo-interstitial nephritis antigen OS=Mus musculus OX=10090 GN=Tinag PE=1 SV=1		Tinag	0.325279		0.196738	12.9831	12.4852	12.7939	12.8332	12.7898	13.5146	12.8789	13.2132	1	2	2	2	4.2	4.2	4.2	0.00026567	2.7334	73024000	3
8283	Q9JLZ8;A0A1B0GRA6	Q9JLZ8	sp|Q9JLZ8|SIGIR_MOUSE Single Ig IL-1-related receptor OS=Mus musculus OX=10090 GN=Sigirr PE=1 SV=2	Single Ig IL-1-related receptor	Sigirr	0.324962	UP	1.15341e-05	17.8545	17.9332	17.8866	17.7659	18.2706	18.0896	18.2134	18.1663	2	13	13	13	43	43	43	0	87.78	2069300000	19
4196	Q8CCN5;Q0VF62;F7C0F2	Q8CCN5;Q0VF62;F7C0F2	sp|Q8CCN5|BCAS3_MOUSE Breast carcinoma-amplified sequence 3 homolog OS=Mus musculus OX=10090 GN=Bcas3 PE=1 SV=2;tr|Q0VF62|Q0VF62_MOUSE Bcas3 protein OS=Mus musculus OX=10090 GN=Bcas3 PE=1 SV=1;tr|F7C0F2|F7C0F2_MOUSE Breast carcinoma-amplified sequence 3 ho	Breast carcinoma-amplified sequence 3 homolog	Bcas3	0.324619	UP	1.00781e-07	18.9271	18.963	19.0144	18.9276	19.2711	19.2445	19.3626	19.2524	3	22	22	1	27	27	1.2	0	90.065	2002700000	31
4830	Q61112	Q61112	sp|Q61112|CAB45_MOUSE 45 kDa calcium-binding protein OS=Mus musculus OX=10090 GN=Sdf4 PE=1 SV=1	45 kDa calcium-binding protein	Sdf4	0.324088	UP	0.000265662	17.8886	18.0637	18.123	18.0826	18.3324	18.3288	18.2491	18.544	1	14	14	14	48.2	48.2	48.2	0	93.612	3441800000	19
7450	Q9CRB0	Q9CRB0	sp|Q9CRB0|SNX24_MOUSE Sorting nexin-24 OS=Mus musculus OX=10090 GN=Snx24 PE=1 SV=1	Sorting nexin-24	Snx24	0.323991	UP	6.90305e-06	14.3731	14.3118	14.2425	14.2853	14.6245	14.5976	14.6273	14.6594	1	1	1	1	5.3	5.3	5.3	0.00026157	2.4205	339730000	2
8618	Q9Z2F2;F6VMV6	Q9Z2F2;F6VMV6	sp|Q9Z2F2|OASL2_MOUSE 2-5-oligoadenylate synthase-like protein 2 OS=Mus musculus OX=10090 GN=Oasl2 PE=1 SV=2;tr|F6VMV6|F6VMV6_MOUSE 2-5-oligoadenylate synthase-like protein 2 (Fragment) OS=Mus musculus OX=10090 GN=Oasl2 PE=1 SV=2	2-5-oligoadenylate synthase-like protein 2	Oasl2	0.323288	UP	0.00650249	15.16	15.3368	15.3619	15.214	15.3922	15.5487	15.8892	15.5359	2	2	2	2	3.9	3.9	3.9	0.00089709	2.0881	35162000	2
574	Q7TQH0;A0A0U1RPL0;E9Q5Q0;J3QP59	Q7TQH0;A0A0U1RPL0;E9Q5Q0	sp|Q7TQH0|ATX2L_MOUSE Ataxin-2-like protein OS=Mus musculus OX=10090 GN=Atxn2l PE=1 SV=1;tr|A0A0U1RPL0|A0A0U1RPL0_MOUSE Ataxin-2-like protein OS=Mus musculus OX=10090 GN=Atxn2l PE=1 SV=1;tr|E9Q5Q0|E9Q5Q0_MOUSE Ataxin-2-like protein (Fragment) OS=Mus muscul	Ataxin-2-like protein	Atxn2l	0.322701	UP	3.79097e-08	19.2035	19.2693	19.2563	19.2148	19.5329	19.552	19.5975	19.5523	4	31	28	1	33.5	31.9	2.6	0	193.98	6118200000	45
6261	Q8K094	Q8K094	tr|Q8K094|Q8K094_MOUSE Poliovirus receptor OS=Mus musculus OX=10090 GN=Pvr PE=1 SV=1		Pvr	0.322574	UP	0.000948907	15.968	15.8253	15.706	15.7522	15.9424	16.259	16.2254	16.115	1	3	3	3	9.6	9.6	9.6	0	4.6071	206010000	4
6044	Q8C5W0;A0A1Y7VNK2	Q8C5W0	sp|Q8C5W0|CLMN_MOUSE Calmin OS=Mus musculus OX=10090 GN=Clmn PE=1 SV=2	Calmin	Clmn	0.322376	UP	2.31944e-07	19.7923	19.7871	19.8153	19.8292	20.13	20.1971	20.1008	20.0856	2	37	37	37	40.5	40.5	40.5	0	255.19	12496000000	56
8594	Q9Z1T1;A0A140LHP9	Q9Z1T1	sp|Q9Z1T1|AP3B1_MOUSE AP-3 complex subunit beta-1 OS=Mus musculus OX=10090 GN=Ap3b1 PE=1 SV=2	AP-3 complex subunit beta-1	Ap3b1	0.321982	UP	2.82937e-08	20.5752	20.5835	20.5753	20.5834	20.8671	20.8638	20.9882	20.8862	2	47	47	42	46.5	46.5	42.8	0	323.31	19204000000	86
8625	Q9Z2I0	Q9Z2I0	sp|Q9Z2I0|LETM1_MOUSE Mitochondrial proton/calcium exchanger protein OS=Mus musculus OX=10090 GN=Letm1 PE=1 SV=1	LETM1 and EF-hand domain-containing protein 1, mitochondrial	Letm1	0.321748	UP	1.28401e-06	21.1369	21.107	21.129	21.126	21.5325	21.4629	21.4051	21.3853	1	41	41	41	52.6	52.6	52.6	0	323.31	37160000000	104
7905	Q9DB75	Q9DB75	sp|Q9DB75|CDIP1_MOUSE Cell death-inducing p53-target protein 1 OS=Mus musculus OX=10090 GN=Cdip1 PE=2 SV=1	Cell death-inducing p53-target protein 1	Cdip1	0.321396	UP	0.00154201	12.1924	12.5765	12.5709	12.4853	12.8077	12.8936	12.8094	12.6	1	1	1	1	9.6	9.6	9.6	0.0025205	1.803	72065000	1
4046	P97379;A0A0J9YTQ8;A0A0J9YUY8	P97379	sp|P97379|G3BP2_MOUSE Ras GTPase-activating protein-binding protein 2 OS=Mus musculus OX=10090 GN=G3bp2 PE=1 SV=2	Ras GTPase-activating protein-binding protein 2	G3bp2	0.320978	UP	2.56422e-07	19.9606	19.957	20.0609	19.968	20.2811	20.2543	20.3663	20.3287	3	20	17	17	41.3	37.3	37.3	0	135.85	12110000000	48
355	P06683;A0A0R4J032;H3BKN4	P06683;A0A0R4J032	sp|P06683|CO9_MOUSE Complement component C9 OS=Mus musculus OX=10090 GN=C9 PE=1 SV=2;tr|A0A0R4J032|A0A0R4J032_MOUSE Complement component 9 OS=Mus musculus OX=10090 GN=C9 PE=1 SV=1	Complement component C9	C9	0.320429	UP	0.00672098	18.6791	18.6881	18.3316	18.5045	18.797	18.6651	19.0804	18.9426	3	20	20	20	36.5	36.5	36.5	0	67.314	4300100000	34
4919	Q62000	Q62000	sp|Q62000|MIME_MOUSE Mimecan OS=Mus musculus OX=10090 GN=Ogn PE=1 SV=1	Mimecan	Ogn	0.320123		0.0431242	17.9538	18.1347	17.7855	17.9242	18.4893	18.3808	18.0099	18.1986	1	7	7	7	22.5	22.5	22.5	0	54.589	2164700000	10
446	Q8CGB3;A0A1L1SVG0;A0A0R4J0S7;A0A1L1STY4	Q8CGB3;A0A1L1SVG0;A0A0R4J0S7;A0A1L1STY4	sp|Q8CGB3|UACA_MOUSE Uveal autoantigen with coiled-coil domains and ankyrin repeats OS=Mus musculus OX=10090 GN=Uaca PE=1 SV=2;tr|A0A1L1SVG0|A0A1L1SVG0_MOUSE Uveal autoantigen with coiled-coil domains and ankyrin repeats OS=Mus musculus OX=10090 GN=Uaca PE	Uveal autoantigen with coiled-coil domains and ankyrin repeats	Uaca	0.319973	UP	7.9415e-06	17.0946	17.1309	17.1546	16.9808	17.4155	17.456	17.3625	17.4067	4	7	7	7	5.8	5.8	5.8	0	29.972	288310000	6
4478	Q3ULW8;Q8CFB8;A0A1L1SRP6;E9Q992;E9PX17	Q3ULW8;Q8CFB8;A0A1L1SRP6;E9Q992;E9PX17	tr|Q3ULW8|Q3ULW8_MOUSE Poly [ADP-ribose] polymerase OS=Mus musculus OX=10090 GN=Parp3 PE=1 SV=1;tr|Q8CFB8|Q8CFB8_MOUSE Poly [ADP-ribose] polymerase OS=Mus musculus OX=10090 GN=Parp3 PE=1 SV=1;tr|A0A1L1SRP6|A0A1L1SRP6_MOUSE Poly [ADP-ribose] polymerase (Fra		Parp3	0.319364	UP	4.10862e-05	19.1955	19.2361	19.3315	19.1579	19.5175	19.5889	19.644	19.4481	5	23	23	23	50.5	50.5	50.5	0	185.29	15436000000	37
6346	Q8K2Q9	Q8K2Q9	sp|Q8K2Q9|SHOT1_MOUSE Shootin-1 OS=Mus musculus OX=10090 GN=Shtn1 PE=1 SV=1	Shootin-1	Kiaa1598	0.319173	UP	7.76484e-06	19.8163	19.794	19.7788	19.7581	20.0108	20.1538	20.2297	20.0297	1	27	27	27	45.6	45.6	45.6	0	193.8	6367500000	38
4973	Q62507	Q62507	sp|Q62507|COCH_MOUSE Cochlin OS=Mus musculus OX=10090 GN=Coch PE=1 SV=2	Cochlin	Coch	0.319033	UP	0.00742073	16.3826	16.5834	16.6111	16.5032	17.0609	16.8437	16.6919	16.76	1	9	9	9	14.9	14.9	14.9	0	16.308	639650000	11
2710	O08797	O08797	tr|O08797|O08797_MOUSE SPI6 OS=Mus musculus OX=10090 GN=Serpinb9 PE=1 SV=1		Serpinb9	0.319014	UP	2.49194e-05	19.0271	19.2041	19.0533	19.2087	19.3304	19.4181	19.5943	19.4264	1	18	18	16	50.8	50.8	44.7	0	159.17	3839300000	31
3023	P01899;A7VMS6;V9GXI4;V9GXR0	P01899	sp|P01899|HA11_MOUSE H-2 class I histocompatibility antigen, D-B alpha chain OS=Mus musculus OX=10090 GN=H2-D1 PE=1 SV=2	H-2 class I histocompatibility antigen, D-B alpha chain	H2-D1	0.318997	UP	0.00552033	19.7328	19.8757	19.8633	19.7822	19.9756	19.9841	20.4948	20.0755	4	17	14	4	45.6	37.8	9.9	0	214.78	21449000000	44
7902	Q9DB60;B1AS14	Q9DB60;B1AS14	sp|Q9DB60|PGFS_MOUSE Prostamide/prostaglandin F synthase OS=Mus musculus OX=10090 GN=Fam213b PE=1 SV=1;tr|B1AS14|B1AS14_MOUSE Prostamide/prostaglandin F synthase (Fragment) OS=Mus musculus OX=10090 GN=Fam213b PE=1 SV=1	Prostamide/prostaglandin F synthase	Fam213b	0.318974	UP	5.50092e-06	17.094	17.0598	17.2045	17.09	17.5153	17.3759	17.439	17.394	2	11	11	11	50.2	50.2	50.2	0	36.383	1597000000	16
3247	P19324;A0A140LHR4;A0A140LHK0	P19324	sp|P19324|SERPH_MOUSE Serpin H1 OS=Mus musculus OX=10090 GN=Serpinh1 PE=1 SV=3	Serpin H1	Serpinh1	0.318942	UP	9.61632e-05	19.0515	19.1702	19.1355	19.1847	19.2873	19.4061	19.5729	19.5514	3	19	19	19	53.2	53.2	53.2	0	221.27	11762000000	48
4692	Q5SRX1;Q5SXA4;Q5SXA5;F6ZDJ1;F6RBX1	Q5SRX1;Q5SXA4;Q5SXA5	sp|Q5SRX1|TM1L2_MOUSE TOM1-like protein 2 OS=Mus musculus OX=10090 GN=Tom1l2 PE=1 SV=1;tr|Q5SXA4|Q5SXA4_MOUSE TOM1-like protein 2 OS=Mus musculus OX=10090 GN=Tom1l2 PE=1 SV=1;tr|Q5SXA5|Q5SXA5_MOUSE TOM1-like protein 2 OS=Mus musculus OX=10090 GN=Tom1l2 PE=	TOM1-like protein 2	Tom1l2	0.318766	UP	6.46317e-08	17.351	17.3184	17.3383	17.3473	17.688	17.7132	17.6652	17.5636	5	9	9	9	23.5	23.5	23.5	0	76.123	1002200000	10
3266	P21300	P21300	sp|P21300|ALD1_MOUSE Aldose reductase-related protein 1 OS=Mus musculus OX=10090 GN=Akr1b7 PE=1 SV=4	Aldose reductase-related protein 1	Akr1b7	0.318754	UP	0.00659843	18.3502	18.5665	18.3896	18.5053	18.6242	18.6231	19.0356	18.8036	1	17	17	10	62.3	62.3	46.2	0	103.85	8093900000	48
4178	Q08048	Q08048	sp|Q08048|HGF_MOUSE Hepatocyte growth factor OS=Mus musculus OX=10090 GN=Hgf PE=1 SV=1	Hepatocyte growth factor;Hepatocyte growth factor alpha chain;Hepatocyte growth factor beta chain	Hgf	0.318692	UP	0.00748832	15.3971	15.4283	15.4702	15.6221	15.9725	15.7892	15.6599	15.7709	1	2	2	2	3.2	3.2	3.2	0.00026347	2.5644	46950000	2
1963	E9Q137	E9Q137	tr|E9Q137|E9Q137_MOUSE Testis-expressed gene 264 OS=Mus musculus OX=10090 GN=Tex264 PE=1 SV=1		Tex264	0.318328	UP	9.16947e-06	17.6121	17.6852	17.6248	17.6732	17.9942	17.8988	17.9096	18.0661	1	8	8	8	38.8	38.8	38.8	0	103.41	4157500000	14
6449	Q8R0Z5	Q8R0Z5	sp|Q8R0Z5|MFRN2_MOUSE Mitoferrin-2 OS=Mus musculus OX=10090 GN=Slc25a28 PE=2 SV=1	Mitoferrin-2	Slc25a28	0.317988	UP	0.00106108	12.5406	12.2507	12.6672	12.5348	12.9276	12.8028	12.7416	12.7933	1	1	1	1	4.1	4.1	4.1	0	21.155	16249000	1
6049	Q8C6B2;D3Z4N1;D3YXC9;D3Z7S7	Q8C6B2	sp|Q8C6B2|RTKN_MOUSE Rhotekin OS=Mus musculus OX=10090 GN=Rtkn PE=1 SV=3	Rhotekin	Rtkn	0.317982	UP	0.00036268	16.3037	16.2709	16.1031	16.2671	16.4144	16.57	16.6689	16.5635	4	5	5	5	9.9	9.9	9.9	0	9.6022	162590000	5
6788	Q91VR7	Q91VR7	sp|Q91VR7|MLP3A_MOUSE Microtubule-associated proteins 1A/1B light chain 3A OS=Mus musculus OX=10090 GN=Map1lc3a PE=1 SV=1	Microtubule-associated proteins 1A/1B light chain 3A	Map1lc3a	0.317512	UP	0.000409393	15.9233	15.752	15.6315	15.6688	16.1746	16.0974	15.8647	16.109	1	2	1	1	17.4	11.6	11.6	0.0022776	1.8693	153920000	1
2776	O35452;E9Q2T3	O35452;E9Q2T3	tr|O35452|O35452_MOUSE Tenascin X OS=Mus musculus OX=10090 GN=Tnxb PE=1 SV=1;tr|E9Q2T3|E9Q2T3_MOUSE Tenascin XB OS=Mus musculus OX=10090 GN=Tnxb PE=1 SV=1		Tnxb	0.317454		0.0107352	20.1505	20.1082	20.226	20.2538	20.6244	20.7664	20.3395	20.2779	2	61	61	61	23.9	23.9	23.9	0	323.31	14131000000	93
2704	O08738	O08738	sp|O08738|CASP6_MOUSE Caspase-6 OS=Mus musculus OX=10090 GN=Casp6 PE=1 SV=1	Caspase-6;Caspase-6 subunit p18;Caspase-6 subunit p11	Casp6	0.317406	UP	5.63214e-07	18.9901	19.0238	19.0459	18.9808	19.3788	19.3124	19.3175	19.3015	1	17	17	17	56.2	56.2	56.2	0	42.722	6782500000	26
2109	E9Q8V6	E9Q8V6	tr|E9Q8V6|E9Q8V6_MOUSE DENN/MADD domain-containing 4A OS=Mus musculus OX=10090 GN=Dennd4a PE=1 SV=1		Dennd4a	0.316767	UP	3.99513e-07	18.22	18.2431	18.3341	18.1981	18.5711	18.5261	18.5577	18.6075	1	20	20	20	16.5	16.5	16.5	0	190.2	965870000	23
2326	F7BP55	F7BP55	tr|F7BP55|F7BP55_MOUSE Adenylate kinase 2, mitochondrial (Fragment) OS=Mus musculus OX=10090 GN=Ak2 PE=1 SV=1		Ak2	0.316657	UP	0.000208543	16.213	16.1658	16.1022	16.1505	16.656	16.4442	16.4369	16.361	1	6	1	1	80.6	15.3	15.3	0	5.8911	346070000	2
7186	Q99LJ6	Q99LJ6	sp|Q99LJ6|GPX7_MOUSE Glutathione peroxidase 7 OS=Mus musculus OX=10090 GN=Gpx7 PE=1 SV=1	Glutathione peroxidase 7	Gpx7	0.316524	UP	7.1983e-06	17.6425	17.7745	17.7265	17.833	17.9739	18.1063	18.0405	18.122	1	6	6	6	44.1	44.1	44.1	0	27.484	773270000	10
8330	Q9QXD8;Q7TQJ8;A0A1L1SUR8	Q9QXD8	sp|Q9QXD8|LIMD1_MOUSE LIM domain-containing protein 1 OS=Mus musculus OX=10090 GN=Limd1 PE=1 SV=2	LIM domain-containing protein 1	Limd1	0.316391	UP	0.000429976	17.1926	17.1778	17.3604	17.1653	17.5592	17.7196	17.4976	17.3853	3	10	10	9	21.6	21.6	20.4	0	35.298	716280000	10
5717	Q8BK06	Q8BK06	sp|Q8BK06|FBX9_MOUSE F-box only protein 9 OS=Mus musculus OX=10090 GN=Fbxo9 PE=1 SV=1	F-box only protein 9	Fbxo9	0.316293	UP	1.05043e-05	15.4	15.3579	15.4846	15.3194	15.7598	15.6778	15.6737	15.7157	1	3	3	3	6.2	6.2	6.2	0	5.7074	347310000	3
1883	Q69Z37;E9PX59;V9GX63	Q69Z37;E9PX59	sp|Q69Z37|SAM9L_MOUSE Sterile alpha motif domain-containing protein 9-like OS=Mus musculus OX=10090 GN=Samd9l PE=1 SV=2;tr|E9PX59|E9PX59_MOUSE Sterile alpha motif domain-containing protein 9-like OS=Mus musculus OX=10090 GN=Samd9l PE=1 SV=1	Sterile alpha motif domain-containing protein 9-like	Samd9l	0.315522	UP	7.73001e-05	19.0328	19.1888	19.3772	19.1737	19.462	19.4894	19.5932	19.49	3	37	37	36	27	27	26.5	0	203.81	3080400000	48
5733	Q8BKX1;B1AZ46	Q8BKX1;B1AZ46	sp|Q8BKX1|BAIP2_MOUSE Brain-specific angiogenesis inhibitor 1-associated protein 2 OS=Mus musculus OX=10090 GN=Baiap2 PE=1 SV=2;tr|B1AZ46|B1AZ46_MOUSE Brain-specific angiogenesis inhibitor 1-associated protein 2 OS=Mus musculus OX=10090 GN=Baiap2 PE=1 SV=1	Brain-specific angiogenesis inhibitor 1-associated protein 2	Baiap2	0.315292	UP	1.46529e-07	20.1699	20.1883	20.2556	20.2726	20.5848	20.5528	20.5516	20.4583	2	32	32	32	71.2	71.2	71.2	0	173.74	5978900000	54
2017	P59438;E9Q3X4;D3YYJ4;A0A1B0GRB1;A0A1B0GSK6;D3Z3L4	P59438;E9Q3X4;D3YYJ4;A0A1B0GRB1;A0A1B0GSK6	sp|P59438|HPS5_MOUSE Hermansky-Pudlak syndrome 5 protein homolog OS=Mus musculus OX=10090 GN=Hps5 PE=1 SV=2;tr|E9Q3X4|E9Q3X4_MOUSE Hermansky-Pudlak syndrome 5 protein homolog OS=Mus musculus OX=10090 GN=Hps5 PE=1 SV=1;tr|D3YYJ4|D3YYJ4_MOUSE Hermansky-Pudla	Hermansky-Pudlak syndrome 5 protein homolog	Hps5	0.31508	UP	4.6621e-05	16.3506	16.3498	16.3632	16.2954	16.5818	16.6173	16.6766	16.7436	6	7	7	7	5.8	5.8	5.8	0	13.556	327640000	7
8191	Q9JIG8	Q9JIG8	sp|Q9JIG8|PRAF2_MOUSE PRA1 family protein 2 OS=Mus musculus OX=10090 GN=Praf2 PE=1 SV=1	PRA1 family protein 2	Praf2	0.314415	UP	0.000583944	15.4303	15.4408	15.4648	15.5866	15.9198	15.8293	15.7695	15.6616	1	2	2	1	10.1	10.1	6.2	0	4.1297	147770000	2
7794	Q9D7E4	Q9D7E4	sp|Q9D7E4|CS025_MOUSE UPF0449 protein C19orf25 homolog OS=Mus musculus OX=10090 PE=1 SV=1	UPF0449 protein C19orf25 homolog		0.312708	UP	0.00614895	14.452	14.442	14.5169	14.5035	14.9065	14.6539	14.879	14.7258	1	2	2	2	33	33	33	0	34.15	306010000	2
1359	B2RSU6;Q6AW69;D3Z3H4	B2RSU6;Q6AW69;D3Z3H4	tr|B2RSU6|B2RSU6_MOUSE Cingulin-like 1 OS=Mus musculus OX=10090 GN=Cgnl1 PE=1 SV=1;sp|Q6AW69|CGNL1_MOUSE Cingulin-like protein 1 OS=Mus musculus OX=10090 GN=Cgnl1 PE=1 SV=2;tr|D3Z3H4|D3Z3H4_MOUSE Cingulin-like protein 1 OS=Mus musculus OX=10090 GN=Cgnl1 PE	Cingulin-like protein 1	Cgnl1	0.312677	UP	0.000326149	19.9158	19.986	20.1356	19.9921	20.4097	20.2953	20.3345	20.2407	3	54	52	52	43.3	42.3	42.3	0	323.31	9448300000	77
4931	Q62141	Q62141	sp|Q62141|SIN3B_MOUSE Paired amphipathic helix protein Sin3b OS=Mus musculus OX=10090 GN=Sin3b PE=1 SV=2	Paired amphipathic helix protein Sin3b	Sin3b	0.312355	UP	0.00203039	12.667	12.5936	12.9906	12.6918	13.0033	13.247	12.9731	12.969	1	1	1	1	0.9	0.9	0.9	0.00090021	2.1626	19429000	1
3050	P05063	P05063	sp|P05063|ALDOC_MOUSE Fructose-bisphosphate aldolase C OS=Mus musculus OX=10090 GN=Aldoc PE=1 SV=4	Fructose-bisphosphate aldolase C	Aldoc	0.311512	UP	0.00808675	18.9593	18.9062	18.6631	18.9358	19.1244	19.3463	19.0985	19.1412	1	22	16	16	61.2	47.4	47.4	0	273.16	4793900000	28
536	Q9Z2E9;E0CXJ2;A0A0R4J225	Q9Z2E9;E0CXJ2;A0A0R4J225	sp|Q9Z2E9|BSCL2_MOUSE Seipin OS=Mus musculus OX=10090 GN=Bscl2 PE=1 SV=2;tr|E0CXJ2|E0CXJ2_MOUSE Seipin OS=Mus musculus OX=10090 GN=Bscl2 PE=1 SV=1;tr|A0A0R4J225|A0A0R4J225_MOUSE Bernardinelli-Seip congenital lipodystrophy 2 homolog (Human), isoform CRA_a O	Seipin	Bscl2	0.311314		0.0275088	13.4948	13.4851	13.608	13.4216	13.9462	13.6847	13.7371	13.8868	3	1	1	1	2.3	2.3	2.3	0.0015318	2.0106	104500000	1
3581	P49718;Q52KC3	P49718;Q52KC3	sp|P49718|MCM5_MOUSE DNA replication licensing factor MCM5 OS=Mus musculus OX=10090 GN=Mcm5 PE=1 SV=1;tr|Q52KC3|Q52KC3_MOUSE DNA helicase OS=Mus musculus OX=10090 GN=Mcm5 PE=1 SV=1	DNA replication licensing factor MCM5;DNA helicase	Mcm5	0.311264		0.0137791	16.819	17.0457	17.0709	16.8154	16.9998	17.0682	17.4574	17.4707	2	10	10	10	18	18	18	0	65.474	795550000	12
4853	Q61263;A0A087WNN8	Q61263;A0A087WNN8	sp|Q61263|SOAT1_MOUSE Sterol O-acyltransferase 1 OS=Mus musculus OX=10090 GN=Soat1 PE=1 SV=2;tr|A0A087WNN8|A0A087WNN8_MOUSE Sterol O-acyltransferase 1 (Fragment) OS=Mus musculus OX=10090 GN=Soat1 PE=1 SV=1	Sterol O-acyltransferase 1	Soat1	0.310761	UP	0.003623	15.7466	15.7341	16.0314	15.8086	16.0796	16.0369	16.3828	16.0644	2	2	2	2	5.2	5.2	5.2	0	13.667	200520000	4
6416	Q8R015;Q3TB02	Q8R015;Q3TB02	sp|Q8R015|BL1S5_MOUSE Biogenesis of lysosome-related organelles complex 1 subunit 5 OS=Mus musculus OX=10090 GN=Bloc1s5 PE=1 SV=1;tr|Q3TB02|Q3TB02_MOUSE Biogenesis of lysosome-related organelles complex 1 subunit 5 OS=Mus musculus OX=10090 GN=Bloc1s5 PE=1	Biogenesis of lysosome-related organelles complex 1 subunit 5	Bloc1s5	0.310672	UP	4.67175e-06	16.5736	16.7163	16.6981	16.6883	16.947	16.9422	17.0599	16.9698	2	8	8	8	53.5	53.5	53.5	0	61.066	1025000000	9
7544	Q9CYD3	Q9CYD3	sp|Q9CYD3|CRTAP_MOUSE Cartilage-associated protein OS=Mus musculus OX=10090 GN=Crtap PE=1 SV=3	Cartilage-associated protein	Crtap	0.31047	UP	0.00182743	13.6623	13.6285	13.79	13.8536	13.9615	14.1508	13.9718	14.0923	1	1	1	1	2.8	2.8	2.8	0.0085676	1.237	40372000	1
4033	P97346	P97346	sp|P97346|NXN_MOUSE Nucleoredoxin OS=Mus musculus OX=10090 GN=Nxn PE=1 SV=1	Nucleoredoxin	Nxn	0.310221	UP	0.000138464	15.0386	15.0017	14.9956	14.8748	15.3145	15.2744	15.3852	15.1775	1	2	2	2	4.6	4.6	4.6	0.00026745	2.9229	87540000	2
2293	P97325;F6XZQ5;Q9CZ48;B1AS81	P97325;F6XZQ5;Q9CZ48;B1AS81	sp|P97325|SIAT6_MOUSE CMP-N-acetylneuraminate-beta-1,4-galactoside alpha-2,3-sialyltransferase OS=Mus musculus OX=10090 GN=St3gal3 PE=1 SV=2;tr|F6XZQ5|F6XZQ5_MOUSE CMP-N-acetylneuraminate-beta-1,4-galactoside alpha-2,3-sialyltransferase (Fragment) OS=Mus m	CMP-N-acetylneuraminate-beta-1,4-galactoside alpha-2,3-sialyltransferase	St3gal3	0.310075	UP	0.000158741	16.9102	16.9762	16.916	16.9575	17.2889	17.1374	17.2628	17.3111	4	5	5	5	15	15	15	0	12.995	395290000	7
179	P40694;D3Z5P5;A0A0B4J1E3	P40694;D3Z5P5;A0A0B4J1E3	sp|P40694|SMBP2_MOUSE DNA-binding protein SMUBP-2 OS=Mus musculus OX=10090 GN=Ighmbp2 PE=1 SV=1;tr|D3Z5P5|D3Z5P5_MOUSE DNA-binding protein SMUBP-2 OS=Mus musculus OX=10090 GN=Ighmbp2 PE=1 SV=1;tr|A0A0B4J1E3|A0A0B4J1E3_MOUSE DNA-binding protein SMUBP-2 OS=M	DNA-binding protein SMUBP-2	Ighmbp2	0.310064	UP	1.79541e-06	15.6073	15.6155	15.5088	15.6067	15.9421	15.9107	15.9493	15.7765	3	3	3	3	3.1	3.1	3.1	0	5.247	177640000	4
5605	Q8BGT5;D6RFQ8	Q8BGT5	sp|Q8BGT5|ALAT2_MOUSE Alanine aminotransferase 2 OS=Mus musculus OX=10090 GN=Gpt2 PE=1 SV=1	Alanine aminotransferase 2	Gpt2	0.310054	UP	5.87714e-06	21.2095	21.137	21.2822	21.1886	21.477	21.5075	21.594	21.4789	2	25	24	24	63.2	61.7	61.7	0	323.31	56194000000	130
5640	Q8BH79;A0A1L1SS60;A0A1L1SR14;A0A1L1SV36	Q8BH79;A0A1L1SS60	sp|Q8BH79|ANO10_MOUSE Anoctamin-10 OS=Mus musculus OX=10090 GN=Ano10 PE=1 SV=1;tr|A0A1L1SS60|A0A1L1SS60_MOUSE Anoctamin OS=Mus musculus OX=10090 GN=Ano10 PE=1 SV=1	Anoctamin-10	Ano10	0.309989	UP	3.23157e-05	16.7514	16.8489	16.7691	16.7705	17.0028	17.0825	17.1737	17.1208	4	7	7	7	12.3	12.3	12.3	0	20.746	1005500000	9
4324	Q3TWH3	Q3TWH3	tr|Q3TWH3|Q3TWH3_MOUSE MCG12570 OS=Mus musculus OX=10090 GN=Pnrc1 PE=1 SV=1		Pnrc1	0.309587	UP	0.00434645	11.6854	11.6265	11.7454	11.7216	12.1985	11.93	12.0997	11.7891	1	1	1	1	3.4	3.4	3.4	0	3.9883	22264000	1
5526	Q810A3;Q6P3Y6	Q810A3;Q6P3Y6	sp|Q810A3|TTC9C_MOUSE Tetratricopeptide repeat protein 9C OS=Mus musculus OX=10090 GN=Ttc9c PE=1 SV=1;tr|Q6P3Y6|Q6P3Y6_MOUSE Tetratricopeptide repeat protein 9C OS=Mus musculus OX=10090 GN=Ttc9c PE=1 SV=1	Tetratricopeptide repeat protein 9C	Ttc9c	0.308785	UP	0.00148081	14.466	14.4909	14.2413	14.7234	14.779	14.7821	14.8386	14.757	2	2	2	2	15.8	15.8	15.8	0	18.18	326240000	2
505	Q9QXN0;A0A0R4J1H8;A0A286YDQ8;E9QMY5;E9Q6I3	Q9QXN0;A0A0R4J1H8;A0A286YDQ8;E9QMY5;E9Q6I3	sp|Q9QXN0|SHRM3_MOUSE Protein Shroom3 OS=Mus musculus OX=10090 GN=Shroom3 PE=1 SV=2;tr|A0A0R4J1H8|A0A0R4J1H8_MOUSE Protein Shroom3 OS=Mus musculus OX=10090 GN=Shroom3 PE=1 SV=1;tr|A0A286YDQ8|A0A286YDQ8_MOUSE Protein Shroom3 OS=Mus musculus OX=10090 GN=Shro	Protein Shroom3	Shroom3	0.308523	UP	8.49908e-05	14.9003	14.953	14.7188	14.9185	15.1545	15.2156	15.2129	15.1417	5	4	3	3	1.8	1.4	1.4	0	4.6792	105830000	3
5591	Q8BGN3;D3YU63;A0A1B0GS66	Q8BGN3;D3YU63	sp|Q8BGN3|ENPP6_MOUSE Ectonucleotide pyrophosphatase/phosphodiesterase family member 6 OS=Mus musculus OX=10090 GN=Enpp6 PE=1 SV=1;tr|D3YU63|D3YU63_MOUSE Ectonucleotide pyrophosphatase/phosphodiesterase family member 6 OS=Mus musculus OX=10090 GN=Enpp6 PE=	Ectonucleotide pyrophosphatase/phosphodiesterase family member 6	Enpp6	0.308372	UP	1.91244e-05	16.553	16.6323	16.5296	16.5433	16.8629	16.8951	16.8149	16.9189	3	4	4	4	11.8	11.8	11.8	0	6.3523	398730000	4
1904	E9PY46;E9Q682	E9PY46;E9Q682	sp|E9PY46|IF140_MOUSE Intraflagellar transport protein 140 homolog OS=Mus musculus OX=10090 GN=Ift140 PE=1 SV=1;tr|E9Q682|E9Q682_MOUSE Intraflagellar transport protein 140 homolog (Fragment) OS=Mus musculus OX=10090 GN=Ift140 PE=1 SV=1		Ift140	0.308041	UP	8.3979e-05	15.4738	15.7966	15.5335	15.6337	15.9341	15.9355	15.9503	15.85	2	3	3	3	1.6	1.6	1.6	0	4.1523	68436000	4
1769	D6RH42;E9PUA6;Q80UN1	D6RH42;E9PUA6;Q80UN1	tr|D6RH42|D6RH42_MOUSE BTB/POZ domain-containing protein KCTD9 OS=Mus musculus OX=10090 GN=Kctd9 PE=4 SV=1;tr|E9PUA6|E9PUA6_MOUSE BTB/POZ domain-containing protein KCTD9 OS=Mus musculus OX=10090 GN=Kctd9 PE=1 SV=1;sp|Q80UN1|KCTD9_MOUSE BTB/POZ domain-conta	BTB/POZ domain-containing protein KCTD9	Kctd9	0.307513	UP	0.000500089	12.8883	12.7625	12.8304	12.6367	13.0139	13.0395	13.21	13.0847	3	1	1	1	13.3	13.3	13.3	0.00013463	3.0709	26944000	1
4933	Q62159;H3BL56;A0A0G2JEP8	Q62159;H3BL56;A0A0G2JEP8	sp|Q62159|RHOC_MOUSE Rho-related GTP-binding protein RhoC OS=Mus musculus OX=10090 GN=Rhoc PE=1 SV=2;tr|H3BL56|H3BL56_MOUSE Rho-related GTP-binding protein RhoC OS=Mus musculus OX=10090 GN=Rhoc PE=1 SV=1;tr|A0A0G2JEP8|A0A0G2JEP8_MOUSE Rho-related GTP-bindi	Rho-related GTP-binding protein RhoC	Rhoc	0.306994	UP	4.13472e-05	16.925	16.7382	16.8747	16.9849	17.134	17.1852	17.3164	17.1151	3	10	2	2	65.8	18.7	18.7	0	17.384	534520000	4
5143	Q9WVL6;Q6P1H4	Q9WVL6;Q6P1H4	sp|Q9WVL6|EXTL3_MOUSE Exostosin-like 3 OS=Mus musculus OX=10090 GN=Extl3 PE=1 SV=2;tr|Q6P1H4|Q6P1H4_MOUSE Exostoses (Multiple)-like 3 OS=Mus musculus OX=10090 GN=Extl3 PE=1 SV=1	Exostosin-like 3	Extl3	0.306887	UP	7.1641e-05	15.2309	15.3224	15.3835	15.396	15.6359	15.5204	15.6669	15.737	2	2	2	2	3.1	3.1	3.1	0.00026378	2.5904	340640000	3
3597	P50427	P50427	sp|P50427|STS_MOUSE Steryl-sulfatase OS=Mus musculus OX=10090 GN=Sts PE=1 SV=1	Steryl-sulfatase	Sts	0.306452	UP	0.000275654	19.0904	19.0449	19.269	19.0925	19.3833	19.4585	19.4718	19.409	1	21	21	21	37.3	37.3	37.3	0	178.64	13778000000	45
4669	Q8R3S6;Q5PPR2;Q6P1Y9	Q8R3S6;Q5PPR2;Q6P1Y9	sp|Q8R3S6|EXOC1_MOUSE Exocyst complex component 1 OS=Mus musculus OX=10090 GN=Exoc1 PE=1 SV=4;tr|Q5PPR2|Q5PPR2_MOUSE Exocyst complex component 1 OS=Mus musculus OX=10090 GN=Exoc1 PE=1 SV=1;tr|Q6P1Y9|Q6P1Y9_MOUSE Exocyst complex component 1 OS=Mus musculus	Exocyst complex component 1	Exoc1	0.3042	UP	1.52425e-07	18.9425	18.9943	19.016	19.089	19.329	19.3648	19.27	19.2948	3	15	15	15	20.5	20.5	20.5	0	40.261	1774200000	20
4849	Q61235;B7ZNU9	Q61235;B7ZNU9	sp|Q61235|SNTB2_MOUSE Beta-2-syntrophin OS=Mus musculus OX=10090 GN=Sntb2 PE=1 SV=2;tr|B7ZNU9|B7ZNU9_MOUSE Beta-2-syntrophin OS=Mus musculus OX=10090 GN=Sntb2 PE=1 SV=1	Beta-2-syntrophin	Sntb2	0.304001	UP	5.2503e-05	18.608	18.7893	18.7405	18.6861	19.0165	19.0332	19.0326	18.9576	2	16	14	14	36.5	33.8	33.8	0	100.38	2519300000	25
5077	Q6A0A9	Q6A0A9	sp|Q6A0A9|F120A_MOUSE Constitutive coactivator of PPAR-gamma-like protein 1 OS=Mus musculus OX=10090 GN=FAM120A PE=1 SV=2	Constitutive coactivator of PPAR-gamma-like protein 1	FAM120A	0.303679	UP	0.000128174	20.7982	20.8026	20.8443	20.4799	21.0104	21.0313	21.0744	21.0235	1	44	44	43	51.6	51.6	50.4	0	323.31	27266000000	105
5212	Q6PDL0;A0A1D5RM94;A0A1D5RMC1;A0A1D5RLH6	Q6PDL0;A0A1D5RM94;A0A1D5RMC1	sp|Q6PDL0|DC1L2_MOUSE Cytoplasmic dynein 1 light intermediate chain 2 OS=Mus musculus OX=10090 GN=Dync1li2 PE=1 SV=2;tr|A0A1D5RM94|A0A1D5RM94_MOUSE Cytoplasmic dynein 1 light intermediate chain 2 OS=Mus musculus OX=10090 GN=Dync1li2 PE=1 SV=1;tr|A0A1D5RMC1	Cytoplasmic dynein 1 light intermediate chain 2	Dync1li2	0.303445	UP	2.65513e-08	18.321	18.2831	18.2366	18.2535	18.5384	18.5895	18.613	18.567	4	19	18	18	49.6	47	47	0	208.66	3814600000	25
444	Q80Y17;A0A0R4J0S4	Q80Y17;A0A0R4J0S4	sp|Q80Y17|L2GL1_MOUSE Lethal(2) giant larvae protein homolog 1 OS=Mus musculus OX=10090 GN=Llgl1 PE=1 SV=1;tr|A0A0R4J0S4|A0A0R4J0S4_MOUSE Lethal(2) giant larvae protein homolog 1 OS=Mus musculus OX=10090 GN=Llgl1 PE=1 SV=1	Lethal(2) giant larvae protein homolog 1	Llgl1	0.303157	UP	3.93063e-06	16.6166	16.5501	16.4956	16.6604	16.9179	16.9306	16.8088	16.878	2	4	4	4	4.3	4.3	4.3	0	7.5395	345650000	4
2666	Q5ND34;K4DI77;F6XD87	Q5ND34;K4DI77	sp|Q5ND34|WDR81_MOUSE WD repeat-containing protein 81 OS=Mus musculus OX=10090 GN=Wdr81 PE=1 SV=2;tr|K4DI77|K4DI77_MOUSE WD repeat-containing protein 81 (Fragment) OS=Mus musculus OX=10090 GN=Wdr81 PE=1 SV=1	WD repeat-containing protein 81	Wdr81	0.302639	UP	2.62537e-07	18.6278	18.6905	18.675	18.6943	18.9795	18.9393	19.0246	18.9548	3	27	27	27	20.5	20.5	20.5	0	149.2	3303200000	36
1562	D3YVW2;F6RUD1	D3YVW2	tr|D3YVW2|D3YVW2_MOUSE Golgi integral membrane protein 4 OS=Mus musculus OX=10090 GN=Golim4 PE=1 SV=1		Golim4	0.302595	UP	0.000153236	18.7088	18.7208	18.7656	18.917	19.024	19.1298	19.0092	19.1595	2	21	21	2	31.5	31.5	4.5	0	184.21	11054000000	31
7864	Q9QZ08;Q9D997;D3YXG2	Q9QZ08;Q9D997;D3YXG2	sp|Q9QZ08|NAGK_MOUSE N-acetyl-D-glucosamine kinase OS=Mus musculus OX=10090 GN=Nagk PE=1 SV=3;tr|Q9D997|Q9D997_MOUSE N-acetyl-D-glucosamine kinase OS=Mus musculus OX=10090 GN=Nagk PE=1 SV=1;tr|D3YXG2|D3YXG2_MOUSE N-acetyl-D-glucosamine kinase OS=Mus muscul	N-acetyl-D-glucosamine kinase	Nagk	0.30235	UP	1.97625e-05	17.8397	17.9829	17.9534	17.8489	18.1243	18.3309	18.2225	18.1566	3	9	9	9	26.8	26.8	26.8	0	117.89	2114700000	14
6024	Q8C483	Q8C483	tr|Q8C483|Q8C483_MOUSE Serine--tRNA ligase, cytoplasmic OS=Mus musculus OX=10090 GN=Sars PE=1 SV=1		Sars	0.302324	UP	3.19882e-07	20.7189	20.6258	20.6416	20.6502	20.9417	20.9778	21.0367	20.8896	1	30	30	1	53.9	53.9	1.7	0	323.31	24662000000	71
3976	P70399;A2AU90;F6QNC8	P70399;A2AU90	sp|P70399|TP53B_MOUSE TP53-binding protein 1 OS=Mus musculus OX=10090 GN=Tp53bp1 PE=1 SV=3;tr|A2AU90|A2AU90_MOUSE Transformation-related protein 53-binding protein 1 (Fragment) OS=Mus musculus OX=10090 GN=Trp53bp1 PE=1 SV=2	Tumor suppressor p53-binding protein 1	Tp53bp1;Trp53bp1	0.301941	UP	9.59949e-06	15.9186	16.0386	16.0225	15.9466	16.2382	16.3196	16.2846	16.2916	3	3	3	3	2.7	2.7	2.7	0	14.795	202250000	3
7878	Q9DAM7	Q9DAM7	sp|Q9DAM7|TM263_MOUSE Transmembrane protein 263 OS=Mus musculus OX=10090 GN=Tmem263 PE=1 SV=1	Transmembrane protein 263	Tmem263	0.301851	UP	0.00197554	13.714	13.7629	13.6966	13.6686	13.981	14.0648	13.993	14.0106	1	1	1	1	22.6	22.6	22.6	0	14.263	32564000	1
2953	O88587;D3Z227	O88587	sp|O88587|COMT_MOUSE Catechol O-methyltransferase OS=Mus musculus OX=10090 GN=Comt PE=1 SV=2	Catechol O-methyltransferase	Comt	0.301601	UP	3.38543e-05	21.4586	21.3901	21.3416	21.3507	21.7231	21.665	21.71	21.6494	2	25	25	25	79.6	79.6	79.6	0	323.31	83780000000	110
6964	Q920I9	Q920I9	sp|Q920I9|WDR7_MOUSE WD repeat-containing protein 7 OS=Mus musculus OX=10090 GN=Wdr7 PE=1 SV=3	WD repeat-containing protein 7	Wdr7	0.301474	UP	2.48467e-08	17.6502	17.5587	17.5646	17.6281	17.8786	17.9145	17.9493	17.8651	1	16	16	16	13.3	13.3	13.3	0	91.874	2972300000	23
1736	Q9DBU0;D3Z6X7;D3YWH4;D6RGM8;D3Z279;D3YYW1;A0A2I3BRG5	Q9DBU0;D3Z6X7;D3YWH4;D6RGM8	sp|Q9DBU0|TM9S1_MOUSE Transmembrane 9 superfamily member 1 OS=Mus musculus OX=10090 GN=Tm9sf1 PE=2 SV=2;tr|D3Z6X7|D3Z6X7_MOUSE Transmembrane 9 superfamily member OS=Mus musculus OX=10090 GN=Tm9sf1 PE=1 SV=1;tr|D3YWH4|D3YWH4_MOUSE Transmembrane 9 superfamil	Transmembrane 9 superfamily member 1	Tm9sf1	0.301327	UP	0.000154549	18.464	18.5325	18.4434	18.4541	18.5741	18.813	18.7863	18.9259	7	13	13	13	25.4	25.4	25.4	0	96.426	2418800000	20
3570	P49282	P49282	sp|P49282|NRAM2_MOUSE Natural resistance-associated macrophage protein 2 OS=Mus musculus OX=10090 GN=Slc11a2 PE=1 SV=2	Natural resistance-associated macrophage protein 2	Slc11a2	0.300741	UP	0.00888398	14.1731	13.877	13.9555	13.9826	14.1323	14.3924	14.4186	14.2479	1	1	1	1	1.9	1.9	1.9	0	4.2434	22208000	1
7691	Q9D1K2;A0A0N4SVE1;F7B2B4	Q9D1K2;A0A0N4SVE1;F7B2B4	sp|Q9D1K2|VATF_MOUSE V-type proton ATPase subunit F OS=Mus musculus OX=10090 GN=Atp6v1f PE=1 SV=2;tr|A0A0N4SVE1|A0A0N4SVE1_MOUSE V-type proton ATPase subunit F OS=Mus musculus OX=10090 GN=Atp6v1f PE=1 SV=1;tr|F7B2B4|F7B2B4_MOUSE V-type proton ATPase subuni	V-type proton ATPase subunit F	Atp6v1f	0.300731		0.029391	16.3683	16.0778	16.2144	16.3225	16.594	16.2795	16.9611	16.3514	3	4	4	4	33.6	33.6	33.6	0	12.267	793660000	7
1988	E9Q289;A2AHR2	E9Q289;A2AHR2	tr|E9Q289|E9Q289_MOUSE Acyl-Coenzyme A-binding domain-containing 4 OS=Mus musculus OX=10090 GN=Acbd4 PE=1 SV=1;tr|A2AHR2|A2AHR2_MOUSE Acyl-Coenzyme A-binding domain-containing 4 OS=Mus musculus OX=10090 GN=Acbd4 PE=1 SV=1		Acbd4	0.300427	UP	0.00139343	14.9159	15.0552	15.0013	15.0965	15.4406	15.2711	15.2112	15.3478	2	2	1	1	6.4	3.7	3.7	0.00077399	2.2098	28494000	1
2792	O35639;A0A0G2JGL7;A0A0G2JDV9	O35639	sp|O35639|ANXA3_MOUSE Annexin A3 OS=Mus musculus OX=10090 GN=Anxa3 PE=1 SV=4	Annexin A3	Anxa3	0.299927		0.0169642	19.5301	19.6232	19.5857	19.5494	19.6816	19.9789	20	19.8276	3	20	20	11	59.4	59.4	31.9	0	166.05	7498900000	38
1729	Q8K1Y2;D3Z6I0;Q5FWX6;D3YU02;Q62101;E9Q341;A0A0G2JGW6;A0A0G2JF79;A0A0G2JFE2;F2Z3Z6;B1AU43;B1AU42;Q8CEQ0;Q8BLF2;Q9QUK0;Q3UTQ8;Q69ZM6	Q8K1Y2;D3Z6I0;Q5FWX6	sp|Q8K1Y2|KPCD3_MOUSE Serine/threonine-protein kinase D3 OS=Mus musculus OX=10090 GN=Prkd3 PE=1 SV=1;tr|D3Z6I0|D3Z6I0_MOUSE Serine/threonine-protein kinase D3 OS=Mus musculus OX=10090 GN=Prkd3 PE=1 SV=1;tr|Q5FWX6|Q5FWX6_MOUSE Serine/threonine-protein kinas	Serine/threonine-protein kinase D3;Protein kinase C;Serine/threonine-protein kinase	Prkd3	0.299691		0.000381815	16.3825	16.5519	16.4959	16.4942	16.8743	16.6829	16.6592	16.9069	17	7	4	4	10.9	8.1	8.1	0	29.754	279650000	6
3111	P10107	P10107	sp|P10107|ANXA1_MOUSE Annexin A1 OS=Mus musculus OX=10090 GN=Anxa1 PE=1 SV=2	Annexin A1	Anxa1	0.299455		0.0109995	19.4623	19.4598	19.4192	19.4459	19.6166	19.7703	19.8432	19.7549	1	22	22	21	61.6	61.6	61.6	0	323.31	12386000000	42
8261	Q9JL15;A8DIL0;Q8C6H0	Q9JL15;A8DIL0;Q8C6H0	sp|Q9JL15|LEG8_MOUSE Galectin-8 OS=Mus musculus OX=10090 GN=Lgals8 PE=1 SV=1;tr|A8DIL0|A8DIL0_MOUSE Galectin OS=Mus musculus OX=10090 GN=Lgals8 PE=1 SV=1;tr|Q8C6H0|Q8C6H0_MOUSE Galectin OS=Mus musculus OX=10090 GN=Lgals8 PE=1 SV=1	Galectin-8;Galectin	Lgals8	0.299439		9.20232e-05	19.2493	19.3699	19.2879	19.3875	19.6651	19.5395	19.7022	19.5856	3	17	17	17	58.2	58.2	58.2	0	175.45	3755700000	28
3508	P43276	P43276	sp|P43276|H15_MOUSE Histone H1.5 OS=Mus musculus OX=10090 GN=Hist1h1b PE=1 SV=2	Histone H1.5	Hist1h1b	0.299327		0.00200516	18.952	18.9766	19.1633	19.0429	19.1104	19.2523	19.5	19.4695	1	17	10	10	48.4	33.2	33.2	0	78.3	25804000000	35
4172	Q07243	Q07243	sp|Q07243|MTF1_MOUSE Metal regulatory transcription factor 1 OS=Mus musculus OX=10090 GN=Mtf1 PE=1 SV=2	Metal regulatory transcription factor 1	Mtf1	0.299227		0.000298996	14.2683	14.2136	14.3506	14.2391	14.6253	14.536	14.5116	14.5955	1	1	1	1	1.3	1.3	1.3	0.0085759	1.2435	19462000	1
6795	Q91VW3;I7HPY0	Q91VW3	sp|Q91VW3|SH3L3_MOUSE SH3 domain-binding glutamic acid-rich-like protein 3 OS=Mus musculus OX=10090 GN=Sh3bgrl3 PE=1 SV=1	SH3 domain-binding glutamic acid-rich-like protein 3	Sh3bgrl3	0.298782		0.00126702	16.9115	16.7945	16.8651	16.8369	17.0011	17.231	17.1822	17.1889	2	4	4	4	47.3	47.3	47.3	0	37.284	3822100000	5
7728	Q9D2V7;G3X9L5;E9PYU1	Q9D2V7	sp|Q9D2V7|CORO7_MOUSE Coronin-7 OS=Mus musculus OX=10090 GN=Coro7 PE=1 SV=2	Coronin-7	Coro7	0.298702		2.49781e-07	20.1885	20.1951	20.259	20.2469	20.514	20.5493	20.5604	20.4606	3	30	30	30	45.8	45.8	45.8	0	323.31	15017000000	75
5328	Q78RX3	Q78RX3	sp|Q78RX3|SIM12_MOUSE Small integral membrane protein 12 OS=Mus musculus OX=10090 GN=Smim12 PE=3 SV=1	Small integral membrane protein 12	Smim12	0.298458		0.00116696	17.231	16.9378	16.8557	17.0747	17.4465	17.3217	17.3181	17.2068	1	4	4	4	29.3	29.3	29.3	0	6.0607	1392600000	7
7962	Q9DC23	Q9DC23	sp|Q9DC23|DJC10_MOUSE DnaJ homolog subfamily C member 10 OS=Mus musculus OX=10090 GN=Dnajc10 PE=1 SV=2	DnaJ homolog subfamily C member 10	Dnajc10	0.298191		4.9298e-07	18.9999	19.0075	19.0289	19.0468	19.2692	19.3164	19.4133	19.2769	1	19	19	19	24.8	24.8	24.8	0	168.8	4042700000	35
922	A1BN54;O88990	A1BN54	tr|A1BN54|A1BN54_MOUSE Alpha actinin 1a OS=Mus musculus OX=10090 GN=Actn1 PE=1 SV=1		Actn1	0.298141		0.00126042	14.4687	14.3748	14.264	14.3791	14.5552	14.9103	14.6126	14.601	2	59	1	1	73.8	1.1	1.1	0.00064851	2.2851	80905000	1
2696	O08648	O08648	sp|O08648|M3K4_MOUSE Mitogen-activated protein kinase kinase kinase 4 OS=Mus musculus OX=10090 GN=Map3k4 PE=1 SV=2	Mitogen-activated protein kinase kinase kinase 4	Map3k4	0.298031		3.95475e-08	17.6435	17.6069	17.6942	17.7063	17.9864	17.9758	17.9625	17.9184	1	11	11	11	8	8	8	0	23.983	525830000	15
5307	Q71FD5;F6X469;A0A0N4SVW9	Q71FD5	sp|Q71FD5|ZNRF2_MOUSE E3 ubiquitin-protein ligase ZNRF2 OS=Mus musculus OX=10090 GN=Znrf2 PE=1 SV=1	E3 ubiquitin-protein ligase ZNRF2	Znrf2	0.297821		1.56475e-05	16.9381	16.9056	17.0437	16.9973	17.2664	17.2997	17.3197	17.1902	3	6	6	6	45.8	45.8	45.8	0	62.365	723530000	7
6247	Q8JZV7;F6UP77;F7CUP3	Q8JZV7	sp|Q8JZV7|NAGA_MOUSE N-acetylglucosamine-6-phosphate deacetylase OS=Mus musculus OX=10090 GN=Amdhd2 PE=1 SV=1	Putative N-acetylglucosamine-6-phosphate deacetylase	Amdhd2	0.296792		1.16525e-06	17.4087	17.4712	17.5217	17.5029	17.7798	17.7973	17.7432	17.7713	3	13	13	13	52.3	52.3	52.3	0	92.666	1788600000	15
1404	Q8K341;B8JJ72	Q8K341;B8JJ72	sp|Q8K341|ATAT_MOUSE Alpha-tubulin N-acetyltransferase 1 OS=Mus musculus OX=10090 GN=Atat1 PE=1 SV=1;tr|B8JJ72|B8JJ72_MOUSE Alpha-tubulin N-acetyltransferase 1 (Fragment) OS=Mus musculus OX=10090 GN=Atat1 PE=1 SV=1	Alpha-tubulin N-acetyltransferase 1	Atat1	0.29638		4.11143e-05	15.5611	15.384	15.3836	15.4098	15.7532	15.8099	15.6908	15.67	2	1	1	1	1.9	1.9	1.9	0.0094998	1.1897	167230000	3
2801	O35682;A0A0N4SW94	O35682;A0A0N4SW94	sp|O35682|MYADM_MOUSE Myeloid-associated differentiation marker OS=Mus musculus OX=10090 GN=Myadm PE=1 SV=2;tr|A0A0N4SW94|A0A0N4SW94_MOUSE Myeloid-associated differentiation marker (Fragment) OS=Mus musculus OX=10090 GN=Myadm PE=1 SV=1	Myeloid-associated differentiation marker	Myadm	0.296001		0.000395834	16.1103	16.0516	16.2117	16.0998	16.3007	16.4753	16.4593	16.4221	2	3	3	3	10.9	10.9	10.9	0	63.871	1513500000	11
1948	E9Q035;F7BAE9;P47758;F7CJN9;E9Q2Q7;E9Q939;A0A1W2P830;CON__sw|Q2HJF0_CONT|CONT_Q2HJF0	E9Q035	tr|E9Q035|E9Q035_MOUSE Uncharacterized protein OS=Mus musculus OX=10090 GN=Gm20425 PE=4 SV=1		Gm20425	0.295329		0.000833537	21.9528	21.7615	21.7419	21.7328	22.1177	21.8769	22.2406	22.1351	8	74	74	16	63.6	63.6	16.4	0	323.31	321590000000	226
1102	Q9QY24;A2APF7	Q9QY24;A2APF7	sp|Q9QY24|ZBP1_MOUSE Z-DNA-binding protein 1 OS=Mus musculus OX=10090 GN=Zbp1 PE=1 SV=1;tr|A2APF7|A2APF7_MOUSE Z-DNA-binding protein 1 OS=Mus musculus OX=10090 GN=Zbp1 PE=1 SV=1	Z-DNA-binding protein 1	Zbp1	0.295082		0.103522	16.9612	17.2546	17.2158	17.1001	17.0842	17.1957	18.0346	17.3976	2	11	11	11	33.1	33.1	33.1	0	97.307	1888000000	14
6921	Q91YP2;A0A286YD12;A0A286YD77	Q91YP2;A0A286YD12	sp|Q91YP2|NEUL_MOUSE Neurolysin, mitochondrial OS=Mus musculus OX=10090 GN=Nln PE=1 SV=1;tr|A0A286YD12|A0A286YD12_MOUSE Neurolysin, mitochondrial OS=Mus musculus OX=10090 GN=Nln PE=1 SV=1	Neurolysin, mitochondrial	Nln	0.294935		6.78805e-07	19.8758	19.8365	19.9438	19.8215	20.149	20.1938	20.1869	20.1277	3	30	30	30	47.7	47.7	47.7	0	224.94	10667000000	54
982	Q8BHG1;A2A9Q2;A6PWC3;Q3V3G9	Q8BHG1;A2A9Q2;A6PWC3	sp|Q8BHG1|NRDC_MOUSE Nardilysin OS=Mus musculus OX=10090 GN=Nrdc PE=1 SV=1;tr|A2A9Q2|A2A9Q2_MOUSE Nardilysin, N-arginine dibasic convertase, NRD convertase 1 OS=Mus musculus OX=10090 GN=Nrd1 PE=1 SV=1;tr|A6PWC3|A6PWC3_MOUSE Nardilysin, N-arginine dibasic c	Nardilysin	Nrd1	0.294534		5.43729e-08	19.9888	19.9935	19.9261	19.9322	20.2007	20.2562	20.3141	20.2477	4	39	39	39	39.1	39.1	39.1	0	286.27	10023000000	59
3946	P70218;Q3UPT4	P70218;Q3UPT4	sp|P70218|M4K1_MOUSE Mitogen-activated protein kinase kinase kinase kinase 1 OS=Mus musculus OX=10090 GN=Map4k1 PE=1 SV=1;tr|Q3UPT4|Q3UPT4_MOUSE Mitogen-activated protein kinase kinase kinase kinase OS=Mus musculus OX=10090 GN=Map4k1 PE=1 SV=1	Mitogen-activated protein kinase kinase kinase kinase 1;Mitogen-activated protein kinase kinase kinase kinase	Map4k1	0.294236		0.00017324	12.7539	12.6883	12.7898	12.6939	12.8684	13.083	13.0576	13.0939	2	1	1	1	1	1	1	0.0076466	1.2955	11096000	1
2018	E9Q3Y4;A0A0A6YXL6;A0A0A6YXX3;A0A1D5RM41;Q8BSM6	E9Q3Y4;A0A0A6YXL6;A0A0A6YXX3;A0A1D5RM41	tr|E9Q3Y4|E9Q3Y4_MOUSE Lipopolysaccharide-responsive and beige-like anchor protein OS=Mus musculus OX=10090 GN=Lrba PE=1 SV=1;tr|A0A0A6YXL6|A0A0A6YXL6_MOUSE Lipopolysaccharide-responsive and beige-like anchor protein OS=Mus musculus OX=10090 GN=Lrba PE=1 S		Lrba	0.293872		4.05061e-08	20.7408	20.7669	20.797	20.7393	21.0034	21.0776	21.0741	21.0645	5	71	71	4	29.2	29.2	2.1	0	323.31	16389000000	105
4400	Q61337;Q3U9H3;F7ABX5;D3YZR8;F6S493	Q61337;Q3U9H3;F7ABX5;D3YZR8	sp|Q61337|BAD_MOUSE Bcl2-associated agonist of cell death OS=Mus musculus OX=10090 GN=Bad PE=1 SV=1;tr|Q3U9H3|Q3U9H3_MOUSE Bcl-associated death promoter, isoform CRA_a OS=Mus musculus OX=10090 GN=Bad PE=1 SV=1;tr|F7ABX5|F7ABX5_MOUSE Bcl2-associated agonist	Bcl2-associated agonist of cell death	Bad	0.293771		9.58223e-07	17.3344	17.2893	17.4175	17.4439	17.6738	17.6335	17.6862	17.6668	5	8	8	8	54.9	54.9	54.9	0	102.94	1220300000	10
1744	Q6ZPF4;D3Z7A7	Q6ZPF4;D3Z7A7	sp|Q6ZPF4|FMNL3_MOUSE Formin-like protein 3 OS=Mus musculus OX=10090 GN=Fmnl3 PE=1 SV=2;tr|D3Z7A7|D3Z7A7_MOUSE Formin-like protein 3 OS=Mus musculus OX=10090 GN=Fmnl3 PE=1 SV=1	Formin-like protein 3	Fmnl3	0.293738		0.0262893	12.4463	12.5746	12.5232	12.1131	12.6726	12.8433	12.584	12.7323	2	8	1	1	8	1.3	1.3	0.0026365	1.7386	131650000	1
886	Q8VHN8;A0A2R8VH99	Q8VHN8;A0A2R8VH99	sp|Q8VHN8|TIRR_MOUSE Tudor-interacting repair regulator protein OS=Mus musculus OX=10090 GN=Nudt16l1 PE=1 SV=2;tr|A0A2R8VH99|A0A2R8VH99_MOUSE Nudix (Nucleoside diphosphate linked moiety X)-type motif 16-like 1, isoform CRA_b OS=Mus musculus OX=10090 GN=Nud	Protein syndesmos	Nudt16l1	0.29372		5.09407e-05	16.227	16.2864	16.5317	16.3815	16.6364	16.6051	16.6366	16.7233	2	7	6	6	36.5	31.3	31.3	0	18.56	578580000	11
8553	Q9Z0P4;A0A1W2P831;A0A1W2P879;Q3UZP7	Q9Z0P4;A0A1W2P831;A0A1W2P879	sp|Q9Z0P4|PALM_MOUSE Paralemmin-1 OS=Mus musculus OX=10090 GN=Palm PE=1 SV=1;tr|A0A1W2P831|A0A1W2P831_MOUSE Paralemmin-1 (Fragment) OS=Mus musculus OX=10090 GN=Palm PE=1 SV=1;tr|A0A1W2P879|A0A1W2P879_MOUSE Paralemmin-1 (Fragment) OS=Mus musculus OX=10090 G	Paralemmin-1	Palm	0.293706		0.00078688	16.5061	16.491	16.5303	16.5247	16.7611	16.9197	16.7986	16.7475	4	6	6	6	17.5	17.5	17.5	0	23.284	601260000	7
660	A0A1B0GSH8	A0A1B0GSH8	tr|A0A1B0GSH8|A0A1B0GSH8_MOUSE Uncharacterized protein (Fragment) OS=Mus musculus OX=10090 GN=Gm45808 PE=4 SV=1			0.293512		1.01178e-06	16.6422	16.5651	16.561	16.5968	16.8886	16.8607	16.9623	16.8276	1	12	2	0	48.3	12.5	0	0	9.0133	1342900000	11
3212	P16331;A0A1W2P6U4;A0A1W2P7X8;A0A1W2P781	P16331	sp|P16331|PH4H_MOUSE Phenylalanine-4-hydroxylase OS=Mus musculus OX=10090 GN=Pah PE=1 SV=4	Phenylalanine-4-hydroxylase	Pah	0.293511		5.56193e-05	21.2915	21.2443	21.3358	21.4203	21.7209	21.5342	21.6608	21.5501	4	40	40	40	86.1	86.1	86.1	0	323.31	180400000000	109
3510	P43407	P43407	sp|P43407|SDC2_MOUSE Syndecan-2 OS=Mus musculus OX=10090 GN=Sdc2 PE=1 SV=1	Syndecan-2	Sdc2	0.293125		0.00631781	15.2763	15.038	14.9524	15.1047	15.3732	15.5145	15.2398	15.4164	1	3	3	3	11.9	11.9	11.9	0.00051982	2.32	640460000	4
565	A0A0U1RNX2	A0A0U1RNX2	tr|A0A0U1RNX2|A0A0U1RNX2_MOUSE Distal membrane-arm assembly complex protein 2 (Fragment) OS=Mus musculus OX=10090 GN=Dmac2 PE=1 SV=1			0.2927		0.10616	17.568	17.7411	17.4238	17.5476	17.6475	17.5436	18.5336	17.7266	1	1	1	1	7.4	7.4	7.4	0.0072877	1.3148	55149000000	23
387	Q3UY34;A0A0R4J099;H3BLG8	Q3UY34;A0A0R4J099	sp|Q3UY34|CSTOS_MOUSE Protein CUSTOS OS=Mus musculus OX=10090 GN=Custos PE=2 SV=1;tr|A0A0R4J099|A0A0R4J099_MOUSE RIKEN cDNA 2210016L21 gene OS=Mus musculus OX=10090 GN=2210016L21Rik PE=1 SV=1	Uncharacterized protein C12orf43 homolog		0.292624		4.14541e-05	15.267	15.2183	15.2156	15.1197	15.5191	15.5886	15.4561	15.4271	3	3	3	3	10.9	10.9	10.9	0	3.4786	247040000	4
3486	P41317	P41317	sp|P41317|MBL2_MOUSE Mannose-binding protein C OS=Mus musculus OX=10090 GN=Mbl2 PE=1 SV=2	Mannose-binding protein C	Mbl2	0.291991		0.00149438	18.698	18.7346	18.6329	18.5691	18.9371	18.7816	18.9925	19.0914	1	12	12	11	55.7	55.7	52.5	0	248.96	9870700000	32
5915	Q8BX70;A0A1L1SUY8;A0A1L1SS63;A0A1L1SSJ3	Q8BX70	sp|Q8BX70|VP13C_MOUSE Vacuolar protein sorting-associated protein 13C OS=Mus musculus OX=10090 GN=Vps13c PE=1 SV=2	Vacuolar protein sorting-associated protein 13C	Vps13c	0.291659		2.43866e-08	21.6562	21.6575	21.7073	21.7124	21.9804	21.9999	22.0062	21.9135	4	122	122	121	39.6	39.6	39.4	0	323.31	21870000000	186
609	E9Q394;A0A140LJJ5;A0A140LIX0;A0A140LHG3;A0A140LID7;A0A140LHQ3	E9Q394;A0A140LJJ5	sp|E9Q394|AKP13_MOUSE A-kinase anchor protein 13 OS=Mus musculus OX=10090 GN=Akap13 PE=1 SV=1;tr|A0A140LJJ5|A0A140LJJ5_MOUSE A-kinase anchor protein 13 OS=Mus musculus OX=10090 GN=Akap13 PE=1 SV=1		Akap13	0.291582		7.81566e-08	19.7779	19.7895	19.795	19.7542	20.035	20.0761	20.1244	20.0473	6	38	38	38	17.9	17.9	17.9	0	170.06	4187500000	50
3580	P49717	P49717	sp|P49717|MCM4_MOUSE DNA replication licensing factor MCM4 OS=Mus musculus OX=10090 GN=Mcm4 PE=1 SV=1	DNA replication licensing factor MCM4	Mcm4	0.290619		0.0470903	15.5838	15.8594	15.74	15.6205	15.6924	15.8412	16.1679	16.2647	1	7	7	7	8.1	8.1	8.1	0	11.856	347770000	7
1041	Q64373;A2AHX9;Q9QWX2;A2AHX7;A2AHX8	Q64373;A2AHX9;Q9QWX2;A2AHX7;A2AHX8	sp|Q64373|B2CL1_MOUSE Bcl-2-like protein 1 OS=Mus musculus OX=10090 GN=Bcl2l1 PE=1 SV=1;tr|A2AHX9|A2AHX9_MOUSE Bcl-2-like protein 1 (Fragment) OS=Mus musculus OX=10090 GN=Bcl2l1 PE=1 SV=1;tr|Q9QWX2|Q9QWX2_MOUSE Bcl-2-like protein 1 (Fragment) OS=Mus muscul	Bcl-2-like protein 1	Bcl2l1	0.290509		2.40039e-06	16.3455	16.3929	16.2687	16.3745	16.701	16.6558	16.5651	16.6216	5	3	3	3	18.9	18.9	18.9	0	138.1	1622400000	6
7677	Q9D1E6	Q9D1E6	sp|Q9D1E6|TBCB_MOUSE Tubulin-folding cofactor B OS=Mus musculus OX=10090 GN=Tbcb PE=1 SV=2	Tubulin-folding cofactor B	Tbcb	0.290501		3.20787e-05	19.2085	19.4064	19.2874	19.26	19.565	19.6534	19.5887	19.5172	1	17	17	17	66.8	66.8	66.8	0	102.85	7411100000	32
2596	Q99JP7;H3BKA5	Q99JP7;H3BKA5	sp|Q99JP7|GGT7_MOUSE Glutathione hydrolase 7 OS=Mus musculus OX=10090 GN=Ggt7 PE=1 SV=2;tr|H3BKA5|H3BKA5_MOUSE Glutathione hydrolase 7 (Fragment) OS=Mus musculus OX=10090 GN=Ggt7 PE=1 SV=8	Gamma-glutamyltransferase 7;Gamma-glutamyltransferase 7 heavy chain;Gamma-glutamyltransferase 7 light chain	Ggt7	0.289869		0.00482812	12.3811	12.2423	12.1133	12.4639	12.5312	12.7256	12.5558	12.5474	2	1	1	1	2.9	2.9	2.9	0	4.3425	23033000	1
7319	Q9CQ74	Q9CQ74	sp|Q9CQ74|LERL1_MOUSE Leptin receptor overlapping transcript-like 1 OS=Mus musculus OX=10090 GN=Leprotl1 PE=2 SV=1	Leptin receptor overlapping transcript-like 1	Leprotl1	0.289763		0.000702266	13.8431	13.5747	13.6052	13.5843	14.0042	13.8358	13.985	13.9413	1	1	1	1	9.9	9.9	9.9	0	4.0795	65889000	1
6066	Q8C7K6	Q8C7K6	sp|Q8C7K6|PCYXL_MOUSE Prenylcysteine oxidase-like OS=Mus musculus OX=10090 GN=Pcyox1l PE=1 SV=1	Prenylcysteine oxidase-like	Pcyox1l	0.289648		0.00861514	14.6493	14.8426	14.8339	14.8345	15.0311	15.2573	14.879	15.1514	1	2	2	2	5.1	5.1	5.1	0.0021598	1.933	119110000	2
8043	Q9EP97	Q9EP97	sp|Q9EP97|SENP3_MOUSE Sentrin-specific protease 3 OS=Mus musculus OX=10090 GN=Senp3 PE=1 SV=1	Sentrin-specific protease 3	Senp3	0.289624		8.96843e-05	16.2993	16.2859	16.3484	16.4122	16.6852	16.7154	16.5691	16.5346	1	4	4	4	6.5	6.5	6.5	0	5.5583	142770000	6
1754	Q640L3;D3Z7R9	Q640L3;D3Z7R9	sp|Q640L3|CCPG1_MOUSE Cell cycle progression protein 1 OS=Mus musculus OX=10090 GN=Ccpg1 PE=1 SV=2;tr|D3Z7R9|D3Z7R9_MOUSE Cell cycle progression 1, isoform CRA_d OS=Mus musculus OX=10090 GN=Ccpg1 PE=1 SV=1	Cell cycle progression protein 1	Ccpg1	0.289499		0.122875	14.8526	14.8017	14.7918	14.8558	15.1344	15.0967	15.0058	15.2231	2	2	2	2	3.9	3.9	3.9	0	9.3249	215010000	3
4556	Q3V117;Q3TS02	Q3V117	tr|Q3V117|Q3V117_MOUSE ATP-citrate synthase OS=Mus musculus OX=10090 GN=Acly PE=1 SV=1		Acly	0.289119		0.0123904	17.6576	17.5435	17.5372	17.7547	17.8181	17.92	17.8511	18.0603	2	66	2	2	60.7	1.4	1.4	0	6.0424	2083900000	8
1961	Q8BL65;E9Q0W6;E9Q4K0;F6UI99;F7A5C5;F6VVW4;D3Z0Y4;D3YYR9	Q8BL65;E9Q0W6;E9Q4K0;F6UI99;F7A5C5;F6VVW4;D3Z0Y4	sp|Q8BL65|ABLM2_MOUSE Actin-binding LIM protein 2 OS=Mus musculus OX=10090 GN=Ablim2 PE=1 SV=1;tr|E9Q0W6|E9Q0W6_MOUSE Actin-binding LIM protein 2 OS=Mus musculus OX=10090 GN=Ablim2 PE=1 SV=1;tr|E9Q4K0|E9Q4K0_MOUSE Actin-binding LIM protein 2 OS=Mus musculu	Actin-binding LIM protein 2	Ablim2	0.289		9.00653e-05	16.262	16.2297	16.3413	16.2801	16.588	16.6835	16.4823	16.5154	8	5	5	5	10.8	10.8	10.8	0	69.638	459850000	6
3663	P54071;D6RIL6;A0A0U1RP68;A0A0U1RPR1	P54071	sp|P54071|IDHP_MOUSE Isocitrate dehydrogenase [NADP], mitochondrial OS=Mus musculus OX=10090 GN=Idh2 PE=1 SV=3	Isocitrate dehydrogenase [NADP], mitochondrial	Idh2	0.288465		1.30204e-06	21.8164	21.8071	21.8185	21.9029	22.1255	22.1628	22.1431	22.0674	4	32	30	30	65.3	63.7	63.7	0	323.31	147790000000	112
7836	Q9D8N0	Q9D8N0	sp|Q9D8N0|EF1G_MOUSE Elongation factor 1-gamma OS=Mus musculus OX=10090 GN=Eef1g PE=1 SV=3	Elongation factor 1-gamma	Eef1g	0.28842		1.65628e-07	20.9629	20.9401	20.9201	20.9437	21.2046	21.2392	21.2565	21.2203	1	31	31	31	67.3	67.3	67.3	0	323.31	111980000000	118
4316	Q3TSR0;Q9ES89	Q3TSR0;Q9ES89	tr|Q3TSR0|Q3TSR0_MOUSE Exostosin-like 2 OS=Mus musculus OX=10090 GN=Extl2 PE=1 SV=1;sp|Q9ES89|EXTL2_MOUSE Exostosin-like 2 OS=Mus musculus OX=10090 GN=Extl2 PE=1 SV=1	Exostosin-like 2	Extl2	0.288201		0.000155099	16.3137	16.4282	16.4371	16.4843	16.624	16.7248	16.6848	16.7825	2	4	4	4	16.8	16.8	16.8	0	17.121	195530000	6
3351	P28063;G3UZW8	P28063;G3UZW8	sp|P28063|PSB8_MOUSE Proteasome subunit beta type-8 OS=Mus musculus OX=10090 GN=Psmb8 PE=1 SV=2;tr|G3UZW8|G3UZW8_MOUSE Proteasome subunit beta type (Fragment) OS=Mus musculus OX=10090 GN=Psmb8 PE=1 SV=2	Proteasome subunit beta type-8;Proteasome subunit beta type	Psmb8	0.287673		0.000995487	19.7864	19.9212	19.8293	19.8991	19.9901	20.0925	20.3592	20.1448	2	17	17	17	65.6	65.6	65.6	0	152.68	13331000000	44
4648	Q5FW60	Q5FW60	sp|Q5FW60|MUP20_MOUSE Major urinary protein 20 OS=Mus musculus OX=10090 GN=Mup20 PE=1 SV=1	Major urinary protein 20	Mup20	0.287557		0.255822	18.3601	18.2092	18.358	18.2033	18.5451	18.7398	18.6904	18.3054	1	14	13	7	66.9	66.9	52.5	0	206.34	11821000000	31
3441	P35737;Q31099;Q31094;F7AD18	P35737;Q31099;Q31094;F7AD18	sp|P35737|DMB_MOUSE Class II histocompatibility antigen, M beta 1 chain OS=Mus musculus OX=10090 GN=H2-DMb1 PE=2 SV=1;tr|Q31099|Q31099_MOUSE H2-M beta 2 OS=Mus musculus OX=10090 GN=H2-DMb2 PE=1 SV=2;tr|Q31094|Q31094_MOUSE Class II histocompatibility antige	Class II histocompatibility antigen, M beta 1 chain;Beta-2-microglobulin	H2-DMb1;H2-DMb2	0.287433		0.0544779	13.6959	14.2221	14.1263	13.9716	14.0828	14.0174	14.7786	14.2869	4	2	2	2	8	8	8	0.00064658	2.2417	43588000	1
7526	Q9CXX9	Q9CXX9	sp|Q9CXX9|CUED2_MOUSE CUE domain-containing protein 2 OS=Mus musculus OX=10090 GN=Cuedc2 PE=1 SV=1	CUE domain-containing protein 2	Cuedc2	0.287163		0.000615276	13.6897	13.8203	13.8714	13.6993	14.1875	14.0414	13.9837	14.0169	1	2	2	2	6.3	6.3	6.3	0	3.5865	131800000	2
2510	G3X9I1;G5E911;Q91VU0;E9Q6F0;E9Q8C5	G3X9I1;G5E911;Q91VU0	tr|G3X9I1|G3X9I1_MOUSE DNA segment, Chr 6, Wayne State University 176, expressed, isoform CRA_a OS=Mus musculus OX=10090 GN=Fam3c PE=1 SV=1;tr|G5E911|G5E911_MOUSE DNA segment, Chr 6, Wayne State University 176, expressed, isoform CRA_f OS=Mus musculus OX=1	Protein FAM3C	Fam3c	0.287059		2.37445e-06	17.8593	17.9002	17.8453	17.9143	18.1135	18.177	18.1683	18.2084	5	9	9	9	53.3	53.3	53.3	0	58.9	1336400000	15
6660	Q8VDD5;A0A2R8VKI5;F2Z494;A0A2R8W6V7	Q8VDD5	sp|Q8VDD5|MYH9_MOUSE Myosin-9 OS=Mus musculus OX=10090 GN=Myh9 PE=1 SV=4	Myosin-9	Myh9	0.286452		0.000165866	23.4472	23.498	23.5339	23.4586	23.6658	23.7643	23.9138	23.7396	4	182	182	151	68.4	68.4	58.3	0	323.31	423800000000	560
1720	Q9QZ88;D3Z645	Q9QZ88;D3Z645	sp|Q9QZ88|VPS29_MOUSE Vacuolar protein sorting-associated protein 29 OS=Mus musculus OX=10090 GN=Vps29 PE=1 SV=1;tr|D3Z645|D3Z645_MOUSE Vacuolar protein sorting-associated protein 29 OS=Mus musculus OX=10090 GN=Vps29 PE=1 SV=1	Vacuolar protein sorting-associated protein 29	Vps29	0.286318		0.0310806	15.0631	14.6887	14.753	14.5976	15.1581	15.127	15.0765	14.8861	2	8	1	1	49.5	4.9	4.9	0.00026628	2.7731	1546500000	2
8075	Q9EQG7	Q9EQG7	sp|Q9EQG7|ENPP5_MOUSE Ectonucleotide pyrophosphatase/phosphodiesterase family member 5 OS=Mus musculus OX=10090 GN=Enpp5 PE=1 SV=3	Ectonucleotide pyrophosphatase/phosphodiesterase family member 5	Enpp5	0.286245		0.000702317	16.2311	16.4267	16.3477	16.3224	16.6057	16.5787	16.7121	16.5763	1	4	4	4	8.2	8.2	8.2	0	7.8871	269340000	6
244	A0A0G2JFT8;Q9D394;REV__Q3UHH8;REV__D3Z6W7	A0A0G2JFT8;Q9D394	tr|A0A0G2JFT8|A0A0G2JFT8_MOUSE Protein RUFY3 OS=Mus musculus OX=10090 GN=Rufy3 PE=1 SV=1;sp|Q9D394|RUFY3_MOUSE Protein RUFY3 OS=Mus musculus OX=10090 GN=Rufy3 PE=1 SV=1	Protein RUFY3	Rufy3	0.286101		1.41483e-06	19.038	19.1156	19.1421	19.0746	19.4296	19.3469	19.3929	19.3452	4	21	20	20	32.4	31.2	31.2	0	65.058	3645400000	34
5291	Q6ZQI3	Q6ZQI3	sp|Q6ZQI3|MLEC_MOUSE Malectin OS=Mus musculus OX=10090 GN=Mlec PE=1 SV=2	Malectin	Mlec	0.285908		5.40071e-05	19.6732	19.654	19.6822	19.5835	19.9074	19.884	19.9995	19.9455	1	13	13	13	40.5	40.5	40.5	0	152.23	16538000000	32
7710	Q9D270	Q9D270	sp|Q9D270|ZDH21_MOUSE Probable palmitoyltransferase ZDHHC21 OS=Mus musculus OX=10090 GN=Zdhhc21 PE=1 SV=2	Probable palmitoyltransferase ZDHHC21	Zdhhc21	0.285551		0.00151488	14.7265	14.9498	14.765	14.8718	15.077	15.0846	15.0532	15.2405	1	1	1	1	5.3	5.3	5.3	0	3.9257	50687000	1
3477	P40336;A0A1W2P7Z9;A0A1W2P7R7	P40336	sp|P40336|VP26A_MOUSE Vacuolar protein sorting-associated protein 26A OS=Mus musculus OX=10090 GN=Vps26a PE=1 SV=1	Vacuolar protein sorting-associated protein 26A	Vps26a	0.285226		3.03834e-08	20.068	20.0998	20.0674	20.0558	20.3636	20.3303	20.4185	20.3195	3	17	17	17	63.6	63.6	63.6	0	302.87	14041000000	55
6815	Q91WC0;F2Z420;F2Z438;D6RCY6	Q91WC0;F2Z420	sp|Q91WC0|SETD3_MOUSE Histone-lysine N-methyltransferase setd3 OS=Mus musculus OX=10090 GN=Setd3 PE=1 SV=1;tr|F2Z420|F2Z420_MOUSE Histone-lysine N-methyltransferase OS=Mus musculus OX=10090 GN=Setd3 PE=1 SV=1	Histone-lysine N-methyltransferase setd3	Setd3	0.285115		2.59132e-08	19.2471	19.3199	19.2568	19.3447	19.565	19.6107	19.548	19.5854	4	24	24	24	46.8	46.8	46.8	0	189.27	5627400000	36
4690	Q5SQY2	Q5SQY2	sp|Q5SQY2|BOD1_MOUSE Biorientation of chromosomes in cell division protein 1 OS=Mus musculus OX=10090 GN=Bod1 PE=3 SV=1	Biorientation of chromosomes in cell division protein 1	Bod1	0.285042		0.0848549	11.5436	11.4824	11.3898	11.6976	12.0637	11.7335	11.7762	11.6802	1	1	1	1	6.4	6.4	6.4	0	4.0898	66242000	1
5967	Q8C052;A0A1D5RLY6;A0A1D5RMG7;A0A1D5RML0;A0A1D5RMF1	Q8C052;A0A1D5RLY6	sp|Q8C052|MAP1S_MOUSE Microtubule-associated protein 1S OS=Mus musculus OX=10090 GN=Map1s PE=1 SV=2;tr|A0A1D5RLY6|A0A1D5RLY6_MOUSE Microtubule-associated protein 1S OS=Mus musculus OX=10090 GN=Map1s PE=1 SV=1	Microtubule-associated protein 1S;MAP1S heavy chain;MAP1S light chain	Map1s	0.284697		0.000272497	18.1939	18.1374	18.3205	18.2227	18.4766	18.5731	18.5941	18.3695	5	16	16	16	18.2	18.2	18.2	0	40.058	2313200000	19
5254	Q6RUT7	Q6RUT7	sp|Q6RUT7|CSMT1_MOUSE Protein CCSMST1 OS=Mus musculus OX=10090 GN=Ccsmst1 PE=1 SV=1	Protein CCSMST1	Ccsmst1	0.284334		0.0634428	15.0802	14.6902	14.5481	15.2051	15.2716	15.2486	15.0614	15.0793	1	1	1	1	18.4	18.4	18.4	0	17.392	465620000	2
2289	Q8BRN9;F6XC25	Q8BRN9;F6XC25	sp|Q8BRN9|C2D1B_MOUSE Coiled-coil and C2 domain-containing protein 1B OS=Mus musculus OX=10090 GN=Cc2d1b PE=1 SV=1;tr|F6XC25|F6XC25_MOUSE Coiled-coil and C2 domain-containing protein 1B (Fragment) OS=Mus musculus OX=10090 GN=Cc2d1b PE=1 SV=1	Coiled-coil and C2 domain-containing protein 1B	Cc2d1b	0.284229		1.82778e-08	17.668	17.6839	17.6891	17.6454	17.9131	17.9395	18.0091	17.9616	2	14	14	14	20.5	20.5	20.5	0	41.665	957680000	15
8379	Q9QZB9;H3BJ75	Q9QZB9	sp|Q9QZB9|DCTN5_MOUSE Dynactin subunit 5 OS=Mus musculus OX=10090 GN=Dctn5 PE=1 SV=1	Dynactin subunit 5	Dctn5	0.2842		1.42032e-06	15.8587	15.8066	15.7665	15.7708	16.0376	16.1277	16.1052	16.069	2	3	3	3	15.4	15.4	15.4	0	39.303	617930000	4
8153	Q9JHF5;F6XRE6;F6ZFB8	Q9JHF5	tr|Q9JHF5|Q9JHF5_MOUSE V-type proton ATPase subunit a OS=Mus musculus OX=10090 GN=Tcirg1 PE=1 SV=1	V-type proton ATPase subunit a	Tcirg1	0.283735		0.000308354	19.2449	19.155	19.2765	19.1541	19.5217	19.4466	19.6604	19.3366	3	21	20	20	34.1	33	33	0	323.31	9594900000	45
2900	O70310	O70310	sp|O70310|NMT1_MOUSE Glycylpeptide N-tetradecanoyltransferase 1 OS=Mus musculus OX=10090 GN=Nmt1 PE=1 SV=1	Glycylpeptide N-tetradecanoyltransferase 1	Nmt1	0.28346		5.95622e-09	19.9948	20.0457	20.045	20.0061	20.2761	20.2923	20.3264	20.3306	1	21	21	18	43.8	43.8	34.9	0	323.31	13993000000	46
783	Q91WZ8;A0A1Y7VP73;A0A1Y7VIX4;K3W4R3;A0A1Y7VJD2;A0A1Y7VK42	Q91WZ8;A0A1Y7VP73;A0A1Y7VIX4;K3W4R3	sp|Q91WZ8|DTBP1_MOUSE Dysbindin OS=Mus musculus OX=10090 GN=Dtnbp1 PE=1 SV=1;tr|A0A1Y7VP73|A0A1Y7VP73_MOUSE Dysbindin OS=Mus musculus OX=10090 GN=Dtnbp1 PE=1 SV=1;tr|A0A1Y7VIX4|A0A1Y7VIX4_MOUSE Dysbindin OS=Mus musculus OX=10090 GN=Dtnbp1 PE=1 SV=1;tr|K3W4	Dysbindin	Dtnbp1	0.283314		0.000171378	14.7138	14.7632	14.619	14.6806	14.912	14.8828	15.0691	15.0459	6	3	3	3	8.8	8.8	8.8	0	6.3535	629990000	3
4718	Q5SW88;Q5SW87;Q5SW86	Q5SW88;Q5SW87;Q5SW86	tr|Q5SW88|Q5SW88_MOUSE RAB1A, member RAS oncogene family OS=Mus musculus OX=10090 GN=Rab1a PE=1 SV=1;tr|Q5SW87|Q5SW87_MOUSE RAB1A, member RAS oncogene family OS=Mus musculus OX=10090 GN=Rab1a PE=1 SV=1;tr|Q5SW86|Q5SW86_MOUSE RAB1A, member RAS oncogene fami		Rab1	0.283304		1.79499e-07	20.6569	20.6983	20.6168	20.6336	20.9135	20.9384	20.9876	20.8992	3	17	17	0	76.7	76.7	0	0	323.31	58017000000	56
7139	Q99KR7	Q99KR7	sp|Q99KR7|PPIF_MOUSE Peptidyl-prolyl cis-trans isomerase F, mitochondrial OS=Mus musculus OX=10090 GN=Ppif PE=1 SV=1	Peptidyl-prolyl cis-trans isomerase F, mitochondrial	Ppif	0.283008		2.83114e-05	18.897	18.8801	18.814	18.8864	19.15	19.2275	19.185	19.047	1	14	13	12	62.6	59.2	59.2	0	323.31	23409000000	28
895	Q8CGU1;A0A2R8VHU8;E9Q7U2;A0A2R8VKP5	Q8CGU1;A0A2R8VHU8;E9Q7U2;A0A2R8VKP5	sp|Q8CGU1|CACO1_MOUSE Calcium-binding and coiled-coil domain-containing protein 1 OS=Mus musculus OX=10090 GN=Calcoco1 PE=1 SV=2;tr|A0A2R8VHU8|A0A2R8VHU8_MOUSE Calcium-binding and coiled-coil domain-containing protein 1 (Fragment) OS=Mus musculus OX=10090	Calcium-binding and coiled-coil domain-containing protein 1	Calcoco1	0.282915		0.043029	16.3241	16.4254	16.3562	16.4791	16.6823	16.7733	16.6784	16.5825	4	6	6	6	9.7	9.7	9.7	0	22.267	417920000	7
4688	Q5SQF8	Q5SQF8	sp|Q5SQF8|SP30L_MOUSE Histone deacetylase complex subunit SAP30L OS=Mus musculus OX=10090 GN=Sap30l PE=1 SV=1	Histone deacetylase complex subunit SAP30L	Sap30l	0.282716		0.0589101	15.8875	15.8549	15.906	16.0596	16.1492	16.1136	15.9641	16.6121	1	3	3	3	15.4	15.4	15.4	0.00026867	3.027	127240000	3
6326	Q8K2A8;D6RCW8	Q8K2A8;D6RCW8	sp|Q8K2A8|ALG3_MOUSE Dol-P-Man:Man(5)GlcNAc(2)-PP-Dol alpha-1,3-mannosyltransferase OS=Mus musculus OX=10090 GN=Alg3 PE=1 SV=2;tr|D6RCW8|D6RCW8_MOUSE Dol-P-Man:Man(5)GlcNAc(2)-PP-Dol alpha-1,3-mannosyltransferase OS=Mus musculus OX=10090 GN=Alg3 PE=1 SV=1	Dol-P-Man:Man(5)GlcNAc(2)-PP-Dol alpha-1,3-mannosyltransferase	Alg3	0.282511		6.98852e-05	15.5392	15.474	15.4289	15.5275	15.7647	15.8279	15.7675	15.7396	2	3	3	3	5.7	5.7	5.7	0	21.219	331780000	4
2646	J3QNH8	J3QNH8	tr|J3QNH8|J3QNH8_MOUSE Chromosome 1 open reading frame 226 OS=Mus musculus OX=10090 GN=Gm7694 PE=1 SV=1		Gm7694	0.281661		0.000461961	15.001	15.0192	15.0574	14.801	15.1856	15.1984	15.3378	15.2835	1	4	4	4	20.7	20.7	20.7	0	10.181	188120000	4
285	P39053;A0A0J9YUE9;A0A0J9YUN4;D6RH60;F6TH70;F6RRH9;F6W8Z8	P39053;A0A0J9YUE9;A0A0J9YUN4	sp|P39053|DYN1_MOUSE Dynamin-1 OS=Mus musculus OX=10090 GN=Dnm1 PE=1 SV=2;tr|A0A0J9YUE9|A0A0J9YUE9_MOUSE Dynamin-1 OS=Mus musculus OX=10090 GN=Dnm1 PE=1 SV=1;tr|A0A0J9YUN4|A0A0J9YUN4_MOUSE Dynamin-1 OS=Mus musculus OX=10090 GN=Dnm1 PE=1 SV=1	Dynamin-1	Dnm1	0.281342		7.15815e-05	13.6688	13.6638	13.7193	13.6429	13.938	13.9745	14.0036	13.904	7	12	3	3	12	3.2	3.2	0.00039119	2.3776	28594000	3
174	P13595;E9Q589;A0A0A6YY47;E9QB01;A0A0A6YWU2;A0A0A6YY91	P13595;E9Q589;A0A0A6YY47;E9QB01	sp|P13595|NCAM1_MOUSE Neural cell adhesion molecule 1 OS=Mus musculus OX=10090 GN=Ncam1 PE=1 SV=3;tr|E9Q589|E9Q589_MOUSE Neural cell adhesion molecule 1 OS=Mus musculus OX=10090 GN=Ncam1 PE=1 SV=1;tr|A0A0A6YY47|A0A0A6YY47_MOUSE Neural cell adhesion molecul	Neural cell adhesion molecule 1	Ncam1	0.281265		0.0192571	14.9521	15.0714	14.702	14.826	15.1784	15.2051	15.024	15.269	6	3	3	3	2.6	2.6	2.6	0	5.853	126560000	3
6645	Q8VCV1	Q8VCV1	sp|Q8VCV1|AB17C_MOUSE Alpha/beta hydrolase domain-containing protein 17C OS=Mus musculus OX=10090 GN=Abhd17c PE=1 SV=2	Alpha/beta hydrolase domain-containing protein 17C	Abhd17c	0.280806		8.3074e-05	14.4679	14.5412	14.4261	14.3976	14.7703	14.6579	14.7222	14.8055	1	2	2	2	8.8	8.8	8.8	0.00026254	2.4849	33643000	2
1727	D3Z6G3	D3Z6G3	tr|D3Z6G3|D3Z6G3_MOUSE Microtubule-associated protein RP/EB family member 3 OS=Mus musculus OX=10090 GN=Mapre3 PE=1 SV=1		Mapre3	0.280014		3.85394e-05	15.1195	14.9974	14.9715	15.0521	15.1903	15.3247	15.4177	15.3279	1	9	1	1	32.3	5.6	5.6	0	17.531	157010000	2
4561	Q3V2Q8;A0A0J9YVF4;A0A0J9YTQ2;A0A0J9YV14	Q3V2Q8;A0A0J9YVF4;A0A0J9YTQ2;A0A0J9YV14	sp|Q3V2Q8|N42L1_MOUSE NEDD4-binding protein 2-like 1 OS=Mus musculus OX=10090 GN=N4bp2l1 PE=2 SV=1;tr|A0A0J9YVF4|A0A0J9YVF4_MOUSE NEDD4-binding protein 2-like 1 OS=Mus musculus OX=10090 GN=N4bp2l1 PE=1 SV=1;tr|A0A0J9YTQ2|A0A0J9YTQ2_MOUSE NEDD4-binding prot	NEDD4-binding protein 2-like 1	N4bp2l1	0.279648		0.000192412	16.0546	16.0687	15.9838	16.1497	16.3747	16.4116	16.2294	16.3596	4	5	5	5	19.3	19.3	19.3	0	11.079	452050000	9
1032	P70236;A2AGS2	P70236;A2AGS2	sp|P70236|MP2K6_MOUSE Dual specificity mitogen-activated protein kinase kinase 6 OS=Mus musculus OX=10090 GN=Map2k6 PE=1 SV=1;tr|A2AGS2|A2AGS2_MOUSE Dual-specificity mitogen-activated protein kinase kinase 6 OS=Mus musculus OX=10090 GN=Map2k6 PE=1 SV=1	Dual specificity mitogen-activated protein kinase kinase 6	Map2k6	0.27951		0.00302466	16.3867	16.3587	16.3913	16.5814	16.81	16.7389	16.5035	16.7837	2	6	3	3	20.7	11.1	11.1	0	11.481	321520000	6
4181	Q08509;Q3UGL1	Q08509;Q3UGL1	sp|Q08509|EPS8_MOUSE Epidermal growth factor receptor kinase substrate 8 OS=Mus musculus OX=10090 GN=Eps8 PE=1 SV=2;tr|Q3UGL1|Q3UGL1_MOUSE Epidermal growth factor receptor kinase substrate 8 (Fragment) OS=Mus musculus OX=10090 GN=Eps8 PE=1 SV=1	Epidermal growth factor receptor kinase substrate 8	Eps8	0.278425		8.39268e-05	14.1532	14.191	14.2216	14.3516	14.504	14.5924	14.4467	14.488	2	2	2	2	2.4	2.4	2.4	0	3.7781	48457000	2
8903	V9GX76;E9Q174;V9GXM4	V9GX76;E9Q174;V9GXM4	tr|V9GX76|V9GX76_MOUSE Unconventional myosin-VI OS=Mus musculus OX=10090 GN=Myo6 PE=1 SV=1;tr|E9Q174|E9Q174_MOUSE Unconventional myosin-VI OS=Mus musculus OX=10090 GN=Myo6 PE=1 SV=1;tr|V9GXM4|V9GXM4_MOUSE Unconventional myosin-VI OS=Mus musculus OX=10090 G		Myo6	0.277838		6.38926e-09	20.7345	20.7263	20.7591	20.7461	20.9991	21.046	21.0487	20.9835	3	64	64	2	54	54	1.9	0	323.31	19696000000	100
7460	Q9CRY7	Q9CRY7	sp|Q9CRY7|GDPD1_MOUSE Lysophospholipase D GDPD1 OS=Mus musculus OX=10090 GN=Gdpd1 PE=1 SV=1	Glycerophosphodiester phosphodiesterase domain-containing protein 1	Gdpd1	0.277582		8.22285e-05	13.6008	13.7489	13.5776	13.5924	13.8672	13.9351	13.8514	13.9762	1	1	1	1	5.1	5.1	5.1	0.00064758	2.2557	41554000	1
3188	P14901	P14901	sp|P14901|HMOX1_MOUSE Heme oxygenase 1 OS=Mus musculus OX=10090 GN=Hmox1 PE=1 SV=1	Heme oxygenase 1	Hmox1	0.276872		0.0168993	18.2652	18.1869	18.2723	18.3519	18.3162	18.3013	18.8874	18.6789	1	11	11	11	59.9	59.9	59.9	0	116.26	3983300000	18
3416	P34884	P34884	sp|P34884|MIF_MOUSE Macrophage migration inhibitory factor OS=Mus musculus OX=10090 GN=Mif PE=1 SV=2	Macrophage migration inhibitory factor	Mif	0.276534		0.0265396	19.5292	19.233	19.2578	19.2364	19.6879	19.4484	19.8618	19.3644	1	9	9	9	100	100	100	0	318.58	27237000000	27
3981	P70444	P70444	sp|P70444|BID_MOUSE BH3-interacting domain death agonist OS=Mus musculus OX=10090 GN=Bid PE=1 SV=2	BH3-interacting domain death agonist;BH3-interacting domain death agonist p15;BH3-interacting domain death agonist p13;BH3-interacting domain death agonist p11	Bid	0.276465		4.56334e-06	15.9238	15.8523	15.8368	15.8956	16.1671	16.1454	16.2367	16.0652	1	6	6	6	45.6	45.6	45.6	0	70.318	1850200000	7
1689	D3Z4C0	D3Z4C0	tr|D3Z4C0|D3Z4C0_MOUSE FERM, ARHGEF and pleckstrin domain-containing protein 2 OS=Mus musculus OX=10090 GN=Farp2 PE=1 SV=1		Farp2	0.276248		0.00307243	14.8208	14.806	14.6003	14.8666	15.08	14.9115	14.9896	15.2176	1	16	1	1	25	1.3	1.3	0.0053981	1.4284	58798000	2
4764	Q60598;Q921L6	Q60598;Q921L6	sp|Q60598|SRC8_MOUSE Src substrate cortactin OS=Mus musculus OX=10090 GN=Cttn PE=1 SV=2;tr|Q921L6|Q921L6_MOUSE Cortactin, isoform CRA_a OS=Mus musculus OX=10090 GN=Cttn PE=1 SV=1	Src substrate cortactin	Cttn	0.276223		1.43018e-06	20.2035	20.1945	20.2737	20.2867	20.4944	20.5374	20.5322	20.4993	2	29	29	29	50.4	50.4	50.4	0	279.49	31326000000	58
8429	Q9R0P5	Q9R0P5	sp|Q9R0P5|DEST_MOUSE Destrin OS=Mus musculus OX=10090 GN=Dstn PE=1 SV=3	Destrin	Dstn	0.276135		0.000360921	20.7383	20.6038	20.5271	20.7446	20.8787	20.8608	20.9934	20.9855	1	20	18	18	86.1	79.4	79.4	0	184.34	49985000000	68
5919	Q8BXC6;G3X955	Q8BXC6	sp|Q8BXC6|COMD2_MOUSE COMM domain-containing protein 2 OS=Mus musculus OX=10090 GN=Commd2 PE=1 SV=1	COMM domain-containing protein 2	Commd2	0.276046		1.77565e-06	17.2733	17.2036	17.2323	17.2468	17.5642	17.5072	17.507	17.4818	2	6	6	6	34.7	34.7	34.7	0	33.646	1768100000	10
3885	P62892	P62892	sp|P62892|RL39_MOUSE 60S ribosomal protein L39 OS=Mus musculus OX=10090 GN=Rpl39 PE=1 SV=2	60S ribosomal protein L39	Rpl39	0.275828		0.00305368	15.336	15.1813	15.1826	15.3681	15.5095	15.591	15.4695	15.6014	1	1	1	1	19.6	19.6	19.6	0	6.7065	4803300000	3
775	Q4KML4;A0A1W2P7X0;E9QMV2	Q4KML4;A0A1W2P7X0;E9QMV2	sp|Q4KML4|ABRAL_MOUSE Costars family protein ABRACL OS=Mus musculus OX=10090 GN=Abracl PE=1 SV=1;tr|A0A1W2P7X0|A0A1W2P7X0_MOUSE Costars family protein ABRACL (Fragment) OS=Mus musculus OX=10090 GN=Abracl PE=1 SV=1;tr|E9QMV2|E9QMV2_MOUSE Costars family prot	Costars family protein ABRACL	Abracl	0.275807		0.00930464	16.3489	15.8822	16.0857	16.4074	16.447	16.5607	16.4179	16.4019	3	3	3	3	46.9	46.9	46.9	0	21.536	1960300000	8
906	A0A2R8VKI7;Q9ERA0	A0A2R8VKI7;Q9ERA0	tr|A0A2R8VKI7|A0A2R8VKI7_MOUSE Alpha-globin transcription factor CP2 OS=Mus musculus OX=10090 GN=Tfcp2 PE=1 SV=1;sp|Q9ERA0|TFCP2_MOUSE Alpha-globin transcription factor CP2 OS=Mus musculus OX=10090 GN=Tfcp2 PE=1 SV=1	Alpha-globin transcription factor CP2	Tfcp2	0.275536		0.00280373	12.8123	12.851	12.6141	12.9347	12.9105	13.2118	12.987	13.205	2	2	1	1	5.9	2.4	2.4	0.0015314	2.0052	30284000	1
5089	Q6DID7	Q6DID7	sp|Q6DID7|WLS_MOUSE Protein wntless homolog OS=Mus musculus OX=10090 GN=Wls PE=1 SV=1	Protein wntless homolog	Wls	0.275336		0.000673455	13.7497	13.7547	13.6703	13.7107	13.8387	14.0586	14.0678	14.0215	1	2	2	2	3	3	3	0.0028865	1.7336	16471000	2
3645	P52760	P52760	sp|P52760|RIDA_MOUSE 2-iminobutanoate/2-iminopropanoate deaminase OS=Mus musculus OX=10090 GN=Rida PE=1 SV=3	Ribonuclease UK114	Hrsp12	0.275216		0.0169637	17.492	17.5449	17.6377	17.7019	17.95	17.9387	17.7445	17.8442	1	13	13	12	99.3	99.3	95.6	0	323.31	3485200000	8
5638	Q9EQ28;Q8BH76;A0A140LHY7;A0A140LIW6;D6RG54	Q9EQ28;Q8BH76;A0A140LHY7;A0A140LIW6	sp|Q9EQ28|DPOD3_MOUSE DNA polymerase delta subunit 3 OS=Mus musculus OX=10090 GN=Pold3 PE=1 SV=2;tr|Q8BH76|Q8BH76_MOUSE DNA polymerase delta subunit 3 OS=Mus musculus OX=10090 GN=Pold3 PE=1 SV=1;tr|A0A140LHY7|A0A140LHY7_MOUSE DNA polymerase delta subunit 3	DNA polymerase delta subunit 3	Pold3	0.274996		8.42871e-06	15.8336	15.9059	15.8543	15.8895	16.0529	16.2338	16.1812	16.1154	5	5	5	5	11	11	11	0	17.73	288770000	6
5767	Q8BML9;D3Z158;A0A140LHZ5;A0A140LIS6;A0A140LHB3;A0A140LIN2;A0A0A6YY08;A0A140LJH2;A0A140LID3;A0A140LIR0;A0A140LHJ3;A0A140LJK5;A0A140LII8;F6TDS3;A0A140LIZ4;A0A140LJH1;A0A140LHC3	Q8BML9;D3Z158	sp|Q8BML9|SYQ_MOUSE Glutamine--tRNA ligase OS=Mus musculus OX=10090 GN=Qars PE=1 SV=1;tr|D3Z158|D3Z158_MOUSE Glutamine--tRNA ligase OS=Mus musculus OX=10090 GN=Qars PE=1 SV=2		Qars	0.274982		5.62785e-09	20.6728	20.6945	20.7174	20.6447	20.9498	20.9458	20.9728	20.9609	17	49	49	49	66.1	66.1	66.1	0	323.31	35178000000	98
2863	O55098	O55098	sp|O55098|STK10_MOUSE Serine/threonine-protein kinase 10 OS=Mus musculus OX=10090 GN=Stk10 PE=1 SV=2	Serine/threonine-protein kinase 10	Stk10	0.274949		0.000782861	17.8735	18.0023	18.0116	17.8798	18.1242	18.0558	18.4326	18.2544	1	16	15	15	17.1	16.1	16.1	0	57.681	1685600000	20
8274	Q9JLJ4;A0A0R4J1P7	Q9JLJ4;A0A0R4J1P7	sp|Q9JLJ4|ELOV2_MOUSE Elongation of very long chain fatty acids protein 2 OS=Mus musculus OX=10090 GN=Elovl2 PE=1 SV=1;tr|A0A0R4J1P7|A0A0R4J1P7_MOUSE Elongation of very long chain fatty acids protein 2 OS=Mus musculus OX=10090 GN=Elovl2 PE=1 SV=1	Elongation of very long chain fatty acids protein 2	Elovl2	0.274804		0.0118052	13.8806	13.408	13.5433	13.5007	13.8548	13.8411	13.9168	13.8191	2	5	5	5	15.8	15.8	15.8	0	157.32	14399000000	2
2754	O35245	O35245	sp|O35245|PKD2_MOUSE Polycystin-2 OS=Mus musculus OX=10090 GN=Pkd2 PE=1 SV=2	Polycystin-2	Pkd2	0.274731		0.00685523	13.2534	13.2328	13.4462	13.2867	13.4667	13.8406	13.5511	13.4596	1	1	1	1	1.2	1.2	1.2	0.00026209	2.4569	20922000	1
7297	Q9CPZ8;A0A1L1SUP3	Q9CPZ8	sp|Q9CPZ8|COXM1_MOUSE COX assembly mitochondrial protein homolog OS=Mus musculus OX=10090 GN=Cmc1 PE=1 SV=1	COX assembly mitochondrial protein homolog	Cmc1	0.27417		0.000216741	15.1328	14.8298	14.9744	15.0326	15.3257	15.2422	15.3142	15.1842	2	3	3	3	39.6	39.6	39.6	0	18.205	376070000	3
2975	O88845	O88845	sp|O88845|AKA10_MOUSE A-kinase anchor protein 10, mitochondrial OS=Mus musculus OX=10090 GN=Akap10 PE=1 SV=3	A-kinase anchor protein 10, mitochondrial	Akap10	0.274106		1.57351e-05	17.4197	17.4839	17.4648	17.5287	17.7144	17.8289	17.7359	17.7143	1	8	8	8	16.9	16.9	16.9	0	32.06	519460000	8
604	A0A140LIZ7;Q8CAF4;E0CYL9	A0A140LIZ7;Q8CAF4	tr|A0A140LIZ7|A0A140LIZ7_MOUSE NHS-like protein 1 OS=Mus musculus OX=10090 GN=Nhsl1 PE=1 SV=1;sp|Q8CAF4|NHSL1_MOUSE NHS-like protein 1 OS=Mus musculus OX=10090 GN=Nhsl1 PE=1 SV=3	NHS-like protein 1	Nhsl1	0.273783		0.00221592	14.9986	15.0093	14.9207	15.1324	15.2937	15.4053	15.168	15.2891	3	4	4	4	2.1	2.1	2.1	0.0015332	2.0224	147780000	4
1143	Q99JX3;A2ATI9;A2ATI8;A2ATI6	Q99JX3;A2ATI9;A2ATI8;A2ATI6	sp|Q99JX3|GORS2_MOUSE Golgi reassembly-stacking protein 2 OS=Mus musculus OX=10090 GN=Gorasp2 PE=1 SV=3;tr|A2ATI9|A2ATI9_MOUSE Golgi reassembly stacking protein 2, isoform CRA_d OS=Mus musculus OX=10090 GN=Gorasp2 PE=1 SV=1;tr|A2ATI8|A2ATI8_MOUSE Golgi rea	Golgi reassembly-stacking protein 2	Gorasp2	0.273658		7.02631e-07	18.9303	18.9796	18.9929	18.9129	19.1863	19.2316	19.2659	19.2264	4	13	13	12	40.8	40.8	39	0	323.31	6381600000	34
2532	G5E837;F6T088	G5E837;F6T088	tr|G5E837|G5E837_MOUSE Host cell factor 2 OS=Mus musculus OX=10090 GN=Hcfc2 PE=1 SV=1;tr|F6T088|F6T088_MOUSE Host cell factor 2 (Fragment) OS=Mus musculus OX=10090 GN=Hcfc2 PE=1 SV=1		Hcfc2	0.273588		0.000390413	12.8686	12.8406	12.8097	12.7893	13.1875	13.1671	13.0066	13.0412	2	2	1	1	2.8	1.5	1.5	0.00026871	3.0276	11778000	1
4454	Q3UHN9;Q9EQH7;Q2TBA8;E9PZJ4;Q9EQW8	Q3UHN9	sp|Q3UHN9|NDST1_MOUSE Bifunctional heparan sulfate N-deacetylase/N-sulfotransferase 1 OS=Mus musculus OX=10090 GN=Ndst1 PE=1 SV=2	Bifunctional heparan sulfate N-deacetylase/N-sulfotransferase 1;Heparan sulfate N-deacetylase 1;Heparan sulfate N-sulfotransferase 1	Ndst1	0.273196		2.85847e-06	18.2357	18.1683	18.2085	18.2508	18.4635	18.3963	18.5749	18.5213	5	17	17	16	25.6	25.6	24.3	0	107.04	1629300000	25
8233	Q9JK53	Q9JK53	sp|Q9JK53|PRELP_MOUSE Prolargin OS=Mus musculus OX=10090 GN=Prelp PE=1 SV=2	Prolargin	Prelp	0.273143		0.0198037	18.896	18.9689	18.9602	18.957	19.3701	19.2929	19.105	19.1066	1	18	18	18	49.7	49.7	49.7	0	148.06	12194000000	42
543	A0A0R4J256;P28076;G3UYK5	A0A0R4J256;P28076	tr|A0A0R4J256|A0A0R4J256_MOUSE Proteasome subunit beta type OS=Mus musculus OX=10090 GN=Psmb9 PE=1 SV=1;sp|P28076|PSB9_MOUSE Proteasome subunit beta type-9 OS=Mus musculus OX=10090 GN=Psmb9 PE=1 SV=1	Proteasome subunit beta type-9	Psmb9	0.273014		0.0133068	17.4958	17.6376	17.5827	17.5959	17.6443	17.7064	18.2498	17.8034	3	4	4	4	23.7	23.7	23.7	0	16.823	767300000	9
1715	P0C7L0;D3Z5R4;E9Q2D0	P0C7L0;D3Z5R4;E9Q2D0	sp|P0C7L0|WIPF3_MOUSE WAS/WASL-interacting protein family member 3 OS=Mus musculus OX=10090 GN=Wipf3 PE=1 SV=1;tr|D3Z5R4|D3Z5R4_MOUSE WAS/WASL-interacting protein family member 3 OS=Mus musculus OX=10090 GN=Wipf3 PE=1 SV=1;tr|E9Q2D0|E9Q2D0_MOUSE WAS/WASL-i	WAS/WASL-interacting protein family member 3	Wipf3	0.272845		2.10686e-05	15.4178	15.3319	15.3884	15.3366	15.6154	15.5772	15.7054	15.668	3	4	4	4	13	13	13	0	31.294	137900000	5
2480	G3X8U8;O88622;E9Q088;A0A2I3BRU5;E9Q7T9;E9Q954	G3X8U8;O88622;E9Q088;A0A2I3BRU5	tr|G3X8U8|G3X8U8_MOUSE Poly (ADP-ribose) glycohydrolase, isoform CRA_c OS=Mus musculus OX=10090 GN=Parg PE=1 SV=1;sp|O88622|PARG_MOUSE Poly(ADP-ribose) glycohydrolase OS=Mus musculus OX=10090 GN=Parg PE=1 SV=2;tr|E9Q088|E9Q088_MOUSE Cytosolic poly(ADP-ribo	Poly(ADP-ribose) glycohydrolase	Parg	0.272577		3.22193e-05	17.2628	17.2098	17.2224	17.2797	17.4049	17.4963	17.6607	17.5031	6	9	9	9	10.1	10.1	10.1	0	14.563	630740000	12
668	Q7TMK6;A0A1B0GT78;A0A1B0GSU8	Q7TMK6;A0A1B0GT78;A0A1B0GSU8	sp|Q7TMK6|HOOK2_MOUSE Protein Hook homolog 2 OS=Mus musculus OX=10090 GN=Hook2 PE=1 SV=3;tr|A0A1B0GT78|A0A1B0GT78_MOUSE Protein Hook homolog 2 OS=Mus musculus OX=10090 GN=Hook2 PE=1 SV=1;tr|A0A1B0GSU8|A0A1B0GSU8_MOUSE Protein Hook homolog 2 OS=Mus musculus	Protein Hook homolog 2	Hook2	0.272489		7.24322e-05	17.6558	17.4951	17.5748	17.6405	17.9341	17.8937	17.8251	17.8033	3	13	13	13	24.7	24.7	24.7	0	159.35	2443000000	16
5449	Q80V53	Q80V53	sp|Q80V53|CHSTE_MOUSE Carbohydrate sulfotransferase 14 OS=Mus musculus OX=10090 GN=Chst14 PE=2 SV=2	Carbohydrate sulfotransferase 14	Chst14	0.272047		0.00331697	11.2719	11.1321	11.0788	11.0855	11.464	11.3918	11.3663	11.4344	1	1	1	1	3.2	3.2	3.2	0.00026216	2.4574	9668800	1
2681	O08528;E9Q5B5	O08528;E9Q5B5	sp|O08528|HXK2_MOUSE Hexokinase-2 OS=Mus musculus OX=10090 GN=Hk2 PE=1 SV=1;tr|E9Q5B5|E9Q5B5_MOUSE Hexokinase-2 OS=Mus musculus OX=10090 GN=Hk2 PE=1 SV=1	Hexokinase-2;Hexokinase	Hk2	0.271963		0.0392184	15.6271	15.6844	15.8221	15.669	15.6922	15.7526	16.3851	16.0606	2	10	7	7	11.9	8.3	8.3	0	17.648	317440000	7
5453	Q80VC9	Q80VC9	sp|Q80VC9|CAMP3_MOUSE Calmodulin-regulated spectrin-associated protein 3 OS=Mus musculus OX=10090 GN=Camsap3 PE=1 SV=1	Calmodulin-regulated spectrin-associated protein 3	Camsap3	0.271812		3.25256e-05	18.1092	18.0202	18.1145	18.0693	18.359	18.3555	18.3941	18.2919	1	17	17	16	16.1	16.1	15.6	0	60.28	1405100000	20
1985	E9Q238;E9Q944	E9Q238;E9Q944	tr|E9Q238|E9Q238_MOUSE KN motif and ankyrin repeat domains 1 OS=Mus musculus OX=10090 GN=Kank1 PE=1 SV=1;tr|E9Q944|E9Q944_MOUSE KN motif and ankyrin repeat domains 1 (Fragment) OS=Mus musculus OX=10090 GN=Kank1 PE=1 SV=1		Kank1	0.271495		5.3673e-07	18.5506	18.635	18.6154	18.6688	18.9007	18.8883	18.8455	18.9213	2	23	22	22	21.2	19.9	19.9	0	83.653	2882000000	27
1792	E0CY96;G3X8S8	E0CY96;G3X8S8	tr|E0CY96|E0CY96_MOUSE tRNA-splicing endonuclease subunit Sen15 OS=Mus musculus OX=10090 GN=Tsen15 PE=1 SV=1;tr|G3X8S8|G3X8S8_MOUSE MCG14499 OS=Mus musculus OX=10090 GN=Tsen15 PE=1 SV=1		Tsen15	0.271475		0.0116102	14.7348	14.345	14.3236	14.542	14.947	14.7305	14.7035	14.6503	2	1	1	1	14.1	14.1	14.1	0	9.5377	62667000	2
8423	Q9R0L6;A0A1B0GT33	Q9R0L6	sp|Q9R0L6|PCM1_MOUSE Pericentriolar material 1 protein OS=Mus musculus OX=10090 GN=Pcm1 PE=1 SV=2	Pericentriolar material 1 protein	Pcm1	0.271396		9.07959e-06	17.1333	17.0759	17.2252	17.065	17.3904	17.3419	17.4436	17.409	2	10	10	10	5.3	5.3	5.3	0	16.016	456430000	10
5614	Q8BGY7	Q8BGY7	sp|Q8BGY7|F210A_MOUSE Protein FAM210A OS=Mus musculus OX=10090 GN=Fam210a PE=1 SV=1	Protein FAM210A	Fam210a	0.271341		0.000337413	18.7684	18.7514	18.7558	18.7345	19.1277	19.0584	18.9306	18.9787	1	6	6	6	20.9	20.9	20.9	0	81.384	5390200000	23
2977	O88856;Q3TQN1;A0A0G2JE92	O88856;Q3TQN1	sp|O88856|TPST2_MOUSE Protein-tyrosine sulfotransferase 2 OS=Mus musculus OX=10090 GN=Tpst2 PE=1 SV=1;tr|Q3TQN1|Q3TQN1_MOUSE Protein-tyrosine sulfotransferase OS=Mus musculus OX=10090 GN=Tpst2 PE=1 SV=1	Protein-tyrosine sulfotransferase 2	Tpst2	0.27115		1.57835e-05	16.3554	16.2098	16.234	16.3234	16.5662	16.54	16.5149	16.5861	3	4	4	4	10.9	10.9	10.9	0	7.1821	198370000	6
5917	Q8BX94	Q8BX94	sp|Q8BX94|OSBL2_MOUSE Oxysterol-binding protein-related protein 2 OS=Mus musculus OX=10090 GN=Osbpl2 PE=1 SV=1	Oxysterol-binding protein-related protein 2	Osbpl2	0.271037		6.39319e-06	17.2241	17.2908	17.3193	17.3016	17.5914	17.5278	17.5205	17.5803	1	9	7	7	19.8	16.7	16.7	0	22.822	2348400000	10
1626	Q80V24;D3YZY3;D3Z130	Q80V24;D3YZY3;D3Z130	sp|Q80V24|VGLL4_MOUSE Transcription cofactor vestigial-like protein 4 OS=Mus musculus OX=10090 GN=Vgll4 PE=1 SV=1;tr|D3YZY3|D3YZY3_MOUSE Transcription cofactor vestigial-like protein 4 (Fragment) OS=Mus musculus OX=10090 GN=Vgll4 PE=1 SV=8;tr|D3Z130|D3Z130	Transcription cofactor vestigial-like protein 4	Vgll4	0.270992		0.00639596	14.9243	15.0669	15.084	15.2493	15.4572	15.4885	15.2508	15.212	3	3	3	3	12.2	12.2	12.2	0	16.705	100090000	3
3393	P31428;A0A1D5RML1;A0A1D5RM32	P31428;A0A1D5RML1	sp|P31428|DPEP1_MOUSE Dipeptidase 1 OS=Mus musculus OX=10090 GN=Dpep1 PE=1 SV=2;tr|A0A1D5RML1|A0A1D5RML1_MOUSE Dipeptidase (Fragment) OS=Mus musculus OX=10090 GN=Dpep1 PE=1 SV=1	Dipeptidase 1	Dpep1	0.270933		0.0958201	16.9205	16.9993	16.8335	16.9608	17.3452	17.2203	17.0829	17.1495	3	10	10	10	32.2	32.2	32.2	0	47.879	1267400000	14
6790	Q91VS8	Q91VS8	sp|Q91VS8|FARP2_MOUSE FERM, ARHGEF and pleckstrin domain-containing protein 2 OS=Mus musculus OX=10090 GN=Farp2 PE=1 SV=2	FERM, RhoGEF and pleckstrin domain-containing protein 2	Farp2	0.270215		1.76149e-07	19.1889	19.2221	19.2537	19.2564	19.5345	19.475	19.5535	19.439	1	33	33	18	38.8	38.8	21	0	224.68	5979800000	51
514	A0A0R4J1L9;Q5HZI1;A0A0R4J147;E9Q8N4;A0A0R4J0N9;D3Z7B3;D3Z2H5;F6Q593	A0A0R4J1L9;Q5HZI1;A0A0R4J147	tr|A0A0R4J1L9|A0A0R4J1L9_MOUSE Microtubule-associated tumor suppressor 1 homolog OS=Mus musculus OX=10090 GN=Mtus1 PE=1 SV=1;sp|Q5HZI1|MTUS1_MOUSE Microtubule-associated tumor suppressor 1 homolog OS=Mus musculus OX=10090 GN=Mtus1 PE=1 SV=2;tr|A0A0R4J147|A	Microtubule-associated tumor suppressor 1 homolog	Mtus1	0.269981		1.09709e-06	20.1744	20.2618	20.3072	20.2935	20.5578	20.5283	20.5022	20.5286	8	39	39	39	35.7	35.7	35.7	0	268.81	6339000000	56
3067	P07356;B0V2N7;B0V2N8;B0V2N5;REV__F6WNG1;REV__Q8BND4	P07356;B0V2N7;B0V2N8;B0V2N5	sp|P07356|ANXA2_MOUSE Annexin A2 OS=Mus musculus OX=10090 GN=Anxa2 PE=1 SV=2;tr|B0V2N7|B0V2N7_MOUSE Annexin (Fragment) OS=Mus musculus OX=10090 GN=Anxa2 PE=1 SV=1;tr|B0V2N8|B0V2N8_MOUSE Annexin (Fragment) OS=Mus musculus OX=10090 GN=Anxa2 PE=1 SV=1;tr|B0V2	Annexin A2;Annexin	Anxa2	0.269748		0.000918015	20.724	20.7745	20.8051	20.7869	20.9703	21.1038	21.0858	21.0096	6	27	27	27	69.6	69.6	69.6	0	323.31	37454000000	94
2830	O54774;A0A1W2P6Q6;A0A1W2P7Z2	O54774	sp|O54774|AP3D1_MOUSE AP-3 complex subunit delta-1 OS=Mus musculus OX=10090 GN=Ap3d1 PE=1 SV=1	AP-3 complex subunit delta-1	Ap3d1	0.269738		1.17687e-07	20.4712	20.5075	20.5094	20.457	20.7246	20.7299	20.8398	20.7297	3	45	45	45	41.1	41.1	41.1	0	323.31	16197000000	91
535	O35231;A0A1D5RLM0;A0A0R4J220;E9PWU7	O35231;A0A1D5RLM0;A0A0R4J220;E9PWU7	sp|O35231|KIFC3_MOUSE Kinesin-like protein KIFC3 OS=Mus musculus OX=10090 GN=Kifc3 PE=1 SV=4;tr|A0A1D5RLM0|A0A1D5RLM0_MOUSE Kinesin-like protein OS=Mus musculus OX=10090 GN=Kifc3 PE=1 SV=1;tr|A0A0R4J220|A0A0R4J220_MOUSE Kinesin-like protein OS=Mus musculus	Kinesin-like protein KIFC3;Kinesin-like protein	Kifc3	0.269248		0.000730918	13.7106	13.7589	13.6052	13.7201	13.9339	14.0022	13.8751	14.0606	4	2	2	2	2.2	2.2	2.2	0.0059998	1.3999	173380000	2
7445	Q9CRA4;D3Z458;D3YTN3	Q9CRA4;D3Z458	sp|Q9CRA4|MSMO1_MOUSE Methylsterol monooxygenase 1 OS=Mus musculus OX=10090 GN=Msmo1 PE=1 SV=1;tr|D3Z458|D3Z458_MOUSE Methylsterol monooxygenase 1 (Fragment) OS=Mus musculus OX=10090 GN=Msmo1 PE=1 SV=1	Methylsterol monooxygenase 1	Msmo1	0.269228		0.0539238	16.9967	16.799	16.568	16.8771	17.0647	17.0855	17.0398	17.1277	3	4	4	4	15	15	15	0	14.35	2708300000	6
5311	Q75N62;A0A0R3P9C7	Q75N62	sp|Q75N62|GIMA8_MOUSE GTPase IMAP family member 8 OS=Mus musculus OX=10090 GN=Gimap8 PE=1 SV=1	GTPase IMAP family member 8	Gimap8	0.268786		0.00223209	17.735	17.6946	17.7906	18.0082	18.1241	18.0192	18.0243	18.1358	2	13	13	13	17.9	17.9	17.9	0	29.786	1015300000	15
2328	Q8C033;F7BQE4;F7BCP8	Q8C033;F7BQE4;F7BCP8	sp|Q8C033|ARHGA_MOUSE Rho guanine nucleotide exchange factor 10 OS=Mus musculus OX=10090 GN=Arhgef10 PE=1 SV=2;tr|F7BQE4|F7BQE4_MOUSE Rho guanine nucleotide exchange factor 10 (Fragment) OS=Mus musculus OX=10090 GN=Arhgef10 PE=1 SV=1;tr|F7BCP8|F7BCP8_MOUSE	Rho guanine nucleotide exchange factor 10	Arhgef10	0.268768		0.00198224	13.332	13.4396	13.3621	13.5541	13.6685	13.8378	13.5249	13.7317	3	2	2	2	1.4	1.4	1.4	0	3.9218	143060000	2
412	Q91ZX7;A0A0R4J0I9;Q3U5J2;D3Z5M3;Q9JI18;E9Q202;A2API5;F6UAC8;A0A0N4SUL9	Q91ZX7;A0A0R4J0I9	sp|Q91ZX7|LRP1_MOUSE Prolow-density lipoprotein receptor-related protein 1 OS=Mus musculus OX=10090 GN=Lrp1 PE=1 SV=1;tr|A0A0R4J0I9|A0A0R4J0I9_MOUSE Low density lipoprotein receptor-related protein 1 OS=Mus musculus OX=10090 GN=Lrp1 PE=1 SV=1	Prolow-density lipoprotein receptor-related protein 1;Low-density lipoprotein receptor-related protein 1 85 kDa subunit;Low-density lipoprotein receptor-related protein 1 515 kDa subunit;Low-density lipoprotein receptor-related protein 1 intracellular domain	Lrp1	0.268733		1.87849e-05	22.1388	22.1933	22.2321	22.1817	22.4545	22.4848	22.4101	22.4715	9	153	153	152	41	41	40.9	0	323.31	73596000000	262
2118	E9Q9E1;Q6NZJ6;E9PVC6;E9PVC5;A0A0J9YUS5;E9Q770;A0A0J9YUC1;D3Z439;D3YWY7;D3YWM1;D6RCH1;D3YWC6	E9Q9E1;Q6NZJ6;E9PVC6;E9PVC5;A0A0J9YUS5;E9Q770;A0A0J9YUC1	tr|E9Q9E1|E9Q9E1_MOUSE Eukaryotic translation initiation factor 4 gamma 1 OS=Mus musculus OX=10090 GN=Eif4g1 PE=1 SV=1;sp|Q6NZJ6|IF4G1_MOUSE Eukaryotic translation initiation factor 4 gamma 1 OS=Mus musculus OX=10090 GN=Eif4g1 PE=1 SV=1;tr|E9PVC6|E9PVC6_MO	Eukaryotic translation initiation factor 4 gamma 1	Eif4g1	0.268572		3.64486e-06	21.5401	21.5312	21.6368	21.5489	21.8339	21.8099	21.8969	21.7906	12	71	71	35	44.5	44.5	21.5	0	323.31	73343000000	163
7839	Q9D8S4;A0A1L1SS58;A0A1L1SQJ5;A0A1L1SS70	Q9D8S4	sp|Q9D8S4|ORN_MOUSE Oligoribonuclease, mitochondrial OS=Mus musculus OX=10090 GN=Rexo2 PE=1 SV=2	Oligoribonuclease, mitochondrial	Rexo2	0.268537		0.000312199	18.7546	18.7052	18.6701	18.6938	18.8953	18.9905	19.0955	18.9166	4	10	10	10	38.8	38.8	38.8	0	195.19	3486200000	16
6446	Q8R0X7;D6REF7;D3YZT4;D3Z1Z3;D3YY13	Q8R0X7;D6REF7	sp|Q8R0X7|SGPL1_MOUSE Sphingosine-1-phosphate lyase 1 OS=Mus musculus OX=10090 GN=Sgpl1 PE=1 SV=1;tr|D6REF7|D6REF7_MOUSE Sphingosine-1-phosphate lyase 1 OS=Mus musculus OX=10090 GN=Sgpl1 PE=1 SV=1	Sphingosine-1-phosphate lyase 1	Sgpl1	0.268268		5.12796e-05	20.6941	20.6879	20.7433	20.5618	20.9443	20.8692	20.9948	20.9518	5	27	27	27	44.4	44.4	44.4	0	182.92	22040000000	77
1139	A2ASX1	A2ASX1	tr|A2ASX1|A2ASX1_MOUSE Growth factor receptor-bound protein 14 (Fragment) OS=Mus musculus OX=10090 GN=Grb14 PE=1 SV=1		Grb14	0.268147		0.00229171	15.0902	15.1392	15.0507	15.292	15.3955	15.515	15.3537	15.3805	1	6	2	2	23.1	6.3	6.3	0	6.7211	238130000	4
5059	Q69ZK0;I7HPV9	Q69ZK0;I7HPV9	sp|Q69ZK0|PREX1_MOUSE Phosphatidylinositol 3,4,5-trisphosphate-dependent Rac exchanger 1 protein OS=Mus musculus OX=10090 GN=Prex1 PE=1 SV=2;tr|I7HPV9|I7HPV9_MOUSE Phosphatidylinositol 3,4,5-trisphosphate-dependent Rac exchanger 1 protein OS=Mus musculus O	Phosphatidylinositol 3,4,5-trisphosphate-dependent Rac exchanger 1 protein	Prex1	0.268115		0.000299288	17.6096	17.7054	17.6247	17.5696	17.8448	17.7837	18.0406	17.9126	2	9	9	8	5.5	5.5	5.1	0	34.937	342990000	12
5766	Q8BMK4	Q8BMK4	sp|Q8BMK4|CKAP4_MOUSE Cytoskeleton-associated protein 4 OS=Mus musculus OX=10090 GN=Ckap4 PE=1 SV=2	Cytoskeleton-associated protein 4	Ckap4	0.267603		0.00137837	19.0184	19.1052	19.156	19.0766	19.2547	19.5339	19.3851	19.2529	1	26	26	26	46.8	46.8	46.8	0	134.95	7735600000	35
6259	Q8K021;Q3TSA8;D3YTP4	Q8K021;Q3TSA8	sp|Q8K021|SCAM1_MOUSE Secretory carrier-associated membrane protein 1 OS=Mus musculus OX=10090 GN=Scamp1 PE=1 SV=1;tr|Q3TSA8|Q3TSA8_MOUSE Secretory carrier-associated membrane protein OS=Mus musculus OX=10090 GN=Scamp1 PE=1 SV=1	Secretory carrier-associated membrane protein 1	Scamp1	0.267581		3.55568e-06	18.9591	18.8924	18.8295	18.914	19.1529	19.215	19.141	19.1564	3	12	12	12	46.7	46.7	46.7	0	177.65	3720700000	22
4029	P97311;Q3ULG5	P97311;Q3ULG5	sp|P97311|MCM6_MOUSE DNA replication licensing factor MCM6 OS=Mus musculus OX=10090 GN=Mcm6 PE=1 SV=1;tr|Q3ULG5|Q3ULG5_MOUSE DNA helicase OS=Mus musculus OX=10090 GN=Mcm6 PE=1 SV=1	DNA replication licensing factor MCM6;DNA helicase	Mcm6	0.266997		0.0166504	17.1548	17.3399	17.299	17.1912	17.2858	17.3598	17.6847	17.7225	2	14	14	14	18.3	18.3	18.3	0	41.306	932530000	15
3958	P70297;Q3UGN9;A2ARJ0	P70297;Q3UGN9;A2ARJ0	sp|P70297|STAM1_MOUSE Signal transducing adapter molecule 1 OS=Mus musculus OX=10090 GN=Stam PE=1 SV=3;tr|Q3UGN9|Q3UGN9_MOUSE Signal transducing adapter molecule 1 OS=Mus musculus OX=10090 GN=Stam PE=1 SV=1;tr|A2ARJ0|A2ARJ0_MOUSE Signal transducing adapter	Signal transducing adapter molecule 1	Stam	0.266949		6.83348e-07	18.763	18.6394	18.6348	18.6389	18.9842	18.9496	18.9044	18.9056	3	12	12	10	28.5	28.5	25	0	85.764	3444400000	20
4864	Q61420;F6R7Y0	Q61420;F6R7Y0	sp|Q61420|S35A1_MOUSE CMP-sialic acid transporter OS=Mus musculus OX=10090 GN=Slc35a1 PE=1 SV=2;tr|F6R7Y0|F6R7Y0_MOUSE CMP-sialic acid transporter (Fragment) OS=Mus musculus OX=10090 GN=Slc35a1 PE=1 SV=1	CMP-sialic acid transporter	Slc35a1	0.266824		0.0764492	14.4033	14.6689	14.4459	14.4318	14.7189	14.8153	14.502	14.981	2	2	2	2	7.4	7.4	7.4	0	5.1682	362430000	2
5271	Q6Y7W8;G3UYG6;G3UWR2;G3UYR9;G3UZX7;E9Q2M5;G3UZS9;G3UZW5;G3UXF2;REV__E9Q340;REV__E9Q307;REV__E9PWW4;G3UWT6;REV__F6RYD0;G3UYH4;REV__F6RUK9;REV__D3Z0X5;REV__E9PWB1;REV__Q6PDH0;REV__D3Z4N0	Q6Y7W8;G3UYG6;G3UWR2;G3UYR9;G3UZX7	sp|Q6Y7W8|GGYF2_MOUSE GRB10-interacting GYF protein 2 OS=Mus musculus OX=10090 GN=Gigyf2 PE=1 SV=2;tr|G3UYG6|G3UYG6_MOUSE GRB10-interacting GYF protein 2 OS=Mus musculus OX=10090 GN=Gigyf2 PE=1 SV=1;tr|G3UWR2|G3UWR2_MOUSE GRB10-interacting GYF protein 2 OS	PERQ amino acid-rich with GYF domain-containing protein 2	Gigyf2	0.266658		1.98857e-06	19.3726	19.4322	19.4742	19.3622	19.6586	19.6899	19.7073	19.652	20	30	30	30	25.7	25.7	25.7	0	113.1	5882300000	42
4331	Q921E2;Q3TXV4	Q921E2;Q3TXV4	sp|Q921E2|RAB31_MOUSE Ras-related protein Rab-31 OS=Mus musculus OX=10090 GN=Rab31 PE=1 SV=1;tr|Q3TXV4|Q3TXV4_MOUSE Rab22B OS=Mus musculus OX=10090 GN=Rab31 PE=1 SV=1	Ras-related protein Rab-31	Rab31	0.266624		0.000399219	15.2172	15.0509	15.0208	15.1038	15.2874	15.4389	15.3967	15.3362	2	4	2	2	21.6	10.3	10.3	0	5.3882	253740000	3
1776	Q8BYJ6;E9Q6Q8;E0CX53;H7BX82;F6SUV7	Q8BYJ6;E9Q6Q8;E0CX53;H7BX82;F6SUV7	sp|Q8BYJ6|TBCD4_MOUSE TBC1 domain family member 4 OS=Mus musculus OX=10090 GN=Tbc1d4 PE=1 SV=2;tr|E9Q6Q8|E9Q6Q8_MOUSE TBC1 domain family member 4 OS=Mus musculus OX=10090 GN=Tbc1d4 PE=1 SV=1;tr|E0CX53|E0CX53_MOUSE TBC1 domain family member 4 OS=Mus musculu	TBC1 domain family member 4	Tbc1d4	0.265816		0.000178158	14.7452	14.7609	14.8109	14.7944	15.0715	15.1295	15.0678	14.9058	5	5	5	5	4.7	4.7	4.7	0	19.904	300790000	4
4390	Q8VD66;Q8C0M2;Q3U7M5;A0A0G2JEC8;A0A0G2JDM2;A0A0G2JFC7;A0A0G2JE28;A0A0G2JGK5	Q8VD66;Q8C0M2;Q3U7M5;A0A0G2JEC8	sp|Q8VD66|ABHD4_MOUSE Protein ABHD4 OS=Mus musculus OX=10090 GN=Abhd4 PE=1 SV=1;tr|Q8C0M2|Q8C0M2_MOUSE Protein ABHD4 OS=Mus musculus OX=10090 GN=Abhd4 PE=1 SV=1;tr|Q3U7M5|Q3U7M5_MOUSE Protein ABHD4 OS=Mus musculus OX=10090 GN=Abhd4 PE=1 SV=1;tr|A0A0G2JEC8|	Abhydrolase domain-containing protein 4	Abhd4	0.265446		0.000321675	18.1091	18.1975	18.0833	18.0681	18.2638	18.3189	18.4981	18.4389	8	10	10	10	31.6	31.6	31.6	0	49.402	2776500000	21
3120	P10649;A2AE89	P10649;A2AE89	sp|P10649|GSTM1_MOUSE Glutathione S-transferase Mu 1 OS=Mus musculus OX=10090 GN=Gstm1 PE=1 SV=2;tr|A2AE89|A2AE89_MOUSE Glutathione S-transferase Mu 1 OS=Mus musculus OX=10090 GN=Gstm1 PE=1 SV=2	Glutathione S-transferase Mu 1	Gstm1	0.265334		0.0103743	22.6055	22.6177	22.6245	22.6349	22.8114	22.7502	23.0792	22.9031	2	33	33	12	95.4	95.4	29.8	0	323.31	601920000000	381
6728	Q8VHL5	Q8VHL5	sp|Q8VHL5|CRGN_MOUSE Gamma-crystallin N OS=Mus musculus OX=10090 GN=Crygn PE=1 SV=2	Gamma-crystallin N	Crygn	0.265243		0.0265847	16.9991	16.9238	16.8152	16.9955	17.3745	16.9367	17.1543	17.3291	1	5	5	5	42.1	42.1	42.1	0	53.758	449880000	6
4201	Q11136;G3UXC5	Q11136	sp|Q11136|PEPD_MOUSE Xaa-Pro dipeptidase OS=Mus musculus OX=10090 GN=Pepd PE=1 SV=3	Xaa-Pro dipeptidase	Pepd	0.265205		3.61747e-07	19.7659	19.752	19.7232	19.7497	19.9778	20.0177	20.0583	19.9979	2	21	21	21	44.4	44.4	44.4	0	323.31	8716500000	40
4926	Q62084	Q62084	sp|Q62084|PP14B_MOUSE Protein phosphatase 1 regulatory subunit 14B OS=Mus musculus OX=10090 GN=Ppp1r14b PE=1 SV=2	Protein phosphatase 1 regulatory subunit 14B	Ppp1r14b	0.265031		8.88308e-05	14.3851	14.3645	14.5057	14.519	14.7005	14.6988	14.7476	14.6874	1	2	2	2	34.7	34.7	34.7	0	15.533	156190000	2
7786	Q9D735	Q9D735	sp|Q9D735|TRIR_MOUSE Telomerase RNA component interacting RNase OS=Mus musculus OX=10090 GN=Trir PE=1 SV=1	Uncharacterized protein C19orf43 homolog		0.264917		3.66769e-05	18.035	17.9923	17.9487	18.0235	18.2434	18.3873	18.245	18.1834	1	10	10	10	48.6	48.6	48.6	0	33.461	1838900000	12
253	P07091;A0A0G2JGD2	P07091;A0A0G2JGD2	sp|P07091|S10A4_MOUSE Protein S100-A4 OS=Mus musculus OX=10090 GN=S100a4 PE=1 SV=1;tr|A0A0G2JGD2|A0A0G2JGD2_MOUSE Protein S100-A4 (Fragment) OS=Mus musculus OX=10090 GN=S100a4 PE=1 SV=1	Protein S100-A4	S100a4	0.264775		4.35636e-05	15.6227	15.6603	15.5253	15.6324	15.8161	15.7939	16.0191	15.8707	2	3	3	3	32.7	32.7	32.7	0	4.8804	1906200000	3
6889	Q91XL3;D3YUF9;G5E8H4;A0A0J9YUC7;D3Z411;D6RIQ1	Q91XL3;D3YUF9	sp|Q91XL3|UXS1_MOUSE UDP-glucuronic acid decarboxylase 1 OS=Mus musculus OX=10090 GN=Uxs1 PE=1 SV=1;tr|D3YUF9|D3YUF9_MOUSE UDP-glucuronic acid decarboxylase 1 (Fragment) OS=Mus musculus OX=10090 GN=Uxs1 PE=1 SV=1	UDP-glucuronic acid decarboxylase 1	Uxs1	0.264735		0.00024963	16.5167	16.5414	16.7265	16.6552	16.8122	16.8442	16.8621	16.9801	6	6	6	6	20.2	20.2	20.2	0	150.35	1044300000	8
8146	Q9ET22	Q9ET22	sp|Q9ET22|DPP2_MOUSE Dipeptidyl peptidase 2 OS=Mus musculus OX=10090 GN=Dpp7 PE=1 SV=2	Dipeptidyl peptidase 2	Dpp7	0.264686		0.00747206	19.5431	19.3034	19.2926	19.527	19.7312	19.7485	19.742	19.5031	1	11	11	11	31.4	31.4	31.4	0	201.29	8214100000	21
6942	Q91Z50;P39749	Q91Z50;P39749	tr|Q91Z50|Q91Z50_MOUSE Flap endonuclease 1 OS=Mus musculus OX=10090 GN=Fen1 PE=1 SV=1;sp|P39749|FEN1_MOUSE Flap endonuclease 1 OS=Mus musculus OX=10090 GN=Fen1 PE=1 SV=1	Flap endonuclease 1	Fen1	0.264358		0.00010044	17.3051	17.3721	17.3828	17.2937	17.5428	17.5514	17.7041	17.6128	2	7	7	7	26.3	26.3	26.3	0	23.351	954950000	11
8645	Q9Z2Y8;A0A1B0GRP7;Q6P8V7;A0A1B0GRR5;Q80ZV3;A0A1B0GSP5;A0A1B0GQY5;A0A1B0GSA1	Q9Z2Y8;A0A1B0GRP7;Q6P8V7;A0A1B0GRR5;Q80ZV3	sp|Q9Z2Y8|PLPHP_MOUSE Pyridoxal phosphate homeostasis protein OS=Mus musculus OX=10090 GN=Plpbp PE=1 SV=1;tr|A0A1B0GRP7|A0A1B0GRP7_MOUSE Pyridoxal phosphate homeostasis protein (Fragment) OS=Mus musculus OX=10090 GN=Plpbp PE=1 SV=1;tr|Q6P8V7|Q6P8V7_MOUSE P	Proline synthase co-transcribed bacterial homolog protein	Prosc	0.264337		2.20743e-07	19.9973	20.0078	20.0025	20.0007	20.3141	20.2505	20.2798	20.2213	8	17	17	17	75.2	75.2	75.2	0	307.11	22675000000	50
5933	Q8BYH7;I6L974;A0A140LHP1;A0A140LIS2	Q8BYH7;I6L974	sp|Q8BYH7|TBC17_MOUSE TBC1 domain family member 17 OS=Mus musculus OX=10090 GN=Tbc1d17 PE=1 SV=2;tr|I6L974|I6L974_MOUSE TBC1 domain family member 17 OS=Mus musculus OX=10090 GN=Tbc1d17 PE=1 SV=1	TBC1 domain family member 17	Tbc1d17	0.264235		9.90805e-07	17.7965	17.753	17.8456	17.7785	18.0504	18.075	18.0592	18.046	4	12	12	12	22.9	22.9	22.9	0	34.506	2813300000	20
5421	Q80U04	Q80U04	sp|Q80U04|PJA2_MOUSE E3 ubiquitin-protein ligase Praja-2 OS=Mus musculus OX=10090 GN=Pja2 PE=1 SV=2	E3 ubiquitin-protein ligase Praja-2	Pja2	0.264118		0.00330596	15.0366	15.0173	15.1917	15.0639	15.3448	15.3316	15.3194	15.37	1	5	4	4	8.9	7.8	7.8	0	7.0517	217210000	4
4661	Q5NCC3;F6X2H0;Q5NCC2	Q5NCC3	sp|Q5NCC3|TRI41_MOUSE E3 ubiquitin-protein ligase TRIM41 OS=Mus musculus OX=10090 GN=Trim41 PE=1 SV=1	E3 ubiquitin-protein ligase TRIM41	Trim41	0.264069		2.2042e-05	15.8539	15.7869	15.9411	15.8782	16.1162	16.2271	16.1052	16.0678	3	3	3	3	4.3	4.3	4.3	0	7.1781	179190000	3
6160	Q8CGE8	Q8CGE8	sp|Q8CGE8|IFI5A_MOUSE Interferon-activable protein 205-A OS=Mus musculus OX=10090 GN=Ifi205a PE=2 SV=1	Interferon-activable protein 205-A	Ifi205a	0.264045		0.0254862	13.1723	13.4602	13.3501	13.206	13.5067	13.3761	13.8918	13.4702	1	10	1	1	31.4	2.7	2.7	0.0039707	1.5805	56594000	1
3080	P08226;A0A1B0GX15;G3UWN5;G3UZM8	P08226;A0A1B0GX15;G3UWN5	sp|P08226|APOE_MOUSE Apolipoprotein E OS=Mus musculus OX=10090 GN=Apoe PE=1 SV=2;tr|A0A1B0GX15|A0A1B0GX15_MOUSE Apolipoprotein E (Fragment) OS=Mus musculus OX=10090 GN=Apoe PE=1 SV=1;tr|G3UWN5|G3UWN5_MOUSE Apolipoprotein E (Fragment) OS=Mus musculus OX=100	Apolipoprotein E	Apoe	0.263953		0.000504621	19.9486	20.1412	20.1375	20.0317	20.3448	20.2655	20.2624	20.4422	4	23	23	23	63.3	63.3	63.3	0	312.92	159400000000	83
4600	Q4VBF2;A0A1W2P759	Q4VBF2	sp|Q4VBF2|R3HD4_MOUSE R3H domain-containing protein 4 OS=Mus musculus OX=10090 GN=R3hdm4 PE=2 SV=1	R3H domain-containing protein 4	R3hdm4	0.263941		0.000604355	15.0858	15.3344	15.3425	15.1594	15.4066	15.5077	15.4702	15.5935	2	3	3	3	13.4	13.4	13.4	0	5.1964	236880000	5
832	Q91X46;A0A286YDE6	Q91X46;A0A286YDE6	sp|Q91X46|ARHG3_MOUSE Rho guanine nucleotide exchange factor 3 OS=Mus musculus OX=10090 GN=Arhgef3 PE=1 SV=1;tr|A0A286YDE6|A0A286YDE6_MOUSE Rho guanine nucleotide exchange factor 3 OS=Mus musculus OX=10090 GN=Arhgef3 PE=1 SV=1	Rho guanine nucleotide exchange factor 3	Arhgef3	0.263583		0.000677448	13.1117	13.0761	13.1331	13.188	13.4642	13.2965	13.3138	13.4888	2	1	1	1	2.5	2.5	2.5	0	3.3139	14035000	1
3556	P48678;D3YUF7	P48678	sp|P48678|LMNA_MOUSE Prelamin-A/C OS=Mus musculus OX=10090 GN=Lmna PE=1 SV=2	Prelamin-A/C;Lamin-A/C	Lmna	0.263299		0.000678066	21.1929	21.2153	21.2917	21.1148	21.4776	21.4736	21.5158	21.401	2	59	59	58	78.3	78.3	77	0	323.31	138960000000	160
7851	Q9D8X2;A0A1D5RLD5	Q9D8X2	sp|Q9D8X2|CC124_MOUSE Coiled-coil domain-containing protein 124 OS=Mus musculus OX=10090 GN=Ccdc124 PE=1 SV=1	Coiled-coil domain-containing protein 124	Ccdc124	0.263002		0.000106959	17.9772	17.9231	18.0009	17.8204	18.2321	18.1914	18.1717	18.1786	2	12	12	12	42.9	42.9	42.9	0	78.603	4750400000	16
1870	E9PWQ3;D3YWD1;A0A087WQN9	E9PWQ3;D3YWD1	tr|E9PWQ3|E9PWQ3_MOUSE Collagen, type VI, alpha 3 OS=Mus musculus OX=10090 GN=Col6a3 PE=1 SV=2;tr|D3YWD1|D3YWD1_MOUSE Collagen, type VI, alpha 3 (Fragment) OS=Mus musculus OX=10090 GN=Col6a3 PE=1 SV=2		Col6a3	0.262611		0.0330155	22.0659	22.0849	22.1676	22.2185	22.3983	22.4797	22.4356	22.2738	3	109	109	12	39.9	39.9	6.3	0	323.31	101380000000	238
3635	P52431;D6RFB8	P52431;D6RFB8	sp|P52431|DPOD1_MOUSE DNA polymerase delta catalytic subunit OS=Mus musculus OX=10090 GN=Pold1 PE=1 SV=2;tr|D6RFB8|D6RFB8_MOUSE DNA polymerase OS=Mus musculus OX=10090 GN=Pold1 PE=1 SV=1	DNA polymerase delta catalytic subunit;DNA polymerase	Pold1	0.26251		8.64585e-05	15.809	16.0297	15.9469	15.9336	16.2296	16.2721	16.1328	16.1348	2	4	4	4	4.1	4.1	4.1	0	6.6012	164270000	6
8443	Q9R1K9;B1AUQ7;Z4YJH1;P41209	Q9R1K9;B1AUQ7;Z4YJH1	sp|Q9R1K9|CETN2_MOUSE Centrin-2 OS=Mus musculus OX=10090 GN=Cetn2 PE=1 SV=1;tr|B1AUQ7|B1AUQ7_MOUSE Centrin-2 (Fragment) OS=Mus musculus OX=10090 GN=Cetn2 PE=1 SV=1;tr|Z4YJH1|Z4YJH1_MOUSE Centrin-2 OS=Mus musculus OX=10090 GN=Cetn2 PE=1 SV=1	Centrin-2	Cetn2	0.262317		2.8228e-06	17.2831	17.3367	17.3246	17.3472	17.6329	17.5702	17.6214	17.5162	4	6	6	6	39.5	39.5	39.5	0	13.733	1153300000	7
4192	Q8BH50;Q0VAW6	Q8BH50;Q0VAW6	sp|Q8BH50|CR025_MOUSE Uncharacterized protein C18orf25 homolog OS=Mus musculus OX=10090 PE=1 SV=1;tr|Q0VAW6|Q0VAW6_MOUSE RIKEN cDNA 8030462N17 gene OS=Mus musculus OX=10090 GN=8030462N17Rik PE=1 SV=1	Uncharacterized protein C18orf25 homolog	8030462N17Rik	0.262277		0.0193528	14.1067	13.8691	13.7491	13.8637	14.1533	14.0862	14.2417	14.1564	2	1	1	1	7.8	7.8	7.8	0	60.231	58982000	1
3853	P62492;E9Q6B3	P62492	sp|P62492|RB11A_MOUSE Ras-related protein Rab-11A OS=Mus musculus OX=10090 GN=Rab11a PE=1 SV=3	Ras-related protein Rab-11A	Rab11a	0.262233		0.000362592	14.0027	14.009	13.9457	14.0279	14.2678	14.2989	14.2034	14.2642	2	13	1	1	63	11.1	11.1	0	11.302	67731000	1
441	Q91W92;A0A0R4J0S1	Q91W92;A0A0R4J0S1	sp|Q91W92|BORG5_MOUSE Cdc42 effector protein 1 OS=Mus musculus OX=10090 GN=Cdc42ep1 PE=1 SV=1;tr|A0A0R4J0S1|A0A0R4J0S1_MOUSE Cdc42 effector protein 1 OS=Mus musculus OX=10090 GN=Cdc42ep1 PE=1 SV=1	Cdc42 effector protein 1	Cdc42ep1	0.26219		0.000492166	16.2166	16.2983	16.3654	16.3612	16.5548	16.7078	16.5431	16.4845	2	8	8	8	21	21	21	0	18.104	584450000	11
3141	P11714;A0A2R8VHW1;A0A2R8VHT2;A0A2R8W6Y8;A0A2R8VHS2;A0A2R8VHD8;A0A2R8VI52	P11714;A0A2R8VHW1;A0A2R8VHT2	sp|P11714|CP2D9_MOUSE Cytochrome P450 2D9 OS=Mus musculus OX=10090 GN=Cyp2d9 PE=1 SV=2;tr|A0A2R8VHW1|A0A2R8VHW1_MOUSE Cytochrome P450 2D9 OS=Mus musculus OX=10090 GN=Cyp2d9 PE=1 SV=1;tr|A0A2R8VHT2|A0A2R8VHT2_MOUSE Cytochrome P450 2D9 (Fragment) OS=Mus musc	Cytochrome P450 2D9	Cyp2d9	0.262119		0.0411233	18.3655	17.9378	17.8772	17.7497	18.4525	18.1046	18.1787	18.243	7	20	12	9	47.4	33.3	26.8	0	135.77	2003200000	17
4965	Q62446;A0A1Y7VLK0;A0A1Y7VP01;A0A1Y7VJ86;A0A1Y7VMJ9	Q62446;A0A1Y7VLK0;A0A1Y7VP01	sp|Q62446|FKBP3_MOUSE Peptidyl-prolyl cis-trans isomerase FKBP3 OS=Mus musculus OX=10090 GN=Fkbp3 PE=1 SV=2;tr|A0A1Y7VLK0|A0A1Y7VLK0_MOUSE Peptidylprolyl isomerase OS=Mus musculus OX=10090 GN=Fkbp3 PE=1 SV=1;tr|A0A1Y7VP01|A0A1Y7VP01_MOUSE Peptidylprolyl is	Peptidyl-prolyl cis-trans isomerase FKBP3	Fkbp3	0.261752		1.9604e-06	19.5518	19.6341	19.5831	19.6355	19.8704	19.9148	19.8249	19.8413	5	16	16	16	48.2	48.2	48.2	0	79.873	10792000000	33
4274	Q3THE2	Q3THE2	sp|Q3THE2|ML12B_MOUSE Myosin regulatory light chain 12B OS=Mus musculus OX=10090 GN=Myl12b PE=1 SV=2	Myosin regulatory light chain 12B	Myl12b	0.260963		0.000166421	18.0903	18.0519	17.9938	17.9134	18.2364	18.2639	18.3589	18.234	1	12	2	1	70.9	22.1	11.6	0	108.53	5024900000	26
8088	Q9EQU3	Q9EQU3	sp|Q9EQU3|TLR9_MOUSE Toll-like receptor 9 OS=Mus musculus OX=10090 GN=Tlr9 PE=1 SV=3	Toll-like receptor 9	Tlr9	0.260712		0.0235117	13.4888	13.4974	13.7253	13.4623	13.6506	13.5515	14.1954	13.8191	1	1	1	1	0.9	0.9	0.9	0.0043263	1.5397	24321000	1
4345	Q8CFD4;Q3U0I9;A0A0G2JEQ9;A0A0G2JDJ6;A0A0G2JDT3	Q8CFD4;Q3U0I9	sp|Q8CFD4|SNX8_MOUSE Sorting nexin-8 OS=Mus musculus OX=10090 GN=Snx8 PE=1 SV=1;tr|Q3U0I9|Q3U0I9_MOUSE Sorting nexin-8 OS=Mus musculus OX=10090 GN=Snx8 PE=1 SV=1	Sorting nexin-8	Snx8	0.260552		5.29481e-06	17.1887	17.1033	17.1653	17.1328	17.4533	17.3724	17.4398	17.3669	5	9	9	9	22	22	22	0	47.199	933760000	9
4566	Q3V3V9;S0DHL8	Q3V3V9;S0DHL8	sp|Q3V3V9|CARL2_MOUSE Capping protein, Arp2/3 and myosin-I linker protein 2 OS=Mus musculus OX=10090 GN=Carmil2 PE=1 SV=2;tr|S0DHL8|S0DHL8_MOUSE Capping protein, Arp2/3 and myosin-I linker protein 2 OS=Mus musculus OX=10090 GN=Carmil2 PE=1 SV=1	Leucine-rich repeat-containing protein 16C	Rltpr	0.259666		2.35893e-06	15.6119	15.5341	15.4901	15.4943	15.8384	15.8066	15.7448	15.7792	2	2	2	2	1.4	1.4	1.4	0.006002	1.4023	100610000	3
466	Q7TN99;F6T0J8;D3Z1R6;D3Z5R9;A0A0R4J102	Q7TN99;F6T0J8;D3Z1R6;D3Z5R9;A0A0R4J102	sp|Q7TN99|CPEB3_MOUSE Cytoplasmic polyadenylation element-binding protein 3 OS=Mus musculus OX=10090 GN=Cpeb3 PE=1 SV=1;tr|F6T0J8|F6T0J8_MOUSE Cytoplasmic polyadenylation element-binding protein 3 (Fragment) OS=Mus musculus OX=10090 GN=Cpeb3 PE=1 SV=1;tr|D	Cytoplasmic polyadenylation element-binding protein 3	Cpeb3	0.25962		0.000298948	13.6695	13.5543	13.6389	13.6921	13.8271	13.7895	14.0529	13.9238	5	5	1	1	10.8	1.7	1.7	0.0071724	1.3231	21032000	1
1686	Q9WUZ7;D3Z3Z9;E9Q2Q9;F6X737	Q9WUZ7;D3Z3Z9;E9Q2Q9;F6X737	sp|Q9WUZ7|SH3BG_MOUSE SH3 domain-binding glutamic acid-rich protein OS=Mus musculus OX=10090 GN=Sh3bgr PE=1 SV=1;tr|D3Z3Z9|D3Z3Z9_MOUSE SH3 domain-binding glutamic acid-rich protein (Fragment) OS=Mus musculus OX=10090 GN=Sh3bgr PE=1 SV=1;tr|E9Q2Q9|E9Q2Q9_M	SH3 domain-binding glutamic acid-rich protein	Sh3bgr	0.259619		0.000412893	13.4089	13.322	13.2784	13.4275	13.736	13.4817	13.5827	13.6748	4	2	2	2	17.3	17.3	17.3	0	13.655	52108000	1
1079	Q8BSY0;A2AL85;Q8CBM2;Q3TU40;A2AL83;A2AL79;Q6P8S1;A2AL78;A2AL81;REV__F6XNB6;A2AL71;A2AL75;A2AL77;A2AL74;Q9CR06;REV__Q60575;A2AL76	Q8BSY0;A2AL85;Q8CBM2	sp|Q8BSY0|ASPH_MOUSE Aspartyl/asparaginyl beta-hydroxylase OS=Mus musculus OX=10090 GN=Asph PE=1 SV=1;tr|A2AL85|A2AL85_MOUSE Aspartyl/asparaginyl beta-hydroxylase OS=Mus musculus OX=10090 GN=Asph PE=1 SV=1;tr|Q8CBM2|Q8CBM2_MOUSE Aspartyl/asparaginyl beta-h	Aspartyl/asparaginyl beta-hydroxylase	Asph	0.259549		7.3675e-07	20.273	20.2629	20.3435	20.2588	20.5072	20.5235	20.6122	20.5335	17	31	31	31	43.9	43.9	43.9	0	323.31	28566000000	85
6735	Q8VI59;F6VP43	Q8VI59	sp|Q8VI59|PCX3_MOUSE Pecanex-like protein 3 OS=Mus musculus OX=10090 GN=Pcnx3 PE=1 SV=2	Pecanex-like protein 3	Pcnxl3	0.259546		0.000151069	15.3823	15.3482	15.6118	15.4578	15.7372	15.6993	15.74	15.6618	2	3	3	3	1.6	1.6	1.6	0	11.862	102050000	4
7818	Q9D842	Q9D842	sp|Q9D842|APLF_MOUSE Aprataxin and PNK-like factor OS=Mus musculus OX=10090 GN=Aplf PE=1 SV=2	Aprataxin and PNK-like factor	Aplf	0.259287		0.00744418	15.3434	15.1936	15.3477	15.2441	15.5883	15.5733	15.4561	15.5482	1	2	2	2	5.6	5.6	5.6	0	7.3664	66719000	2
3362	P28654	P28654	sp|P28654|PGS2_MOUSE Decorin OS=Mus musculus OX=10090 GN=Dcn PE=1 SV=1	Decorin	Dcn	0.25906		0.0443703	18.3171	18.4113	18.2959	18.2836	18.7503	18.6791	18.4273	18.4874	1	13	12	12	37	34.7	34.7	0	110.93	10134000000	26
323	Q91VX9;A0A0N4SW50	Q91VX9;A0A0N4SW50	sp|Q91VX9|TM168_MOUSE Transmembrane protein 168 OS=Mus musculus OX=10090 GN=Tmem168 PE=1 SV=1;tr|A0A0N4SW50|A0A0N4SW50_MOUSE RIKEN cDNA 8430437G11, isoform CRA_b OS=Mus musculus OX=10090 GN=Tmem168 PE=1 SV=1	Transmembrane protein 168	Tmem168	0.259022		0.00864037	15.865	16.0615	15.9959	16.0678	16.0628	16.1536	16.5018	16.3082	2	3	3	3	5.9	5.9	5.9	0	31.876	380690000	5
252	E9PVP1;A0A0G2JG52	E9PVP1;A0A0G2JG52	tr|E9PVP1|E9PVP1_MOUSE Crystallin beta-gamma domain-containing 1 OS=Mus musculus OX=10090 GN=Crybg1 PE=1 SV=1;tr|A0A0G2JG52|A0A0G2JG52_MOUSE Crystallin beta-gamma domain-containing 1 OS=Mus musculus OX=10090 GN=Crybg1 PE=1 SV=1		Aim1	0.25887		0.000196479	18.6986	18.8633	18.8246	18.7763	18.9468	19.0379	19.2021	19.0114	2	25	25	25	20.4	20.4	20.4	0	198.98	2306400000	29
1556	O55102;D3YVM8;D3Z4L7	O55102;D3YVM8;D3Z4L7	sp|O55102|BL1S1_MOUSE Biogenesis of lysosome-related organelles complex 1 subunit 1 OS=Mus musculus OX=10090 GN=Bloc1s1 PE=1 SV=2;tr|D3YVM8|D3YVM8_MOUSE Biogenesis of lysosome-related organelles complex 1 subunit 1 OS=Mus musculus OX=10090 GN=Bloc1s1 PE=1	Biogenesis of lysosome-related organelles complex 1 subunit 1	Bloc1s1	0.258691		1.4374e-05	17.3209	17.3454	17.249	17.2996	17.5639	17.5134	17.6165	17.5561	3	8	8	8	80	80	80	0	121.07	1398200000	11
7619	Q9D0A3	Q9D0A3	sp|Q9D0A3|ARPIN_MOUSE Arpin OS=Mus musculus OX=10090 GN=Arpin PE=1 SV=1	Arpin	Arpin	0.258681		0.000181211	16.9319	16.9651	17.0444	16.9589	17.2528	17.2666	17.2039	17.2117	1	5	5	5	29.6	29.6	29.6	0	62.841	713030000	5
5405	Q80T06;P57776;A0A0R4J1E2;E9QN08;D3YUQ9;D3YZT9	Q80T06;P57776;A0A0R4J1E2;E9QN08;D3YUQ9;D3YZT9	tr|Q80T06|Q80T06_MOUSE Elongation factor 1-delta OS=Mus musculus OX=10090 GN=Eef1d PE=1 SV=1;sp|P57776|EF1D_MOUSE Elongation factor 1-delta OS=Mus musculus OX=10090 GN=Eef1d PE=1 SV=3;tr|A0A0R4J1E2|A0A0R4J1E2_MOUSE Elongation factor 1-delta OS=Mus musculus	Elongation factor 1-delta	Eef1d	0.258624		0.0001207	20.3542	20.3716	20.3209	20.3502	20.6038	20.5505	20.6536	20.6236	6	19	19	2	75.1	75.1	12.1	0	323.31	50085000000	71
2655	Q9JMH9;K3W4L0;B2RRE2;E9QAX2;E9Q405;A0A1C7ZN10;E9QA74	Q9JMH9;K3W4L0;B2RRE2;E9QAX2;E9Q405;A0A1C7ZN10;E9QA74	sp|Q9JMH9|MY18A_MOUSE Unconventional myosin-XVIIIa OS=Mus musculus OX=10090 GN=Myo18a PE=1 SV=2;tr|K3W4L0|K3W4L0_MOUSE Unconventional myosin-XVIIIa OS=Mus musculus OX=10090 GN=Myo18a PE=1 SV=1;tr|B2RRE2|B2RRE2_MOUSE Myo18a protein OS=Mus musculus OX=10090	Unconventional myosin-XVIIIa	Myo18a	0.258174		1.49469e-06	21.2197	21.2728	21.2637	21.2422	21.4748	21.5649	21.5521	21.4392	7	87	87	87	49.1	49.1	49.1	0	323.31	25275000000	156
4134	Q02956;Q3V341	Q02956;Q3V341	sp|Q02956|KPCZ_MOUSE Protein kinase C zeta type OS=Mus musculus OX=10090 GN=Prkcz PE=1 SV=2;tr|Q3V341|Q3V341_MOUSE Non-specific serine/threonine protein kinase OS=Mus musculus OX=10090 GN=Prkcz PE=1 SV=1	Protein kinase C zeta type	Prkcz	0.258048		8.26787e-05	16.7559	16.8095	16.7178	16.851	17.1188	17.0454	16.9795	17.0227	2	3	3	3	7.1	7.1	7.1	0	9.6204	168440000	3
1886	Q60847;E9PX70;F6WIM8	Q60847;E9PX70	sp|Q60847|COCA1_MOUSE Collagen alpha-1(XII) chain OS=Mus musculus OX=10090 GN=Col12a1 PE=2 SV=3;tr|E9PX70|E9PX70_MOUSE Collagen alpha-1(XII) chain OS=Mus musculus OX=10090 GN=Col12a1 PE=1 SV=1	Collagen alpha-1(XII) chain	Col12a1	0.257955		0.0397171	18.6067	18.6858	18.6451	18.6746	18.8386	18.9254	18.8805	18.9996	3	25	25	25	10.2	10.2	10.2	0	81.106	2035600000	33
5653	Q8BHF7;F2Z427;F8WI04	Q8BHF7;F2Z427;F8WI04	sp|Q8BHF7|PGPS1_MOUSE CDP-diacylglycerol--glycerol-3-phosphate 3-phosphatidyltransferase, mitochondrial OS=Mus musculus OX=10090 GN=Pgs1 PE=1 SV=1;tr|F2Z427|F2Z427_MOUSE CDP-diacylglycerol--glycerol-3-phosphate 3-phosphatidyltransferase OS=Mus musculus OX=	CDP-diacylglycerol--glycerol-3-phosphate 3-phosphatidyltransferase, mitochondrial	Pgs1	0.257609		0.00180205	16.8979	16.9068	16.6617	16.627	16.9267	17.0133	17.1073	17.0765	3	5	5	5	9.9	9.9	9.9	0	52.4	426610000	6
4218	Q14DQ1	Q14DQ1	sp|Q14DQ1|F219B_MOUSE Protein FAM219B OS=Mus musculus OX=10090 GN=Fam219b PE=1 SV=1	Protein FAM219B	Fam219b	0.257511		0.0841241	13.8378	14.0666	14.1821	14.109	14.3515	14.2729	14.2117	14.3894	1	2	2	2	12.2	12.2	12.2	0	3.3854	111720000	2
2851	O54984;A0A1B0GRE1	O54984	sp|O54984|ASNA_MOUSE ATPase Asna1 OS=Mus musculus OX=10090 GN=Asna1 PE=1 SV=2	ATPase Asna1	Asna1	0.257384		5.28947e-08	19.0477	19.096	18.9983	19.0822	19.3181	19.3367	19.2999	19.299	2	12	12	12	44.3	44.3	44.3	0	60.355	7947900000	32
4262	Q62193;Q3TE40;F6V8R7	Q62193;Q3TE40	sp|Q62193|RFA2_MOUSE Replication protein A 32 kDa subunit OS=Mus musculus OX=10090 GN=Rpa2 PE=1 SV=1;tr|Q3TE40|Q3TE40_MOUSE Replication protein A 32 kDa subunit OS=Mus musculus OX=10090 GN=Rpa2 PE=1 SV=1	Replication protein A 32 kDa subunit	Rpa2	0.257229		1.15568e-08	17.031	17.0295	17.0579	17.0658	17.3083	17.3331	17.2692	17.3025	3	4	4	4	20.7	20.7	20.7	0	21.444	801430000	6
6125	Q8CE96;REV__A0A1B0GSJ1;REV__Q8BGV4	Q8CE96	sp|Q8CE96|TRM6_MOUSE tRNA (adenine(58)-N(1))-methyltransferase non-catalytic subunit TRM6 OS=Mus musculus OX=10090 GN=Trmt6 PE=1 SV=1	tRNA (adenine(58)-N(1))-methyltransferase non-catalytic subunit TRM6	Trmt6	0.257213		1.12297e-07	17.5345	17.5369	17.5744	17.5491	17.7824	17.7936	17.8247	17.8231	3	10	10	10	24.5	24.5	24.5	0	60.971	1042200000	13
1761	Q8K4B2;D6RCU1;D3Z007	Q8K4B2;D6RCU1	sp|Q8K4B2|IRAK3_MOUSE Interleukin-1 receptor-associated kinase 3 OS=Mus musculus OX=10090 GN=Irak3 PE=1 SV=2;tr|D6RCU1|D6RCU1_MOUSE Interleukin-1 receptor-associated kinase 3 OS=Mus musculus OX=10090 GN=Irak3 PE=1 SV=1	Interleukin-1 receptor-associated kinase 3	Irak3	0.25703		0.00740153	14.9181	14.8777	14.8098	14.8829	15.033	15.1912	15.2948	14.9975	3	3	3	3	3	3	3	0.00090206	2.1973	55228000	3
7679	Q9D1F3	Q9D1F3	sp|Q9D1F3|CX040_MOUSE Uncharacterized protein CXorf40 homolog OS=Mus musculus OX=10090 PE=1 SV=1	Uncharacterized protein CXorf40 homolog		0.25675		7.68797e-05	14.5991	14.5515	14.732	14.6676	14.9671	14.8027	14.9014	14.9061	1	2	2	2	17.2	17.2	17.2	0	4.405	86403000	2
1204	A4FUP9	A4FUP9	sp|A4FUP9|GL1D1_MOUSE Glycosyltransferase 1 domain-containing protein 1 OS=Mus musculus OX=10090 GN=Glt1d1 PE=2 SV=2	Glycosyltransferase 1 domain-containing protein 1	Glt1d1	0.256673		0.000418229	16.4033	16.4273	16.2598	16.2735	16.5965	16.5895	16.5652	16.6393	1	2	2	2	11.3	11.3	11.3	0	23.6	323440000	4
7825	Q9D8B3;Q9D7F7	Q9D8B3	sp|Q9D8B3|CHM4B_MOUSE Charged multivesicular body protein 4b OS=Mus musculus OX=10090 GN=Chmp4b PE=1 SV=2	Charged multivesicular body protein 4b	Chmp4b	0.256625		3.01531e-06	17.2664	17.2904	17.2659	17.302	17.4917	17.5043	17.6319	17.5232	2	8	8	8	37.5	37.5	37.5	0	141.39	3170700000	10
8058	Q9EPQ7;D3YU00	Q9EPQ7;D3YU00	sp|Q9EPQ7|STAR5_MOUSE StAR-related lipid transfer protein 5 OS=Mus musculus OX=10090 GN=Stard5 PE=1 SV=2;tr|D3YU00|D3YU00_MOUSE StAR-related lipid transfer (START) domain containing 5, isoform CRA_a OS=Mus musculus OX=10090 GN=Stard5 PE=1 SV=1	StAR-related lipid transfer protein 5	Stard5	0.256462		3.58136e-07	19.3393	19.4142	19.3848	19.4224	19.6271	19.6441	19.6673	19.6481	2	10	10	10	75.1	75.1	75.1	0	235.47	9286700000	35
684	A0A1D5RLN6	A0A1D5RLN6	tr|A0A1D5RLN6|A0A1D5RLN6_MOUSE RIKEN cDNA 2900026A02 gene OS=Mus musculus OX=10090 GN=2900026A02Rik PE=1 SV=1			0.255979		0.000426374	16.0413	15.9922	16.0826	16.1828	16.3508	16.3248	16.3403	16.307	1	10	3	3	25.7	12.5	12.5	0	39.722	171660000	3
4245	Q3TAP4	Q3TAP4	sp|Q3TAP4|AP5B1_MOUSE AP-5 complex subunit beta-1 OS=Mus musculus OX=10090 GN=Ap5b1 PE=1 SV=1	AP-5 complex subunit beta-1	Ap5b1	0.255967		1.8819e-05	15.3382	15.3118	15.3202	15.2866	15.5704	15.5903	15.5603	15.5597	1	3	3	3	4.9	4.9	4.9	0	12.853	161350000	4
2537	J3QJW7;J3QQ46;G5E872	J3QJW7;J3QQ46;G5E872	tr|J3QJW7|J3QJW7_MOUSE Aminopeptidase RNPEPL1 (Fragment) OS=Mus musculus OX=10090 GN=Rnpepl1 PE=1 SV=1;tr|J3QQ46|J3QQ46_MOUSE Aminopeptidase RNPEPL1 (Fragment) OS=Mus musculus OX=10090 GN=Rnpepl1 PE=1 SV=1;sp|G5E872|RNPL1_MOUSE Aminopeptidase RNPEPL1 OS=Mu		Rnpepl1	0.255684		0.000491878	12.6824	12.466	12.7296	12.6482	12.9127	12.847	12.997	12.7922	3	1	1	1	4.1	4.1	4.1	0.0048024	1.49	29388000	1
2903	O70325;S4R1E5	O70325;S4R1E5	sp|O70325|GPX4_MOUSE Phospholipid hydroperoxide glutathione peroxidase OS=Mus musculus OX=10090 GN=Gpx4 PE=1 SV=4;tr|S4R1E5|S4R1E5_MOUSE Glutathione peroxidase OS=Mus musculus OX=10090 GN=Gpx4 PE=1 SV=1	Phospholipid hydroperoxide glutathione peroxidase, mitochondrial;Glutathione peroxidase	Gpx4	0.255666		4.39212e-05	18.8356	18.8491	18.8584	18.7483	19.0718	19.0047	19.1718	19.0656	2	13	13	13	59.4	59.4	59.4	0	42.292	15545000000	25
4370	Q80WC7;Q3U2K8;Q3TBU7	Q80WC7;Q3U2K8;Q3TBU7	sp|Q80WC7|AGFG2_MOUSE Arf-GAP domain and FG repeat-containing protein 2 OS=Mus musculus OX=10090 GN=Agfg2 PE=1 SV=1;tr|Q3U2K8|Q3U2K8_MOUSE Arf-GAP domain and FG repeat-containing protein 2 OS=Mus musculus OX=10090 GN=Agfg2 PE=1 SV=1;tr|Q3TBU7|Q3TBU7_MOUSE	Arf-GAP domain and FG repeat-containing protein 2	Agfg2	0.255569		1.69004e-05	18.7171	18.6849	18.7745	18.6414	19.0432	18.9692	18.9433	18.8845	3	15	15	14	35.7	35.7	34.2	0	204.09	6974800000	31
940	A2A5K6;Q6P5F4	A2A5K6;Q6P5F4	sp|A2A5K6|ZN335_MOUSE Zinc finger protein 335 OS=Mus musculus OX=10090 GN=Znf335 PE=1 SV=1;tr|Q6P5F4|Q6P5F4_MOUSE Zfp335 protein OS=Mus musculus OX=10090 GN=Zfp335 PE=1 SV=1	Zinc finger protein 335	Znf335;Zfp335	0.255229		0.00684179	13.623	13.7813	13.6518	13.6659	14.0526	13.7822	14.0265	13.8817	2	2	2	2	1.3	1.3	1.3	0.00089928	2.1366	210790000	2
1062	A2AJI1;A8Y5P4	A2AJI1;A8Y5P4	tr|A2AJI1|A2AJI1_MOUSE MAP7 domain-containing protein 1 OS=Mus musculus OX=10090 GN=Map7d1 PE=1 SV=1;tr|A8Y5P4|A8Y5P4_MOUSE MAP7 domain-containing protein 1 OS=Mus musculus OX=10090 GN=Map7d1 PE=1 SV=1		Map7d1	0.255135		0.000748655	17.6359	17.6828	17.7136	17.7379	17.8572	17.8861	18.1079	17.9395	2	12	11	1	14.6	13.4	1.2	0	19.666	1363100000	15
7494	Q9CWU4;F6XV67;D6RCI4	Q9CWU4;F6XV67;D6RCI4	sp|Q9CWU4|CA052_MOUSE UPF0690 protein C1orf52 homolog OS=Mus musculus OX=10090 PE=1 SV=1;tr|F6XV67|F6XV67_MOUSE RIKEN cDNA 2410004B18 gene (Fragment) OS=Mus musculus OX=10090 GN=2410004B18Rik PE=1 SV=1;tr|D6RCI4|D6RCI4_MOUSE RIKEN cDNA 2410004B18 gene OS=M	UPF0690 protein C1orf52 homolog	2410004B18Rik	0.254793		0.000694172	16.3935	16.2922	16.3067	16.4012	16.616	16.6684	16.6145	16.5139	3	5	5	5	28.3	28.3	28.3	0	16.048	276850000	6
8300	Q9JMG2	Q9JMG2	sp|Q9JMG2|C1GLC_MOUSE C1GALT1-specific chaperone 1 OS=Mus musculus OX=10090 GN=C1galt1c1 PE=2 SV=1	C1GALT1-specific chaperone 1	C1galt1c1	0.254749		1.67181e-05	18.4928	18.4853	18.4622	18.539	18.7319	18.7103	18.7434	18.8126	1	11	11	11	41.1	41.1	41.1	0	49.162	861670000	15
3370	P28843	P28843	sp|P28843|DPP4_MOUSE Dipeptidyl peptidase 4 OS=Mus musculus OX=10090 GN=Dpp4 PE=1 SV=3	Dipeptidyl peptidase 4;Dipeptidyl peptidase 4 membrane form;Dipeptidyl peptidase 4 soluble form	Dpp4	0.254544		0.000169103	21.6021	21.6274	21.6477	21.6066	21.89	22.0035	21.7203	21.8881	1	35	35	35	48.4	48.4	48.4	0	323.31	53213000000	144
6770	Q91VC9;A0A286YDK2	Q91VC9;A0A286YDK2	sp|Q91VC9|GHITM_MOUSE Growth hormone-inducible transmembrane protein OS=Mus musculus OX=10090 GN=Ghitm PE=1 SV=1;tr|A0A286YDK2|A0A286YDK2_MOUSE Growth hormone-inducible transmembrane protein (Fragment) OS=Mus musculus OX=10090 GN=Ghitm PE=1 SV=1	Growth hormone-inducible transmembrane protein	Ghitm	0.254494		0.00157285	17.9893	18.0833	18.0855	18.0479	18.2952	18.0983	18.4605	18.37	2	5	5	5	14.2	14.2	14.2	0	22.485	2282800000	15
2407	Q9ERS5;F8WIK5	Q9ERS5;F8WIK5	sp|Q9ERS5|PKHA2_MOUSE Pleckstrin homology domain-containing family A member 2 OS=Mus musculus OX=10090 GN=Plekha2 PE=1 SV=1;tr|F8WIK5|F8WIK5_MOUSE Pleckstrin homology domain-containing family A member 2 (Fragment) OS=Mus musculus OX=10090 GN=Plekha2 PE=1 S	Pleckstrin homology domain-containing family A member 2	Plekha2	0.253975		0.0121866	12.8739	12.5735	12.7449	12.6915	12.7911	13.0997	12.9287	13.0802	2	2	2	2	3.8	3.8	3.8	0.00026792	2.9597	60891000	2
1950	Q3V1J8;E9Q092;E9QM92;Q8K0D2;F7B276;E9Q0C5	Q3V1J8;E9Q092;E9QM92;Q8K0D2;F7B276	tr|Q3V1J8|Q3V1J8_MOUSE Hyaluronan-binding protein 2 OS=Mus musculus OX=10090 GN=Habp2 PE=1 SV=1;tr|E9Q092|E9Q092_MOUSE Hyaluronan-binding protein 2 OS=Mus musculus OX=10090 GN=Habp2 PE=1 SV=1;tr|E9QM92|E9QM92_MOUSE Hyaluronan-binding protein 2 OS=Mus muscu	Hyaluronan-binding protein 2;Hyaluronan-binding protein 2 50 kDa heavy chain;Hyaluronan-binding protein 2 50 kDa heavy chain alternate form;Hyaluronan-binding protein 2 27 kDa light chain;Hyaluronan-binding protein 2 27 kDa light chain alternate form	Habp2	0.253962		0.00393107	17.3335	17.3185	17.2647	17.1091	17.4476	17.3203	17.5577	17.716	6	4	4	4	7.7	7.7	7.7	0	11.644	828750000	8
2686	O08553;Q71H75	O08553	sp|O08553|DPYL2_MOUSE Dihydropyrimidinase-related protein 2 OS=Mus musculus OX=10090 GN=Dpysl2 PE=1 SV=2	Dihydropyrimidinase-related protein 2	Dpysl2	0.253941		0.0017909	20.6361	20.6837	20.6734	20.6793	20.8762	21.0031	20.9737	20.8353	2	31	31	26	74.3	74.3	63.1	0	323.31	37967000000	90
2768	O35382;Q8C391;Q9CXE1	O35382;Q8C391;Q9CXE1	sp|O35382|EXOC4_MOUSE Exocyst complex component 4 OS=Mus musculus OX=10090 GN=Exoc4 PE=1 SV=2;tr|Q8C391|Q8C391_MOUSE Exocyst complex component 4 OS=Mus musculus OX=10090 GN=Exoc4 PE=1 SV=1;tr|Q9CXE1|Q9CXE1_MOUSE Exocyst complex component 4 OS=Mus musculus	Exocyst complex component 4	Exoc4	0.25394		1.053e-06	19.4488	19.4501	19.5823	19.4732	19.7434	19.7353	19.772	19.7195	3	27	27	26	32.4	32.4	31.6	0	219.04	4797900000	38
894	P61219;A0A2R8VHS7;A0A2U3TZ54	P61219;A0A2R8VHS7;A0A2U3TZ54	sp|P61219|RPAB2_MOUSE DNA-directed RNA polymerases I, II, and III subunit RPABC2 OS=Mus musculus OX=10090 GN=Polr2f PE=2 SV=1;tr|A0A2R8VHS7|A0A2R8VHS7_MOUSE DNA-directed RNA polymerases I, II, and III subunit RPABC2 OS=Mus musculus OX=10090 GN=Polr2f PE=1	DNA-directed RNA polymerases I, II, and III subunit RPABC2	Polr2f	0.253851		0.0641749	14.3479	14.3358	14.3791	14.7824	14.6216	14.8173	14.6587	14.7629	3	1	1	1	7.1	7.1	7.1	0.0081055	1.266	22455000	1
8049	Q9EPJ9;Q3TGS9;V9GXM1;V9GWV1	Q9EPJ9;Q3TGS9;V9GXM1;V9GWV1	sp|Q9EPJ9|ARFG1_MOUSE ADP-ribosylation factor GTPase-activating protein 1 OS=Mus musculus OX=10090 GN=Arfgap1 PE=1 SV=2;tr|Q3TGS9|Q3TGS9_MOUSE ADP-ribosylation factor GTPase-activating protein 1 OS=Mus musculus OX=10090 GN=Arfgap1 PE=1 SV=1;tr|V9GXM1|V9GXM	ADP-ribosylation factor GTPase-activating protein 1	Arfgap1	0.253728		5.97167e-06	19.1728	19.2147	19.1789	19.1648	19.3858	19.4709	19.4559	19.4334	4	18	18	18	54.6	54.6	54.6	0	323.31	4227000000	31
2175	Q8BZ98;E9QLL2;F2Z460;E0CXZ8	Q8BZ98;E9QLL2	sp|Q8BZ98|DYN3_MOUSE Dynamin-3 OS=Mus musculus OX=10090 GN=Dnm3 PE=1 SV=1;tr|E9QLL2|E9QLL2_MOUSE Dynamin-3 OS=Mus musculus OX=10090 GN=Dnm3 PE=1 SV=1	Dynamin-3	Dnm3	0.253716		0.00490889	16.8276	16.5328	16.6253	16.7533	16.9157	16.9179	17.0476	16.8726	4	17	6	5	20.3	8	6.7	0	13.195	572470000	6
6458	Q8R143;F6TFF2;E0CXB5;E0CY65	Q8R143;F6TFF2;E0CXB5	sp|Q8R143|PTTG_MOUSE Pituitary tumor-transforming gene 1 protein-interacting protein OS=Mus musculus OX=10090 GN=Pttg1ip PE=1 SV=1;tr|F6TFF2|F6TFF2_MOUSE Pituitary tumor-transforming 1 interacting protein, isoform CRA_b OS=Mus musculus OX=10090 GN=Pttg1ip	Pituitary tumor-transforming gene 1 protein-interacting protein	Pttg1ip	0.2536		0.00150225	17.8276	17.7831	17.9302	18.0008	18.1552	18.1798	18.1066	18.1145	4	5	5	5	14.4	14.4	14.4	0	6.6721	2219300000	13
5678	Q8BI84;A0A0R4J2D3	Q8BI84	sp|Q8BI84|TGO1_MOUSE Transport and Golgi organization protein 1 homolog OS=Mus musculus OX=10090 GN=Mia3 PE=1 SV=2	Melanoma inhibitory activity protein 3	Mia3	0.25333		2.51536e-06	21.8224	21.7491	21.828	21.7679	22.0671	22.0528	22.07	21.9909	2	95	95	56	51.7	51.7	35	0	323.31	51062000000	189
1071	A2AKD7;Q61234	A2AKD7;Q61234	tr|A2AKD7|A2AKD7_MOUSE Alpha-1-syntrophin OS=Mus musculus OX=10090 GN=Snta1 PE=1 SV=1;sp|Q61234|SNTA1_MOUSE Alpha-1-syntrophin OS=Mus musculus OX=10090 GN=Snta1 PE=1 SV=1	Alpha-1-syntrophin	Snta1	0.252913		1.89466e-06	18.9401	18.938	18.9449	19.0075	19.2486	19.2618	19.1636	19.1683	2	18	17	17	42.1	40.7	40.7	0	43.994	3231400000	26
3626	P51863	P51863	sp|P51863|VA0D1_MOUSE V-type proton ATPase subunit d 1 OS=Mus musculus OX=10090 GN=Atp6v0d1 PE=1 SV=2	V-type proton ATPase subunit d 1	Atp6v0d1	0.252773		0.0340939	19.3913	19.1786	19.3165	19.3205	19.6665	19.4352	19.7658	19.3505	1	14	14	14	51.3	51.3	51.3	0	233.5	6179100000	33
4829	Q61107;A0A0G2JDL1;D3YVW6;D3YUH5	Q61107	sp|Q61107|GBP4_MOUSE Guanylate-binding protein 4 OS=Mus musculus OX=10090 GN=Gbp4 PE=1 SV=1	Guanylate-binding protein 4	Gbp4	0.252505		0.0651368	18.0634	18.3278	18.3632	18.2512	18.2213	18.2898	19.0118	18.4927	4	17	16	15	31.1	29.8	28.7	0	63.486	2188000000	18
941	A2A5R2;F6YCJ0	A2A5R2	sp|A2A5R2|BIG2_MOUSE Brefeldin A-inhibited guanine nucleotide-exchange protein 2 OS=Mus musculus OX=10090 GN=Arfgef2 PE=1 SV=1	Brefeldin A-inhibited guanine nucleotide-exchange protein 2	Arfgef2	0.252457		2.91635e-05	20.5006	20.4245	20.4441	20.4327	20.7084	20.6068	20.7677	20.7288	2	64	64	50	37.6	37.6	30.4	0	323.31	12476000000	90
7724	Q9D2R6;E9Q6W2	Q9D2R6;E9Q6W2	sp|Q9D2R6|COA3_MOUSE Cytochrome c oxidase assembly factor 3 homolog, mitochondrial OS=Mus musculus OX=10090 GN=Coa3 PE=1 SV=1;tr|E9Q6W2|E9Q6W2_MOUSE Cytochrome c oxidase assembly factor 3 homolog, mitochondrial OS=Mus musculus OX=10090 GN=Coa3 PE=1 SV=1	Cytochrome c oxidase assembly factor 3 homolog, mitochondrial	Coa3	0.252316		0.0221072	15.6839	15.4878	15.4631	15.631	15.9008	15.9102	15.8306	15.6335	2	5	5	5	44.4	44.4	44.4	0	9.5158	2334500000	6
5297	Q6ZWQ9;D3YV37	Q6ZWQ9	tr|Q6ZWQ9|Q6ZWQ9_MOUSE MCG5400 OS=Mus musculus OX=10090 GN=Myl12a PE=1 SV=1		Myl12a	0.252039		0.149307	20.3673	20.3671	20.2652	20.2916	20.5195	20.5787	20.6991	20.502	2	13	13	3	70.9	70.9	27.9	0	323.31	39375000000	52
3837	P62274	P62274	sp|P62274|RS29_MOUSE 40S ribosomal protein S29 OS=Mus musculus OX=10090 GN=Rps29 PE=1 SV=2	40S ribosomal protein S29	Rps29	0.251489		0.00810482	17.5043	17.6139	17.57	17.5675	17.791	17.8642	17.7496	17.8568	1	5	5	5	60.7	60.7	60.7	0	9.3313	45992000000	13
4002	P81117;Q3UKN6;S4R2R9	P81117;Q3UKN6	sp|P81117|NUCB2_MOUSE Nucleobindin-2 OS=Mus musculus OX=10090 GN=Nucb2 PE=1 SV=2;tr|Q3UKN6|Q3UKN6_MOUSE Nucleobindin-2 OS=Mus musculus OX=10090 GN=Nucb2 PE=1 SV=1	Nucleobindin-2;Nesfatin-1	Nucb2	0.25099		0.00638632	17.7413	18.052	17.7756	17.7692	17.8999	18.1291	18.2029	18.1102	3	20	20	20	55	55	55	0	146.53	4026800000	34
511	A0A0R4J1L2;Q91VK2;F6ZFU0;D3YY68;D3Z7N2	A0A0R4J1L2;Q91VK2;F6ZFU0;D3YY68;D3Z7N2	tr|A0A0R4J1L2|A0A0R4J1L2_MOUSE Elongation factor 1-delta OS=Mus musculus OX=10090 GN=Eef1d PE=1 SV=1;tr|Q91VK2|Q91VK2_MOUSE Eef1d protein OS=Mus musculus OX=10090 GN=Eef1d PE=1 SV=1;tr|F6ZFU0|F6ZFU0_MOUSE Elongation factor 1-delta (Fragment) OS=Mus musculu		Eef1d	0.250868		9.89564e-06	16.2908	16.2622	16.2299	16.2981	16.479	16.5151	16.5135	16.5768	5	18	1	1	77	8.2	8.2	0	213.17	3781800000	4
6661	Q8VDD8	Q8VDD8	sp|Q8VDD8|WASH1_MOUSE WASH complex subunit 1 OS=Mus musculus OX=10090 GN=Washc1 PE=1 SV=1	WAS protein family homolog 1	Wash1	0.250844		5.59291e-07	18.863	18.8099	18.897	18.7873	19.0771	19.0755	19.1463	19.0618	1	13	13	13	37.9	37.9	37.9	0	181.01	1611100000	21
7403	Q9CQW9;Q99J93;A0A1B0GT68	Q9CQW9	sp|Q9CQW9|IFM3_MOUSE Interferon-induced transmembrane protein 3 OS=Mus musculus OX=10090 GN=Ifitm3 PE=1 SV=1	Interferon-induced transmembrane protein 3	Ifitm3	0.250651		3.30645e-05	16.8283	16.8155	16.9259	16.8695	17.136	17.0028	17.1891	17.1139	3	3	3	3	36.5	36.5	36.5	0	162.14	3473000000	6
8409	Q9R060;A0A2R8W6X5	Q9R060;A0A2R8W6X5	sp|Q9R060|NUBP1_MOUSE Cytosolic Fe-S cluster assembly factor NUBP1 OS=Mus musculus OX=10090 GN=Nubp1 PE=1 SV=1;tr|A0A2R8W6X5|A0A2R8W6X5_MOUSE Cytosolic Fe-S cluster assembly factor NUBP1 OS=Mus musculus OX=10090 GN=Nubp1 PE=1 SV=1	Cytosolic Fe-S cluster assembly factor NUBP1	Nubp1	0.250515		0.000544824	17.2146	17.3027	17.3417	17.3701	17.5661	17.5538	17.586	17.5255	2	8	8	8	27.8	27.8	27.8	0	60.309	2416200000	10
5515	Q80ZI6;A2AHX4;A2AHX5;A2AHX6	Q80ZI6	sp|Q80ZI6|LRSM1_MOUSE E3 ubiquitin-protein ligase LRSAM1 OS=Mus musculus OX=10090 GN=Lrsam1 PE=1 SV=1	E3 ubiquitin-protein ligase LRSAM1	Lrsam1	0.250462		4.46633e-05	17.3196	17.3811	17.3648	17.2553	17.5984	17.4987	17.6569	17.5688	4	8	8	8	12.5	12.5	12.5	0	30.738	12710000000	11
3133	P11438	P11438	sp|P11438|LAMP1_MOUSE Lysosome-associated membrane glycoprotein 1 OS=Mus musculus OX=10090 GN=Lamp1 PE=1 SV=2	Lysosome-associated membrane glycoprotein 1	Lamp1	0.250413		3.9916e-05	18.3616	18.2609	18.3436	18.3564	18.6046	18.4578	18.693	18.5688	1	5	5	5	14.3	14.3	14.3	0	56.261	12266000000	16
3219	P16858;A0A0A0MQF6;Q64467;S4R1N5;A0A0R4J0X7;S4R2G5	P16858;A0A0A0MQF6	sp|P16858|G3P_MOUSE Glyceraldehyde-3-phosphate dehydrogenase OS=Mus musculus OX=10090 GN=Gapdh PE=1 SV=2;tr|A0A0A0MQF6|A0A0A0MQF6_MOUSE Glyceraldehyde-3-phosphate dehydrogenase OS=Mus musculus OX=10090 GN=Gapdh PE=1 SV=1	Glyceraldehyde-3-phosphate dehydrogenase	Gapdh	0.250175		0.0001501	22.4414	22.547	22.4344	22.5635	22.7348	22.7363	22.74	22.7758	6	32	32	0	73	73	0	0	323.31	312260000000	229
804	Q3V3Q7;A0A1Y7VLZ7;E9Q7E9	Q3V3Q7;A0A1Y7VLZ7;E9Q7E9	sp|Q3V3Q7|PACS2_MOUSE Phosphofurin acidic cluster sorting protein 2 OS=Mus musculus OX=10090 GN=Pacs2 PE=1 SV=2;tr|A0A1Y7VLZ7|A0A1Y7VLZ7_MOUSE Phosphofurin acidic cluster sorting protein 2 OS=Mus musculus OX=10090 GN=Pacs2 PE=1 SV=1;tr|E9Q7E9|E9Q7E9_MOUSE	Phosphofurin acidic cluster sorting protein 2	Pacs2	0.249676		0.000111835	15.4433	15.5229	15.489	15.5765	15.7624	15.8086	15.6829	15.7765	3	3	3	3	3.6	3.6	3.6	0	6.4516	230210000	3
4258	Q3TDK6;A0A0J9YUG1	Q3TDK6	sp|Q3TDK6|ROGDI_MOUSE Protein rogdi homolog OS=Mus musculus OX=10090 GN=Rogdi PE=1 SV=2	Protein rogdi homolog	Rogdi	0.249476		0.00408033	15.4418	15.5412	15.466	15.4534	15.6432	15.938	15.6472	15.6718	2	6	6	6	35.5	35.5	35.5	0	29.949	762440000	6
4625	Q571F8;F6SJZ7;F6WPK7;D6RI88;E0CYF7	Q571F8	sp|Q571F8|GLSL_MOUSE Glutaminase liver isoform, mitochondrial OS=Mus musculus OX=10090 GN=Gls2 PE=1 SV=2	Glutaminase liver isoform, mitochondrial	Gls2	0.249246		0.0007376	21.2723	21.1434	21.1997	21.3221	21.5441	21.4688	21.4577	21.4639	5	32	32	32	59	59	59	0	323.31	55047000000	105
3291	P23881;A2AW45	P23881	sp|P23881|TCEA3_MOUSE Transcription elongation factor A protein 3 OS=Mus musculus OX=10090 GN=Tcea3 PE=1 SV=3	Transcription elongation factor A protein 3	Tcea3	0.249194		0.045001	16.5761	16.9475	16.7211	16.9346	17.2903	16.8483	16.9697	17.0678	2	7	7	7	25.9	25.9	25.9	0	44.974	420420000	7
7704	Q9D1R1	Q9D1R1	sp|Q9D1R1|T126B_MOUSE Complex I assembly factor TMEM126B, mitochondrial OS=Mus musculus OX=10090 GN=Tmem126b PE=1 SV=1	Complex I assembly factor TMEM126B, mitochondrial	Tmem126b	0.249098		0.0025635	17.5602	17.1768	17.2888	17.3873	17.7341	17.6528	17.5124	17.51	1	5	5	5	30.9	30.9	30.9	0	94.811	1373800000	11
5949	Q8BZ20	Q8BZ20	sp|Q8BZ20|PAR12_MOUSE Poly [ADP-ribose] polymerase 12 OS=Mus musculus OX=10090 GN=Parp12 PE=1 SV=3	Poly [ADP-ribose] polymerase 12	Parp12	0.248836		3.16895e-05	18.8131	18.868	18.9263	18.851	19.0837	19.0188	19.1768	19.1744	1	20	20	20	29.7	29.7	29.7	0	119.12	3800000000	28
1014	A2AEK1;A2AEJ8;F6ZKC7	A2AEK1	tr|A2AEK1|A2AEK1_MOUSE AlphaCstF-64 variant 4 OS=Mus musculus OX=10090 GN=Cstf2 PE=1 SV=1		Cstf2	0.248789		0.298264	14.1659	14.1011	15.3022	14.5574	14.871	14.963	14.7272	14.5606	3	9	1	1	19.7	1.8	1.8	0.0021544	1.8962	62072000	1
6865	Q91X84	Q91X84	sp|Q91X84|CRTC3_MOUSE CREB-regulated transcription coactivator 3 OS=Mus musculus OX=10090 GN=Crtc3 PE=1 SV=2	CREB-regulated transcription coactivator 3	Crtc3	0.248287		0.0347888	15.1207	14.678	14.9429	15.0252	15.2392	15.3788	15.036	15.106	1	1	1	1	1.1	1.1	1.1	0.0067139	1.3623	79787000	1
5333	Q78XR0	Q78XR0	sp|Q78XR0|TPC6A_MOUSE Trafficking protein particle complex subunit 6A OS=Mus musculus OX=10090 GN=Trappc6a PE=1 SV=1	Trafficking protein particle complex subunit 6A	Trappc6a	0.248095		0.000510823	13.4419	13.4113	13.346	13.312	13.7445	13.604	13.5663	13.5887	1	1	1	1	6.9	6.9	6.9	0.00026192	2.452	16450000	1
1424	Q6ZPY7;B9EKS2;A0A286YDJ6;Q6PCM1;Q3UI14	Q6ZPY7;B9EKS2;A0A286YDJ6	sp|Q6ZPY7|KDM3B_MOUSE Lysine-specific demethylase 3B OS=Mus musculus OX=10090 GN=Kdm3b PE=1 SV=2;tr|B9EKS2|B9EKS2_MOUSE Jumonji domain containing 1B OS=Mus musculus OX=10090 GN=Kdm3b PE=1 SV=1;tr|A0A286YDJ6|A0A286YDJ6_MOUSE Lysine-specific demethylase 3B O	Lysine-specific demethylase 3B	Kdm3b	0.248048		0.000205636	16.8128	16.8954	17.0606	16.9581	17.1885	17.2241	17.1785	17.1279	5	11	11	11	10.2	10.2	10.2	0	42.781	556370000	11
5371	Q7TPN9	Q7TPN9	sp|Q7TPN9|PRR14_MOUSE Proline-rich protein 14 OS=Mus musculus OX=10090 GN=Prr14 PE=1 SV=1	Proline-rich protein 14	Prr14	0.247951		0.0706935	13.6968	13.541	14.0915	13.7522	14.1065	14.1307	13.8782	13.9579	1	1	1	1	1.6	1.6	1.6	0.00026337	2.5628	23504000	1
2583	Q60875;H3BJU7;H3BJX8;H3BJ45;H3BJ40;H3BKH9;H3BLF9;H3BJ59;H3BL15;H3BJM4;H3BJ48;H3BLJ1;H3BIX8	Q60875;H3BJU7;H3BJX8;H3BJ45;H3BJ40;H3BKH9	sp|Q60875|ARHG2_MOUSE Rho guanine nucleotide exchange factor 2 OS=Mus musculus OX=10090 GN=Arhgef2 PE=1 SV=4;tr|H3BJU7|H3BJU7_MOUSE Rho guanine nucleotide exchange factor 2 OS=Mus musculus OX=10090 GN=Arhgef2 PE=1 SV=1;tr|H3BJX8|H3BJX8_MOUSE Rho guanine nu	Rho guanine nucleotide exchange factor 2	Arhgef2	0.247556		0.00426021	18.3466	18.2832	18.2528	18.2024	18.4136	18.3731	18.7759	18.5126	13	17	17	17	22.8	22.8	22.8	0	117.38	1306400000	19
7096	Q99JT9	Q99JT9	sp|Q99JT9|MTND_MOUSE 1,2-dihydroxy-3-keto-5-methylthiopentene dioxygenase OS=Mus musculus OX=10090 GN=Adi1 PE=1 SV=1	1,2-dihydroxy-3-keto-5-methylthiopentene dioxygenase	Adi1	0.247514		1.52256e-07	19.1038	19.1597	19.1583	19.1444	19.431	19.3405	19.3829	19.4019	1	9	9	9	59.2	59.2	59.2	0	69.969	10161000000	26
4445	Q3UHA3;Q3U1U7;A0A0R4J020	Q3UHA3	sp|Q3UHA3|SPTCS_MOUSE Spatacsin OS=Mus musculus OX=10090 GN=Spg11 PE=1 SV=3	Spatacsin	Spg11	0.24689		1.58191e-06	18.0107	18.0347	18.0666	17.9775	18.2617	18.2175	18.345	18.2529	3	17	17	16	7.3	7.3	7	0	74.815	929390000	21
8243	Q9JKF1;A0A0U1RNG5;A0A0U1RPU3;A0A0U1RPI2;REV__Q64697	Q9JKF1	sp|Q9JKF1|IQGA1_MOUSE Ras GTPase-activating-like protein IQGAP1 OS=Mus musculus OX=10090 GN=Iqgap1 PE=1 SV=2	Ras GTPase-activating-like protein IQGAP1	Iqgap1	0.246734		0.00206198	20.9732	21.0416	21.0797	20.9469	21.0992	21.1948	21.4763	21.258	5	73	69	69	54.1	52.1	52.1	0	323.31	17915000000	120
2035	E9Q509;G3X925;P53657	E9Q509;G3X925;P53657	tr|E9Q509|E9Q509_MOUSE Pyruvate kinase OS=Mus musculus OX=10090 GN=Pklr PE=1 SV=1;tr|G3X925|G3X925_MOUSE Pyruvate kinase OS=Mus musculus OX=10090 GN=Pklr PE=1 SV=1;sp|P53657|KPYR_MOUSE Pyruvate kinase PKLR OS=Mus musculus OX=10090 GN=Pklr PE=1 SV=1	Pyruvate kinase;Pyruvate kinase PKLR	Pklr	0.246726		0.00904389	22.2526	22.3334	22.301	22.3866	22.5692	22.633	22.3174	22.7408	3	43	43	41	69.2	69.2	64.8	0	323.31	174360000000	229
5887	Q8BW22	Q8BW22	sp|Q8BW22|CREST_MOUSE Calcium-responsive transactivator OS=Mus musculus OX=10090 GN=Ss18l1 PE=1 SV=1	Calcium-responsive transactivator	Ss18l1	0.246664		0.000633715	14.9876	15.0302	15.2184	15.2577	15.4391	15.4015	15.2728	15.3672	1	1	1	1	3	3	3	0.003611	1.6408	34614000	1
2387	Q76I79;F8WHT2	Q76I79;F8WHT2	sp|Q76I79|SSH1_MOUSE Protein phosphatase Slingshot homolog 1 OS=Mus musculus OX=10090 GN=Ssh1 PE=1 SV=1;tr|F8WHT2|F8WHT2_MOUSE Protein phosphatase Slingshot homolog 1 OS=Mus musculus OX=10090 GN=Ssh1 PE=1 SV=1	Protein phosphatase Slingshot homolog 1	Ssh1	0.246473		0.0119704	14.0669	14.1113	14.1367	14.1312	14.4446	14.2784	14.3921	14.3168	2	1	1	1	1	1	1	0.0002624	2.4719	34810000	2
4907	Q61792;A2A6H0;A2A6G9;A2A6G7;A2A6G8;A2A6G6;A2A6G5;E9Q0N6;A2A6G4;A2A6G0	Q61792;A2A6H0;A2A6G9;A2A6G7;A2A6G8	sp|Q61792|LASP1_MOUSE LIM and SH3 domain protein 1 OS=Mus musculus OX=10090 GN=Lasp1 PE=1 SV=1;tr|A2A6H0|A2A6H0_MOUSE LIM and SH3 domain protein 1 (Fragment) OS=Mus musculus OX=10090 GN=Lasp1 PE=1 SV=1;tr|A2A6G9|A2A6G9_MOUSE LIM and SH3 domain protein 1 (F	LIM and SH3 domain protein 1	Lasp1	0.24644		1.69647e-05	19.6695	19.6675	19.7663	19.7315	19.8928	19.9439	20.0305	19.9533	10	19	19	12	57.4	57.4	36.9	0	98.912	48657000000	48
7746	Q9D4H1	Q9D4H1	sp|Q9D4H1|EXOC2_MOUSE Exocyst complex component 2 OS=Mus musculus OX=10090 GN=Exoc2 PE=1 SV=1	Exocyst complex component 2	Exoc2	0.246124		3.06763e-07	18.9847	19.0592	19.0776	19.063	19.2654	19.3107	19.3216	19.2713	1	19	19	19	24	24	24	0	78.026	3205000000	34
1668	D3Z2H9	D3Z2H9	tr|D3Z2H9|D3Z2H9_MOUSE Uncharacterized protein OS=Mus musculus OX=10090 GN=Tpm3-rs7 PE=3 SV=1		Tpm3-rs7	0.245843		5.30919e-05	19.3137	19.149	19.1724	19.21	19.4238	19.5091	19.4713	19.4242	1	37	10	0	82.7	25.8	0	0	22.551	85560000000	37
4958	Q62418;A0A087WRV0;E9Q295;REV__Q9WUU9	Q62418	sp|Q62418|DBNL_MOUSE Drebrin-like protein OS=Mus musculus OX=10090 GN=Dbnl PE=1 SV=2	Drebrin-like protein	Dbnl	0.245597		6.94141e-05	18.8339	18.8848	18.9681	18.9102	19.1004	19.1092	19.2319	19.1378	4	23	23	23	57.8	57.8	57.8	0	323.31	9915900000	32
1649	D3Z5Y3;D3Z1F3;Q8BGG6	D3Z5Y3;D3Z1F3;Q8BGG6	tr|D3Z5Y3|D3Z5Y3_MOUSE Motile sperm domain-containing protein 3 (Fragment) OS=Mus musculus OX=10090 GN=Mospd3 PE=1 SV=8;tr|D3Z1F3|D3Z1F3_MOUSE Motile sperm domain-containing protein 3 (Fragment) OS=Mus musculus OX=10090 GN=Mospd3 PE=1 SV=8;sp|Q8BGG6|MSPD3_	Motile sperm domain-containing protein 3	Mospd3	0.245504		0.00870791	14.1431	13.9092	14.0019	14.0944	14.2575	14.3362	14.1649	14.3721	3	1	1	1	18.9	18.9	18.9	0	3.8434	37965000	2
7057	Q925E0;D6RCX3	Q925E0;D6RCX3	sp|Q925E0|SNTG2_MOUSE Gamma-2-syntrophin OS=Mus musculus OX=10090 GN=Sntg2 PE=2 SV=1;tr|D6RCX3|D6RCX3_MOUSE Gamma-2-syntrophin OS=Mus musculus OX=10090 GN=Sntg2 PE=4 SV=1	Gamma-2-syntrophin	Sntg2	0.245092		0.00429422	14.5356	14.284	14.2383	14.4811	14.6535	14.6768	14.5274	14.6617	2	2	2	2	3.5	3.5	3.5	0.00089905	2.1298	1694900000	2
641	A0A1B0GR51;Q8CBG9;F6UDR6;D3Z7W3;E9PUJ5;D3Z0A0	A0A1B0GR51;Q8CBG9	tr|A0A1B0GR51|A0A1B0GR51_MOUSE E3 ubiquitin-protein ligase RNF170 (Fragment) OS=Mus musculus OX=10090 GN=Rnf170 PE=1 SV=1;sp|Q8CBG9|RN170_MOUSE E3 ubiquitin-protein ligase RNF170 OS=Mus musculus OX=10090 GN=Rnf170 PE=1 SV=1	E3 ubiquitin-protein ligase RNF170	Rnf170	0.245082		2.21321e-05	16.0195	16.0275	15.9649	15.9468	16.2846	16.1764	16.2646	16.2135	6	3	3	3	15.3	15.3	15.3	0	17.137	275240000	4
1565	Q7TT16;D3YWA2;F6X767	Q7TT16;D3YWA2	sp|Q7TT16|IPMK_MOUSE Inositol polyphosphate multikinase OS=Mus musculus OX=10090 GN=Ipmk PE=1 SV=1;tr|D3YWA2|D3YWA2_MOUSE Kinase OS=Mus musculus OX=10090 GN=Ipmk PE=1 SV=1	Inositol polyphosphate multikinase	Ipmk	0.245063		0.0187853	16.2811	15.9329	16.0802	16.2613	16.3618	16.4821	16.3397	16.3521	3	4	4	4	7.6	7.6	7.6	0	4.3516	219460000	3
3630	P51949;A0A087WSG5;A0A087WSQ7	P51949;A0A087WSG5	sp|P51949|MAT1_MOUSE CDK-activating kinase assembly factor MAT1 OS=Mus musculus OX=10090 GN=Mnat1 PE=1 SV=2;tr|A0A087WSG5|A0A087WSG5_MOUSE CDK-activating kinase assembly factor MAT1 OS=Mus musculus OX=10090 GN=Mnat1 PE=1 SV=1	CDK-activating kinase assembly factor MAT1	Mnat1	0.244977		0.000672629	16.5299	16.5556	16.8103	16.7022	16.9159	17.02	16.8456	16.7963	3	4	4	4	15.5	15.5	15.5	0	14.461	359670000	6
6877	Q91XD4	Q91XD4	sp|Q91XD4|FTCD_MOUSE Formimidoyltransferase-cyclodeaminase OS=Mus musculus OX=10090 GN=Ftcd PE=1 SV=1	Formimidoyltransferase-cyclodeaminase;Glutamate formimidoyltransferase;Formimidoyltetrahydrofolate cyclodeaminase	Ftcd	0.244772		0.00146607	22.3971	22.3768	22.3588	22.477	22.6238	22.6706	22.5451	22.7493	1	37	37	37	78.2	78.2	78.2	0	323.31	129730000000	150
2764	O35368;E9QAN9;E9PUG6;A0A0R4J0H6	O35368;E9QAN9;E9PUG6;A0A0R4J0H6	sp|O35368|IFI3_MOUSE Interferon-activable protein 203 OS=Mus musculus OX=10090 GN=Ifi203 PE=1 SV=1;tr|E9QAN9|E9QAN9_MOUSE Interferon-activable protein 203 OS=Mus musculus OX=10090 GN=Ifi203 PE=1 SV=1;tr|E9PUG6|E9PUG6_MOUSE Interferon-activable protein 203	Interferon-activable protein 203	Ifi203	0.244388		0.00287607	14.0865	13.8933	14.2066	14.1526	14.2125	14.2085	14.4438	14.4517	4	2	1	1	5.4	2.2	2.2	0.0031297	1.7095	113880000	2
7799	Q9D7M1	Q9D7M1	sp|Q9D7M1|GID8_MOUSE Glucose-induced degradation protein 8 homolog OS=Mus musculus OX=10090 GN=Gid8 PE=1 SV=1	Glucose-induced degradation protein 8 homolog	Gid8	0.243908		1.53851e-06	18.3228	18.3411	18.2684	18.3151	18.5498	18.5324	18.6067	18.534	1	9	9	9	51.3	51.3	51.3	0	169.54	2479300000	18
2303	O88286;G5E8J8;F6ZBR8	O88286;G5E8J8;F6ZBR8	sp|O88286|WIZ_MOUSE Protein Wiz OS=Mus musculus OX=10090 GN=Wiz PE=1 SV=2;tr|G5E8J8|G5E8J8_MOUSE MCG14253, isoform CRA_a OS=Mus musculus OX=10090 GN=Wiz PE=1 SV=1;tr|F6ZBR8|F6ZBR8_MOUSE Protein Wiz (Fragment) OS=Mus musculus OX=10090 GN=Wiz PE=1 SV=1	Protein Wiz	Wiz	0.243778		0.000706819	15.328	15.2887	15.4126	15.4758	15.6052	15.7556	15.5662	15.5532	3	4	4	4	4.1	4.1	4.1	0	17.55	504080000	4
4133	Q02819;A0A1C7CYU3;A0A1B0GR41;A0A1B0GR92;A0A1B0GS16;A0A1B0GT83	Q02819;A0A1C7CYU3;A0A1B0GR41	sp|Q02819|NUCB1_MOUSE Nucleobindin-1 OS=Mus musculus OX=10090 GN=Nucb1 PE=1 SV=2;tr|A0A1C7CYU3|A0A1C7CYU3_MOUSE Nucleobindin 1, isoform CRA_b OS=Mus musculus OX=10090 GN=Nucb1 PE=1 SV=1;tr|A0A1B0GR41|A0A1B0GR41_MOUSE Nucleobindin-1 (Fragment) OS=Mus muscul	Nucleobindin-1	Nucb1	0.243624		0.000101561	20.1756	20.3563	20.3954	20.3112	20.5437	20.4978	20.5799	20.5916	6	33	33	33	73.2	73.2	73.2	0	323.31	35885000000	77
1813	Q2YDW2;E9PUB7	Q2YDW2;E9PUB7	sp|Q2YDW2|MSTO1_MOUSE Protein misato homolog 1 OS=Mus musculus OX=10090 GN=Msto1 PE=1 SV=1;tr|E9PUB7|E9PUB7_MOUSE Protein misato homolog 1 OS=Mus musculus OX=10090 GN=Msto1 PE=1 SV=1	Protein misato homolog 1	Msto1	0.243541		2.34687e-05	16.8273	16.7045	16.8033	16.8211	16.994	17.0627	17.0843	16.9893	2	6	6	2	14.2	14.2	4.5	0	40.251	523130000	8
2966	O88746;Q3UDC3;A0A1D5RM84;A0A1D5RM45;A0A1D5RL90;A0A1D5RM51;A0A1D5RM12	O88746;Q3UDC3	sp|O88746|TOM1_MOUSE Target of Myb protein 1 OS=Mus musculus OX=10090 GN=Tom1 PE=1 SV=1;tr|Q3UDC3|Q3UDC3_MOUSE Target of Myb protein 1 OS=Mus musculus OX=10090 GN=Tom1 PE=1 SV=1	Target of Myb protein 1	Tom1	0.243517		5.24494e-06	17.7218	17.7161	17.7967	17.7169	18.0103	17.9843	17.9972	17.9339	7	18	18	18	53	53	53	0	301.84	2952800000	22
7309	Q9CQ45	Q9CQ45	sp|Q9CQ45|NENF_MOUSE Neudesin OS=Mus musculus OX=10090 GN=Nenf PE=1 SV=1	Neudesin	Nenf	0.243407		0.10302	16.0884	16.1084	15.9369	16.2387	16.1802	16.2992	16.5615	16.3051	1	5	5	5	42.1	42.1	42.1	0	31.352	697570000	6
5714	Q8BJW6;D3YZZ6;D6RFN2;D6RGA6	Q8BJW6;D3YZZ6	sp|Q8BJW6|EIF2A_MOUSE Eukaryotic translation initiation factor 2A OS=Mus musculus OX=10090 GN=Eif2a PE=1 SV=2;tr|D3YZZ6|D3YZZ6_MOUSE Eukaryotic translation initiation factor 2A (Fragment) OS=Mus musculus OX=10090 GN=Eif2a PE=1 SV=1	Eukaryotic translation initiation factor 2A;Eukaryotic translation initiation factor 2A, N-terminally processed	Eif2a	0.243395		2.04668e-08	20.0779	20.0717	20.0759	20.0625	20.3278	20.3368	20.2967	20.3002	4	30	30	30	63.9	63.9	63.9	0	323.31	11172000000	52
1994	E9Q2T4	E9Q2T4	tr|E9Q2T4|E9Q2T4_MOUSE RIKEN cDNA 4930523C07 gene OS=Mus musculus OX=10090 GN=4930523C07Rik PE=1 SV=1		4930523C07Rik	0.243289		0.0103278	13.6851	13.6507	13.5179	13.6629	13.8396	14.0861	13.839	13.7252	1	2	2	2	10.1	10.1	10.1	0.001658	1.9874	30761000	1
2805	O35704	O35704	sp|O35704|SPTC1_MOUSE Serine palmitoyltransferase 1 OS=Mus musculus OX=10090 GN=Sptlc1 PE=1 SV=2	Serine palmitoyltransferase 1	Sptlc1	0.242883		5.7643e-05	17.0752	16.9989	17.1715	17.0633	17.2346	17.3419	17.4197	17.2841	1	9	9	9	21.1	21.1	21.1	0	34.056	1742500000	14
206	L7N1X8;A0A0G2JDV3;Q000W5;A0A0G2JF24;A4UUI4;A0A0G2JDT5	L7N1X8;A0A0G2JDV3;Q000W5	tr|L7N1X8|L7N1X8_MOUSE Uncharacterized protein OS=Mus musculus OX=10090 GN=Gm43302 PE=4 SV=2;tr|A0A0G2JDV3|A0A0G2JDV3_MOUSE Guanylate-binding protein 6 OS=Mus musculus OX=10090 GN=Gbp6 PE=1 SV=1;tr|Q000W5|Q000W5_MOUSE Guanylate-binding protein 10 OS=Mus mu		Gbp6;Gbp10	0.242717		0.0522897	19.3639	19.63	19.5509	19.5146	19.5466	19.5783	20.164	19.7413	6	25	25	12	43.2	43.2	20.3	0	105.89	3757000000	32
5480	Q80X80;Q8CAA2;Q8CFV7;A0A1L1SSP2	Q80X80;Q8CAA2;Q8CFV7	sp|Q80X80|C2C2L_MOUSE Phospholipid transfer protein C2CD2L OS=Mus musculus OX=10090 GN=C2cd2l PE=1 SV=3;tr|Q8CAA2|Q8CAA2_MOUSE Phospholipid transfer protein C2CD2L OS=Mus musculus OX=10090 GN=C2cd2l PE=1 SV=1;tr|Q8CFV7|Q8CFV7_MOUSE C2cd2l protein (Fragment	C2 domain-containing protein 2-like	C2cd2l	0.242671		6.14264e-06	19.0445	19.1691	19.1504	19.1266	19.3835	19.3384	19.3416	19.3978	4	24	24	24	49.3	49.3	49.3	0	323.31	5834100000	39
5098	Q6GTM0;Q64112;D3YZ80	Q6GTM0;Q64112	tr|Q6GTM0|Q6GTM0_MOUSE Ifit2 protein OS=Mus musculus OX=10090 GN=Ifit2 PE=1 SV=1;sp|Q64112|IFIT2_MOUSE Interferon-induced protein with tetratricopeptide repeats 2 OS=Mus musculus OX=10090 GN=Ifit2 PE=1 SV=1	Interferon-induced protein with tetratricopeptide repeats 2	Ifit2	0.242534		0.0658296	17.1769	17.3381	17.4695	17.263	17.299	17.4204	17.9398	17.5585	3	9	9	9	24.5	24.5	24.5	0	45.411	619510000	12
8600	Q9Z1Z0;A0A0J9YUG0	Q9Z1Z0	sp|Q9Z1Z0|USO1_MOUSE General vesicular transport factor p115 OS=Mus musculus OX=10090 GN=Uso1 PE=1 SV=2	General vesicular transport factor p115	Uso1	0.242219		1.90029e-06	21.0171	20.9963	21.0133	20.9647	21.2001	21.2136	21.3229	21.2237	2	40	40	40	49.5	49.5	49.5	0	323.31	21089000000	102
6098	Q8CBY1	Q8CBY1	sp|Q8CBY1|SMAG1_MOUSE Protein Smaug homolog 1 OS=Mus musculus OX=10090 GN=Samd4a PE=1 SV=2	Protein Smaug homolog 1	Samd4a	0.242183		0.0378995	11.6722	11.1134	11.3666	11.3388	11.7184	11.4908	11.7617	11.4888	1	1	1	1	1.1	1.1	1.1	0.009034	1.2128	41652000	1
5061	Q69ZN6	Q69ZN6	sp|Q69ZN6|GNPTA_MOUSE N-acetylglucosamine-1-phosphotransferase subunits alpha/beta OS=Mus musculus OX=10090 GN=Gnptab PE=2 SV=2	N-acetylglucosamine-1-phosphotransferase subunits alpha/beta;N-acetylglucosamine-1-phosphotransferase subunit alpha;N-acetylglucosamine-1-phosphotransferase subunit beta	Gnptab	0.242107		0.00400717	14.3869	14.2782	14.4676	14.3824	14.4884	14.6032	14.6788	14.7131	1	2	2	2	2.3	2.3	2.3	0	5.2949	61366000	2
7727	Q9D2V5	Q9D2V5	sp|Q9D2V5|AAR2_MOUSE Protein AAR2 homolog OS=Mus musculus OX=10090 GN=Aar2 PE=1 SV=3	Protein AAR2 homolog	Aar2	0.24205		0.00951964	13.9545	13.7962	13.8713	14.0778	14.3592	14.149	14.0833	14.0765	1	2	2	2	10.2	10.2	10.2	0	10.225	238080000	2
2784	O35598;E9PYF2;D3Z1E6	O35598	sp|O35598|ADA10_MOUSE Disintegrin and metalloproteinase domain-containing protein 10 OS=Mus musculus OX=10090 GN=Adam10 PE=1 SV=2	Disintegrin and metalloproteinase domain-containing protein 10	Adam10	0.241922		0.00366124	17.6716	17.7137	17.7326	17.6845	17.8626	17.9741	18.067	17.8664	3	7	7	7	10.8	10.8	10.8	0	38.888	1312500000	9
1125	A2ARA8;G3UYN5	A2ARA8;G3UYN5	sp|A2ARA8|ITA8_MOUSE Integrin alpha-8 OS=Mus musculus OX=10090 GN=Itga8 PE=1 SV=1;tr|G3UYN5|G3UYN5_MOUSE Integrin alpha-8 OS=Mus musculus OX=10090 GN=Itga8 PE=1 SV=1	Integrin alpha-8;Integrin alpha-8 heavy chain;Integrin alpha-8 light chain	Itga8	0.241614		0.00017273	15.5197	15.5166	15.5154	15.4086	15.7033	15.8175	15.6706	15.7352	2	5	5	5	6.4	6.4	6.4	0	14.56	344500000	5
3206	P16110;Q8C253	P16110;Q8C253	sp|P16110|LEG3_MOUSE Galectin-3 OS=Mus musculus OX=10090 GN=Lgals3 PE=1 SV=3;tr|Q8C253|Q8C253_MOUSE Galectin OS=Mus musculus OX=10090 GN=Lgals3 PE=1 SV=1	Galectin-3;Galectin	Lgals3	0.241492		0.0725612	17.4108	17.417	17.4178	17.3832	17.3821	17.358	18.0665	17.7882	2	10	10	10	33.7	33.7	33.7	0	36.483	4255800000	15
6177	Q8CHI8	Q8CHI8	sp|Q8CHI8|EP400_MOUSE E1A-binding protein p400 OS=Mus musculus OX=10090 GN=Ep400 PE=1 SV=3	E1A-binding protein p400	Ep400	0.241259		0.00291646	16.2036	16.0611	16.2027	16.1973	16.3541	16.4757	16.384	16.416	1	6	6	4	2.2	2.2	1.5	0	13.968	246340000	6
6636	Q8VCQ8;E9QA16;E9Q0M9;S4R1T7;E9Q9F3	Q8VCQ8;E9QA16;E9Q0M9;S4R1T7	tr|Q8VCQ8|Q8VCQ8_MOUSE Caldesmon 1 OS=Mus musculus OX=10090 GN=Cald1 PE=1 SV=1;tr|E9QA16|E9QA16_MOUSE Caldesmon 1 OS=Mus musculus OX=10090 GN=Cald1 PE=1 SV=1;tr|E9Q0M9|E9Q0M9_MOUSE Caldesmon 1 OS=Mus musculus OX=10090 GN=Cald1 PE=1 SV=1;tr|S4R1T7|S4R1T7_MO		Cald1	0.241125		0.000551603	17.9239	17.8858	17.884	17.8731	18.0778	18.1876	18.1627	18.1031	5	52	4	1	64.3	8.5	2.5	0	27.529	5878500000	10
4537	Q3UXS0;O35609;E9Q855	Q3UXS0;O35609;E9Q855	tr|Q3UXS0|Q3UXS0_MOUSE Secretory carrier-associated membrane protein OS=Mus musculus OX=10090 GN=Scamp3 PE=1 SV=1;sp|O35609|SCAM3_MOUSE Secretory carrier-associated membrane protein 3 OS=Mus musculus OX=10090 GN=Scamp3 PE=1 SV=3;tr|E9Q855|E9Q855_MOUSE Secr	Secretory carrier-associated membrane protein 3	Scamp3	0.241049		3.87801e-06	18.0971	18.1618	18.1476	18.1255	18.4171	18.3833	18.3465	18.3492	3	13	13	13	46	46	46	0	183.42	5261700000	19
4137	Q03160;Q60760;A2A555	Q03160	sp|Q03160|GRB7_MOUSE Growth factor receptor-bound protein 7 OS=Mus musculus OX=10090 GN=Grb7 PE=1 SV=1	Growth factor receptor-bound protein 7	Grb7	0.24088		5.71789e-08	18.9839	19.0148	19.0396	19.0493	19.2487	19.2943	19.2362	19.2719	3	19	19	19	46.4	46.4	46.4	0	252.05	3662800000	30
1549	D3YUW7;A0A0G2JFG0	D3YUW7	tr|D3YUW7|D3YUW7_MOUSE Cingulin OS=Mus musculus OX=10090 GN=Cgn PE=1 SV=1		Cgn	0.240559		0.0394582	13.9949	13.8318	13.6132	14.1297	14.1498	14.1649	13.9308	14.2862	2	63	1	1	53.7	1.9	1.9	0	13.956	27026000	1
3984	P70460	P70460	sp|P70460|VASP_MOUSE Vasodilator-stimulated phosphoprotein OS=Mus musculus OX=10090 GN=Vasp PE=1 SV=4	Vasodilator-stimulated phosphoprotein	Vasp	0.240498		0.000587327	17.3777	17.3131	17.4693	17.4338	17.5586	17.6184	17.763	17.616	1	12	12	12	39.2	39.2	39.2	0	147.2	2536000000	14
8204	Q9JJ28	Q9JJ28	sp|Q9JJ28|FLII_MOUSE Protein flightless-1 homolog OS=Mus musculus OX=10090 GN=Flii PE=1 SV=1	Protein flightless-1 homolog	Flii	0.240392		9.45887e-07	20.4656	20.4206	20.5022	20.4775	20.6616	20.7115	20.7705	20.6838	1	48	48	48	40.8	40.8	40.8	0	323.31	11406000000	77
3103	P0C7T6	P0C7T6	sp|P0C7T6|ATX1L_MOUSE Ataxin-1-like OS=Mus musculus OX=10090 GN=Atxn1l PE=1 SV=1	Ataxin-1-like	Atxn1l	0.240298		0.000241051	14.5697	14.6589	14.7899	14.6342	14.9016	14.9254	14.9232	14.8637	1	2	2	2	3.2	3.2	3.2	0	4.1975	64444000	2
1294	B1ATY8	B1ATY8	tr|B1ATY8|B1ATY8_MOUSE ADP-ribosylation factor-like 16 OS=Mus musculus OX=10090 GN=Arl16 PE=2 SV=1		Arl16	0.240253		0.226909	12.5601	12.7815	12.7057	12.9863	12.9544	12.7529	13.2859	13.0015	1	1	1	1	6.4	6.4	6.4	0	3.2704	36317000	2
6892	Q91XT4;F6Q2Y9	Q91XT4;F6Q2Y9	sp|Q91XT4|SC16B_MOUSE Protein transport protein Sec16B OS=Mus musculus OX=10090 GN=Sec16b PE=1 SV=3;tr|F6Q2Y9|F6Q2Y9_MOUSE Protein transport protein sec16 (Fragment) OS=Mus musculus OX=10090 GN=Sec16b PE=1 SV=2	Protein transport protein Sec16B	Sec16b	0.240147		2.18822e-07	18.9425	18.9833	18.9617	18.957	19.2474	19.1897	19.2104	19.1576	2	25	25	25	30.8	30.8	30.8	0	187.19	6745100000	35
3421	P35276;D3YWL1;D3YW33;P62823;A0A286YDR2	P35276;D3YWL1;D3YW33	sp|P35276|RAB3D_MOUSE Ras-related protein Rab-3D OS=Mus musculus OX=10090 GN=Rab3d PE=1 SV=1;tr|D3YWL1|D3YWL1_MOUSE Ras-related protein Rab-3D (Fragment) OS=Mus musculus OX=10090 GN=Rab3d PE=1 SV=1;tr|D3YW33|D3YW33_MOUSE RAB3D, member RAS oncogene family,	Ras-related protein Rab-3D	Rab3d	0.23988		0.000465915	16.5166	16.5714	16.5121	16.5497	16.8101	16.8414	16.7187	16.7392	5	4	4	4	17.8	17.8	17.8	0	17.039	608110000	5
567	Q8VDP6;A0A0U1RP13;A0A0U1RNI6;A0A0U1RPV3;A0A0U1RQ57;A0A0U1RP60;Q05BY1	Q8VDP6;A0A0U1RP13;A0A0U1RNI6;A0A0U1RPV3;A0A0U1RQ57	sp|Q8VDP6|CDIPT_MOUSE CDP-diacylglycerol--inositol 3-phosphatidyltransferase OS=Mus musculus OX=10090 GN=Cdipt PE=1 SV=1;tr|A0A0U1RP13|A0A0U1RP13_MOUSE CDP-diacylglycerol--inositol 3-phosphatidyltransferase OS=Mus musculus OX=10090 GN=Cdipt PE=1 SV=1;tr|A0	CDP-diacylglycerol--inositol 3-phosphatidyltransferase	Cdipt	0.239754		0.00070959	16.8387	16.7538	16.8575	16.6796	17.0391	16.8901	17.096	17.0634	7	4	4	4	19.2	19.2	19.2	0	18.366	3189600000	6
8078	Q9EQH3	Q9EQH3	sp|Q9EQH3|VPS35_MOUSE Vacuolar protein sorting-associated protein 35 OS=Mus musculus OX=10090 GN=Vps35 PE=1 SV=1	Vacuolar protein sorting-associated protein 35	Vps35	0.239309		9.93253e-07	20.9219	20.8137	20.872	20.861	21.1161	21.0994	21.1393	21.071	1	44	44	44	51.9	51.9	51.9	0	323.31	38881000000	93
7317	Q9CQ71	Q9CQ71	sp|Q9CQ71|RFA3_MOUSE Replication protein A 14 kDa subunit OS=Mus musculus OX=10090 GN=Rpa3 PE=1 SV=1	Replication protein A 14 kDa subunit	Rpa3	0.239199		0.00215071	16.6164	16.6605	16.6456	16.7022	16.9739	16.8406	16.8793	16.8877	1	5	5	5	60.3	60.3	60.3	0	13.865	718140000	8
268	Q812E0;A0A0H2UH22;E9Q5X2;E9Q969;D3YUJ4	Q812E0;A0A0H2UH22;E9Q5X2;E9Q969	sp|Q812E0|CPEB2_MOUSE Cytoplasmic polyadenylation element-binding protein 2 OS=Mus musculus OX=10090 GN=Cpeb2 PE=1 SV=1;tr|A0A0H2UH22|A0A0H2UH22_MOUSE Cytoplasmic polyadenylation element-binding protein 2 (Fragment) OS=Mus musculus OX=10090 GN=Cpeb2 PE=1 S	Cytoplasmic polyadenylation element-binding protein 2	Cpeb2	0.239178		5.00241e-06	18.4237	18.4604	18.4221	18.411	18.6709	18.6707	18.6762	18.6562	5	11	11	7	31.5	31.5	19	0	76.314	1610300000	15
107	A0A087WSJ3;Q3U595	A0A087WSJ3;Q3U595	tr|A0A087WSJ3|A0A087WSJ3_MOUSE RIKEN cDNA 2510002D24 gene OS=Mus musculus OX=10090 GN=2510002D24Rik PE=4 SV=1;sp|Q3U595|CV039_MOUSE UPF0545 protein C22orf39 homolog OS=Mus musculus OX=10090 PE=3 SV=1	UPF0545 protein C22orf39 homolog	2510002D24Rik	0.239016		0.0404345	11.5042	11.3963	11.7579	11.4743	11.7424	11.5929	12.105	11.6485	2	1	1	1	16.3	16.3	16.3	0.0030075	1.719	80765000	1
6366	Q8K3G9;D3Z340;H3BL43;D6RFR7	Q8K3G9	sp|Q8K3G9|DP13B_MOUSE DCC-interacting protein 13-beta OS=Mus musculus OX=10090 GN=Appl2 PE=1 SV=1	DCC-interacting protein 13-beta	Appl2	0.23898		3.09614e-06	18.6563	18.7253	18.8106	18.7696	19.0023	18.9893	18.9475	18.9786	4	18	18	17	39.4	39.4	38.4	0	88.975	2005100000	29
4357	Q3U1C4;Q8BYU9	Q3U1C4	tr|Q3U1C4|Q3U1C4_MOUSE MCG1271 OS=Mus musculus OX=10090 GN=Secisbp2 PE=1 SV=1		Secisbp2	0.238604		4.83744e-06	17.1021	17.0709	17.1389	17.108	17.3491	17.2955	17.3876	17.3421	2	11	11	11	17.2	17.2	17.2	0	58.387	566580000	13
6810	Q91W96;D6RDT6;A0A0G2JF77	Q91W96	sp|Q91W96|APC4_MOUSE Anaphase-promoting complex subunit 4 OS=Mus musculus OX=10090 GN=Anapc4 PE=1 SV=1	Anaphase-promoting complex subunit 4	Anapc4	0.238379		1.6605e-06	16.6741	16.7063	16.7312	16.727	16.9377	16.9196	17.0131	16.9218	3	9	9	9	12.6	12.6	12.6	0	20.197	338000000	11
4014	P84089;G3UW85;A0A1W2P7H9;A0A1W2P7T3	P84089;G3UW85;A0A1W2P7H9;A0A1W2P7T3	sp|P84089|ERH_MOUSE Enhancer of rudimentary homolog OS=Mus musculus OX=10090 GN=Erh PE=1 SV=1;tr|G3UW85|G3UW85_MOUSE Enhancer of rudimentary homolog OS=Mus musculus OX=10090 GN=Erh PE=1 SV=1;tr|A0A1W2P7H9|A0A1W2P7H9_MOUSE Enhancer of rudimentary homolog OS	Enhancer of rudimentary homolog	Erh	0.238357		0.0516581	18.5572	18.4109	18.4413	18.5441	18.7981	18.6663	18.9016	18.5411	4	8	8	8	56.7	56.7	56.7	0	136.53	7734300000	18
7109	Q99K30;D3YWI5	Q99K30	sp|Q99K30|ES8L2_MOUSE Epidermal growth factor receptor kinase substrate 8-like protein 2 OS=Mus musculus OX=10090 GN=Eps8l2 PE=1 SV=1	Epidermal growth factor receptor kinase substrate 8-like protein 2	Eps8l2	0.238235		0.000689202	20.3377	20.1309	20.0897	20.17	20.4295	20.4347	20.4463	20.3707	2	31	31	31	56.2	56.2	56.2	0	273.42	8564400000	51
2557	Q61083;G5E8L8	Q61083;G5E8L8	sp|Q61083|M3K2_MOUSE Mitogen-activated protein kinase kinase kinase 2 OS=Mus musculus OX=10090 GN=Map3k2 PE=1 SV=2;tr|G5E8L8|G5E8L8_MOUSE Mitogen-activated protein kinase kinase kinase 2 OS=Mus musculus OX=10090 GN=Map3k2 PE=1 SV=1	Mitogen-activated protein kinase kinase kinase 2	Map3k2	0.238173		4.81231e-05	15.621	15.6244	15.7518	15.7231	15.9597	15.9182	15.9242	15.8709	2	3	3	3	4.8	4.8	4.8	0	5.9658	258630000	3
5890	Q8BW75;E9Q3X6;E9PVL9	Q8BW75	sp|Q8BW75|AOFB_MOUSE Amine oxidase [flavin-containing] B OS=Mus musculus OX=10090 GN=Maob PE=1 SV=4	Amine oxidase [flavin-containing] B	Maob	0.237684		8.63337e-05	22.0799	22.1441	22.1127	22.1345	22.3807	22.2602	22.4387	22.3425	3	36	36	36	72.1	72.1	72.1	0	323.31	162040000000	252
8412	Q9R069;D3YTK7	Q9R069	sp|Q9R069|BCAM_MOUSE Basal cell adhesion molecule OS=Mus musculus OX=10090 GN=Bcam PE=1 SV=1	Basal cell adhesion molecule	Bcam	0.237658		0.0161261	16.7027	16.809	16.5953	16.6671	16.94	17.0846	16.8157	16.8845	2	8	8	8	18.6	18.6	18.6	0	67.107	934510000	10
7220	Q99MR3	Q99MR3	sp|Q99MR3|S12A9_MOUSE Solute carrier family 12 member 9 OS=Mus musculus OX=10090 GN=Slc12a9 PE=1 SV=2	Solute carrier family 12 member 9	Slc12a9	0.237452		0.000222966	16.243	16.1871	16.3139	16.2558	16.4953	16.4913	16.5843	16.3788	1	5	5	5	4.5	4.5	4.5	0	4.9464	637340000	9
8607	Q9Z266;V9GXI0;V9GXT7	Q9Z266	sp|Q9Z266|SNAPN_MOUSE SNARE-associated protein Snapin OS=Mus musculus OX=10090 GN=Snapin PE=1 SV=1	SNARE-associated protein Snapin	Snapin	0.237307		0.000122502	17.551	17.5434	17.5784	17.5915	17.786	17.7434	17.9435	17.7406	3	8	8	8	53.7	53.7	53.7	0	99.063	1740900000	14
1770	Q6NVF2;D6RH77;F6WKY8;Q9Z280;D3Z2V2;F6QJR6	Q6NVF2;D6RH77;F6WKY8;Q9Z280	tr|Q6NVF2|Q6NVF2_MOUSE Phospholipase OS=Mus musculus OX=10090 GN=Pld1 PE=1 SV=1;tr|D6RH77|D6RH77_MOUSE Phospholipase OS=Mus musculus OX=10090 GN=Pld1 PE=1 SV=2;tr|F6WKY8|F6WKY8_MOUSE Phospholipase D1 (Fragment) OS=Mus musculus OX=10090 GN=Pld1 PE=1 SV=1;sp	Phospholipase D1	Pld1	0.237292		4.90626e-05	16.5689	16.5409	16.5818	16.6177	16.732	16.8263	16.8777	16.8224	6	8	8	8	9	9	9	0	13.05	329910000	9
1646	Q6PDH0;E9PWB1;D3Z4N0;D3Z0X5;F6RUK9;F7B296;E9Q307;E9PWW4;F6RYD0;D3YVB9;D3YVQ3;F7AWU3;E9Q340	Q6PDH0;E9PWB1;D3Z4N0;D3Z0X5;F6RUK9	sp|Q6PDH0|PHLB1_MOUSE Pleckstrin homology-like domain family B member 1 OS=Mus musculus OX=10090 GN=Phldb1 PE=1 SV=1;tr|E9PWB1|E9PWB1_MOUSE Pleckstrin homology-like domain family B member 1 OS=Mus musculus OX=10090 GN=Phldb1 PE=1 SV=1;tr|D3Z4N0|D3Z4N0_MOUS	Pleckstrin homology-like domain family B member 1	Phldb1	0.236726		0.00187755	15.2926	15.3121	15.3362	15.2646	15.4619	15.6379	15.5534	15.4991	13	5	5	5	3.6	3.6	3.6	0	7.1955	347640000	5
7294	Q9CPY6	Q9CPY6	sp|Q9CPY6|GID4_MOUSE Glucose-induced degradation protein 4 homolog OS=Mus musculus OX=10090 GN=Gid4 PE=1 SV=1	Glucose-induced degradation protein 4 homolog	Gid4	0.236701		0.00914652	14.5977	14.8908	14.5743	14.6002	14.772	14.8803	15.0361	14.9213	1	2	2	2	10.1	10.1	10.1	0	5.5351	61071000	3
8890	S4R192	S4R192	tr|S4R192|S4R192_MOUSE Protein transport protein Sec31A (Fragment) OS=Mus musculus OX=10090 GN=Sec31a PE=1 SV=1		Sec31a	0.236588		0.141557	14.9725	15.3459	15.1132	15.3186	15.4563	15.4969	15.2828	15.4606	1	18	1	1	70.6	5.6	5.6	0.002162	1.9446	67699000	1
4630	Q5BLK4;E9PUA2;A0A286YDD7;A0A286YDR9;A0A286YD79;A0A286YCY9;A0A286YE02;A0A286YDH2	Q5BLK4;E9PUA2;A0A286YDD7	sp|Q5BLK4|TUT7_MOUSE Terminal uridylyltransferase 7 OS=Mus musculus OX=10090 GN=Tut7 PE=1 SV=3;tr|E9PUA2|E9PUA2_MOUSE Terminal uridylyl transferase 7 OS=Mus musculus OX=10090 GN=Tut7 PE=1 SV=1;tr|A0A286YDD7|A0A286YDD7_MOUSE Terminal uridylyl transferase 7	Terminal uridylyltransferase 7	Zcchc6	0.236514		6.31048e-06	19.6303	19.7284	19.7621	19.7055	19.8817	19.96	20.0033	19.9274	8	36	36	33	26.6	26.6	24.8	0	191.8	3964000000	52
7795	Q9D7H3;D3Z263;D6RD00	Q9D7H3;D3Z263	sp|Q9D7H3|RTCA_MOUSE RNA 3-terminal phosphate cyclase OS=Mus musculus OX=10090 GN=RtcA PE=1 SV=2;tr|D3Z263|D3Z263_MOUSE RNA 3-terminal phosphate cyclase (Fragment) OS=Mus musculus OX=10090 GN=Rtca PE=1 SV=1	RNA 3-terminal phosphate cyclase	RtcA;Rtca	0.236487		3.93858e-05	17.0732	17.0981	17.1446	16.9823	17.3001	17.3606	17.3205	17.2627	3	6	6	6	18.9	18.9	18.9	0	13.279	1923300000	9
2654	J7NUP1;Q60766	J7NUP1;Q60766	tr|J7NUP1|J7NUP1_MOUSE Immunity-related GTPase family M protein 1 OS=Mus musculus OX=10090 GN=Irgm1 PE=1 SV=1;sp|Q60766|IRGM1_MOUSE Immunity-related GTPase family M protein 1 OS=Mus musculus OX=10090 GN=Irgm1 PE=1 SV=1	Immunity-related GTPase family M protein 1	Irgm1	0.236421		0.0602247	19.4439	19.6246	19.5859	19.4569	19.574	19.5278	20.2085	19.7468	2	22	22	22	60.8	60.8	60.8	0	323.31	13948000000	52
1008	Q80TQ5;A2ADE0;Z4YJW6	Q80TQ5;A2ADE0;Z4YJW6	sp|Q80TQ5|PKHM2_MOUSE Pleckstrin homology domain-containing family M member 2 OS=Mus musculus OX=10090 GN=Plekhm2 PE=1 SV=2;tr|A2ADE0|A2ADE0_MOUSE Pleckstrin homology domain-containing family M member 2 OS=Mus musculus OX=10090 GN=Plekhm2 PE=1 SV=1;tr|Z4YJ	Pleckstrin homology domain-containing family M member 2	Plekhm2	0.236405		0.000197832	14.3115	14.1487	14.2504	14.3123	14.4457	14.5355	14.463	14.5243	3	3	3	3	3.9	3.9	3.9	0	9.4956	76390000	3
1825	Q9JIZ0;E9PUL7;G3UWY7;E0CYC6;Q9JIY7	Q9JIZ0;E9PUL7;G3UWY7;E0CYC6	sp|Q9JIZ0|CMLO1_MOUSE Probable N-acetyltransferase CML1 OS=Mus musculus OX=10090 GN=Cml1 PE=1 SV=1;tr|E9PUL7|E9PUL7_MOUSE N-acetyltransferase 8 (GCN5-related) family member 1 OS=Mus musculus OX=10090 GN=Nat8f1 PE=1 SV=1;tr|G3UWY7|G3UWY7_MOUSE N-acetyltrans	Probable N-acetyltransferase CML1;N-acetyltransferase 8B	Cml1;Nat8b	0.236111		0.00567542	19.3895	18.9988	19.2446	19.2542	19.5179	19.4594	19.3893	19.465	5	11	8	8	37.4	27.9	27.9	0	21.587	22812000000	43
5325	Q78PG9	Q78PG9	sp|Q78PG9|CCD25_MOUSE Coiled-coil domain-containing protein 25 OS=Mus musculus OX=10090 GN=Ccdc25 PE=1 SV=1	Coiled-coil domain-containing protein 25	Ccdc25	0.235994		1.08336e-05	19.0736	19.0845	19.0557	19.0616	19.305	19.2432	19.367	19.3041	1	15	15	15	66.8	66.8	66.8	0	59.15	5937100000	29
3142	P11725;Q8R1A8	P11725;Q8R1A8	sp|P11725|OTC_MOUSE Ornithine carbamoyltransferase, mitochondrial OS=Mus musculus OX=10090 GN=Otc PE=1 SV=1;tr|Q8R1A8|Q8R1A8_MOUSE Ornithine carbamoyltransferase, mitochondrial OS=Mus musculus OX=10090 GN=Otc PE=1 SV=1	Ornithine carbamoyltransferase, mitochondrial	Otc	0.235845		0.000426737	21.4487	21.5113	21.5047	21.5948	21.7802	21.7074	21.7649	21.7504	2	33	33	33	86.7	86.7	86.7	0	323.31	223920000000	184
2229	Q9JJ04;F2Z3X1	Q9JJ04;F2Z3X1	sp|Q9JJ04|B4GT4_MOUSE Beta-1,4-galactosyltransferase 4 OS=Mus musculus OX=10090 GN=B4galt4 PE=2 SV=1;tr|F2Z3X1|F2Z3X1_MOUSE Beta-1,4-galactosyltransferase 4 OS=Mus musculus OX=10090 GN=B4galt4 PE=1 SV=1	Beta-1,4-galactosyltransferase 4;N-acetyllactosamine synthase;Lactotriaosylceramide beta-1,4-galactosyltransferase	B4galt4	0.235545		0.0967362	11.3177	10.9373	10.795	11.2455	11.1875	11.3498	11.2714	11.429	2	1	1	1	2.3	2.3	2.3	0.0091456	1.1985	11591000	1
8116	Q9ERS4	Q9ERS4	sp|Q9ERS4|PKHA3_MOUSE Pleckstrin homology domain-containing family A member 3 OS=Mus musculus OX=10090 GN=Plekha3 PE=2 SV=1	Pleckstrin homology domain-containing family A member 3	Plekha3	0.235211		0.000135819	14.9003	14.8436	14.818	15.0144	15.1143	15.1306	15.1101	15.1622	1	2	2	2	6.7	6.7	6.7	0	4.1249	40531000	3
5976	Q8C0J6	Q8C0J6	sp|Q8C0J6|SWAHC_MOUSE Ankyrin repeat domain-containing protein SOWAHC OS=Mus musculus OX=10090 GN=Sowahc PE=1 SV=2	Ankyrin repeat domain-containing protein SOWAHC	Sowahc	0.235097		6.47284e-05	17.4399	17.4647	17.5705	17.5182	17.7028	17.6863	17.7855	17.7591	1	7	7	7	17.2	17.2	17.2	0	42.026	510760000	8
8232	Q9JK48;A0A0G2JEC4;A0A0G2JE45;A0A0G2JF57	Q9JK48;A0A0G2JEC4	sp|Q9JK48|SHLB1_MOUSE Endophilin-B1 OS=Mus musculus OX=10090 GN=Sh3glb1 PE=1 SV=1;tr|A0A0G2JEC4|A0A0G2JEC4_MOUSE Endophilin-B1 OS=Mus musculus OX=10090 GN=Sh3glb1 PE=1 SV=1	Endophilin-B1	Sh3glb1	0.235062		5.16039e-07	17.2963	17.3492	17.3632	17.4014	17.5855	17.5675	17.6347	17.5626	4	9	8	8	23.3	21.1	21.1	0	58.419	3281200000	10
5051	Q69Z69	Q69Z69	sp|Q69Z69|ESCO1_MOUSE N-acetyltransferase ESCO1 OS=Mus musculus OX=10090 GN=Esco1 PE=2 SV=2	N-acetyltransferase ESCO1	Esco1	0.23478		0.08762	10.2495	10.2594	10.1385	10.3127	10.5433	10.4313	10.8677	10.0569	1	1	1	1	1.1	1.1	1.1	0.00077409	2.2099	7704400	1
8241	Q9JKC8;H7BWY2;A0A286YDZ6;D3YXV9;Q8R2R9;D3YWU3	Q9JKC8;H7BWY2;A0A286YDZ6	sp|Q9JKC8|AP3M1_MOUSE AP-3 complex subunit mu-1 OS=Mus musculus OX=10090 GN=Ap3m1 PE=1 SV=1;tr|H7BWY2|H7BWY2_MOUSE AP-3 complex subunit mu-1 OS=Mus musculus OX=10090 GN=Ap3m1 PE=1 SV=1;tr|A0A286YDZ6|A0A286YDZ6_MOUSE AP-3 complex subunit mu-1 OS=Mus musculu	AP-3 complex subunit mu-1	Ap3m1	0.234448		6.33297e-06	19.2016	19.2776	19.2222	19.2769	19.4561	19.4441	19.5027	19.5135	6	15	15	15	51.7	51.7	51.7	0	138.66	4702800000	38
4143	Q03963	Q03963	sp|Q03963|E2AK2_MOUSE Interferon-induced, double-stranded RNA-activated protein kinase OS=Mus musculus OX=10090 GN=Eif2ak2 PE=1 SV=2	Interferon-induced, double-stranded RNA-activated protein kinase	Eif2ak2	0.234438		6.44484e-05	17.8862	17.8939	17.9827	17.94	18.104	18.1342	18.2405	18.1618	1	14	14	14	29.1	29.1	29.1	0	114.69	1633600000	16
8546	Q9Z0H8	Q9Z0H8	sp|Q9Z0H8|CLIP2_MOUSE CAP-Gly domain-containing linker protein 2 OS=Mus musculus OX=10090 GN=Clip2 PE=1 SV=2	CAP-Gly domain-containing linker protein 2	Clip2	0.234431		0.00145695	16.7224	16.8288	16.9326	16.7094	16.983	16.9747	17.1852	16.9881	1	8	5	5	8.4	5.2	5.2	0	19.88	366560000	5
1327	B1AZ14;B1AZ15;B1AZ25	B1AZ14;B1AZ15	tr|B1AZ14|B1AZ14_MOUSE Cordon-bleu protein-like 1 OS=Mus musculus OX=10090 GN=Cobll1 PE=1 SV=1;tr|B1AZ15|B1AZ15_MOUSE Cordon-bleu protein-like 1 OS=Mus musculus OX=10090 GN=Cobll1 PE=1 SV=1		Cobll1	0.234284		0.000484035	21.2254	21.1854	21.3466	21.2412	21.5723	21.5388	21.4467	21.378	3	65	65	0	59.6	59.6	0	0	323.31	24500000000	111
5828	Q8BTG6	Q8BTG6	sp|Q8BTG6|CL049_MOUSE UPF0454 protein C12orf49 homolog OS=Mus musculus OX=10090 PE=2 SV=1	UPF0454 protein C12orf49 homolog		0.234125		0.00434931	12.0736	12.228	12.1981	12.1383	12.4101	12.5772	12.3924	12.1947	1	1	1	1	6.3	6.3	6.3	0.00026305	2.5437	41397000	1
6197	Q8CI51;D9J2Z9;D9J300;D9J301;D9J302;D9J303;F8WJI6;E9Q8P5;Q9CRA2;A0A0G2JEJ0;A0A0G2JGZ5;Q9JKS4;E9PYJ9	Q8CI51;D9J2Z9;D9J300;D9J301;D9J302	sp|Q8CI51|PDLI5_MOUSE PDZ and LIM domain protein 5 OS=Mus musculus OX=10090 GN=Pdlim5 PE=1 SV=4;tr|D9J2Z9|D9J2Z9_MOUSE ENH isoform 1b OS=Mus musculus OX=10090 GN=Pdlim5 PE=1 SV=1;tr|D9J300|D9J300_MOUSE ENH isoform 1c OS=Mus musculus OX=10090 GN=Pdlim5 PE=1	PDZ and LIM domain protein 5	Pdlim5	0.233787		1.1866e-05	20.6139	20.6368	20.772	20.7022	20.8713	20.9647	20.9236	20.9004	13	37	37	36	71.6	71.6	70.4	0	323.31	26383000000	86
217	A0A0G2JEA5;Q8BG26	A0A0G2JEA5	tr|A0A0G2JEA5|A0A0G2JEA5_MOUSE Uncharacterized protein OS=Mus musculus OX=10090 GN=Gm43738 PE=4 SV=1			0.233696		0.00330234	14.6013	14.2925	14.3888	14.5018	14.6845	14.6795	14.6757	14.6794	2	13	1	0	15	1	0	0.00052077	2.3505	27498000	1
2575	G5E8V9;E9Q3G5	G5E8V9;E9Q3G5	tr|G5E8V9|G5E8V9_MOUSE ADP-ribosylation factor-interacting protein 1 OS=Mus musculus OX=10090 GN=Arfip1 PE=1 SV=1;tr|E9Q3G5|E9Q3G5_MOUSE ADP-ribosylation factor-interacting protein 1 OS=Mus musculus OX=10090 GN=Arfip1 PE=1 SV=1		Arfip1	0.233639		1.05136e-06	19.4164	19.4432	19.4632	19.4484	19.6272	19.6463	19.7268	19.7055	2	16	16	2	52.5	52.5	11	0	168.3	7358000000	38
4644	Q5F2E7	Q5F2E7	sp|Q5F2E7|NUFP2_MOUSE Nuclear fragile X mental retardation-interacting protein 2 OS=Mus musculus OX=10090 GN=Nufip2 PE=1 SV=1	Nuclear fragile X mental retardation-interacting protein 2	Nufip2	0.233548		3.5843e-07	18.2273	18.2114	18.1838	18.1543	18.388	18.4088	18.4757	18.4386	1	13	13	13	27.2	27.2	27.2	0	84.764	1268100000	15
3146	P11928;Q8K469;Q05BJ7	P11928;Q8K469;Q05BJ7	sp|P11928|OAS1A_MOUSE 2-5-oligoadenylate synthase 1A OS=Mus musculus OX=10090 GN=Oas1a PE=1 SV=2;tr|Q8K469|Q8K469_MOUSE 2-5 oligoadenylate synthetase 1G OS=Mus musculus OX=10090 GN=Oas1g PE=2 SV=1;tr|Q05BJ7|Q05BJ7_MOUSE Oas1g protein OS=Mus musculus OX	2-5-oligoadenylate synthase 1A	Oas1a;Oas1g	0.233463		0.11661	17.2295	17.3032	17.4145	17.3267	17.4122	17.4899	17.807	17.4986	3	8	8	8	28.1	28.1	28.1	0	56.06	1120400000	12
6516	Q8R310;F6S041	Q8R310	sp|Q8R310|TMCC3_MOUSE Transmembrane and coiled-coil domain protein 3 OS=Mus musculus OX=10090 GN=Tmcc3 PE=1 SV=2	Transmembrane and coiled-coil domains protein 3	Tmcc3	0.233414		0.00146749	16.5188	16.4559	16.7201	16.5735	16.7988	16.8365	16.8101	16.7564	2	4	4	4	10.7	10.7	10.7	0	12.133	211360000	7
7556	Q9CYV5;Q8C8G3;D3YUX0	Q9CYV5;Q8C8G3	sp|Q9CYV5|TM135_MOUSE Transmembrane protein 135 OS=Mus musculus OX=10090 GN=Tmem135 PE=2 SV=1;tr|Q8C8G3|Q8C8G3_MOUSE Transmembrane protein 135 OS=Mus musculus OX=10090 GN=Tmem135 PE=1 SV=1	Transmembrane protein 135	Tmem135	0.233018		0.000645642	18.9869	19.0001	19.0248	18.9517	19.1859	19.1641	19.3133	19.2322	3	13	13	13	24.9	24.9	24.9	0	67.698	9041400000	28
5763	Q8BMJ2	Q8BMJ2	sp|Q8BMJ2|SYLC_MOUSE Leucine--tRNA ligase, cytoplasmic OS=Mus musculus OX=10090 GN=Lars PE=1 SV=2	Leucine--tRNA ligase, cytoplasmic	Lars	0.232608		6.16873e-07	21.2598	21.2686	21.3076	21.249	21.4675	21.5085	21.5524	21.4872	1	66	66	66	59.4	59.4	59.4	0	323.31	28684000000	130
7184	Q99LJ0;A0A0G2JFS0	Q99LJ0	sp|Q99LJ0|CT2NL_MOUSE CTTNBP2 N-terminal-like protein OS=Mus musculus OX=10090 GN=Cttnbp2nl PE=1 SV=1	CTTNBP2 N-terminal-like protein	Cttnbp2nl	0.232583		0.010388	15.1835	15.355	15.1642	15.1564	15.2729	15.3588	15.6923	15.4653	2	4	4	4	6.7	6.7	6.7	0	19.956	321740000	4
3513	P45377	P45377	sp|P45377|ALD2_MOUSE Aldose reductase-related protein 2 OS=Mus musculus OX=10090 GN=Akr1b8 PE=1 SV=2	Aldose reductase-related protein 2	Akr1b8	0.232441		3.10816e-05	18.6016	18.5779	18.5624	18.6744	18.9094	18.8394	18.8282	18.7691	1	15	10	7	64.6	51.9	39.2	0	136.25	5004600000	19
5551	Q8BFW7	Q8BFW7	sp|Q8BFW7|LPP_MOUSE Lipoma-preferred partner homolog OS=Mus musculus OX=10090 GN=Lpp PE=1 SV=1	Lipoma-preferred partner homolog	Lpp	0.23225		0.000234877	20.2063	20.2804	20.3915	20.2529	20.4767	20.6005	20.492	20.491	1	25	25	24	52.7	52.7	51.2	0	323.31	8767800000	67
8278	Q9JLQ0	Q9JLQ0	sp|Q9JLQ0|CD2AP_MOUSE CD2-associated protein OS=Mus musculus OX=10090 GN=Cd2ap PE=1 SV=3	CD2-associated protein	Cd2ap	0.232168		1.53749e-05	19.4002	19.4228	19.4733	19.4288	19.5893	19.683	19.7435	19.638	1	26	26	26	45.5	45.5	45.5	0	121.82	8467300000	39
8460	Q9R257	Q9R257	sp|Q9R257|HEBP1_MOUSE Heme-binding protein 1 OS=Mus musculus OX=10090 GN=Hebp1 PE=1 SV=2	Heme-binding protein 1	Hebp1	0.231811		0.597947	15.408	15.5005	15.5997	15.7636	15.8732	16.2886	16.3294	14.7079	1	14	1	1	85.8	12.6	12.6	0	13.892	264420000	2
7562	Q9CZ28;A2A6M1	Q9CZ28;A2A6M1	sp|Q9CZ28|SNF8_MOUSE Vacuolar-sorting protein SNF8 OS=Mus musculus OX=10090 GN=Snf8 PE=1 SV=1;tr|A2A6M1|A2A6M1_MOUSE Vacuolar-sorting protein SNF8 OS=Mus musculus OX=10090 GN=Snf8 PE=1 SV=1	Vacuolar-sorting protein SNF8	Snf8	0.231437		1.34105e-05	17.8316	17.8594	17.8603	17.8741	18.0524	18.134	18.0774	18.0873	2	9	9	9	38	38	38	0	82.804	1728200000	14
116	Q3TLH4;A0A0A0MQ79;S4R2J9;S4R209;S4R2L9;S4R2E2;S4R298	Q3TLH4;A0A0A0MQ79;S4R2J9	sp|Q3TLH4|PRC2C_MOUSE Protein PRRC2C OS=Mus musculus OX=10090 GN=Prrc2c PE=1 SV=3;tr|A0A0A0MQ79|A0A0A0MQ79_MOUSE Protein PRRC2C OS=Mus musculus OX=10090 GN=Prrc2c PE=1 SV=1;tr|S4R2J9|S4R2J9_MOUSE Protein PRRC2C OS=Mus musculus OX=10090 GN=Prrc2c PE=1 SV=1	Protein PRRC2C	Prrc2c	0.231368		4.51881e-05	20.1368	20.0941	20.1926	20.1216	20.3702	20.3731	20.4013	20.3259	7	50	50	3	18.5	18.5	1	0	271.48	8405700000	75
3029	P02463;A0A1B0GRC0;A0A1B0GSI7;Q63ZW6;F7CK55	P02463;A0A1B0GRC0;A0A1B0GSI7	sp|P02463|CO4A1_MOUSE Collagen alpha-1(IV) chain OS=Mus musculus OX=10090 GN=Col4a1 PE=1 SV=4;tr|A0A1B0GRC0|A0A1B0GRC0_MOUSE Collagen alpha-1(IV) chain (Fragment) OS=Mus musculus OX=10090 GN=Col4a1 PE=1 SV=1;tr|A0A1B0GSI7|A0A1B0GSI7_MOUSE Collagen alpha-1(	Collagen alpha-1(IV) chain;Arresten	Col4a1	0.231157		0.000396965	17.3713	17.2531	17.2819	17.3562	17.549	17.6289	17.6133	17.3961	5	7	7	7	5	5	5	0	83.31	6399500000	14
271	Q9CYP7;A0A0J9YMZ5;A0A140LIE1	Q9CYP7;A0A0J9YMZ5;A0A140LIE1	sp|Q9CYP7|SESN3_MOUSE Sestrin-3 OS=Mus musculus OX=10090 GN=Sesn3 PE=1 SV=1;tr|A0A0J9YMZ5|A0A0J9YMZ5_MOUSE Sestrin-3 OS=Mus musculus OX=10090 GN=Sesn3 PE=1 SV=1;tr|A0A140LIE1|A0A140LIE1_MOUSE Sestrin-3 OS=Mus musculus OX=10090 GN=Sesn3 PE=1 SV=1	Sestrin-3	Sesn3	0.230865		0.000110404	15.2394	15.3076	15.244	15.2877	15.6007	15.4485	15.431	15.522	3	4	2	1	9.6	4.5	2.4	0.006713	1.36	66903000	2
5387	Q7TSC1;G3UX48;REV__Q3TBQ1	Q7TSC1;G3UX48	sp|Q7TSC1|PRC2A_MOUSE Protein PRRC2A OS=Mus musculus OX=10090 GN=Prrc2a PE=1 SV=1;tr|G3UX48|G3UX48_MOUSE Protein PRRC2A OS=Mus musculus OX=10090 GN=Prrc2a PE=1 SV=1	Protein PRRC2A	Prrc2a	0.230463		6.3965e-05	19.588	19.5853	19.7058	19.5777	19.8256	19.8296	19.9087	19.8148	3	41	38	38	23.3	22	22	0	245.72	4854200000	55
1658	Q99K90;D3Z564;D3Z216	Q99K90;D3Z564;D3Z216	sp|Q99K90|TAB2_MOUSE TGF-beta-activated kinase 1 and MAP3K7-binding protein 2 OS=Mus musculus OX=10090 GN=Tab2 PE=1 SV=1;tr|D3Z564|D3Z564_MOUSE TGF-beta-activated kinase 1 and MAP3K7-binding protein 2 (Fragment) OS=Mus musculus OX=10090 GN=Tab2 PE=1 SV=1;t	TGF-beta-activated kinase 1 and MAP3K7-binding protein 2	Tab2	0.230403		0.00873445	12.443	12.6111	12.8037	12.6521	13.0409	12.823	12.8643	12.7033	3	1	1	1	1.6	1.6	1.6	0.0032516	1.6913	14452000	1
639	Q8VI63;A0A1B0GR18;A0A1B0GT55;A0A1B0GRX6	Q8VI63;A0A1B0GR18;A0A1B0GT55;A0A1B0GRX6	sp|Q8VI63|MOB2_MOUSE MOB kinase activator 2 OS=Mus musculus OX=10090 GN=Mob2 PE=1 SV=1;tr|A0A1B0GR18|A0A1B0GR18_MOUSE MOB kinase activator 2 OS=Mus musculus OX=10090 GN=Mob2 PE=1 SV=1;tr|A0A1B0GT55|A0A1B0GT55_MOUSE MOB kinase activator 2 OS=Mus musculus OX	MOB kinase activator 2	Mob2	0.230305		0.000270855	15.5347	15.3757	15.2908	15.4411	15.6539	15.6699	15.6165	15.6232	4	3	3	3	11.1	11.1	11.1	0	6.9225	663180000	4
6965	Q920L1	Q920L1	sp|Q920L1|FADS1_MOUSE Fatty acid desaturase 1 OS=Mus musculus OX=10090 GN=Fads1 PE=1 SV=1	Fatty acid desaturase 1	Fads1	0.230001		0.000377685	18.4428	18.5604	18.6401	18.4983	18.7827	18.7002	18.717	18.8618	1	13	12	12	31.3	30	30	0	118.46	7205900000	23
4207	Q149L6;A0A0G2JFJ4	Q149L6	sp|Q149L6|DJB14_MOUSE DnaJ homolog subfamily B member 14 OS=Mus musculus OX=10090 GN=Dnajb14 PE=2 SV=1	DnaJ homolog subfamily B member 14	Dnajb14	0.229994		0.000130149	16.1621	16.0954	16.0244	16.0181	16.3197	16.2596	16.3387	16.3022	2	6	6	6	14.2	14.2	14.2	0	16.684	1172700000	8
6821	Q91WE2;A0A1D5RLW0;A0A1D5RLU2;A0A1D5RLX7;A0A1D5RLY1;A0A1D5RLI3;A0A1D5RLF2;A0A1D5RLD7;A0A1D5RLT4;A0A1D5RLJ3;A0A1D5RM67;A0A1D5RM30	Q91WE2;A0A1D5RLW0;A0A1D5RLU2;A0A1D5RLX7;A0A1D5RLY1;A0A1D5RLI3	sp|Q91WE2|F192A_MOUSE Protein FAM192A OS=Mus musculus OX=10090 GN=Fam192a PE=1 SV=1;tr|A0A1D5RLW0|A0A1D5RLW0_MOUSE Protein FAM192A (Fragment) OS=Mus musculus OX=10090 GN=Fam192a PE=1 SV=1;tr|A0A1D5RLU2|A0A1D5RLU2_MOUSE Protein FAM192A (Fragment) OS=Mus mus	Protein FAM192A	Fam192a	0.22983		0.0008988	18.0325	17.9724	18.2363	18.1262	18.3498	18.3764	18.3233	18.2373	12	12	12	12	43.3	43.3	43.3	0	49.488	1593000000	17
4592	Q4VA98;Q6IQX8	Q4VA98;Q6IQX8	tr|Q4VA98|Q4VA98_MOUSE Zfp219 protein OS=Mus musculus OX=10090 GN=Zfp219 PE=1 SV=1;sp|Q6IQX8|ZN219_MOUSE Zinc finger protein 219 OS=Mus musculus OX=10090 GN=Znf219 PE=1 SV=1		Zfp219	0.229437		0.0323487	16.0342	16.0182	16.4955	16.1852	16.4818	16.4754	16.4201	16.2737	2	4	4	4	7.5	7.5	7.5	0	27.109	319990000	4
911	A0A2R8W6S4	A0A2R8W6S4	tr|A0A2R8W6S4|A0A2R8W6S4_MOUSE Protein kinase C and casein kinase substrate in neurons protein 2 (Fragment) OS=Mus musculus OX=10090 GN=Pacsin2 PE=1 SV=1			0.229064		0.0160505	14.031	14.0479	14.3912	14.3096	14.5428	14.3885	14.3205	14.4442	1	16	1	1	69.1	11	11	0	11.747	70942000	1
2924	O70572;D6RGM4	O70572	sp|O70572|NSMA_MOUSE Sphingomyelin phosphodiesterase 2 OS=Mus musculus OX=10090 GN=Smpd2 PE=1 SV=1	Sphingomyelin phosphodiesterase 2	Smpd2	0.228804		6.88797e-06	18.7078	18.731	18.7455	18.6703	18.9494	18.9134	18.9987	18.9082	2	14	14	14	45.3	45.3	45.3	0	93.093	3811300000	19
1651	Q9DBN4;D3Z1F7;D3YXF2	Q9DBN4;D3Z1F7;D3YXF2	sp|Q9DBN4|P33MX_MOUSE Putative monooxygenase p33MONOX OS=Mus musculus OX=10090 GN=P33monox PE=1 SV=1;tr|D3Z1F7|D3Z1F7_MOUSE RIKEN cDNA 4833439L19 gene OS=Mus musculus OX=10090 GN=4833439L19Rik PE=1 SV=1;tr|D3YXF2|D3YXF2_MOUSE RIKEN cDNA 4833439L19 gene (Fr	Putative monooxygenase p33MONOX	P33monox;4833439L19Rik	0.228769		0.000461669	15.7505	15.5383	15.8102	15.8151	15.9884	15.9778	15.9604	15.9025	3	4	4	4	11.2	11.2	11.2	0	5.151	249650000	4
5635	Q8BH70;V9GXH8;V9GWU9;V9GWT8	Q8BH70;V9GXH8;V9GWU9;V9GWT8	sp|Q8BH70|FBXL4_MOUSE F-box/LRR-repeat protein 4 OS=Mus musculus OX=10090 GN=Fbxl4 PE=1 SV=1;tr|V9GXH8|V9GXH8_MOUSE F-box and leucine-rich repeat protein 4, isoform CRA_b OS=Mus musculus OX=10090 GN=Fbxl4 PE=1 SV=1;tr|V9GWU9|V9GWU9_MOUSE F-box and leucine-	F-box/LRR-repeat protein 4	Fbxl4	0.228693		0.00179837	15.5377	15.6746	15.8512	15.6759	15.9154	15.9048	15.8727	15.9613	4	4	4	4	6.4	6.4	6.4	0	7.0485	219090000	4
640	Q8BH97;A0A1B0GR19;A0A1B0GR86;A0A1B0GSK5;A0A1B0GRI0;A0A1B0GS22	Q8BH97;A0A1B0GR19;A0A1B0GR86;A0A1B0GSK5;A0A1B0GRI0;A0A1B0GS22	sp|Q8BH97|RCN3_MOUSE Reticulocalbin-3 OS=Mus musculus OX=10090 GN=Rcn3 PE=1 SV=1;tr|A0A1B0GR19|A0A1B0GR19_MOUSE Reticulocalbin-3 (Fragment) OS=Mus musculus OX=10090 GN=Rcn3 PE=1 SV=1;tr|A0A1B0GR86|A0A1B0GR86_MOUSE Reticulocalbin-3 (Fragment) OS=Mus musculu	Reticulocalbin-3	Rcn3	0.228388		0.000386234	17.1716	17.302	17.2145	17.2594	17.3789	17.4036	17.5774	17.501	6	8	8	8	25	25	25	0	74.125	1294000000	11
1095	Q91VX2;A2AMY5;F6PYV5	Q91VX2;A2AMY5	sp|Q91VX2|UBAP2_MOUSE Ubiquitin-associated protein 2 OS=Mus musculus OX=10090 GN=Ubap2 PE=1 SV=1;tr|A2AMY5|A2AMY5_MOUSE Ubiquitin-associated protein 2 OS=Mus musculus OX=10090 GN=Ubap2 PE=1 SV=1	Ubiquitin-associated protein 2	Ubap2	0.228367		0.000167696	15.9254	15.9414	15.9284	15.941	16.1228	16.1903	16.2568	16.0796	3	9	9	9	12.6	12.6	12.6	0	34.278	470150000	8
1753	D3Z7P3;D3Z7P4;F6U529;F7B327	D3Z7P3;D3Z7P4	sp|D3Z7P3|GLSK_MOUSE Glutaminase kidney isoform, mitochondrial OS=Mus musculus OX=10090 GN=Gls PE=1 SV=1;tr|D3Z7P4|D3Z7P4_MOUSE Glutaminase kidney isoform, mitochondrial OS=Mus musculus OX=10090 GN=Gls PE=1 SV=1	Glutaminase kidney isoform, mitochondrial	Gls	0.228302		1.66628e-05	16.9118	17.047	16.954	16.997	17.204	17.2458	17.1825	17.1908	4	11	11	11	17.4	17.4	17.4	0	117.37	9835300000	14
2282	F6VW30;P68254;F6YY69	F6VW30;P68254;F6YY69	tr|F6VW30|F6VW30_MOUSE 14-3-3 protein theta (Fragment) OS=Mus musculus OX=10090 GN=Ywhaq PE=1 SV=1;sp|P68254|1433T_MOUSE 14-3-3 protein theta OS=Mus musculus OX=10090 GN=Ywhaq PE=1 SV=1;tr|F6YY69|F6YY69_MOUSE 14-3-3 protein theta (Fragment) OS=Mus musculus	14-3-3 protein theta	Ywhaq	0.228211		0.00207811	18.5997	18.4972	18.6115	18.5834	18.7799	18.8428	18.831	18.7509	3	19	14	13	58.1	46.9	44.6	0	323.31	12442000000	40
672	O35855;O88374;A0A1B0GX27;A0A1B0GST1	O35855;O88374;A0A1B0GX27;A0A1B0GST1	sp|O35855|BCAT2_MOUSE Branched-chain-amino-acid aminotransferase, mitochondrial OS=Mus musculus OX=10090 GN=Bcat2 PE=1 SV=2;tr|O88374|O88374_MOUSE Branched-chain-amino-acid aminotransferase OS=Mus musculus OX=10090 GN=Bcat2 PE=1 SV=1;tr|A0A1B0GX27|A0A1B0GX	Branched-chain-amino-acid aminotransferase, mitochondrial;Branched-chain-amino-acid aminotransferase	Bcat2	0.227998		0.0300186	15.8691	15.7995	15.7156	15.6999	15.8481	15.8813	16.2401	16.0266	4	2	2	2	8.7	8.7	8.7	0	5.062	459520000	3
8032	Q9DD06;A0A0N4SVV4	Q9DD06;A0A0N4SVV4	sp|Q9DD06|RARR2_MOUSE Retinoic acid receptor responder protein 2 OS=Mus musculus OX=10090 GN=Rarres2 PE=1 SV=1;tr|A0A0N4SVV4|A0A0N4SVV4_MOUSE Retinoic acid receptor responder protein 2 OS=Mus musculus OX=10090 GN=Rarres2 PE=1 SV=1	Retinoic acid receptor responder protein 2	Rarres2	0.227958		0.0622308	15.6075	15.8131	15.8517	15.7734	16.1089	15.9208	15.8423	16.0856	2	6	6	6	43.8	43.8	43.8	0	16.756	688040000	5
6422	Q8R059;B1AV53;B1AV54	Q8R059	sp|Q8R059|GALE_MOUSE UDP-glucose 4-epimerase OS=Mus musculus OX=10090 GN=Gale PE=1 SV=1	UDP-glucose 4-epimerase	Gale	0.227947		0.00156231	19.3259	19.3967	19.2442	19.3382	19.4798	19.5699	19.5395	19.6276	3	21	21	21	75.2	75.2	75.2	0	239.37	11202000000	39
4504	Q3UPR7	Q3UPR7	sp|Q3UPR7|TM102_MOUSE Transmembrane protein 102 OS=Mus musculus OX=10090 GN=Tmem102 PE=1 SV=2	Transmembrane protein 102	Tmem102	0.227082		3.67082e-05	17.0643	17.0993	17.0203	16.953	17.2716	17.2893	17.1887	17.2956	1	6	6	6	18.7	18.7	18.7	0	24.431	419420000	6
586	A0A140LHQ8;A0A1L1SUR7	A0A140LHQ8;A0A1L1SUR7	tr|A0A140LHQ8|A0A140LHQ8_MOUSE Phosphatidylinositol-binding clathrin assembly protein (Fragment) OS=Mus musculus OX=10090 GN=Picalm PE=1 SV=1;tr|A0A1L1SUR7|A0A1L1SUR7_MOUSE Phosphatidylinositol-binding clathrin assembly protein (Fragment) OS=Mus musculus O			0.226925		0.00548488	16.7449	16.6451	16.9417	16.6713	17.0407	17.0185	16.9714	16.8802	2	19	1	1	40.1	5.3	5.3	0	81.466	1701500000	3
1540	E9Q9A0;F6V2U0;D3YUL8;D3Z230;Q9EPW0;Q3UEQ1;D3YUD3;F6R4N2;A0A0R4J0Q2;E9QAD0;A0A0A6YXS5	E9Q9A0;F6V2U0;D3YUL8;D3Z230;Q9EPW0;Q3UEQ1;D3YUD3;F6R4N2;A0A0R4J0Q2;E9QAD0	tr|E9Q9A0|E9Q9A0_MOUSE Type I inositol 3,4-bisphosphate 4-phosphatase OS=Mus musculus OX=10090 GN=Inpp4a PE=1 SV=2;tr|F6V2U0|F6V2U0_MOUSE Type I inositol 3,4-bisphosphate 4-phosphatase OS=Mus musculus OX=10090 GN=Inpp4a PE=1 SV=1;tr|D3YUL8|D3YUL8_MOUSE Typ	Type I inositol 3,4-bisphosphate 4-phosphatase	Inpp4a	0.226896		3.24385e-05	16.7	16.7346	16.6412	16.7402	16.9244	16.9795	16.9016	16.918	11	10	10	10	12.5	12.5	12.5	0	20.997	614060000	10
1933	E9PZF0;Q01768;Q5NC79	E9PZF0;Q01768	tr|E9PZF0|E9PZF0_MOUSE Nucleoside diphosphate kinase OS=Mus musculus OX=10090 GN=Gm20390 PE=3 SV=1;sp|Q01768|NDKB_MOUSE Nucleoside diphosphate kinase B OS=Mus musculus OX=10090 GN=Nme2 PE=1 SV=1	Nucleoside diphosphate kinase;Nucleoside diphosphate kinase B	Gm20390;Nme2	0.226675		4.47269e-06	21.287	21.2876	21.1762	21.2391	21.4528	21.4366	21.5473	21.4599	3	19	19	8	82.8	82.8	30.3	0	323.31	188650000000	126
7156	Q99L47;F8WJK8;E9Q1V0;E9Q1X9;E9Q5V1	Q99L47;F8WJK8;E9Q1V0	sp|Q99L47|F10A1_MOUSE Hsc70-interacting protein OS=Mus musculus OX=10090 GN=St13 PE=1 SV=1;tr|F8WJK8|F8WJK8_MOUSE Hsc70-interacting protein OS=Mus musculus OX=10090 GN=St13 PE=1 SV=1;tr|E9Q1V0|E9Q1V0_MOUSE Hsc70-interacting protein (Fragment) OS=Mus muscul	Hsc70-interacting protein	St13	0.226549		4.34681e-06	20.2252	20.2931	20.2025	20.2902	20.5168	20.464	20.4957	20.4407	5	19	19	19	41.2	41.2	41.2	0	203.73	40168000000	65
7709	Q9D1Z3;E0CXY7	Q9D1Z3	sp|Q9D1Z3|F173B_MOUSE Protein N-lysine methyltransferase FAM173B OS=Mus musculus OX=10090 GN=Fam173b PE=1 SV=1	Protein FAM173B	Fam173b	0.226433		0.000113642	16.3036	16.2444	16.2065	16.2506	16.4512	16.5597	16.4568	16.443	2	5	5	5	16.2	16.2	16.2	0	6.9993	623130000	5
6598	Q8VC34	Q8VC34	sp|Q8VC34|RPAP2_MOUSE Putative RNA polymerase II subunit B1 CTD phosphatase Rpap2 OS=Mus musculus OX=10090 GN=Rpap2 PE=2 SV=2	Putative RNA polymerase II subunit B1 CTD phosphatase Rpap2	Rpap2	0.226414		1.54216e-05	15.4293	15.4136	15.5299	15.41	15.6525	15.674	15.6534	15.7086	1	3	3	3	8.8	8.8	8.8	0	40.8	150890000	3
5859	Q8BUN5	Q8BUN5	sp|Q8BUN5|SMAD3_MOUSE Mothers against decapentaplegic homolog 3 OS=Mus musculus OX=10090 GN=Smad3 PE=1 SV=2	Mothers against decapentaplegic homolog 3	Smad3	0.226023		0.00041701	14.9338	14.8685	14.97	15.0669	15.2497	15.2539	15.0539	15.1857	1	3	2	2	6.8	4.5	4.5	0	4.1555	137970000	2
5200	Q6PB66;F6V2A3	Q6PB66	sp|Q6PB66|LPPRC_MOUSE Leucine-rich PPR motif-containing protein, mitochondrial OS=Mus musculus OX=10090 GN=Lrpprc PE=1 SV=2	Leucine-rich PPR motif-containing protein, mitochondrial	Lrpprc	0.225439		5.9676e-06	22.3541	22.2564	22.3174	22.2997	22.5618	22.5637	22.5128	22.4911	2	91	91	91	69.2	69.2	69.2	0	323.31	75678000000	219
6468	Q8R1G6;A0A087WPL1;F7C957	Q8R1G6;A0A087WPL1;F7C957	sp|Q8R1G6|PDLI2_MOUSE PDZ and LIM domain protein 2 OS=Mus musculus OX=10090 GN=Pdlim2 PE=1 SV=1;tr|A0A087WPL1|A0A087WPL1_MOUSE PDZ and LIM domain protein 2 OS=Mus musculus OX=10090 GN=Pdlim2 PE=1 SV=1;tr|F7C957|F7C957_MOUSE PDZ and LIM domain protein 2 (Fr	PDZ and LIM domain protein 2	Pdlim2	0.225376		0.0372809	14.9478	15.0095	15.1082	15.0534	15.2094	15.3397	15.2526	15.2187	3	3	3	3	13.2	13.2	13.2	0	10.62	102170000	3
3878	P62862;Q642K5	P62862;Q642K5	sp|P62862|RS30_MOUSE 40S ribosomal protein S30 OS=Mus musculus OX=10090 GN=Fau PE=1 SV=1;tr|Q642K5|Q642K5_MOUSE 40S ribosomal protein S30 OS=Mus musculus OX=10090 GN=Fau PE=1 SV=1	40S ribosomal protein S30	Fau	0.224853		0.00910684	18.2334	18.2822	18.1292	18.3983	18.3934	18.4977	18.4797	18.5718	2	4	4	4	33.9	33.9	33.9	0	13.846	46255000000	18
677	A0A1D5RLD1;E9QKV6;E9PWZ6;A0A1D5RLW4	A0A1D5RLD1;E9QKV6;E9PWZ6	tr|A0A1D5RLD1|A0A1D5RLD1_MOUSE Unconventional myosin-IXb OS=Mus musculus OX=10090 GN=Myo9b PE=1 SV=1;tr|E9QKV6|E9QKV6_MOUSE Unconventional myosin-IXb OS=Mus musculus OX=10090 GN=Myo9b PE=1 SV=1;tr|E9PWZ6|E9PWZ6_MOUSE Unconventional myosin-IXb OS=Mus muscul		Myo9b	0.224722		1.26569e-05	19.0544	19.0336	19.1169	19.0381	19.2335	19.2306	19.3862	19.2916	4	28	28	1	17.6	17.6	0.6	0	109.46	2034300000	37
4638	Q5DU37;A0A1W2P6J0;A0A1W2P6K6	Q5DU37	sp|Q5DU37|ZFY26_MOUSE Zinc finger FYVE domain-containing protein 26 OS=Mus musculus OX=10090 GN=Zfyve26 PE=1 SV=2	Zinc finger FYVE domain-containing protein 26	Zfyve26	0.224646		2.84984e-05	17.6841	17.6795	17.7914	17.7537	17.9399	17.9402	17.9877	17.9395	3	17	17	17	7.5	7.5	7.5	0	57.518	1187800000	21
4254	Q3TCJ1;Z4YJY0;D3Z4D8;D6RJ39	Q3TCJ1;Z4YJY0;D3Z4D8	sp|Q3TCJ1|ABRX2_MOUSE BRISC complex subunit Abraxas 2 OS=Mus musculus OX=10090 GN=Abraxas2 PE=1 SV=1;tr|Z4YJY0|Z4YJY0_MOUSE BRISC complex subunit Abraxas 2 OS=Mus musculus OX=10090 GN=Abraxas2 PE=1 SV=1;tr|D3Z4D8|D3Z4D8_MOUSE BRISC complex subunit Abraxas	BRISC complex subunit Abro1	Fam175b	0.224354		2.77769e-06	18.8772	18.8463	18.949	18.9331	19.1106	19.1517	19.1438	19.0969	4	13	13	13	36.1	36.1	36.1	0	110.43	4201600000	24
3554	P48410;A2ALN0	P48410	sp|P48410|ABCD1_MOUSE ATP-binding cassette sub-family D member 1 OS=Mus musculus OX=10090 GN=Abcd1 PE=1 SV=1	ATP-binding cassette sub-family D member 1	Abcd1	0.224102		0.0343889	18.6356	18.865	18.9542	18.6234	19.0366	18.7213	19.0815	19.135	2	17	14	14	29.8	23.9	23.9	0	81.102	2552800000	24
3324	P26350;A0A087WP98;A0A087WPN6;A0A087WQN2	P26350	sp|P26350|PTMA_MOUSE Prothymosin alpha OS=Mus musculus OX=10090 GN=Ptma PE=1 SV=2	Prothymosin alpha;Prothymosin alpha, N-terminally processed;Thymosin alpha	Ptma	0.224093		0.00129883	19.0554	18.933	18.9925	18.9777	19.2572	19.2267	19.2621	19.109	4	7	7	7	45	45	45	0	172.02	43101000000	26
7146	Q99KW3;A0A2U3TZ82;G5E8W1;A0A2R8VI29;J9JI90	Q99KW3;A0A2U3TZ82;G5E8W1	sp|Q99KW3|TARA_MOUSE TRIO and F-actin-binding protein OS=Mus musculus OX=10090 GN=Triobp PE=1 SV=3;tr|A0A2U3TZ82|A0A2U3TZ82_MOUSE TRIO and F-actin-binding protein OS=Mus musculus OX=10090 GN=Triobp PE=4 SV=1;tr|G5E8W1|G5E8W1_MOUSE TRIO and F-actin-binding	TRIO and F-actin-binding protein	Triobp	0.224082		2.18644e-06	18.3367	18.3513	18.4511	18.3559	18.5798	18.6149	18.5897	18.607	5	20	19	19	10.5	10	10	0	154.61	2398100000	21
879	A0A2I3BRQ7	A0A2I3BRQ7	tr|A0A2I3BRQ7|A0A2I3BRQ7_MOUSE SR-related CTD-associated factor 11 (Fragment) OS=Mus musculus OX=10090 GN=Scaf11 PE=1 SV=1			0.223866		0.000372637	12.8936	12.8175	12.7919	12.8957	13.0815	13.0023	13.1464	13.0641	1	2	1	1	4	1.9	1.9	0.0048095	1.4996	56235000	1
1213	A6H5Z3;E0CY34	A6H5Z3	sp|A6H5Z3|EXC6B_MOUSE Exocyst complex component 6B OS=Mus musculus OX=10090 GN=Exoc6b PE=1 SV=1	Exocyst complex component 6B	Exoc6b	0.223724		3.32852e-06	17.9823	18.0282	18.0291	17.9445	18.2053	18.1917	18.2989	18.1832	2	16	16	15	22.3	22.3	21.4	0	44.394	1061800000	16
6268	Q8K0D7	Q8K0D7	sp|Q8K0D7|WRB_MOUSE Tail-anchored protein insertion receptor WRB OS=Mus musculus OX=10090 GN=Wrb PE=1 SV=1	Tail-anchored protein insertion receptor WRB	Wrb	0.223694		0.0397519	13.9313	13.9296	13.7741	13.8883	14.0418	14.2043	13.9926	14.1794	1	1	1	1	5.2	5.2	5.2	0.0002633	2.5587	41907000	1
3807	P61514;A0A1D5RL86	P61514;A0A1D5RL86	sp|P61514|RL37A_MOUSE 60S ribosomal protein L37a OS=Mus musculus OX=10090 GN=Rpl37a PE=1 SV=2;tr|A0A1D5RL86|A0A1D5RL86_MOUSE 60S ribosomal protein L37a (Fragment) OS=Mus musculus OX=10090 GN=Rpl37a PE=1 SV=1	60S ribosomal protein L37a	Rpl37a	0.223458		0.0225189	18.2173	18.4355	18.4641	18.2115	18.5435	18.543	18.5565	18.5793	2	4	4	4	50	50	50	0	154.73	6862900000	14
4745	Q5U5M8	Q5U5M8	sp|Q5U5M8|BL1S3_MOUSE Biogenesis of lysosome-related organelles complex 1 subunit 3 OS=Mus musculus OX=10090 GN=Bloc1s3 PE=1 SV=1	Biogenesis of lysosome-related organelles complex 1 subunit 3	Bloc1s3	0.22335		0.00394472	15.2629	15.1224	15.1445	15.0927	15.3848	15.2471	15.4911	15.3929	1	6	6	6	34.4	34.4	34.4	0	16.676	1295000000	6
4952	Q62351;Q8C872	Q62351;Q8C872	sp|Q62351|TFR1_MOUSE Transferrin receptor protein 1 OS=Mus musculus OX=10090 GN=Tfrc PE=1 SV=1;tr|Q8C872|Q8C872_MOUSE Transferrin receptor protein 1 OS=Mus musculus OX=10090 GN=Tfrc PE=1 SV=1	Transferrin receptor protein 1	Tfrc	0.223227		0.0166937	18.8773	18.8288	18.789	18.6215	18.9834	18.8463	19.2592	18.9208	2	20	20	20	31.7	31.7	31.7	0	138.69	2646200000	40
3109	P0DP28;P0DP27;P0DP26;Q3UKW2;G3UX57;G3UZ90	P0DP28;P0DP27;P0DP26;Q3UKW2	sp|P0DP28|CALM3_MOUSE Calmodulin-3 OS=Mus musculus OX=10090 GN=Calm3 PE=1 SV=1;sp|P0DP27|CALM2_MOUSE Calmodulin-2 OS=Mus musculus OX=10090 GN=Calm2 PE=1 SV=1;sp|P0DP26|CALM1_MOUSE Calmodulin-1 OS=Mus musculus OX=10090 GN=Calm1 PE=1 SV=1;tr|Q3UKW2|Q3UKW2_MO		Calm1	0.223064		0.223173	20.2614	19.9863	19.9609	20.5346	20.5475	20.3464	20.543	20.1986	6	14	14	8	88.6	88.6	77.9	0	308.73	33154000000	39
4847	Q61216;F6RX99;A0A1L1SQT7;B2KF76	Q61216;F6RX99	sp|Q61216|MRE11_MOUSE Double-strand break repair protein MRE11 OS=Mus musculus OX=10090 GN=Mre11 PE=1 SV=1;tr|F6RX99|F6RX99_MOUSE MRE11A homolog A, double strand break repair nuclease (Fragment) OS=Mus musculus OX=10090 GN=Mre11a PE=1 SV=1	Double-strand break repair protein MRE11A	Mre11a	0.222162		8.69422e-05	16.0151	16.0716	16.0886	15.9503	16.1632	16.3055	16.2756	16.27	4	6	6	6	9.1	9.1	9.1	0	16.538	616970000	8
2893	O70251;A0A087WS46;G3UX43;G3UZ47;M0QWK5;M0QWH8	O70251;A0A087WS46	sp|O70251|EF1B_MOUSE Elongation factor 1-beta OS=Mus musculus OX=10090 GN=Eef1b PE=1 SV=5;tr|A0A087WS46|A0A087WS46_MOUSE Eukaryotic translation elongation factor 1 beta 2 OS=Mus musculus OX=10090 GN=Eef1b2 PE=1 SV=1	Elongation factor 1-beta	Eef1b;Eef1b2	0.221996		0.000843966	20.3488	20.2315	20.2673	20.3565	20.5108	20.4856	20.5876	20.5082	6	13	12	12	65.3	60.4	60.4	0	120.7	43732000000	57
8540	Q9Z0F8;E9PXU2;J3QNB3	Q9Z0F8;E9PXU2	sp|Q9Z0F8|ADA17_MOUSE Disintegrin and metalloproteinase domain-containing protein 17 OS=Mus musculus OX=10090 GN=Adam17 PE=1 SV=3;tr|E9PXU2|E9PXU2_MOUSE Disintegrin and metalloproteinase domain-containing protein 17 OS=Mus musculus OX=10090 GN=Adam17 PE=1	Disintegrin and metalloproteinase domain-containing protein 17	Adam17	0.221959		0.00996937	16.6875	16.7555	16.8068	16.6215	17.074	16.9456	16.8295	16.9101	3	7	7	7	9.7	9.7	9.7	0	26.398	824590000	7
3653	P52927;Q6NSP9	P52927;Q6NSP9	sp|P52927|HMGA2_MOUSE High mobility group protein HMGI-C OS=Mus musculus OX=10090 GN=Hmga2 PE=1 SV=1;tr|Q6NSP9|Q6NSP9_MOUSE High mobility group protein HMGI-C OS=Mus musculus OX=10090 GN=Hmga2 PE=1 SV=1	High mobility group protein HMGI-C	Hmga2	0.221671		0.114006	16.2472	16.2859	16.0105	16.2216	16.5145	16.6456	16.3538	16.1381	2	1	1	1	8.3	8.3	8.3	0.00013479	3.0855	258230000	2
5083	Q6DFW5;A0A0G2JE89	Q6DFW5;A0A0G2JE89	tr|Q6DFW5|Q6DFW5_MOUSE Phospholipid-transporting ATPase OS=Mus musculus OX=10090 GN=Atp11b PE=1 SV=1;tr|A0A0G2JE89|A0A0G2JE89_MOUSE Phospholipid-transporting ATPase (Fragment) OS=Mus musculus OX=10090 GN=Atp11b PE=1 SV=1	Phospholipid-transporting ATPase	Atp11b	0.221593		6.08482e-05	16.2766	16.0853	16.1882	16.178	16.4048	16.3926	16.4645	16.3526	2	9	5	5	7.1	5.1	5.1	0	24.017	260950000	5
6664	Q8VDH1;A0A0J9YU92	Q8VDH1;A0A0J9YU92	sp|Q8VDH1|FBX21_MOUSE F-box only protein 21 OS=Mus musculus OX=10090 GN=Fbxo21 PE=1 SV=1;tr|A0A0J9YU92|A0A0J9YU92_MOUSE F-box only protein 21 (Fragment) OS=Mus musculus OX=10090 GN=Fbxo21 PE=1 SV=1	F-box only protein 21	Fbxo21	0.221523		8.61966e-05	17.3085	17.393	17.4127	17.3255	17.6122	17.5162	17.5154	17.682	2	11	11	11	24.4	24.4	24.4	0	58.55	1830000000	15
2226	Q9Z2B5;E9QQ30;A0A0R4J1Y1	Q9Z2B5;E9QQ30;A0A0R4J1Y1	sp|Q9Z2B5|E2AK3_MOUSE Eukaryotic translation initiation factor 2-alpha kinase 3 OS=Mus musculus OX=10090 GN=Eif2ak3 PE=1 SV=1;tr|E9QQ30|E9QQ30_MOUSE Eukaryotic translation initiation factor 2-alpha kinase 3 OS=Mus musculus OX=10090 GN=Eif2ak3 PE=1 SV=1;tr|	Eukaryotic translation initiation factor 2-alpha kinase 3	Eif2ak3	0.221512		0.000196183	14.3244	14.3973	14.3773	14.2917	14.5522	14.5514	14.646	14.527	3	3	3	3	4.3	4.3	4.3	0	30.211	141220000	3
4168	Q06890;E9PUU2;E9PXG5;E9Q8Y5;E9Q9B8;E9Q2G2	Q06890;E9PUU2;E9PXG5;E9Q8Y5	sp|Q06890|CLUS_MOUSE Clusterin OS=Mus musculus OX=10090 GN=Clu PE=1 SV=1;tr|E9PUU2|E9PUU2_MOUSE Clusterin (Fragment) OS=Mus musculus OX=10090 GN=Clu PE=1 SV=1;tr|E9PXG5|E9PXG5_MOUSE Clusterin (Fragment) OS=Mus musculus OX=10090 GN=Clu PE=1 SV=1;tr|E9Q8Y5|E	Clusterin;Clusterin beta chain;Clusterin alpha chain	Clu	0.221088		0.0890911	19.7522	19.6883	19.791	19.662	19.8726	19.8187	20.1595	19.927	6	18	18	18	40.2	40.2	40.2	0	323.31	42253000000	59
6880	Q91XD8	Q91XD8	sp|Q91XD8|S2538_MOUSE Mitochondrial glycine transporter OS=Mus musculus OX=10090 GN=Slc25a38 PE=2 SV=1	Solute carrier family 25 member 38	Slc25a38	0.220998		0.0130848	14.1177	14.0025	13.71	13.9154	14.1711	14.1856	14.1709	14.1021	1	1	1	1	2.8	2.8	2.8	0.00077389	2.2065	23174000	1
2043	Q63943;Q921S6;E9Q5E0;E9QKT0;Q8CFN5;A0A0G2JE18;A0A0H2UH28;A0A0H2UKB6;A0A0G2JEC2;A0A0G2JDT0;A0A0G2JDQ1;A0A0G2JFS4;S4R2H4;Q60929;A0A0G2JES4;A0A0G2JFX1;A0A0G2JGL3;A0A0G2JFX2;A0A0G2JGK3;A0A0G2JET3;A0A0G2JDK0;A0A0G2JFL7;A0A0G2JFI7;D3Z6M5	Q63943;Q921S6;E9Q5E0;E9QKT0;Q8CFN5;A0A0G2JE18;A0A0H2UH28;A0A0H2UKB6;A0A0G2JEC2;A0A0G2JDT0;A0A0G2JDQ1;A0A0G2JFS4;S4R2H4;Q60929;A0A0G2JES4;A0A0G2JFX1;A0A0G2JGL3;A0A0G2JFX2;A0A0G2JGK3;A0A0G2JET3;A0A0G2JDK0;A0A0G2JFL7;A0A0G2JFI7;D3Z6M5	sp|Q63943|MEF2D_MOUSE Myocyte-specific enhancer factor 2D OS=Mus musculus OX=10090 GN=Mef2d PE=1 SV=2;tr|Q921S6|Q921S6_MOUSE Myocyte enhancer factor 2D OS=Mus musculus OX=10090 GN=Mef2d PE=1 SV=1;tr|E9Q5E0|E9Q5E0_MOUSE Myocyte-specific enhancer factor 2D O	Myocyte-specific enhancer factor 2D;Myocyte-specific enhancer factor 2C;Myocyte-specific enhancer factor 2A	Mef2d;Mef2c;Mef2a	0.220799		0.0493339	14.7279	14.7975	15.0803	14.9459	15.1331	15.1994	15.0259	15.0764	24	2	2	2	4.3	4.3	4.3	0	3.786	161780000	3
6994	Q921V5	Q921V5	sp|Q921V5|MGAT2_MOUSE Alpha-1,6-mannosyl-glycoprotein 2-beta-N-acetylglucosaminyltransferase OS=Mus musculus OX=10090 GN=Mgat2 PE=1 SV=1	Alpha-1,6-mannosyl-glycoprotein 2-beta-N-acetylglucosaminyltransferase	Mgat2	0.220448		3.96125e-05	18.0688	18.0792	18.0151	18.107	18.2566	18.3154	18.2468	18.3331	1	13	13	13	32.8	32.8	32.8	0	103.02	1591500000	19
2728	O09005	O09005	sp|O09005|DEGS1_MOUSE Sphingolipid delta(4)-desaturase DES1 OS=Mus musculus OX=10090 GN=Degs1 PE=1 SV=1	Sphingolipid delta(4)-desaturase DES1	Degs1	0.219977		0.00049531	16.3919	16.504	16.4054	16.4484	16.5847	16.6419	16.7552	16.6477	1	4	4	4	16.1	16.1	16.1	0	34.741	477790000	5
1055	A2AJ15;A2AJ14	A2AJ15	sp|A2AJ15|MA1B1_MOUSE Endoplasmic reticulum mannosyl-oligosaccharide 1,2-alpha-mannosidase OS=Mus musculus OX=10090 GN=Man1b1 PE=1 SV=1	Endoplasmic reticulum mannosyl-oligosaccharide 1,2-alpha-mannosidase	Man1b1	0.219829		0.000302303	17.9219	18.1593	17.9518	17.9887	18.1897	18.1787	18.2867	18.2459	2	15	15	15	27.2	27.2	27.2	0	117.9	1528300000	23
6443	Q8R0W0;A0A2I3BRT4	Q8R0W0;A0A2I3BRT4	sp|Q8R0W0|EPIPL_MOUSE Epiplakin OS=Mus musculus OX=10090 GN=Eppk1 PE=1 SV=2;tr|A0A2I3BRT4|A0A2I3BRT4_MOUSE Epiplakin OS=Mus musculus OX=10090 GN=Eppk1 PE=1 SV=1	Epiplakin	Eppk1	0.219777		0.0160222	21.5039	21.4044	21.4527	21.516	21.5582	21.7481	21.8116	21.6383	2	125	122	121	66	64.9	64.7	0	323.31	68759000000	261
4438	Q3UGS4	Q3UGS4	sp|Q3UGS4|MCRI1_MOUSE Mapk-regulated corepressor-interacting protein 1 OS=Mus musculus OX=10090 GN=Mcrip1 PE=1 SV=1	Protein FAM195B	Fam195b	0.219635		0.000272357	15.7692	15.7873	15.8292	15.8709	16.0194	15.972	16.1149	16.0287	1	3	3	3	26.8	26.8	26.8	0.00090218	2.1975	402640000	3
3959	P70302;A0A1B0GRA5;A0A1B0GR78	P70302;A0A1B0GRA5;A0A1B0GR78	sp|P70302|STIM1_MOUSE Stromal interaction molecule 1 OS=Mus musculus OX=10090 GN=Stim1 PE=1 SV=2;tr|A0A1B0GRA5|A0A1B0GRA5_MOUSE Stromal interaction molecule 1 OS=Mus musculus OX=10090 GN=Stim1 PE=1 SV=1;tr|A0A1B0GR78|A0A1B0GR78_MOUSE Stromal interaction mo	Stromal interaction molecule 1	Stim1	0.219627		6.05125e-05	19.4255	19.4925	19.5645	19.57	19.7575	19.7651	19.6973	19.7113	3	25	25	23	33.9	33.9	29.9	0	323.31	10802000000	47
7409	Q9CQY6;D3Z4C9;D3Z4D6	Q9CQY6;D3Z4C9;D3Z4D6	sp|Q9CQY6|UQCC2_MOUSE Ubiquinol-cytochrome-c reductase complex assembly factor 2 OS=Mus musculus OX=10090 GN=Uqcc2 PE=1 SV=1;tr|D3Z4C9|D3Z4C9_MOUSE Ubiquinol-cytochrome-c reductase complex assembly factor 2 OS=Mus musculus OX=10090 GN=Uqcc2 PE=1 SV=1;tr|D3	Ubiquinol-cytochrome-c reductase complex assembly factor 2	Uqcc2	0.219457		0.00642586	17.1606	17.2363	17.1037	17.2704	17.5273	17.4967	17.337	17.2879	3	7	7	7	63.2	63.2	63.2	0	80.651	1165300000	8
1310	Q8BR70;B1AV66	Q8BR70;B1AV66	sp|Q8BR70|YIPF6_MOUSE Protein YIPF6 OS=Mus musculus OX=10090 GN=Yipf6 PE=1 SV=1;tr|B1AV66|B1AV66_MOUSE Protein YIPF (Fragment) OS=Mus musculus OX=10090 GN=Yipf6 PE=1 SV=1	Protein YIPF6;Protein YIPF	Yipf6	0.219401		0.00518889	14.936	14.8439	14.9593	15.1482	15.1307	15.2124	15.2978	15.1241	2	3	3	3	10.2	10.2	10.2	0.00026466	2.6526	211010000	4
4978	Q63829	Q63829	sp|Q63829|COMD3_MOUSE COMM domain-containing protein 3 OS=Mus musculus OX=10090 GN=Commd3 PE=1 SV=1	COMM domain-containing protein 3	Commd3	0.219399		0.0124579	17.5831	17.4248	17.4955	17.527	17.8139	17.6364	17.8327	17.6251	1	5	5	5	26.2	26.2	26.2	0	12.634	2055100000	6
4808	Q60967;Q6NZM8	Q60967;Q6NZM8	sp|Q60967|PAPS1_MOUSE Bifunctional 3-phosphoadenosine 5-phosphosulfate synthase 1 OS=Mus musculus OX=10090 GN=Papss1 PE=1 SV=1;tr|Q6NZM8|Q6NZM8_MOUSE 3-phosphoadenosine 5-phosphosulfate synthase 1, isoform CRA_a OS=Mus musculus OX=10090 GN=Papss1 PE=1	Bifunctional 3-phosphoadenosine 5-phosphosulfate synthase 1;Sulfate adenylyltransferase;Adenylyl-sulfate kinase	Papss1	0.2193		4.38517e-06	17.9291	17.994	17.907	17.9205	18.1101	18.1585	18.2305	18.1287	2	14	10	10	30.8	25.2	25.2	0	85.251	1516400000	14
162	A0A0A6YWT4	A0A0A6YWT4	tr|A0A0A6YWT4|A0A0A6YWT4_MOUSE Rab GTPase-activating protein 1-like (Fragment) OS=Mus musculus OX=10090 GN=Rabgap1l PE=1 SV=1		Rabgap1l	0.218874		0.0185589	13.7447	13.651	13.6658	13.5118	14.0453	13.8107	13.8576	13.7352	1	9	1	1	40.4	4.8	4.8	0.0098251	1.1561	122760000	1
3478	P40338	P40338	sp|P40338|VHL_MOUSE von Hippel-Lindau disease tumor suppressor OS=Mus musculus OX=10090 GN=Vhl PE=1 SV=1	Von Hippel-Lindau disease tumor suppressor	Vhl	0.218868		0.0198041	15.1871	15.4422	15.3009	15.2039	15.5132	15.3553	15.6725	15.4687	1	2	2	2	11	11	11	0	9.253	117610000	3
7885	Q9DAW9;A0A0G2JDV8;A0A0G2JFI6;Q08091;A0A0G2JFC8;A0A1L1SRV0;A0A0G2JFG3	Q9DAW9;A0A0G2JDV8	sp|Q9DAW9|CNN3_MOUSE Calponin-3 OS=Mus musculus OX=10090 GN=Cnn3 PE=1 SV=1;tr|A0A0G2JDV8|A0A0G2JDV8_MOUSE Calponin OS=Mus musculus OX=10090 GN=Cnn3 PE=1 SV=1	Calponin-3	Cnn3	0.218836		0.000974718	20.0423	20.0649	20.253	20.1422	20.3768	20.4022	20.3307	20.2681	7	16	16	13	55.8	55.8	48.2	0	181.66	18024000000	52
1921	Q99PP6;E9PYZ4;K7N6K2;J3QNR8	Q99PP6;E9PYZ4;K7N6K2	sp|Q99PP6|TR34A_MOUSE Tripartite motif-containing protein 34A OS=Mus musculus OX=10090 GN=Trim34a PE=2 SV=2;tr|E9PYZ4|E9PYZ4_MOUSE Tripartite motif-containing protein 34A OS=Mus musculus OX=10090 GN=Trim34a PE=1 SV=2;tr|K7N6K2|K7N6K2_MOUSE Tripartite motif	Tripartite motif-containing protein 34A	Trim34a;Trim34b	0.218674		0.00179169	17.0816	17.2281	17.2472	17.1821	17.3568	17.3863	17.4778	17.3929	4	11	11	11	21.9	21.9	21.9	0	17.586	663320000	12
6610	Q8VC88	Q8VC88	sp|Q8VC88|GRAN_MOUSE Grancalcin OS=Mus musculus OX=10090 GN=Gca PE=1 SV=1	Grancalcin	Gca	0.218586		0.0058878	16.551	16.3271	16.4283	16.6726	16.7041	16.6992	16.7578	16.6923	1	5	5	5	18.6	18.6	18.6	0	6.806	186270000	8
8096	Q9ER67;A2AG49;A2AG48;A2AG47;A2AG46	Q9ER67	tr|Q9ER67|Q9ER67_MOUSE Maged2 protein OS=Mus musculus OX=10090 GN=Maged2 PE=1 SV=1		Maged2	0.218543		0.00309143	15.8355	15.8616	15.9733	15.9054	16.0893	15.9868	16.1997	16.1741	5	3	2	2	4.5	2.6	2.6	0.0019101	1.9657	86475000	2
5719	Q8BK30	Q8BK30	sp|Q8BK30|NDUV3_MOUSE NADH dehydrogenase [ubiquinone] flavoprotein 3, mitochondrial OS=Mus musculus OX=10090 GN=Ndufv3 PE=1 SV=1	NADH dehydrogenase [ubiquinone] flavoprotein 3, mitochondrial	Ndufv3	0.218465		0.2538	17.998	17.4389	17.5632	17.9577	18.183	17.7849	18.1723	17.6914	1	4	2	2	29.8	16.3	16.3	0	38.688	1840200000	6
7120	Q99KC8;F6TIL5;Q8BGF0;D3Z671;D3Z518	Q99KC8	sp|Q99KC8|VMA5A_MOUSE von Willebrand factor A domain-containing protein 5A OS=Mus musculus OX=10090 GN=Vwa5a PE=1 SV=2	von Willebrand factor A domain-containing protein 5A	Vwa5a	0.218303		0.000156766	20.5118	20.5248	20.5859	20.5357	20.7014	20.7216	20.9058	20.7025	5	36	36	36	47.4	47.4	47.4	0	323.31	17403000000	92
8019	Q9DCU9;E9Q1R2	Q9DCU9;E9Q1R2	sp|Q9DCU9|HOGA1_MOUSE 4-hydroxy-2-oxoglutarate aldolase, mitochondrial OS=Mus musculus OX=10090 GN=Hoga1 PE=1 SV=1;tr|E9Q1R2|E9Q1R2_MOUSE 4-hydroxy-2-oxoglutarate aldolase, mitochondrial OS=Mus musculus OX=10090 GN=Hoga1 PE=1 SV=1	4-hydroxy-2-oxoglutarate aldolase, mitochondrial	Hoga1	0.218255		1.54995e-05	20.9435	20.879	20.9276	20.8672	21.1922	21.0933	21.0844	21.1204	2	19	19	19	49.8	49.8	49.8	0	323.31	138640000000	90
3472	P40124;B1ARS0;Q9CYT6;D3YTR7;A0A286YCS6	P40124	sp|P40124|CAP1_MOUSE Adenylyl cyclase-associated protein 1 OS=Mus musculus OX=10090 GN=Cap1 PE=1 SV=4	Adenylyl cyclase-associated protein 1	Cap1	0.218176		1.67386e-05	20.6823	20.6761	20.6597	20.6332	20.8137	20.8591	20.988	20.8631	5	31	31	31	71.5	71.5	71.5	0	323.31	55783000000	70
1945	P30285;E9Q9E4;E9PZX7;D6RHS5;D3YWB0	P30285;E9Q9E4;E9PZX7	sp|P30285|CDK4_MOUSE Cyclin-dependent kinase 4 OS=Mus musculus OX=10090 GN=Cdk4 PE=1 SV=1;tr|E9Q9E4|E9Q9E4_MOUSE Cyclin-dependent kinase 4 (Fragment) OS=Mus musculus OX=10090 GN=Cdk4 PE=1 SV=1;tr|E9PZX7|E9PZX7_MOUSE Cyclin-dependent kinase 4 (Fragment) OS=	Cyclin-dependent kinase 4	Cdk4	0.218133		0.00624552	13.8603	13.9077	14.0909	14.1096	14.206	14.143	14.3242	14.1677	5	5	4	4	21.8	19.1	19.1	0	21.083	150210000	2
1977	E9Q1P8	E9Q1P8	sp|E9Q1P8|I2BP2_MOUSE Interferon regulatory factor 2-binding protein 2 OS=Mus musculus OX=10090 GN=Irf2bp2 PE=1 SV=1	Interferon regulatory factor 2-binding protein 2	Irf2bp2	0.217926		0.0102965	16.5661	16.6529	16.7117	16.497	16.7536	17.0162	16.8441	16.6855	1	9	9	8	21.8	21.8	18.9	0	23.334	1420900000	8
345	Q6ZQ03;A0A0R4IZZ6	Q6ZQ03;A0A0R4IZZ6	sp|Q6ZQ03|FNBP4_MOUSE Formin-binding protein 4 OS=Mus musculus OX=10090 GN=Fnbp4 PE=1 SV=2;tr|A0A0R4IZZ6|A0A0R4IZZ6_MOUSE Formin-binding protein 4 OS=Mus musculus OX=10090 GN=Fnbp4 PE=1 SV=1	Formin-binding protein 4	Fnbp4	0.217683		0.119501	15.1706	15.2863	15.1276	15.1917	15.3531	15.2618	15.5464	15.4856	2	3	3	3	2.9	2.9	2.9	0.00026767	2.9483	111550000	3
6191	Q8CHY3	Q8CHY3	sp|Q8CHY3|DYM_MOUSE Dymeclin OS=Mus musculus OX=10090 GN=Dym PE=1 SV=1	Dymeclin	Dym	0.217451		4.23114e-05	16.8835	16.7433	16.9146	16.8186	17.0525	17.1128	17.0196	17.0448	1	5	5	5	7.3	7.3	7.3	0	13.552	278790000	5
4731	Q5SYD0	Q5SYD0	sp|Q5SYD0|MYO1D_MOUSE Unconventional myosin-Id OS=Mus musculus OX=10090 GN=Myo1d PE=1 SV=1	Unconventional myosin-Id	Myo1d	0.217389		0.000239063	19.7731	19.7752	19.9195	19.7718	20.0604	20.083	19.9944	19.9715	1	40	40	38	40.9	40.9	38.7	0	168.17	8123100000	60
5935	Q8BYK6	Q8BYK6	sp|Q8BYK6|YTHD3_MOUSE YTH domain-containing family protein 3 OS=Mus musculus OX=10090 GN=Ythdf3 PE=1 SV=2	YTH domain-containing family protein 3	Ythdf3	0.217333		6.56802e-05	18.4317	18.3988	18.4546	18.4478	18.6892	18.6391	18.6905	18.5836	1	19	19	12	41.2	41.2	31.6	0	205.42	4524700000	23
7497	Q9CWW6	Q9CWW6	sp|Q9CWW6|PIN4_MOUSE Peptidyl-prolyl cis-trans isomerase NIMA-interacting 4 OS=Mus musculus OX=10090 GN=Pin4 PE=1 SV=1	Peptidyl-prolyl cis-trans isomerase NIMA-interacting 4	Pin4	0.217117		4.0784e-05	18.1606	18.0716	18.0545	18.0347	18.3359	18.3654	18.2341	18.2543	1	7	7	7	63.4	63.4	63.4	0	40.539	3853200000	16
2951	O88551	O88551	sp|O88551|CLD1_MOUSE Claudin-1 OS=Mus musculus OX=10090 GN=Cldn1 PE=1 SV=1	Claudin-1	Cldn1	0.216867		0.000605325	16.1947	16.0635	16.2257	16.2413	16.4391	16.3737	16.361	16.419	1	4	4	4	19	19	19	0	22.402	524930000	7
3204	P16045;A0A2R8VHJ0	P16045	sp|P16045|LEG1_MOUSE Galectin-1 OS=Mus musculus OX=10090 GN=Lgals1 PE=1 SV=3	Galectin-1	Lgals1	0.216864		0.00873665	18.0962	18.1452	18.2535	18.0592	18.3111	18.3342	18.4703	18.3058	2	10	10	10	74.8	74.8	74.8	0	180.9	17311000000	14
5892	Q8BW96	Q8BW96	sp|Q8BW96|KCC1D_MOUSE Calcium/calmodulin-dependent protein kinase type 1D OS=Mus musculus OX=10090 GN=Camk1d PE=1 SV=2	Calcium/calmodulin-dependent protein kinase type 1D	Camk1d	0.216424		0.00329532	14.5598	14.6679	14.6261	14.5705	14.7776	14.6349	14.963	14.9144	1	5	2	2	14	4.9	4.9	0	4.9328	127140000	2
167	Q811L6;E9PWX8;E9QPR4;A0A0A6YXG1;Q9R1L5;Q8C0P0;E9Q6Q5;E9Q6G0;E9Q4Q9;E9Q1M8	Q811L6;E9PWX8;E9QPR4;A0A0A6YXG1	sp|Q811L6|MAST4_MOUSE Microtubule-associated serine/threonine-protein kinase 4 OS=Mus musculus OX=10090 GN=Mast4 PE=1 SV=3;tr|E9PWX8|E9PWX8_MOUSE Microtubule-associated serine/threonine-protein kinase 4 OS=Mus musculus OX=10090 GN=Mast4 PE=1 SV=1;tr|E9QPR4	Microtubule-associated serine/threonine-protein kinase 4	Mast4	0.216397		0.000217014	13.3309	13.253	13.3744	13.4748	13.5286	13.6129	13.5616	13.5956	10	5	4	4	1.8	1.5	1.5	0	4.9186	79665000	3
4271	Q6ZWQ5;Q3TGS7;Q3V2H3;O70493	Q6ZWQ5;Q3TGS7;Q3V2H3;O70493	tr|Q6ZWQ5|Q6ZWQ5_MOUSE Sorting nexin 12, isoform CRA_c OS=Mus musculus OX=10090 GN=Snx12 PE=1 SV=1;tr|Q3TGS7|Q3TGS7_MOUSE Sorting nexin 12, isoform CRA_b OS=Mus musculus OX=10090 GN=Snx12 PE=1 SV=1;tr|Q3V2H3|Q3V2H3_MOUSE Sorting nexin-12 OS=Mus musculus OX	Sorting nexin-12	Snx12	0.216146		9.99849e-06	18.0326	18.1588	18.0694	18.0884	18.2697	18.3078	18.3111	18.3253	4	12	12	10	55.6	55.6	51.2	0	38.339	4757800000	19
7500	Q9CWY8;Q05C51;F6RP29;D3YWG3;D3Z6L4	Q9CWY8;Q05C51;F6RP29	sp|Q9CWY8|RNH2A_MOUSE Ribonuclease H2 subunit A OS=Mus musculus OX=10090 GN=Rnaseh2a PE=1 SV=2;tr|Q05C51|Q05C51_MOUSE Ribonuclease OS=Mus musculus OX=10090 GN=Rnaseh2a PE=1 SV=1;tr|F6RP29|F6RP29_MOUSE Ribonuclease OS=Mus musculus OX=10090 GN=Rnaseh2a PE=1	Ribonuclease H2 subunit A;Ribonuclease	Rnaseh2a	0.215949		1.24461e-05	17.0752	17.06	17.039	17.1349	17.3257	17.2994	17.3149	17.2329	5	11	11	11	34.9	34.9	34.9	0	21.503	839700000	13
2108	E9Q8T1;A0A1L1SS37;A0A140LHH8;Q9JJG0;A0A140LJ29;E9QL08;E9Q9Z4;A0A140LJA0;A0A140LI86	E9Q8T1;A0A1L1SS37;A0A140LHH8	tr|E9Q8T1|E9Q8T1_MOUSE Transforming acidic coiled-coil-containing protein 2 OS=Mus musculus OX=10090 GN=Tacc2 PE=1 SV=1;tr|A0A1L1SS37|A0A1L1SS37_MOUSE Transforming acidic coiled-coil-containing protein 2 (Fragment) OS=Mus musculus OX=10090 GN=Tacc2 PE=1 SV		Tacc2	0.215841		0.0177624	17.9869	18.1679	18.2968	18.2799	18.2839	18.5168	18.4994	18.2947	9	13	13	7	6.1	6.1	3.3	0	62.228	1136500000	15
7814	Q9D823	Q9D823	sp|Q9D823|RL37_MOUSE 60S ribosomal protein L37 OS=Mus musculus OX=10090 GN=Rpl37 PE=3 SV=3	60S ribosomal protein L37	Rpl37	0.215805		0.0234662	19.234	19.2365	19.1845	19.2617	19.3814	19.4733	19.425	19.5002	1	7	7	7	42.3	42.3	42.3	0	7.7233	43151000000	28
6407	Q8QZS3	Q8QZS3	sp|Q8QZS3|FLCN_MOUSE Folliculin OS=Mus musculus OX=10090 GN=Flcn PE=1 SV=1	Folliculin	Flcn	0.215788		5.91984e-05	15.6683	15.521	15.5919	15.5677	15.7877	15.7614	15.839	15.8239	1	4	4	4	7.3	7.3	7.3	0	10.996	166650000	5
820	O88322;A0A286YCQ5	O88322;A0A286YCQ5	sp|O88322|NID2_MOUSE Nidogen-2 OS=Mus musculus OX=10090 GN=Nid2 PE=1 SV=2;tr|A0A286YCQ5|A0A286YCQ5_MOUSE Nidogen-2 (Fragment) OS=Mus musculus OX=10090 GN=Nid2 PE=1 SV=1	Nidogen-2	Nid2	0.21548		0.00195311	18.365	18.4469	18.4326	18.4318	18.5867	18.6865	18.6509	18.6142	2	20	20	20	21.5	21.5	21.5	0	193.2	4302800000	27
1591	D3YYD5;D3YW98	D3YYD5	tr|D3YYD5|D3YYD5_MOUSE Vacuolar protein sorting-associated protein 29 (Fragment) OS=Mus musculus OX=10090 GN=Vps29 PE=1 SV=1	Vacuolar protein sorting-associated protein 29	Vps29	0.215206		2.91539e-06	18.8559	18.8205	18.8233	18.7704	19.0431	19.0325	19.0568	18.9984	2	9	9	2	73.4	73.4	8.1	0	78.741	8686400000	24
7171	Q99LD9;D3Z487;D3Z7J6	Q99LD9;D3Z487;D3Z7J6	sp|Q99LD9|EI2BB_MOUSE Translation initiation factor eIF-2B subunit beta OS=Mus musculus OX=10090 GN=Eif2b2 PE=1 SV=1;tr|D3Z487|D3Z487_MOUSE Translation initiation factor eIF-2B subunit beta (Fragment) OS=Mus musculus OX=10090 GN=Eif2b2 PE=1 SV=1;tr|D3Z7J6|	Translation initiation factor eIF-2B subunit beta	Eif2b2	0.215118		1.27736e-06	19.1171	19.0458	19.0626	19.0568	19.2434	19.3104	19.332	19.2569	3	15	15	15	48.7	48.7	48.7	0	178.98	5755700000	24
4774	Q60710;F6TVP2;E9PYG9	Q60710;F6TVP2;E9PYG9	sp|Q60710|SAMH1_MOUSE Deoxynucleoside triphosphate triphosphohydrolase SAMHD1 OS=Mus musculus OX=10090 GN=Samhd1 PE=1 SV=3;tr|F6TVP2|F6TVP2_MOUSE Deoxynucleoside triphosphate triphosphohydrolase SAMHD1 (Fragment) OS=Mus musculus OX=10090 GN=Samhd1 PE=1 SV=	Deoxynucleoside triphosphate triphosphohydrolase SAMHD1	Samhd1	0.215089		0.0137628	20.856	20.9506	20.9757	20.9386	21.0057	21.0477	21.4635	21.0644	3	35	35	32	57	57	50.2	0	323.31	18179000000	78
2200	E9QNA7;A0A286YCQ0;A0A286YDN0;E9Q6A3;A0A286YCN8	E9QNA7;A0A286YCQ0;A0A286YDN0;E9Q6A3	tr|E9QNA7|E9QNA7_MOUSE Sorbin and SH3 domain-containing protein 1 OS=Mus musculus OX=10090 GN=Sorbs1 PE=1 SV=1;tr|A0A286YCQ0|A0A286YCQ0_MOUSE Sorbin and SH3 domain-containing protein 1 OS=Mus musculus OX=10090 GN=Sorbs1 PE=1 SV=1;tr|A0A286YDN0|A0A286YDN0_M		Sorbs1	0.214963		9.86705e-05	19.9461	19.9915	20.0876	20.0484	20.2546	20.2123	20.2256	20.2409	5	33	33	0	54.2	54.2	0	0	276.51	11212000000	49
3748	P58871;Z4YJL4	P58871;Z4YJL4	sp|P58871|TB182_MOUSE 182 kDa tankyrase-1-binding protein OS=Mus musculus OX=10090 GN=Tnks1bp1 PE=1 SV=2;tr|Z4YJL4|Z4YJL4_MOUSE 182 kDa tankyrase-1-binding protein OS=Mus musculus OX=10090 GN=Tnks1bp1 PE=1 SV=1	182 kDa tankyrase-1-binding protein	Tnks1bp1	0.214568		0.000201653	20.507	20.5354	20.6143	20.5064	20.7452	20.7593	20.7713	20.7456	2	55	55	55	48	48	48	0	323.31	12695000000	90
2909	O70451;A0A1B0GSA7	O70451	sp|O70451|MOT2_MOUSE Monocarboxylate transporter 2 OS=Mus musculus OX=10090 GN=Slc16a7 PE=1 SV=1	Monocarboxylate transporter 2	Slc16a7	0.214451		0.0326025	18.3788	18.6339	18.8178	18.5328	18.9816	18.7196	18.6824	18.8374	2	10	10	10	20.5	20.5	20.5	0	26.815	3051300000	19
901	A0A2R8W6G8;A0A2R8VI05;Q8CDT8;Q9DCM4	A0A2R8W6G8;A0A2R8VI05;Q8CDT8;Q9DCM4	tr|A0A2R8W6G8|A0A2R8W6G8_MOUSE Dynein light chain (Fragment) OS=Mus musculus OX=10090 GN=Dnal4 PE=1 SV=1;tr|A0A2R8VI05|A0A2R8VI05_MOUSE Dynein light chain OS=Mus musculus OX=10090 GN=Dnal4 PE=3 SV=1;tr|Q8CDT8|Q8CDT8_MOUSE Dynein light chain OS=Mus musculus	Dynein light chain 4, axonemal	Dnal4	0.214102		0.000171539	13.5057	13.5028	13.6811	13.6032	13.8153	13.7695	13.8273	13.7373	4	1	1	1	13.6	13.6	13.6	0.0098274	1.1571	63819000	1
328	P35601;Q5U4B1;A0A0N5E9G7;G3X8Z6;G3UWX1;A0A0N4SVN6	P35601;Q5U4B1;A0A0N5E9G7;G3X8Z6;G3UWX1	sp|P35601|RFC1_MOUSE Replication factor C subunit 1 OS=Mus musculus OX=10090 GN=Rfc1 PE=1 SV=2;tr|Q5U4B1|Q5U4B1_MOUSE Replication factor C subunit 1 OS=Mus musculus OX=10090 GN=Rfc1 PE=1 SV=1;tr|A0A0N5E9G7|A0A0N5E9G7_MOUSE Replication factor C subunit 1 OS	Replication factor C subunit 1	Rfc1	0.21409		5.72548e-05	16.6298	16.6015	16.5943	16.6046	16.8059	16.8783	16.7926	16.81	6	7	7	7	5.9	5.9	5.9	0	8.41	366330000	7
8217	Q9JJQ6;Q00558	Q9JJQ6;Q00558	tr|Q9JJQ6|Q9JJQ6_MOUSE Factor 8-associated gene A OS=Mus musculus OX=10090 GN=F8a PE=1 SV=1;sp|Q00558|F8I2_MOUSE Factor VIII intron 22 protein OS=Mus musculus OX=10090 GN=F8a1 PE=1 SV=1	Factor VIII intron 22 protein	F8a;F8a1	0.213974		6.95693e-05	16.2213	16.2929	16.2464	16.2446	16.4368	16.452	16.47	16.5023	2	4	4	4	19.4	19.4	19.4	0	20.369	402360000	4
368	Q8BIH0;A0A0R4J060;J3QNK5	Q8BIH0;A0A0R4J060;J3QNK5	sp|Q8BIH0|SP130_MOUSE Histone deacetylase complex subunit SAP130 OS=Mus musculus OX=10090 GN=Sap130 PE=1 SV=2;tr|A0A0R4J060|A0A0R4J060_MOUSE Histone deacetylase complex subunit SAP130 OS=Mus musculus OX=10090 GN=Sap130 PE=1 SV=1;tr|J3QNK5|J3QNK5_MOUSE Hist	Histone deacetylase complex subunit SAP130	Sap130	0.213966		4.94812e-05	15.526	15.3888	15.4974	15.5348	15.73	15.7055	15.687	15.6804	3	3	3	3	2.9	2.9	2.9	0	4.5335	265900000	3
5427	Q80U56;A0A0N4SUI4	Q80U56	sp|Q80U56|AVL9_MOUSE Late secretory pathway protein AVL9 homolog OS=Mus musculus OX=10090 GN=Avl9 PE=1 SV=2	Late secretory pathway protein AVL9 homolog	Avl9	0.213935		0.00121878	16.2611	16.1265	16.0967	16.1334	16.3399	16.3645	16.403	16.3663	2	6	6	6	9.1	9.1	9.1	0	12.005	428940000	8
3735	P58252	P58252	sp|P58252|EF2_MOUSE Elongation factor 2 OS=Mus musculus OX=10090 GN=Eef2 PE=1 SV=2	Elongation factor 2	Eef2	0.213202		5.45373e-06	22.8324	22.8055	22.8158	22.8135	22.9977	23.0283	23.0624	23.0315	1	62	62	61	73.9	73.9	72.7	0	323.31	327290000000	301
2131	Q0VGY8;E9QAF9	Q0VGY8;E9QAF9	sp|Q0VGY8|TANC1_MOUSE Protein TANC1 OS=Mus musculus OX=10090 GN=Tanc1 PE=1 SV=2;tr|E9QAF9|E9QAF9_MOUSE Protein TANC1 OS=Mus musculus OX=10090 GN=Tanc1 PE=1 SV=1	Protein TANC1	Tanc1	0.213085		0.000405738	16.1917	16.0506	16.0621	16.1157	16.2997	16.3679	16.3128	16.292	2	6	6	6	3.3	3.3	3.3	0	14.647	308980000	5
4662	Q5NCF2;B1ASW5;B1ASW6	Q5NCF2;B1ASW5;B1ASW6	sp|Q5NCF2|TPPC1_MOUSE Trafficking protein particle complex subunit 1 OS=Mus musculus OX=10090 GN=Trappc1 PE=1 SV=1;tr|B1ASW5|B1ASW5_MOUSE Trafficking protein particle complex 1, isoform CRA_a OS=Mus musculus OX=10090 GN=Trappc1 PE=1 SV=1;tr|B1ASW6|B1ASW6_M	Trafficking protein particle complex subunit 1	Trappc1	0.212987		5.39066e-06	17.7931	17.7126	17.7381	17.7842	17.9606	17.9858	17.969	17.9646	3	5	5	5	37.9	37.9	37.9	0	18.959	733980000	6
1875	E9PWW2;D3YZP0;D3YZJ9	E9PWW2	tr|E9PWW2|E9PWW2_MOUSE Torsin-1A-interacting protein 1 OS=Mus musculus OX=10090 GN=Tor1aip1 PE=1 SV=1		Tor1aip1	0.212873		0.000106364	15.447	15.5094	15.5001	15.6187	15.7525	15.7374	15.6781	15.7587	3	18	1	1	53.7	7.2	7.2	0	27.19	376220000	4
8293	Q9JMB0	Q9JMB0	sp|Q9JMB0|GKAP1_MOUSE G kinase-anchoring protein 1 OS=Mus musculus OX=10090 GN=Gkap1 PE=1 SV=1	G kinase-anchoring protein 1	Gkap1	0.212864		0.0128378	14.0405	13.9428	13.7996	14.1167	14.2401	14.2602	14.1882	14.0627	1	1	1	1	4.6	4.6	4.6	0	10.014	50979000	2
7046	Q924M7;F6Q3K8	Q924M7	sp|Q924M7|MPI_MOUSE Mannose-6-phosphate isomerase OS=Mus musculus OX=10090 GN=Mpi PE=1 SV=1	Mannose-6-phosphate isomerase	Mpi	0.212628		5.46369e-05	19.3916	19.4078	19.3588	19.4015	19.6062	19.6407	19.6179	19.5455	2	15	15	15	56.7	56.7	56.7	0	267.37	5866800000	34
2125	E9QA15	E9QA15	tr|E9QA15|E9QA15_MOUSE Caldesmon 1 OS=Mus musculus OX=10090 GN=Cald1 PE=1 SV=1		Cald1	0.212422		0.000796635	21.2311	21.1596	21.1567	21.1089	21.303	21.3864	21.481	21.3356	1	59	59	0	47.9	47.9	0	0	323.31	58472000000	106
6564	Q8R4Y8	Q8R4Y8	sp|Q8R4Y8|RTTN_MOUSE Rotatin OS=Mus musculus OX=10090 GN=Rttn PE=1 SV=2	Rotatin	Rttn	0.212264		0.0670435	13.9806	13.9728	14.1798	13.5492	14.0959	14.0085	14.1645	14.2625	1	2	2	2	0.9	0.9	0.9	0.0098439	1.1729	7108400000	4
5076	Q6A0A2;A0A087WPU9	Q6A0A2	sp|Q6A0A2|LAR4B_MOUSE La-related protein 4B OS=Mus musculus OX=10090 GN=Larp4b PE=1 SV=2	La-related protein 4B	Larp4b	0.212192		5.18548e-06	18.7318	18.7278	18.7961	18.6858	18.9356	18.9724	18.9724	18.91	2	21	21	21	29.1	29.1	29.1	0	183.59	6911400000	31
1810	Q9QWT9;E9PUA5	Q9QWT9;E9PUA5	sp|Q9QWT9|KIFC1_MOUSE Kinesin-like protein KIFC1 OS=Mus musculus OX=10090 GN=Kifc1 PE=1 SV=2;tr|E9PUA5|E9PUA5_MOUSE Kinesin-like protein OS=Mus musculus OX=10090 GN=Kifc5b PE=1 SV=1	Kinesin-like protein KIFC1;Kinesin-like protein	Kifc1;Kifc5b	0.212072		0.0393269	12.2303	12.2403	12.0561	12.1501	12.4417	12.155	12.5291	12.3993	2	1	1	1	2.1	2.1	2.1	0.0097274	1.1789	10461000	1
545	B2RRE7;A0A0R4J260	B2RRE7;A0A0R4J260	sp|B2RRE7|OTUD4_MOUSE OTU domain-containing protein 4 OS=Mus musculus OX=10090 GN=Otud4 PE=1 SV=1;tr|A0A0R4J260|A0A0R4J260_MOUSE OTU domain-containing protein 4 OS=Mus musculus OX=10090 GN=Otud4 PE=1 SV=1	OTU domain-containing protein 4	Otud4	0.21206		6.76841e-06	18.4581	18.4364	18.5159	18.4636	18.6776	18.6736	18.725	18.6461	2	16	16	16	18.3	18.3	18.3	0	135	2529300000	21
420	A2AGT5;Z4YL78;A0A0R4J0K2;K3W4R5	A2AGT5;Z4YL78;A0A0R4J0K2;K3W4R5	sp|A2AGT5|CKAP5_MOUSE Cytoskeleton-associated protein 5 OS=Mus musculus OX=10090 GN=Ckap5 PE=1 SV=1;tr|Z4YL78|Z4YL78_MOUSE Cytoskeleton-associated protein 5 OS=Mus musculus OX=10090 GN=Ckap5 PE=1 SV=1;tr|A0A0R4J0K2|A0A0R4J0K2_MOUSE Cytoskeleton-associated	Cytoskeleton-associated protein 5	Ckap5	0.211991		9.96873e-07	20.2415	20.2969	20.3188	20.2892	20.4985	20.5087	20.5155	20.4717	4	59	59	58	31.1	31.1	30.7	0	163.61	5769200000	69
2948	O88533;Q5SUV9	O88533	sp|O88533|DDC_MOUSE Aromatic-L-amino-acid decarboxylase OS=Mus musculus OX=10090 GN=Ddc PE=1 SV=1	Aromatic-L-amino-acid decarboxylase	Ddc	0.211876		0.000863691	20.4849	20.4702	20.4138	20.3948	20.6079	20.6332	20.6581	20.712	2	25	25	25	54.4	54.4	54.4	0	323.31	25328000000	74
6982	Q921K8	Q921K8	sp|Q921K8|TCAF2_MOUSE TRPM8 channel-associated factor 2 OS=Mus musculus OX=10090 GN=Tcaf2 PE=1 SV=1	TRPM8 channel-associated factor 2	Tcaf2	0.211705		0.0107975	15.3647	15.4152	15.2862	15.4736	15.6289	15.7649	15.4834	15.5094	1	2	2	2	3.8	3.8	3.8	0	11.225	94159000	3
8306	Q9JMK2;Q3TYE1;A0A2R8W6S2;A8Y2Z9;A8Y2Z5	Q9JMK2;Q3TYE1;A0A2R8W6S2	sp|Q9JMK2|KC1E_MOUSE Casein kinase I isoform epsilon OS=Mus musculus OX=10090 GN=Csnk1e PE=1 SV=2;tr|Q3TYE1|Q3TYE1_MOUSE Casein kinase I isoform epsilon OS=Mus musculus OX=10090 GN=Csnk1e PE=1 SV=1;tr|A0A2R8W6S2|A0A2R8W6S2_MOUSE Casein kinase I isoform eps	Casein kinase I isoform epsilon	Csnk1e	0.211697		0.0300698	12.28	12.5326	12.4954	12.3981	12.6031	12.8557	12.5946	12.4995	5	8	1	1	19.2	2.2	2.2	0.0036133	1.649	37902000	1
607	A0A140LJ70;A0A140LHS4;A0A140LI33;A0A140LIF7;A0A140LJ68	A0A140LJ70;A0A140LHS4	tr|A0A140LJ70|A0A140LJ70_MOUSE Protein arginine N-methyltransferase 1 OS=Mus musculus OX=10090 GN=Prmt1 PE=1 SV=1;tr|A0A140LHS4|A0A140LHS4_MOUSE Protein arginine N-methyltransferase 1 (Fragment) OS=Mus musculus OX=10090 GN=Prmt1 PE=1 SV=1			0.211429		0.00475208	14.2005	14.3965	14.0584	14.2255	14.3243	14.5241	14.4672	14.411	5	11	1	1	53.9	12.2	12.2	0	27.776	75492000	1
8597	Q9Z1W9	Q9Z1W9	sp|Q9Z1W9|STK39_MOUSE STE20/SPS1-related proline-alanine-rich protein kinase OS=Mus musculus OX=10090 GN=Stk39 PE=1 SV=1	STE20/SPS1-related proline-alanine-rich protein kinase	Stk39	0.211315		4.23585e-05	16.6032	16.6224	16.6102	16.6535	16.7773	16.9029	16.8458	16.8086	1	7	6	6	11.5	9.7	9.7	0	10.572	401910000	7
3313	P25799;A0A0G2JGK6;V9GX90;F6Z9G5	P25799	sp|P25799|NFKB1_MOUSE Nuclear factor NF-kappa-B p105 subunit OS=Mus musculus OX=10090 GN=Nfkb1 PE=1 SV=2	Nuclear factor NF-kappa-B p105 subunit;Nuclear factor NF-kappa-B p50 subunit	Nfkb1	0.211259		1.76888e-05	17.9356	17.9163	17.9384	17.9651	18.0605	18.1512	18.2256	18.1631	4	12	12	12	15.9	15.9	15.9	0	155.45	1818200000	19
6898	Q91Y74;A0A1L1SRJ3;A0A1L1SSB1;A0A1L1SUJ7;A0A1L1SUM8;A0A1L1ST66	Q91Y74;A0A1L1SRJ3;A0A1L1SSB1;A0A1L1SUJ7;A0A1L1SUM8	sp|Q91Y74|SIA4C_MOUSE CMP-N-acetylneuraminate-beta-galactosamide-alpha-2,3-sialyltransferase 4 OS=Mus musculus OX=10090 GN=St3gal4 PE=1 SV=1;tr|A0A1L1SRJ3|A0A1L1SRJ3_MOUSE CMP-N-acetylneuraminate-beta-galactosamide-alpha-2,3-sialyltransferase 4 (Fragment)	CMP-N-acetylneuraminate-beta-galactosamide-alpha-2,3-sialyltransferase 4	St3gal4	0.211211		0.00331288	16.5945	16.6897	16.7215	16.7424	16.8542	16.9602	16.7973	16.9813	6	4	4	4	11.4	11.4	11.4	0	8.8017	634780000	6
4725	Q5SX75;Q60716;F6ULE1;B0QZH1;Q5SX76;B0QZH2;B0QZH3	Q5SX75;Q60716	tr|Q5SX75|Q5SX75_MOUSE Procollagen-proline, 2-oxoglutarate 4-dioxygenase (Proline 4-hydroxylase), alpha II polypeptide, isoform CRA_f OS=Mus musculus OX=10090 GN=P4ha2 PE=1 SV=1;sp|Q60716|P4HA2_MOUSE Prolyl 4-hydroxylase subunit alpha-2 OS=Mus musculus OX=	Prolyl 4-hydroxylase subunit alpha-2	P4ha2	0.211082		0.000836381	15.8964	15.8248	15.963	15.8066	16.046	16.1093	16.159	16.0209	7	6	6	6	10.4	10.4	10.4	0	34.66	278390000	8
924	A1L314;E9QN37;Q5RKV8	A1L314;E9QN37	sp|A1L314|MPEG1_MOUSE Macrophage-expressed gene 1 protein OS=Mus musculus OX=10090 GN=Mpeg1 PE=1 SV=1;tr|E9QN37|E9QN37_MOUSE Macrophage-expressed gene 1 protein OS=Mus musculus OX=10090 GN=Mpeg1 PE=1 SV=1	Macrophage-expressed gene 1 protein	Mpeg1	0.210819		0.0497027	15.7885	15.9337	15.9312	15.7718	15.8907	15.8356	16.3549	16.1872	3	5	5	5	8	8	8	0	16.65	1144700000	7
2038	O08736;E9Q575;D6RCG7;P70343	O08736;E9Q575	sp|O08736|CASPC_MOUSE Caspase-12 OS=Mus musculus OX=10090 GN=Casp12 PE=1 SV=1;tr|E9Q575|E9Q575_MOUSE Caspase-12 OS=Mus musculus OX=10090 GN=Casp12 PE=1 SV=1	Caspase-12;Caspase	Casp12	0.210792		0.00197873	15.694	15.6556	15.6835	15.7838	15.7916	15.8251	16.0359	16.0075	4	5	5	5	11	11	11	0	13.609	618180000	5
4878	Q61554;Q61555	Q61554	sp|Q61554|FBN1_MOUSE Fibrillin-1 OS=Mus musculus OX=10090 GN=Fbn1 PE=1 SV=2	Fibrillin-1	Fbn1	0.210755		0.0123379	17.128	17.4055	17.2578	17.1986	17.3653	17.5118	17.471	17.4848	2	15	15	15	6.1	6.1	6.1	0	49.888	1065100000	13
533	A0A0R4J206;Q9Z223;E9PVP5;E9PUX1;V9GX15	A0A0R4J206;Q9Z223;E9PVP5;E9PUX1	tr|A0A0R4J206|A0A0R4J206_MOUSE Molybdopterin synthase catalytic subunit OS=Mus musculus OX=10090 GN=Mocs2 PE=1 SV=1;sp|Q9Z223|MOC2B_MOUSE Molybdopterin synthase catalytic subunit OS=Mus musculus OX=10090 GN=Mocs2 PE=1 SV=3;tr|E9PVP5|E9PVP5_MOUSE Molybdopte	Molybdopterin synthase catalytic subunit	Mocs2	0.210326		0.00796447	17.8904	17.8729	17.6624	17.7844	18.0433	18.0075	17.9373	18.0634	5	6	6	6	45.5	45.5	45.5	0	71.422	825580000	10
5003	Q64337;D3YZJ1;F6VD69	Q64337;D3YZJ1	sp|Q64337|SQSTM_MOUSE Sequestosome-1 OS=Mus musculus OX=10090 GN=Sqstm1 PE=1 SV=1;tr|D3YZJ1|D3YZJ1_MOUSE Sequestosome-1 OS=Mus musculus OX=10090 GN=Sqstm1 PE=1 SV=1	Sequestosome-1	Sqstm1	0.210307		0.0599758	18.3503	18.2593	18.1894	18.2494	18.3088	18.3022	18.7576	18.5211	3	11	11	11	49.8	49.8	49.8	0	234.88	5191400000	21
1082	Q6NZB0;A2ALF0;A2ALF3;F6TQL3;F7CXJ2;F6QIL6	Q6NZB0;A2ALF0;A2ALF3;F6TQL3	sp|Q6NZB0|DNJC8_MOUSE DnaJ homolog subfamily C member 8 OS=Mus musculus OX=10090 GN=Dnajc8 PE=1 SV=2;tr|A2ALF0|A2ALF0_MOUSE DnaJ homolog subfamily C member 8 OS=Mus musculus OX=10090 GN=Dnajc8 PE=1 SV=1;tr|A2ALF3|A2ALF3_MOUSE DnaJ homolog subfamily C membe	DnaJ homolog subfamily C member 8	Dnajc8	0.210299		3.84424e-05	18.0454	17.9894	18.033	18.1085	18.2508	18.302	18.2505	18.2141	6	7	7	7	30	30	30	0	19.285	3398700000	13
3112	P10126;D3YZ68;P62631;D3Z3I8	P10126;D3YZ68	sp|P10126|EF1A1_MOUSE Elongation factor 1-alpha 1 OS=Mus musculus OX=10090 GN=Eef1a1 PE=1 SV=3;tr|D3YZ68|D3YZ68_MOUSE Elongation factor 1-alpha 1 (Fragment) OS=Mus musculus OX=10090 GN=Eef1a1 PE=1 SV=1	Elongation factor 1-alpha 1	Eef1a1	0.210105		6.05704e-06	22.2046	22.2155	22.2217	22.2449	22.4084	22.4369	22.4715	22.4104	4	40	40	40	74	74	74	0	323.31	401140000000	285
[truncated: 7,055 more rows]

## Sheet: Statistics
	Differential analysis was done using the empirical Bayes statistics Limma 3.46.0. Proteins with a p value < 0.05 and a log2 ratio >0.3 or <-0.3 were defined as regulated. The FDR was estimated to be below 5% by Benjamini-Hochberg.
[truncated: 9 more rows]
